# Supplementary material for: Transcriptomes of Trypanosoma brucei rhodesiense from sleeping sickness patients, rodents and culture: Effects of strain, growth conditions and RNA preparation methods
Source: PLoS Negl Trop Dis. 2018 Feb 23;12(2):e0006280. doi: 10.1371/journal.pntd.0006280 (PMC5842037; doi:10.1371/journal.pntd.0006280)
Supplement: S1 Table — For legends see sheet 0. (XLSX) [file pntd.0006280.s001.xlsx]

## Sheet: 0. Legend
Sheet 1	Sample data and codes
	The table gives details of the data generated in this paper, including parasitaemias where known. For the "HB" samples, parasitaemias were estimated from counts of stained thin films (see methods) so they are only approximate
	Columns P-X are the detailed parasitaemias of rats used for dataset RB-D (Fig 1A). "na" means that the animal house was locked for a holiday.
Sheet 2
	The table gives details of other, published datasets. For paired-end reads we have included both read directions, with "a" being reads from the opposite direction to the dataset without the "a". For consistency with the remaining datasets, reads from only one end were used in the subsequent analysis. The pairs were almost identical according to the principal component analysis (Figure 2A)
Sheet 3:	CDS reads for all genes.
	For codes identifying the samples see sheet 1. Each sample set has a different fill. Note that every read was allowed to align up to 20 times. The reason to do this is to make sure that when we analyse repeated genes, the RPM results for the unique gene set (with only one representative of each repeated gene) will reflect the expression of that particular gene product.
Sheet 4:	RPM
	Reads per million calculated for the unique gene set.
Sheet 5:	Correlation with ZC3H11
	Genes showing positive or negative correlation with ZC3H11 (R thresholds of -0.5 and +0.5) are listed.

## Sheet: 1. New datasets
Label	WBC (x10e-4)	Tryps/field	Tryps/ml (x10e-4)	RNA (µg)	DEAE	Globin-clear	ribo- (human)	Poly(A) selection	Reads	Total aligned to tryp genome	% reads tryp	Tryps/WBC	Unique gene reads	Isolate -animal number	Days infection	Accession number	paired-end		Trypanosome isolate	LW024 (parasites/ml x10e-6)				LW042 (parasites/ml x10e-6)
HC50	12	na	4.25	0.4	no	no	yes	no	199363446	8463223	0.0425	0.35	314141	na	unknown	E-MTAB-5294	no		days post infection	RAT 1	RAT 2	RAT3	RAT4	RAT 1	RAT 2	RAT3	RAT4
HC57	38.25	na	12.5	0.2	no	no	yes	no	181226086	11741145	0.0648	0.33	316148	na	unknown	E-MTAB-5294	no			RB_D1	RB_D2	RB_D3	RB_D4	RB_D5	RB_D6	RB_D7	RB_D8
HC58	84.25	na	65.5	0.2	no	no	yes	no	243676663	28525745	0.1171	0.78	3941957	na	unknown	E-MTAB-5294	no		1	0	0	0	0	0	0	0	0
HC60	119.75	na	8.25	0.7	no	no	yes	no	32942838	432276	0.0131	0.07	5329	na	unknown	E-MTAB-5294	no		2	0	0	0	0	0	0	0	0
HC69	na	na	4	0.1	no	no	yes	no	36394663	305589	0.0084	na		na	unknown		no		3	0	0	0	0	0	0	0	0
HC71	na	na	50	0.5	no	no	yes	no	185057080	20352091	0.11	na	2261010	na	unknown	E-MTAB-5294	no		4	17.3	30	0	13	0	0	0	0
																			5	28.2	43	0	72	0	0	0	0
HB69	na	1.75	327	7.6	no	yes	yes	no	36394663	55933	0.0015	na	12456	na	unknown	E-MTAB-5293	no		6	54	80	0	96	0	0	1.2	0
HB72	na	8.5	1600	8	no	yes	yes	no	153000000	673200	0.0044	na	nd	na	unknown		no		7	107.3	93.25	3.6		0	0	1.3	0.25
HB74	na	7	1300	8.6	no	yes	yes	no	123000000	94710000	0.77	na	6975027	na	unknown	E-MTAB-5293	no		8			5.5		1.5	5.8	23	17.5
HB73	na	24	4500	8.1	no	yes	yes	no	102864076	19121467	0.1859	na	4382709	na	unknown	E-MTAB-5293	no		9			17		1.5	6.3	43	21.8
HB71	na	27.25	5100	8	no	yes	yes	no	142090639	8561399	0.0603	na	2243075	na	unknown	E-MTAB-5293	no		10			31		1.3	10.2	211	23
HB80	na	11.25	2100	2.6	no	yes	yes	no	76512613	25562802	0.3341	na	5258836	na	unknown	E-MTAB-5293	no		11					na	na		25.5
HB81	na	5.75	1100	3	no	yes	yes	no	89511728	31899756	0.3564	na	6123871	na	unknown	E-MTAB-5293	no		12					na	na		35
																			13					73.3	78		61
RB_D1	na	na	10700	na	no	yes	yes	no	72558886	48034617	0.662	na	8183242	LW24_1	7	E-MTAB-6125	no		14						54
RB_D2	na	na	9300	na	no	yes	yes	no	48118858	29756028	0.6184	na	300100	LW24_2	7	E-MTAB-6125	no
RB_D3	na	na	3100	na	no	yes	yes	no	77071615	6024062	0.0782	na	10490	LW24_3	10	E-MTAB-6125	no
RB_D4	na	na	9600	na	no	yes	yes	no	75048661	19614708	0.2614	na	774329	LW24_4	6	E-MTAB-6125	no
RB_D5	na	na	5400	na	no	yes	yes	no	79886985	30408470	0.318	na	964906	LW42_1	13	E-MTAB-6125	no
RB_D6	na	na	7800	na	no	yes	yes	no	84400115	8163423	0.0967	na	58530	LW42_2	12	E-MTAB-6125	no
RB_D7	na	na	6	na	no	yes	yes	no	98546975	45425672	0.461	na	4784766	LW42_3	10	E-MTAB-6125	no
RB_D8		na	6100	na	no	yes	yes	no	94684415	44519389	0.4702	na	1513664	LW42_4	13	E-MTAB-6125	no
MB_A1	na	na	6310	15.1	yes	no	no	yes	na*	na*	na*	na*	6342478	EATRO1125 - slender 1		ERR1141793	yes
MB_A2	na	na	4740	9	yes	no	no	yes	na*	na*	na*	na*	6449383	EATRO1125 - slender 2		ERR1141794_1	yes
MB_A3	na	na	3160	8.5	yes	no	no	yes	na*	na*	na*	na*	6381412	EATRO1125 - slender 3 average		ERR1141795_1	yes
MB_A3 (1)	na	na	pooled	na	na	na	na	na	na	na	na	na		EATRO1125 - slender 3 (1)		ERR1141793	yes
MB_A3 (2)	na	na	pooled	na	na	na	na	na	na	na	na	na		EATRO1125 - slender 3 (2)		ERR1141794_1	yes
MB_A3 (3)	na	na	pooled	na	na	na	na	na	na	na	na	na		EATRO1125 - slender 3 (3)		ERR1141795_1	yes
MB_A3 (4)	na	na	pooled	na	na	na	na	na	na	na	na	na		EATRO1125 - slender 3 (3)		ERR1141795_1	yes
na - not available or not applicable.
na* - lost as a result of a computer problem, could be regenerated if necessary.
MB_A3 is a pool of trypanosomes from 4 animals.

## Sheet: 2. Published datasets
		Previous designation	Strain	Description	unique reads	DEAE	ribo-	pA+	Tryps/ml (x10e-4)
	Cult_A1	cBS1	Lister427	monomorphic	5812918	0	1	0	100-150
	Cult_A2	cBS2	Lister427	monomorphic	5320439	0	1	0	100-150
	Cult_A3	cBS3	Lister427	monomorphic	8992904	0	1	0	100-150
	Cult_B1	polyAPlus1	Lister427	monomorphic	11636019	0	0	1	100-150
	Cult_B2	polyAPlus2	Lister427	monomorphic	10988662	0	0	1	100-150
	Cult_C1	sysmo0	Lister427	monomorphic	2110876	0	1	0	100-150
	Cult_C2	sysmo0II	Lister427	monomorphic	22909715	0	1	0	100-150
paired-end	Cult_D1	lwt1	Lister427	monomorphic	12092093	0	1	1	150
paired-end	Cult_D1a	lwt1_1	Lister427	monomorphic	9408897	0	1	1	150
paired-end	Cult_D2	lwt2	Lister427	monomorphic	13343975	0	1	1	150
paired-end	Cult_D2a	lwt2_1	Lister427	monomorphic	11048137	0	1	1	150
	Cult_E1	1313 pA C2	Lister427	monomorphic	unique genes only	0	0	1	100-150
	Cult_E2	1313 pA D2	Lister427	monomorphic	unique genes only	0	0	1	100-150
	Cult_F1	WT1	Lister427	monomorphic	unique genes only	0	1	0	100-150
	Cult_F2	WT2	Lister427	monomorphic	unique genes only	0	1	0	100-150
	Cult_G1	na	EATRO1125	culture-adapted pleomorphic	700000	0	0	1
	Cult_G2	na	EATRO1125	culture-adapted pleomorphic	700000	0	0	1
	RB_A1	RB1	Tbr729	culture-adapted pleomorphic	31765252	0	0	1
	RB_A2	RB2	Tbr729	culture-adapted pleomorphic	31061464	0	0	1
	RB_A3	RB3	Tbr729	culture-adapted pleomorphic	19665705	0	0	1
	RB_B1	DEAE1	Tbr729	culture-adapted pleomorphic	19757560	1	0	1
	RB_B2	DEAE2	Tbr729	culture-adapted pleomorphic	19757900	1	0	1
	RB_B3	DEAE3	Tbr729	culture-adapted pleomorphic	19748760	1	0	1
	RB_C1	LW24	Tbr_patient 24	Lwala isolate, 2 passages	16173812	0	0	1	"high"
	RB_C2	LW31	Tbr_patient 31	Lwala isolate, 2 passages	24958712	0	0	1	"high"
	RB_C3	LW32	Tbr_patient 32	Lwala isolate, 2 passages	23837315	0	0	1	"high"
	RB_C4	LW42	Tbr_patient 42	Lwala isolate, 2 passages	17878110	0	0	1	"high"
paired-end	MB_A1	Ls1	EATRO1125	culture-adapted pleomorphic	6342478	1	0	1
paired-end	MB_A2	Ls2	EATRO1125	culture-adapted pleomorphic	6449383	1	0	1
paired-end	MB_A3	Ls3	EATRO1125	culture-adapted pleomorphic	6381412	1	0	1
	MB_B1	ABlood91	EATRO1125	culture-adapted pleomorphic	5335781	1	1	1	3800
	MB_B2	ABlood92	EATRO1125	culture-adapted pleomorphic	7384510	1	1	1	17000
paired-end	MAd1	Ad93	EATRO1125	culture-adapted pleomorphic	1699711	0	1	1
paired-end	MAd2	Ad94_1	EATRO1125	culture-adapted pleomorphic	1866636	0	1	1
paired-end	MAd2a	Ad94_2	EATRO1125	culture-adapted pleomorphic	1863325	0	1	1
paired-end	MAd3	Ad95_1	EATRO1125	culture-adapted pleomorphic	232609	0	1	1
paired-end	MAd3a	Ad95_2	EATRO1125	culture-adapted pleomorphic	231920	0	1	1
Colour code:
Poly(A)plus
Poly(A) and ribo-minus
ribo-minus

## Sheet: 3. All reads
GeneID	Description	Category	HB69	HB71	HB73	HB80	HB81	HC50	HC57	HC58	HC60	HC71	RB_D1	RB_D2	RB_D3	RB_D4	RB_D5	RB_D6	RB_D7	RB_D8	Cult_A1	Cult_A2	Cult_A3	Cult_F1	Cult_F2	Cult_B1	Cult_B2	Cult_C1	Cult_C2	Cult_E1	Cult_E2	Cult_G1	Cult_G2	RB_A1	RB_A2	RB_A3	RB_B1	RB_B2	RB_B3	RB_C1	RB_C2	RB_C3	RB_C4	MB_A1	MB_A2	MB_A3	MB_B1	MB_B2	Cult_D1
Tb927.9.3280	acidocalcisomal exopolyphosphatase	Acidocalcisome	3	196	438	1004	1194	0	45	265	2	353	1211	51	2	160	104	6	523	174	460	522	907	384	322	819	866	267	4234	1689	1950	3263	2734	3733	3438	2322	820	1520	2340	1352	2634	3214	1777	719	712	772	1537	1630	2205
Tb927.11.7060	acidocalcisomal pyrophosphatase (VSP1)	Acidocalcisome	7	752	1305	1562	2040	115	95	1516	5	727	3026	98	5	241	407	22	1619	570	2315	1977	3427	1403	1319	4513	4390	552	7462	6463	7541	13204	12898	9182	8405	5195	3940	4980	5220	3763	5849	6892	2759	1933	1757	1655	1530	1946	2775
Tb927.11.12220	catalytic subunit of the vacuolar transporter chaperone 4, polyphosphate polymerase, Vtc4	Acidocalcisome	2	316	631	1156	1326	19	27	364	0	291	2174	55	3	176	277	18	1091	397	754	637	1009	534	475	1633	1455	312	3094	2135	2624	4216	3580	2875	2668	1885	540	960	1900	1957	2547	2677	1779	777	942	957	302	366	915
Tb927.10.5780	amino acid tansporter, putative	Amino.acid.transport	3	482	1497	1326	1652	22	16	554	0	166	968	156	0	96	198	5	561	268	417	267	588	191	247	737	545	110	1273	925	1087	2724	1816	1887	1798	1441	720	700	1440	2913	3832	3476	3179	398	414	474	145	331	312
Tb927.10.9850	amino acid transporter, putative	Amino.acid.transport	0	207	411	925	1135	0	17	226	0	172	536	35	1	82	55	5	290	143	449	421	673	147	264	1257	1193	148	2080	1663	1859	3437	2766	2483	2491	1931	900	940	1940	1591	3482	2648	1182	629	740	629	446	573	1273
Tb927.4.3930	amino acid transporter, putative	Amino.acid.transport	1	521	1341	1207	1421	53	22	709	0	405	911	126	0	49	146	10	482	159	717	550	994	723	902	4467	2418	271	2553	4254	4675	6437	6260	4241	4135	3317	3900	2920	3340	4178	4754	5795	3533	1397	1452	1218	393	694	1146
Tb927.8.5450	amino acid transporter, putative (AAT6)	Amino.acid.transport	7	838	1285	2136	2637	21	20	885	0	561	2976	224	5	115	531	24	1840	604	1393	1085	1888	1266	1069	3556	3301	748	5412	3713	5128	9697	9439	10908	9929	7712	5560	5540	7740	3611	6428	8234	3523	1867	1842	1752	1953	3087	1511
Tb927.8.4700	amino acid transporter, putative (AATP6)	Amino.acid.transport	15	2247	4080	7088	9106	166	49	2920	8	1138	4762	1071	2	287	1284	35	3677	1865	1264	1053	2065	862	859	2174	1694	653	6800	4444	4902	12416	7714	5242	5666	4278	6120	3700	4300	8193	6590	8827	8858	2010	1797	2232	356	1308	503
Tb927.10.6500	amino acid transporter, putative,amino acid permease, putative	Amino.acid.transport	1	121	273	736	859	0	15	161	0	136	411	60	0	46	72	7	277	114	457	330	649	280	235	740	852	166	1817	1210	1315	2430	2054	3195	3050	2051	820	1300	2060	822	1909	1392	686	409	464	530	124	203	725
Tb927.6.4660	cationic amino acid transporter, putative	Amino.acid.transport	0	106	282	614	757	20	3	252	0	120	431	83	0	40	84	4	332	121	352	312	477	183	171	798	692	95	1524	1337	1230	2439	1829	1576	1680	1215	980	640	1220	1310	2052	1944	926	457	378	480	328	488	445
Tb927.11.15840	L-Lysine transport protein, putative	Amino.acid.transport	18	2015	4163	9318	11949	151	148	3631	4	2876	7619	844	8	672	723	45	4278	1302	5177	4509	9304	1377	2913	19939	12718	1022	11052	24430	26459	21288	20723	17063	17196	12729	22400	12160	12780	20967	28720	25206	18814	3309	3351	3156	642	940	1209
Tb927.9.10340	Polyamine transporter 1 (TbPOT1)	Amino.acid.transport	0	229	639	612	748	27	0	270	1	99	542	26	0	55	80	1	275	146	287	285	428	130	164	629	621	147	1561	1192	1072	2187	1770	1344	1408	1045	400	480	1040	1839	2211	2541	2017	369	396	449	306	484	620
Tb927.11.6680	Polyamine transporter 2 (TbPOT2)	Amino.acid.transport	0	218	725	554	638	5	12	225	0	120	504	30	0	34	72	2	273	132	441	248	407	109	116	422	404	112	978	659	695	1407	655	1773	1617	1558	1020	980	1560	964	973	961	1310	368	428	546	449	833	457
Tb927.11.1560	1,2-Dihydroxy-3-keto-5-methylthiopentene dioxygenase, putative	Amino.acids	0	255	621	514	614	0	50	434	3	238	809	10	0	70	57	3	325	50	833	801	1257	695	673	1775	2201	302	3735	3446	3522	4728	4345	1925	2103	1350	1760	1500	1360	1643	2143	2416	2219	524	541	475	212	255	1726
Tb927.4.360	1,2-Dihydroxy-3-keto-5-methylthiopentene dioxygenase, putative	Amino.acids	1	185	343	215	270	22	8	278	0	256	863	14	3	120	20	11	409	25	950	994	1468	451	699	1737	1572	720	6884	4850	5177	6641	7202	7013	6965	3501	5400	4780	3520	4313	6030	8471	5863	624	460	532	1027	1631	2922
Tb927.8.6060	2-amino-3-ketobutyrate coenzyme A ligase, putative	Amino.acids	4	999	1706	1649	2099	38	39	805	0	421	2683	161	4	155	616	22	2256	636	942	683	1326	780	632	2982	1891	303	3458	3319	4543	10295	8942	6916	6888	4484	3300	4540	4500	6767	7096	10825	5828	1583	1433	1338	149	346	890
Tb927.11.6630	3-methylcrotonoyl-CoA carboxylase beta subunit, putative	Amino.acids	4	321	624	757	933	6	31	604	0	233	864	76	1	44	156	7	547	224	450	367	722	83	122	704	567	279	2359	1307	1373	3566	2525	3896	3810	2391	740	880	2400	2638	3258	2131	2166	947	937	1041	223	439	423
Tb927.8.2020	agmatinase, putative	Amino.acids	1	163	402	543	579	4	12	267	0	129	729	46	0	28	76	3	477	140	485	419	700	213	268	885	963	165	2165	1235	1442	2359	1400	2593	2382	1769	900	1340	1780	1563	2746	2755	1691	669	612	653	1169	1579	2809
Tb927.5.1280	alanine racemase, putative	Amino.acids	3	117	278	511	593	16	47	191	0	96	679	62	4	41	140	5	413	204	314	192	424	236	236	854	727	146	1531	1072	1131	2239	1672	2565	2506	1631	400	700	1640	2012	2977	4385	1898	532	523	495	203	312	515
Tb927.1.3000	amidohydrolase, putative	Amino.acids	1	191	381	558	620	0	55	278	0	274	478	12	1	34	66	3	291	107	581	466	860	357	368	1617	1367	191	3025	1974	2151	3234	1263	3429	3359	2366	1600	2060	2380	1598	3430	2276	1154	1000	1047	987	298	345	1051
Tb927.9.6170	arginine kinase (AK) in cytosol and flagellum	Amino.acids	4	1695	1669	9529	11303	76	300	1611	2	3038	18338	67	14	3494	760	107	11231	2030	5578	5220	11327			13165	13278	2129	23246			70093	74028	NA	NA	NA	NA	NA	NA	17863	46977	30202	10667	14728	13617	12698	3568	4644	8753
Tb927.7.1110	asparagine synthetase a, putative	Amino.acids	1	1087	1774	1919	2361	121	37	1649	2	680	3403	77	2	170	156	17	1340	379	2175	2073	2651	1335	1375	5906	6091	550	6829	9573	9269	11789	13903	8305	8028	6039	5100	3880	6060	7580	5939	6653	5533	1609	1633	1618	877	1777	2898
Tb927.10.3660	aspartate aminotransferase	Amino.acids	9	1007	2441	2074	2295	73	43	1041	0	715	2431	51	2	150	200	24	1049	241	1405	1081	2919	569	921	1971	1814	556	4689	4137	6800	17118	12385	7961	7980	5707	11060	6600	5740	2816	4393	3257	2747	1227	1383	1261	506	943	588
Tb927.11.5090	aspartate aminotransferase, mitochondrial	Amino.acids	1	156	356	758	800	36	12	218	3	171	614	15	3	44	86	8	342	126	292	208	308	139	144	340	325	105	598	542	834	1506	1177	2600	3009	2129	1740	2100	2140	631	929	850	974	408	352	405	97	273	56
Tb927.2.4590	branched-chain amino acid aminotransferase, putative	Amino.acids	5	561	846	3880	4733	40	124	1009	8	923	2746	143	5	519	381	11	2506	779	3080	3278	4237	1948	2329	6176	6136	1114	11996	13964	14164	14496	15447	15040	15706	10634	12080	9540	10680	3369	6689	6680	3189	1551	1752	1718	884	1069	3675
Tb927.11.2230	carnitine O-acetyltransferase, putative (CAT)	Amino.acids	1	268	435	799	1006	1	65	415	2	663	663	31	0	45	128	5	511	154	1117	898	1712	1085	1046	2580	2253	277	3416	2901	4354	7238	5377	5999	5930	4570	4800	3900	4580	1495	2449	2444	1698	1546	1793	1696	997	1533	1261
Tb927.10.470	choline dehydrogenase, putative	Amino.acids	1	318	697	341	385	20	0	415	0	135	281	16	0	38	57	3	170	150	385	270	488	167	213	602	578	70	985	926	1028	1590	698	2824	2570	1798	1300	1240	1800	2947	2258	2725	2605	485	574	515	204	335	411
Tb927.9.12320	cystathione gamma lyase, putative	Amino.acids	2	642	1465	650	854	46	46	881	0	375	828	124	1	47	103	6	424	159	972	793	1484	668	704	2911	2902	263	2634	2124	3362	6141	6434	6972	6546	5569	2900	3180	5600	4474	4840	5339	4885	1152	1042	1123	759	1278	632
Tb11.02.5400	cystathionine beta-synthase, putative	Amino.acids	1	418	767	231	223	85	13	906	0	164	198	31	0	22	54	4	167	109	542	406	761	184	228	860	549	116	908	976	1408	2660	1208	5697	5570	4159	2200	2520	4180	6486	4998	4021	6027	642	722	702	413	1022	424
Tb927.10.2750	deoxyhypusine synthase	Amino.acids	1	218	526	559	643	19	22	288	0	143	728	48	0	61	108	1	495	195	466	480	692	232	312	977	1252	168	2464	1731	1769	2643	2035	2268	2161	1520	540	620	1520	2274	2313	2476	2137	422	427	434	246	393	846
Tb927.1.870	deoxyhypusine synthase, putative	Amino.acids	1	232	388	535	685	39	4	263	0	100	552	25	1	75	84	2	312	139	477	417	651	67	76	1073	828	74	970	1834	1996	2946	1532	3104	3042	1777	1560	1740	1780	1857	3001	3281	2831	553	588	619	281	388	579
Tb927.7.5560	glucosamine-fructose-6-phosphate aminotransferase, putative	Amino.acids	5	497	1087	760	879	68	20	735	2	409	1846	38	2	134	148	9	902	189	709	604	1096	283	375	1266	1252	256	2012	2213	2573	4294	2661	3480	3506	2092	2100	1960	2100	2943	4182	3657	3564	1077	917	1020	447	692	238
Tb927.10.11970	glutamine aminotransferase (GlnAT)	Amino.acids	2	301	739	660	759	0	0	322	2	251	720	43	0	37	106	14	434	155	502	331	503	234	307	1138	1302	68	873	1115	1223	4428	2311	5047	5054	4248	2040	2760	4260	2638	2163	3584	3875	753	727	714	444	1006	1147
Tb927.5.3800	glutamine hydrolysing (not ammonia-dependent) carbomoyl phosphate synthase, putative	Amino.acids	8	2555	4801	2067	2320	207	221	4106	4	2347	4939	76	4	258	301	43	2604	397	6604	5901	8110	2984	4089	7953	8700	2799	27040	22068	22632	13725	5392	9388	8282	5263	5040	4380	5280	5324	7464	3385	4754	2403	2072	2031	831	1965	1461
Tb927.7.4970	glutamine synthetase, putative	Amino.acids	1	601	1488	622	791	43	15	951	0	287	809	82	1	40	127	4	396	139	433	376	1002	197	206	479	527	107	1301	729	938	2721	2064	3377	3379	2752	1780	1820	2760	5877	4508	7338	7497	504	380	486	888	2559	1912
Tb927.7.6940	glutaminyl cyclase, putative	Amino.acids	1	252	316	357	385	10	17	472	0	242	614	3	1	43	74	1	357	133	780	718	1288	236	342	1107	1037	241	2777	2816	3282	5544	4133	5448	5462	3902	2100	2600	3920	1746	4097	2330	1411	1106	1317	1282	464	729	758
Tb927.11.9670	glycine synthase, aminomethyltransferase, mitochondrial, putative (GCVT1)	Amino.acids	0	104	212	533	583	29	0	203	0	108	620	78	0	55	80	1	338	171	537	387	621	78	245	982	879	78	1532	1703	1715	2678	2661	2884	2880	1763	740	1460	1780	1327	2276	2337	1226	534	698	595	106	150	446
Tb927.1.1270	homocysteine S-methyltransferase, putative	Amino.acids	1	224	658	916	1103	0	11	380	0	278	576	47	2	60	58	5	359	91	569	424	755	373	273	378	281	291	2806	1066	1716	1643	1326	2163	2073	1240	960	1320	1240	678	1151	1426	1505	185	192	173	197	287	231
Tb927.6.4430	homoserine kinase and VSG silencing factor	Amino.acids	0	168	455	196	208	12	23	456	2	96	321	23	0	27	49	1	206	76	456	315	485	1290	861	3458	2496	966	7724	10120	8835	3173	2726	2657	2473	1847	820	1120	1860	2883	3260	4307	2675	614	682	593	1111	1196	2001
Tb927.11.1670	ISCS2, NFS cysteine desulfurase	Amino.acids	4	372	709	890	989	0	37	561	3	201	1386	34	2	112	309	14	959	394	466	345	686	233	237	636	589	186	2075	786	1255	2386	1979	2590	2385	1523	480	660	1520	1830	1962	2936	2228	544	610	531	182	283	457
Tb927.11.1540	isovaleryl-coA dehydrogenase, putative	Amino.acids	2	365	850	490	506	24	16	537	1	240	626	16	1	33	58	4	279	109	612	378	919	87	119	1018	646	57	749	1395	1789	3400	2456	5545	5192	4104	1080	2040	4120	1853	2214	2545	2923	910	968	835	114	248	177
Tb927.9.2010	kynureninase, putative	Amino.acids	2	365	663	297	359	87	90	870	0	368	415	17	0	23	22	8	339	56	1034	914	1559	159	325	2037	1862	261	2033	5257	5094	4270	1640	4173	4236	2646	2960	2600	2660	2521	4054	1516	2333	1054	809	943	314	508	218
Tb927.10.4460	leucine carboxyl methyltransferase, putative	Amino.acids	3	143	285	575	684	0	0	151	0	173	1006	28	1	98	111	6	345	126	289	236	446	91	139	857	614	74	1651	882	1262	2053	2070	3211	2941	1877	640	960	1880	1554	2261	3094	1764	409	442	463	748	942	1058
Tb927.7.5920	mercaptopyruvate sulfurtransferase, putative (MST)	Amino.acids	0	108	318	324	368	4	5	133	0	113	404	9	1	50	27	1	191	55	266	213	404	63	109	658	699	48	464	945	1075	2158	1676	1478	1585	1270	1160	1220	1280	939	1674	1951	1501	328	306	366	127	102	701
Tb927.10.4000	methylglutaconyl-CoA hydratase, mitochondrial precursor, putative	Amino.acids	0	193	428	273	314	37	51	344	7	103	435	29	0	23	71	2	201	105	543	391	610	51	170	1039	925	46	866	1469	1582	2849	2996	3647	3471	2026	1160	1300	2040	2862	2303	3603	3134	508	503	537	322	583	1189
Tb927.7.7040	methylthioadenosine phosphorylase, putative (MTAP)	Amino.acids	1	172	266	534	571	18	12	243	0	293	1742	13	1	293	79	11	969	182	1509	1749	2546	538	1007	3525	3678	833	5993	7112	7802	8304	8266	7069	8911	4727	10100	10300	4740	1270	1964	1737	1369	637	886	747	248	401	4358
Tb927.9.1960	nitrilase, putative	Amino.acids	1	123	338	440	540	36	33	171	0	68	639	42	0	32	158	2	345	171	592	485	953	87	104	663	450	130	915	1233	1457	2276	2645	2192	2203	1716	1880	1380	1720	1357	1157	2297	2276	443	581	439	503	760	1163
Tb927.7.1910	pyridoxal phosphate containing glycine decarboxylase, putative	Amino.acids	3	658	1244	1234	1497	90	57	899	0	488	1694	59	1	112	140	12	784	280	1213	1092	1648	907	1037	3031	3098	554	6886	4832	4642	6209	3903	4655	4356	3385	1680	2280	3400	3091	4873	3656	2924	1055	1343	1229	339	526	2100
Tb927.8.3130	S-adenosyl-methyltransferase mraW-like protein, putative	Amino.acids	1	167	364	375	461	19	14	271	0	93	412	32	0	26	97	1	391	174	291	217	363	144	162	455	372	106	1165	866	944	1506	686	1348	1391	849	500	560	860	1039	1417	1153	872	300	354	337	121	229	294
Tb927.11.9590	S-adenosylhomocysteine hydrolase, putative	Amino.acids	8	1542	1657	2664	3135	246	324	2850	3	2004	3838	69	1	435	308	7	2036	722	9066	7806	13909	5569	9524	43200	39337	2360	28446	49173	52593	60640	60174	33833	38443	25090	46140	33580	25200	8067	12572	12143	5497	5917	7033	6653	1844	2590	10533
Tb927.9.12910	selenocysteine lyase	Amino.acids	3	198	463	598	668	16	20	347	0	197	738	16	2	89	103	10	349	163	372	350	655			1089	1070	153	2382			3827	2747	NA	NA	NA	NA	NA	NA	2609	3519	4677	3378	753	779	751	520	781	1372
Tb927.7.4390	threonine synthase, putative	Amino.acids	3	391	1474	478	529	43	49	584	0	176	598	76	1	35	96	1	379	192	512	316	641	317	319	1016	851	96	1248	1161	1427	4746	3007	4260	4694	3458	2380	3340	3480	6980	4924	7540	6729	770	655	665	254	593	600
Tb927.1.4690	arginine N-methyltransferase (PRMT1)	Arg.methylation	3	399	751	899	1153	0	4	409	0	343	1234	63	2	106	150	22	678	200	657	656	1154	307	379	1301	1349	270	3278	2497	2951	4255	4472	5675	5163	4053	4880	4440	4080	2911	3282	4376	4654	783	712	845	779	1167	1513
Tb927.10.3560	arginine N-methyltransferase, putative	Arg.methylation	5	437	945	581	641	0	1	501	0	293	614	25	1	41	108	6	445	137	924	818	1223	406	469	1775	2144	253	3014	3587	3867	3464	3086	3690	3490	2618	1280	1660	2620	2341	2550	2238	3283	519	511	551	175	349	764
Tb927.5.3960	arginine N-methyltransferase, type I (PRMT6)	Arg.methylation	0	149	352	421	521	36	10	259	0	110	274	12	0	51	68	2	133	104	353	299	541	86	204	863	770	157	2231	1390	1302	2323	1377	3669	3429	2384	1680	2000	2400	1884	2953	3720	2495	602	642	589	1081	1310	1786
Tb927.10.640	arginine N-methyltransferase, type II (PRMT5)	Arg.methylation	4	326	727	1377	1564	54	16	654	0	371	1615	131	5	160	252	7	990	393	795	632	1092	505	451	1386	1302	394	3925	2762	2807	3341	1959	5305	5183	3309	800	1540	3320	2393	4044	3643	2433	815	823	913	649	988	1163
Tb927.7.5490	arginine N-methyltransferase, type III (PRMT7)	Arg.methylation	1	189	440	243	219	47	37	402	3	232	455	13	1	47	46	3	221	45	738	566	756	60	66	1466	1406	102	425	2823	2553	3527	2991	3075	2907	2235	1300	1360	2240	2505	3381	3899	2796	397	399	442	65	148	867
Tb927.11.11650	hypothetical protein, conserved	Cytoskeleton	0	297	463	252	327	90	68	811	0	273	490	10	0	42	59	5	382	143	1180	949	1903	90	166	1253	1225	193	1267	3152	3452	3300	1494	5978	5564	3278	1240	1900	3300	2395	3958	1612	1853	1312	1321	1393	449	737	855
Tb927.10.370	calcineurin B subunit, putative	Calcium	2	68	134	492	539	0	61	113	0	91	590	41	2	36	79	10	361	94	159	116	230	136	104	259	222	80	793	419	530	1166	999	1517	1343	699	620	580	700	570	780	1786	779	263	228	225	247	230	243
Tb927.10.2880	calcium channel protein, putative	Calcium	8	1916	3169	2732	3373	151	219	2574	2	1953	3584	116	3	315	195	33	2633	418	4247	4058	7282	1107	1876	6435	5575	1534	10596	18668	18930	14496	5115	15450	15460	9512	13160	11340	9560	4793	12046	3095	3590	3613	2907	2956	1207	1909	1901
Tb927.6.2720	calcium-binding protein, putative	Calcium	2	214	495	1019	1174	23	1	186	0	252	1433	33	2	179	121	14	741	235	517	457	822	309	310	998	1076	363	2631	1844	2119	3660	3728	4734	4542	3061	2140	3140	3080	2409	4075	4221	3482	872	812	813	1348	1368	2159
Tb927.11.13020	calmodulin	Calcium	12	1260	1422	8572	9765	95	237	1560	4	2319	11600	182	15	2559	485	84	7990	1786	4968	5125	8403	4199	4629	14493	9927	2796	31658	20121	28893	36486	46572	42943	41435	25072	35740	40540	25180	8973	21148	24126	8372	6321	6648	6400	10294	13380	26232
Tb927.9.11230	calmodulin-like protein, putative,EF hand containing protein	Calcium	1	243	323	1101	1261	34	36	127	0	383	1605	66	1	253	78	16	808	143	477	548	957	457	340	962	1399	476	6368	1870	2134	2967	3587	3640	3347	2591	1980	1880	2600	998	2003	2514	1425	596	741	662	1694	2100	6299
Tb927.11.3680	calmodulin, putative	Calcium	2	88	156	401	448	0	13	99	0	110	684	7	0	87	85	1	367	124	259	174	419	99	119	628	482	120	1057	876	1143	1962	1995	1791	1544	1026	640	660	1040	588	1209	1215	715	372	371	289	278	381	776
Tb927.11.7940	calmodulin, putative	Calcium	1	108	233	882	1028	14	11	210	0	107	1024	98	0	134	117	12	530	187	238	270	430	74	82	429	425	113	3324	852	832	2184	1575	1712	1588	956	1060	980	960	1141	1528	3003	2528	338	273	264	2831	2324	1534
Tb927.11.9790	calmodulin, putative	Calcium	2	168	338	1054	1446	0	31	229	0	289	1886	39	4	188	190	25	1461	180	373	405	785	186	140	644	571	228	2465	1136	1349	3193	2982	2680	2549	1544	2260	1980	1560	1392	2596	4500	3417	693	544	578	1623	1897	2312
Tb927.6.4710	calmodulin, putative	Calcium	7	234	397	1036	1319	45	96	617	1	501	846	56	0	94	118	6	626	235	1012	887	1559	503	522	1483	1008	410	4955	4267	4405	4413	2360	6325	6046	3733	2100	3080	3740	1679	4535	1664	1161	1457	1509	1582	661	1020	737
Tb927.9.6130	calmodulin, putative	Calcium	0	214	233	871	928	0	8	179	0	301	790	3	0	75	36	0	477	66	475	473	996	410	459	1138	1813	252	2348	1590	2350	4095	3662	2348	2223	1372	1800	1160	1380	688	1928	1078	608	616	494	510	915	1443	721
Tb927.4.3330	hypothetical protein, conserved, EF hand	Calcium	2	160	170	968	1113	0	0	175	0	157	751	35	0	90	79	14	322	129	312	266	603	255	185	548	495	166	2520	824	1282	1952	1942	2571	2424	1607	1660	1600	1620	722	1799	1888	602	368	383	332	361	478	1054
Tb927.10.6960	hypothetical protein, conserved, EF hand superfamily (E-4)	Calcium	2	458	769	1315	1535	36	106	878	0	400	1276	34	1	135	129	4	652	256	855	633	1037	349	509	2831	2849	164	1848	3755	3959	7443	8084	4499	4756	3017	1180	1460	3020	3484	6028	5098	2177	1237	1290	1156	275	573	1489
Tb927.11.16390	(CKS1 cyclin dependent kinases regulatory subunit, putative	Cell.cycle	0	70	96	229	282	0	11	76	0	74	268	6	0	45	35	2	164	48	190	160	274	34	94	413	427	64	1222	1118	950	1443	1323	1608	1625	965	1400	1120	960	590	1288	1287	787	235	189	210	104	139	362
Tb927.11.17000	AIR9	Cell.cycle	7	1301	1359	2128	2419	258	351	2213	4	1948	3850	32	6	349	199	24	2453	495	6571	7712	12288			NA	NA	1331	8450			35834	20764	27150	29356	15091	27080	34800	15160	8415	17854	4601	4705	6862	7183	6534	357	461	1041
Tb927.10.15690	anaphase promoting complex, subunit 10-like protein	Cell.cycle	0	118	362	392	489	0	20	102	0	113	870	77	3	70	123	8	538	188	215	186	333	188	196	598	485	88	982	703	815	1444	1099	1777	1710	1064	2220	1360	1060	1167	1249	3171	2862	280	218	243	236	260	640
Tb927.11.8220	AUK1 aurora B kinase	Cell.cycle	0	143	185	741	818	24	11	126	0	167	636	13	4	72	74	2	292	112	526	493	783	130	223	777	1004	132	1689	1109	1496	2857	2943	2097	1976	1256	1060	1000	1260	705	1569	1364	443	366	402	408	307	413	501
Tb927.7.7360	cdc2-related kinase (CRK2)	Cell.cycle	1	157	318	269	339	28	33	327	0	150	585	26	0	37	54	2	395	123	534	370	708	349	473	1369	1249	241	2134	2296	2686	2621	1238	1917	1933	1340	960	860	1340	1058	1779	988	835	468	472	453	152	236	637
Tb927.7.5580	cell cycle associated protein MOB1-B	Cell.cycle	2	205	526	1349	1537	0	32	218	0	171	1013	101	1	131	259	22	558	279	315	227	434	396	226	958	612	155	2557	1482	1620	2777	2631	1624	1628	1258	680	720	1260	1476	2004	3953	2032	473	536	599	188	263	615
Tb927.1.1060	Cell cycle checkpoint protein RAD1-like, putative	Cell.cycle	2	127	201	447	501	0	10	145	0	64	381	36	0	29	81	5	282	162	301	227	390	127	160	631	516	90	1138	853	925	1582	1046	1477	1462	990	420	500	1000	716	1442	1178	640	299	313	383	151	288	384
Tb927.11.2710	cell division cycle 45 (CDC45), putative	Cell.cycle	0	154	366	589	753	3	12	213	2	209	692	5	1	61	84	5	498	149	557	446	658	224	374	928	881	143	1599	1450	1942	2501	1781	2321	2303	1358	1360	1260	1360	805	1587	888	775	455	490	442	407	480	949
Tb927.11.12430	cell division cycle phosphatase 14, putative	Cell.cycle	8	358	708	1034	1086	91	26	637	10	358	558	55	0	48	103	2	516	198	805	638	1131	242	413	1547	1365	193	1956	3078	2897	4633	2308	4336	4377	3026	3060	3120	3040	2235	4643	1903	1723	1865	1573	1523	285	516	238
Tb927.6.2150	cell division cycle protein 16, putative	Cell.cycle	0	273	521	1277	1493	0	27	234	0	269	722	25	1	112	95	7	317	172	510	569	796	208	259	891	731	164	2372	1649	1546	2533	2161	1932	1776	1414	700	700	1420	1156	2447	1989	921	628	678	656	1010	1307	1298
Tb927.1.3230	cell division cycle protein, putative	Cell.cycle	1	205	392	348	392	50	62	610	3	244	406	26	0	32	87	1	382	163	648	455	852	270	415	1554	1374	237	2845	3096	2886	2739	1489	4636	4526	2676	1240	1640	2680	1830	3118	2199	1446	785	829	867	312	493	1279
Tb927.8.6500	cell division cycle protein, putative	Cell.cycle	1	263	418	444	444	71	45	637	1	361	1083	11	0	89	78	3	491	88	757	697	1273	282	374	1621	1744	359	3332	3977	4070	4810	3069	3999	4328	2505	4040	2580	2520	2218	4591	2163	1887	913	759	770	196	399	424
Tb927.4.2260	Centrin1	Cell.cycle	0	100	191	366	484	16	0	160	0	183	740	15	0	77	65	3	507	95	336	316	638	186	229	726	907	198	1348	1254	1492	1608	1764	2225	2190	1326	1080	1520	1340	731	1010	1123	951	242	265	280	160	248	1401
Tb927.8.1080	Centrin2	Cell.cycle	0	115	261	405	450	57	21	260	0	125	629	20	2	118	54	1	370	145	382	353	581	200	218	767	490	215	1567	1313	1393	2363	2675	2317	2349	1514	800	940	1520	1596	2442	2168	1542	418	422	430	243	531	505
Tb927.10.8710	Centrin3	Cell.cycle	0	159	333	635	717	22	8	212	0	152	617	42	1	73	64	1	321	103	260	237	396	25	29	440	459	31	209	660	823	1765	1750	2081	2015	1263	1460	1440	1260	908	1772	2152	1404	218	209	204	58	73	76
Tb927.7.3410	Centrin4 - basal bodies and bilobe	Cell.cycle	2	304	577	673	794	40	51	293	1	331	1371	37	1	178	87	6	596	109	794	747	1358	475	515	2683	1754	380	6151	5279	5145	5205	5530	5117	4848	3004	2700	2700	3020	1723	3332	3908	2051	728	759	710	1115	1827	4065
Tb927.11.13900	Centrin5	Cell.cycle	1	122	204	590	721	0	0	151	0	140	964	20	1	130	61	12	439	99	250	269	515	168	176	392	429	208	1976	724	931	1831	1550	1820	1614	1156	1280	1040	1160	850	1390	2009	1772	313	257	237	1788	1692	1631
Tb927.3.1610	CLK kinase	Cell.cycle	4	289	899	1081	1217	73	36	754	0	402	1030	13	2	86	124	5	726	214	887	962	1737	254	365	1707	1763	301	1822	3190	3938	4851	2850	4215	4389	3078	3260	1900	3100	1437	3691	2309	1842	1281	1085	1145	937	1593	837
Tb927.10.1070	CRK1 cdc2- like protein kinase	Cell.cycle	1	175	250	431	583	0	23	218	0	160	462	27	1	52	52	1	278	104	472	380	543	262	278	912	1042	200	2104	1596	1547	2024	1802	1571	1525	1072	320	420	1080	1303	1981	1190	1025	357	371	349	80	167	342
Tb927.11.12310	CRK12 cdc2- like protein kinase	Cell.cycle	4	299	581	364	463	58	75	711	3	319	705	14	0	44	58	6	492	94	935	864	1512	270	384	1501	1788	309	2901	3367	3410	3726	1198	5289	5261	3537	2680	3180	3560	2806	4465	1851	2380	1495	1454	1351	617	1116	602
Tb927.10.4990	CRK3 cdc2- like protein kinase	Cell.cycle	0	130	332	998	1250	0	16	122	0	194	1381	54	4	213	133	6	905	313	487	557	901	503	263	814	931	332	2469	1203	1665	2619	3010	3232	2810	2020	1580	1880	2020	1119	2290	2403	1454	636	561	592	1304	1775	1835
Tb927.8.5390	CRK4 cdc2- like protein kinase	Cell.cycle	0	135	318	292	364	41	32	224	0	84	515	3	0	29	74	1	355	90	177	121	261	80	106	186	220	61	805	454	492	1059	348	888	931	804	520	280	800	922	1082	491	545	242	233	265	214	356	129
Tb927.2.4510	CRK9 cdc2- like protein kinase	Cell.cycle	1	345	755	619	730	77	64	887	0	413	822	29	2	78	102	4	596	220	896	696	1400	179	386	1129	1068	258	3126	3430	3684	3654	1442	3158	3270	2213	2140	1860	2220	1464	2469	1959	2238	883	899	930	469	830	455
Tb927.3.4170	CRK9AP	Cell.cycle	0	93	169	362	406	19	0	142	0	115	433	43	0	25	29	15	239	66	142	127	215	46	87	347	263	55	589	510	601	1178	1071	1500	1447	856	720	760	860	774	1011	1900	1594	253	272	261	129	198	414
Tb927.11.12610	CYC1, cyclin 1	Cell.cycle	2	110	264	211	267	29	0	203	0	135	467	21	1	26	32	2	248	77	398	307	527	150	186	982	913	84	1017	1359	1282	1868	1228	3206	3190	1956	1360	1840	1960	2213	3367	3887	2969	498	455	512	273	465	696
Tb927.8.6340	CYC10, CYC2-like cyclin	Cell.cycle	2	641	2587	1592	1760	68	101	1169	0	494	1453	40	5	107	233	20	893	159	289	257	587	93	144	120	98	92	828	656	832	1103	764	1686	1739	1117	1740	1280	1120	956	2245	1439	1531	93	85	93	81	167	5
Tb927.8.6350	CYC11, CYC2-like cyclin	Cell.cycle	4	432	924	1086	1258	64	20	577	0	384	1155	35	1	69	161	5	882	270	367	319	536	205	259	346	331	153	1270	1235	1457	1629	947	1440	1520	1068	1120	740	1080	889	1867	971	1386	336	300	374	186	293	39
Tb927.10.9160	CYC12, L-type cyclin	Cell.cycle	0	280	592	545	588	0	47	621	0	255	882	22	1	74	110	8	516	202	678	602	1007	171	249	1424	1759	115	2134	2618	2225	3871	2600	3369	3337	2508	1720	1880	2520	2596	3810	3739	2914	969	926	1060	887	1138	1935
Tb927.11.14080	CYC2, G1 cyclin	Cell.cycle	1	272	398	391	433	20	25	208	0	197	489	12	0	38	23	16	416	29	409	407	796	70	149	425	450	143	1905	1682	2215	1364	1329	1036	891	599	1140	800	600	818	1227	1402	1158	202	177	129	74	125	134
Tb927.6.1460	CYC3, mitotic cyclin	Cell.cycle	2	183	355	936	1115	11	17	320	0	206	1347	10	0	119	130	4	684	168	611	564	1030	727	611	1801	1901	499	5390	4287	4402	4189	3893	3991	3978	2909	2620	2780	2920	1842	4115	4123	1718	886	791	908	1347	1973	1140
Tb927.7.7170	CYC4, CYC2-like cyclin	Cell.cycle	0	439	825	476	546	131	43	1017	1	439	1102	10	2	88	79	4	612	147	1077	927	1538	141	409	1010	1151	371	3158	3065	2982	4447	2968	3331	3296	2294	1360	1740	2300	2636	2825	1515	3068	973	893	1011	556	1286	228
Tb927.10.11440	CYC5, CYC2-like cyclin, putative, G1 cyclin CycE4	Cell.cycle	2	607	1479	721	857	130	160	1651	1	627	1082	26	0	67	104	4	784	180	1200	1209	2073	263	497	1359	1437	314	3841	7039	5763	3929	1657	3347	3435	2252	2940	2060	2260	1761	2475	1081	1925	1265	1204	1141	231	282	175
Tb927.11.16720	CYC6,mitotic cyclin	Cell.cycle	0	252	525	402	461	9	1	521	2	335	1167	6	1	127	68	5	531	74	673	706	1089	449	677	594	838	410	2598	1994	2902	893	625	771	732	497	820	520	500	302	532	396	453	109	136	152	99	113	63
Tb927.6.5020	CYC7, CYC2-like cyclin	Cell.cycle	1	68	227	534	630	0	16	83	0	46	352	28	1	18	68	5	264	107	106	80	157	120	63	121	152	35	503	197	269	831	883	664	708	634	1260	1040	640	570	481	1325	1179	156	139	164	124	248	431
Tb927.11.14030	CYC9	Cell.cycle	0	82	228	530	679	30	4	71	0	110	471	160	0	49	209	4	485	242	266	127	342	254	176	487	231	76	1097	724	796	1964	1124	2103	1931	1251	740	900	1260	1708	1962	6311	3071	375	349	336	256	311	269
Tb927.11.11500	cyclin dependent kinase-binding protein, putative	Cell.cycle	3	324	643	427	461	9	102	710	3	313	597	20	0	61	92	4	492	229	646	676	1139	531	569	1624	1555	363	4067	3693	3822	4481	1681	1928	1955	1302	1340	920	1300	1604	2046	1647	1714	879	866	886	288	421	656
Tb927.11.1000	kinetoplastid kinetochore protein 16	Cell.cycle	0	61	117	264	285	0	0	64	0	75	446	12	0	64	66	5	353	105	269	201	400	108	107	352	349	82	1050	858	782	1512	1401	2382	2353	1350	1780	1760	1360	1855	1652	3590	4021	226	231	229	816	1385	1776
Tb927.10.6330	KKT1 kinetochore protein	Cell.cycle	7	499	1150	1895	2319	72	109	1030	3	804	1710	63	3	182	230	9	1298	444	2319	2283	3541	378	716	2775	2522	637	4999	9383	9971	5976	2227	6150	6134	3381	3060	3140	3400	1778	4893	1194	1092	2273	2127	2127	583	892	586
Tb927.7.2110	KKT11 Kinetochore protein	Cell.cycle	0	131	164	148	169	0	4	158	0	209	577	2	1	89	24	4	305	16	593	591	1028	140	167	442	477	253	1720	1362	1930	2993	3247	4011	3608	2392	3360	2840	2400	1118	2297	2534	1603	634	549	555	676	918	1637
Tb927.8.1680	KKT12 Kinetochore protein	Cell.cycle	0	81	98	155	152	30	37	174	0	76	437	1	0	72	21	1	197	40	470	529	811	182	244	689	558	329	2099	1880	2130	2460	3036	3021	2643	1780	1720	1880	1780	869	1618	1018	782	599	685	569	723	990	2101
Tb927.7.4860	KKT13 Kinetochore protein	Cell.cycle	0	65	149	278	323	31	0	157	0	93	394	9	0	33	40	1	315	100	330	269	396	285	280	762	566	128	1498	1685	1539	1441	1104	2566	2509	1340	1500	1800	1340	437	1091	454	388	362	356	394	92	116	475
Tb927.10.7240	KKT14 Kinetochore protein	Cell.cycle	2	247	597	518	560	14	9	650	0	334	648	31	1	53	108	4	391	166	731	613	1105	343	459	1499	1560	290	2971	2645	2837	3790	1945	4848	4598	2629	2780	2740	2640	2694	4327	2143	2376	1257	1157	1106	742	1125	910
Tb927.6.3760	KKT15 Kinetochore protein	Cell.cycle	0	46	132	249	329	0	31	129	0	58	214	12	0	27	26	5	120	34	334	238	484	248	266	833	1154	184	1233	849	1032	2155	1798	1989	1998	1302	1020	1080	1300	540	841	941	653	364	314	341	380	599	524
Tb927.11.10000	KKT16 Kinetochore protein	Cell.cycle	0	118	223	266	328	33	2	154	0	75	375	19	0	50	75	4	283	138	403	407	635	99	111	711	595	97	889	1148	1346	2289	1429	2995	2811	1816	1260	1340	1820	1865	2605	3160	2099	538	521	529	722	1117	415
Tb927.3.2330	KKT17 Kinetochore protein	Cell.cycle	2	212	400	890	984	1	9	191	0	303	898	25	1	104	123	3	611	232	612	433	767	492	457	1391	1156	258	4018	2238	2354	3233	2631	2911	2767	1918	1100	1660	1920	1167	2856	2374	1223	599	567	752	875	895	1093
Tb927.9.3800	KKT18 Kinetochore protein	Cell.cycle	3	216	439	777	966	12	45	306	0	218	666	58	1	119	92	4	362	220	628	613	915	299	308	1272	946	248	3130	2333	2473	4603	3444	5654	5253	3662	2520	4020	3680	2441	4673	2949	2219	1124	1079	1168	469	701	1280
Tb927.11.10520	KKT2 kinetochore protein, tyrosine kinase, putative	Cell.cycle	5	459	943	733	793	134	57	1036	0	591	1491	18	0	97	133	4	1048	234	1325	1151	1851	366	835	2060	1920	466	4728	5421	5274	4239	1714	4470	4522	2931	3180	2960	2940	1572	3249	1142	1287	1632	1408	1597	562	935	406
Tb927.8.4760	KKT20 Kinetochore protein	Cell.cycle	0	76	131	450	518	1	0	98	0	90	459	51	0	65	95	4	304	120	185	141	243	175	120	502	195	182	2188	799	859	975	754	1158	1137	805	600	560	800	370	924	1247	733	192	171	198	689	648	855
Tb927.9.10920	KKT3 kinetochore protein, PK6 protein kinase,	Cell.cycle	5	405	753	822	997	73	101	630	1	476	1203	22	0	142	153	5	829	391	1084	1104	1886	370	438	1712	1483	357	3772	4129	4164	5620	4016	5080	4883	2999	1640	2020	3020	2558	4004	2534	3126	1167	1260	1255	464	689	655
Tb927.8.3680	KKT4 kinetochore protein	Cell.cycle	3	202	376	406	455	27	39	510	5	203	897	21	1	59	80	4	613	163	768	576	1047	121	192	1496	1276	228	1571	2918	2917	2531	1579	3704	3624	2501	1440	1620	2520	1898	2845	1886	1752	745	811	823	217	273	284
Tb927.7.4850	KKT5 Kinetochore protein	Cell.cycle	1	68	133	334	382	0	22	74	0	78	427	5	0	46	29	1	206	47	245	237	432	37	61	469	787	60	504	637	752	1523	1462	1761	1701	989	1460	1180	1000	1304	1459	2504	2147	361	313	309	699	907	1905
Tb927.6.1210	KKT6 kinetochore protein	Cell.cycle	0	93	223	468	509	32	1	79	0	108	715	26	0	73	66	5	387	115	183	133	325	104	140	696	544	123	1528	829	1255	1689	1233	1203	1118	640	1380	820	640	609	884	1268	1076	382	355	303	199	300	290
Tb927.11.1030	KKT7 Kinetochore protein	Cell.cycle	1	259	354	362	402	7	82	448	1	307	666	4	1	65	48	1	404	142	1256	1291	2036	617	731	2183	2184	532	5291	6002	6756	4110	1981	3990	3948	2282	2840	2600	2300	1431	2564	865	1624	1103	1154	1032	586	1025	372
Tb927.4.5110	KKT8 Kinetochore protein	Cell.cycle	0	96	190	251	300	10	37	285	0	138	631	2	0	106	56	2	333	108	743	647	1071	299	357	1326	1542	277	2615	2791	2830	4417	5376	3793	3566	2039	3640	2840	2040	1518	3176	2096	1344	1113	1056	930	1212	1793	1675
Tb927.8.1150	KKT9 Kinetochore protein	Cell.cycle	0	123	158	277	346	0	22	220	0	135	539	4	1	67	32	1	305	103	887	921	1412	62	124	1122	1170	130	1042	3523	3217	3271	2661	4612	4461	2497	3440	3360	2500	1293	3009	1237	952	780	761	666	326	600	283
Tb927.7.1590	mitotic cyclin,cyclin CycB3 (CYC8)	Cell.cycle	0	138	343	555	683	0	1	202	0	137	619	15	0	80	105	5	506	121	329	278	462	228	309	1055	1005	196	1822	1553	1938	2632	2313	1892	1884	1434	2340	1680	1440	802	1286	1203	857	344	308	359	113	101	547
Tb927.11.7216	origin recognition complex subunit 1 (ORC1), (CDC6)	Cell.cycle	0	126	322	436	574	7	11	132	0	140	912	21	1	75	97	3	403	125	294	271	480			496	364	152	1334			1671	1301	1448	1314	NA	NA	NA	NA	738	1152	1313	1075	300	272	306	482	670	730
Tb927.8.4810	prohibitin 1 (PHB1)	Cell.cycle	4	393	1017	582	693	16	13	472	0	207	568	104	0	58	68	5	297	199	682	501	783	528	358	1603	1360	249	3704	2341	2642	4539	3992	4631	4377	2869	1700	2740	2880	3891	3907	6298	5120	950	904	873	385	603	1692
Tb927.10.4310	prohibitin 2 (PHB2)	Cell.cycle	1	202	486	346	390	19	19	260	0	80	648	26	0	34	63	5	266	75	756	535	869	469	460	1515	1407	210	2431	2290	2390	3496	3378	3158	2797	2203	600	1240	2220	2438	3628	5040	2189	801	761	803	647	1059	1985
Tb10.v4.0045	prohibitin, putatives	Cell.cycle	NA	NA	NA	NA	NA	NA	NA	NA	NA	NA									NA	NA	NA			NA	NA	0	0					NA	NA	NA	NA	NA	NA	2421	3642	5021	2186	NA	NA	NA	NA	NA	NA
Tb927.11.6550	PUF nine target 1 (PNT1)	Cell.cycle	4	412	441	766	950	23	99	1018	3	732	867	6	1	131	54	5	649	158	2108	2366	4475	145	550	6718	7218	481	4358	16449	16275	19093	11675	8623	7884	3960	22860	9680	3980	3775	8502	3394	1806	4524	4447	3442	831	1203	1202
Tb927.10.6240	ras-like small GTPase, putative (TbRHP) spindle formation and mitosis	Cell.cycle	2	312	785	1079	1270	97	62	612	2	288	973	143	0	96	179	3	720	322	808	685	1064	182	362	1308	1459	228	2801	1923	2304	5733	3748	6917	6905	4512	1700	2240	4540	2938	3758	3972	3074	1001	1129	1160	548	931	787
Tb927.7.1190	regulator of chromosome condensation, putative	Cell.cycle	1	583	956	1083	1253	104	107	1166	0	584	1568	38	1	100	197	4	1227	335	1395	1193	2199	613	844	2167	1649	536	5438	5400	5535	5270	2092	7197	6900	4598	3320	3720	4620	2530	5246	1690	1819	1686	1737	1705	902	1436	605
Tb927.7.1210	regulator of chromosome condensation, putative	Cell.cycle	3	255	628	260	329	45	58	615	0	272	268	25	2	38	48	3	246	209	743	548	955	154	179	713	414	141	1204	1669	2056	2563	913	4084	4243	3226	1780	2180	3240	3165	3729	1427	2759	945	992	1025	283	597	228
Tb927.3.1750	rev7, putative,mitotic spindle checkpoint component, Mad2-like HORMA domain	Cell.cycle	0	46	150	298	355	17	0	79	0	99	359	12	1	36	58	2	211	58	125	117	241	143	94	275	187	73	1012	410	453	914	797	924	863	747	680	500	760	694	786	1538	1054	135	123	154	297	406	768
Tb927.4.3420	WEE1 protein kinase	Cell.cycle	0	149	365	341	356	21	22	305	3	206	319	12	0	32	56	1	276	133	551	457	891	101	156	1168	958	144	1113	2053	2187	2821	1559	3542	3507	2242	1560	1560	2260	1411	2600	1320	1228	626	638	703	240	335	519
Tb927.7.1320	10 kDa heat shock protein, putative (HSP10)	Chaperone	15	2660	3591	5354	5792	54	9	1405	0	1387	15353	1277	26	819	1799	173	8683	2299	1670	1959	2468	1546	1179	4109	3950	1406	19473	6470	10151	21094	20057	14407	12937	7560	8560	10800	7600	14279	10242	50069	34344	1139	1121	1172	3032	6266	23754
Tb927.2.5980	ATP-dependent Clp protease subunit, heat shock protein 104 (HSP104)	Chaperone	1	321	619	1666	1656	27	64	634	2	315	3072	139	1	347	326	20	1327	633	590	669	1757	335	492	1364	1011	433	4636	3324	2871	8647	6320	6392	6244	2017	1600	6280	2020	4815	11790	8405	5582	950	1156	965	227	393	528
Tb927.2.3030	ATP-dependent Clp protease subunit, heat shock protein 78 (HSP78)	Chaperone	2	530	733	450	540	20	41	790	0	391	902	15	0	98	53	7	418	242	984	1106	1833	133	428	1849	1660	400	3149	6216	4866	6458	3025	6995	6919	3493	2140	6220	3500	4708	9156	3627	4013	968	1233	1027	144	290	716
Tb927.10.2290	chaperone protein DNAj, endoplasmatic reticulum	Chaperone	1	224	385	221	294	85	60	477	4	162	256	11	0	39	32	4	153	79	797	689	1261	83	302	1334	1058	182	2487	3234	3060	3785	2509	4490	4364	3014	1220	1700	3020	1946	3130	1894	2478	656	563	681	642	1051	784
Tb927.9.12730	chaperone protein DNAj, endoplasmatic reticulum	Chaperone	2	242	522	293	348	77	50	748	0	249	562	11	1	51	69	3	303	118	711	530	841	206	325	1432	1220	234	2092	2990	2920	3223	2684	3704	3548	2542	1420	1560	2560	2046	2911	1951	1907	734	697	768	145	186	454
Tb927.1.1230	chaperone protein DNAj, putative	Chaperone	0	145	288	582	617	3	32	196	0	100	492	20	1	23	66	1	241	102	346	251	416	124	169	631	530	84	812	690	991	1866	1389	1745	1623	1249	520	720	1260	838	1154	1500	978	349	426	469	183	256	392
Tb927.1.1960	chaperone protein DNAj, putative	Chaperone	0	257	365	140	128	25	32	873	1	342	535	8	1	48	25	1	216	30	1306	1283	2213	125	280	1511	1479	216	1970	4124	3841	4472	2733	6523	6093	3796	2860	3220	3820	5659	6230	4408	5962	1050	775	865	841	1189	1319
Tb927.1.4300	chaperone protein DNAj, putative	Chaperone	1	217	369	270	286	15	23	461	3	166	507	8	1	64	35	7	388	64	421	416	835	50	100	345	246	95	658	1250	1445	1382	836	1247	1268	769	1940	980	780	1116	1382	1001	1748	412	387	387	177	225	94
Tb927.10.12380	chaperone protein DNAj, putative	Chaperone	0	231	507	797	883	75	22	403	0	266	1310	26	2	155	198	6	879	379	628	501	826	251	380	1270	1084	185	3031	2359	2319	5162	4675	3369	3123	2070	1420	1560	2080	2628	3885	4465	3273	1044	969	929	1521	1509	2325
Tb927.10.12530	chaperone protein DNAj, putative	Chaperone	2	87	221	423	488	43	0	159	0	73	432	30	0	41	77	1	299	108	219	225	407	77	84	281	143	107	980	737	797	1277	580	1083	1010	780	580	580	780	644	889	2008	1909	308	332	310	888	1032	1039
Tb927.10.12640	chaperone protein DNAj, putative	Chaperone	1	202	354	409	445	0	25	426	0	244	577	14	1	64	70	4	510	110	778	649	1149	192	265	867	952	213	2033	2020	2268	2838	1590	3158	3038	1723	980	900	1740	1590	2801	1225	1178	803	815	822	844	1151	506
Tb927.10.13830	chaperone protein DNAj, putative	Chaperone	0	165	311	315	342	0	0	170	0	190	789	5	1	51	62	4	317	107	546	492	705	327	359	1051	1191	138	1739	1905	1687	2631	2732	2674	2591	1679	1120	1140	1680	2087	2463	3179	2212	452	459	469	268	479	1114
Tb927.10.14730	chaperone protein DNAj, putative	Chaperone	0	291	435	383	412	77	55	915	0	240	955	40	1	98	89	3	517	83	1213	990	1739	268	499	1771	1732	326	4269	4072	4106	8185	6801	6817	6813	3550	7000	6060	3560	6163	7491	7511	6479	1610	1534	1485	2163	2708	2920
Tb927.10.5040	chaperone protein DNAj, putative	Chaperone	0	130	232	536	605	17	13	198	0	164	722	4	0	71	61	3	281	91	553	473	793	211	265	739	1081	134	1737	1316	1480	2561	2516	3114	2985	1872	880	1260	1880	1442	2778	2404	951	738	618	642	309	543	1639
Tb927.10.6610	chaperone protein DNAj, putative	Chaperone	0	173	219	190	192	0	30	240	1	117	339	3	0	37	23	1	192	35	692	575	910	233	406	1763	1640	219	3166	2844	2919	4277	4495	5505	5247	2896	2420	3260	2900	2319	4110	3153	2263	739	740	777	737	905	2458
Tb927.10.8540	chaperone protein DNAj, putative	Chaperone	0	200	333	1028	1181	10	32	342	0	232	665	56	0	194	117	13	405	296	843	755	1290	160	262	1293	1009	240	2567	3674	3331	5314	4968	11440	10518	5073	2020	6920	5100	5734	11515	7276	4742	883	798	733	302	439	777
Tb927.10.9840	chaperone protein DNAj, putative	Chaperone	0	108	135	92	117	33	26	191	0	125	414	3	0	52	25	2	278	44	705	594	1052	258	318	1002	1175	270	2022	1896	1994	3834	3349	4348	4024	2670	1740	2500	2680	2548	2652	3671	4662	745	833	739	670	934	1744
Tb927.11.1010	chaperone protein DNAj, putative	Chaperone	0	179	380	569	739	14	8	277	0	155	882	38	0	63	128	9	491	195	468	367	616	141	244	978	1107	102	1405	1132	1357	2495	2193	3049	2923	2139	820	1140	2140	2123	3161	4142	2646	603	689	680	545	774	1202
Tb927.11.15130	chaperone protein DNAj, putative	Chaperone	2	84	133	326	409	0	0	141	0	138	285	9	0	116	22	3	175	110	653	492	818	407	499	2229	1248	407	3916	3993	3963	4891	6126	3870	3664	2369	1480	2540	2380	1577	3367	2080	853	994	1155	894	297	400	619
Tb927.11.16740	chaperone protein DNAj, putative	Chaperone	0	159	296	481	577	88	31	453	2	188	520	18	0	77	69	2	328	158	886	685	1373	454	461	1860	1213	295	4936	5185	4304	4376	3053	5006	4886	2996	3700	3000	3000	2663	5425	2203	1866	805	912	858	311	505	1128
Tb927.11.16980	chaperone protein DNAj, putative	Chaperone	0	184	407	504	552	0	41	394	8	107	979	15	0	65	81	2	373	127	590	508	864	198	358	1052	1087	234	1868	2473	2095	3563	2968	2988	3006	1695	1560	1900	1700	2587	4292	3355	2528	693	809	766	736	1111	2102
Tb927.11.5220	chaperone protein DNAj, putative	Chaperone	1	662	1261	1354	1676	27	15	614	0	392	1377	66	0	90	223	6	900	347	1014	748	1301	865	753	1926	2026	414	4749	2934	3451	6631	5960	5636	5505	3960	1940	3140	3980	4307	5968	4934	3511	1664	1891	1469	926	1451	1841
Tb927.11.5710	chaperone protein DNAj, putative	Chaperone	3	126	229	676	809	18	3	198	0	104	512	25	0	26	84	4	328	96	319	214	451	138	160	366	433	102	1252	664	794	1419	1042	1543	1550	1045	700	780	1040	551	1224	1186	526	336	351	354	249	326	530
Tb927.2.3960	chaperone protein DNAj, putative	Chaperone	0	87	169	304	331	8	9	140	0	135	519	18	0	55	74	6	262	83	339	241	470	214	147	602	562	87	1369	701	846	2706	2507	3119	2908	1902	2620	2260	1920	1666	2035	3619	2697	454	319	355	1283	1835	1508
Tb927.2.5160	chaperone protein DNAj, putative	Chaperone	3	698	865	2186	2119	48	100	671	3	754	3495	77	1	845	279	17	1619	499	3725	4404	4861	698	759	4848	4484	1152	8897	13137	17087	23805	18505	33689	32003	16993	4700	37060	17060	16162	27496	20201	16649	1790	2182	2533	824	1281	10987
Tb927.3.1430	chaperone protein DNAj, putative	Chaperone	1	72	123	303	314	0	0	213	0	159	201	10	0	42	45	2	185	99	439	374	635	164	228	828	741	209	1941	1650	1780	1769	1571	2565	2459	1773	240	620	1780	822	2117	1538	553	403	532	465	416	755	1208
Tb927.3.1760	chaperone protein DNAj, putative	Chaperone	1	201	478	678	858	64	49	520	2	169	1159	59	2	95	185	9	528	229	400	321	547	441	359	1095	1099	130	2046	1168	1422	2926	2543	3523	3222	2348	2300	2120	2360	2870	3320	5791	4557	732	596	605	1135	1490	1976
Tb927.3.2290	chaperone protein DNAj, putative	Chaperone	1	146	255	355	428	53	35	186	0	171	566	33	0	75	103	7	383	195	448	487	732	114	181	530	551	197	1926	1406	1310	2450	2227	2144	2032	1485	460	660	1500	1958	2323	3489	3300	400	360	372	579	742	1454
Tb927.4.2970	chaperone protein DNAj, putative	Chaperone	0	104	193	267	267	28	55	291	0	112	445	4	0	38	32	1	263	71	304	346	585	64	187	509	443	84	1305	1078	1127	2159	1375	1606	1739	1111	1220	780	1120	1251	1602	1580	1643	380	392	370	509	699	911
Tb927.4.3980	chaperone protein DNAj, putative	Chaperone	0	180	299	724	818	36	37	337	0	233	762	14	1	75	75	3	613	160	1031	840	1462	557	651	2440	2082	330	5015	5720	4295	6628	5532	3176	3363	2433	2620	3020	2440	1439	3242	2147	936	1188	1349	1327	477	826	1971
Tb927.4.650	chaperone protein DNAj, putative	Chaperone	1	158	416	687	755	0	17	279	0	130	554	47	3	52	102	11	395	137	319	227	444	294	211	798	801	79	1059	555	913	2174	1788	2593	2501	1580	1160	1480	1580	1842	2143	3719	2686	432	456	431	542	690	654
Tb927.5.2880	chaperone protein DNAj, putative	Chaperone	2	124	166	459	499	89	4	290	0	71	383	28	1	66	66	1	252	153	322	261	482	43	86	367	250	126	1202	867	874	1509	1083	1195	1225	777	360	420	780	974	1629	2139	737	389	318	356	221	340	283
Tb927.6.3120	chaperone protein DNAj, putative	Chaperone	1	141	212	868	989	47	20	293	0	261	1091	3	1	108	89	8	522	106	609	739	1352	198	334	897	880	255	3224	2654	2763	4881	4882	4428	4355	2529	1620	2280	2540	1251	3140	2550	1634	1080	988	981	587	817	1407
Tb927.6.3730	chaperone protein DNAj, putative	Chaperone	0	101	264	452	498	0	37	190	0	107	571	23	2	42	157	3	368	202	238	203	319	166	166	453	517	64	835	572	598	1507	1526	1512	1380	905	340	500	900	842	1183	2045	1015	261	275	285	678	872	997
Tb927.6.3850	chaperone protein DNAj, putative	Chaperone	0	63	198	643	832	0	9	72	0	110	615	42	3	36	155	11	459	110	197	163	290	201	130	207	210	117	795	261	467	1180	969	1097	1083	954	900	740	960	536	573	1404	1275	177	165	184	198	261	406
Tb927.7.4590	chaperone protein DNAj, putative	Chaperone	0	165	329	466	537	33	27	440	0	206	866	13	1	51	73	2	293	91	490	375	615	133	180	1143	1034	128	1470	1810	2020	2955	2540	3289	3028	1922	820	1180	1940	1190	2219	2528	1025	550	556	667	803	978	1640
Tb927.7.540	chaperone protein DNAj, putative	Chaperone	3	273	664	556	669	12	13	290	2	237	595	76	2	43	112	4	443	162	481	396	687	208	320	1077	1271	92	1715	1428	1674	2986	1972	2139	2228	1579	1620	1260	1580	2133	1911	2126	2826	417	474	507	291	479	952
Tb927.7.6200	chaperone protein DNAj, putative	Chaperone	1	77	261	362	343	0	14	127	0	73	433	19	0	22	54	2	224	95	212	145	326	96	107	304	398	41	754	544	544	1314	1226	1415	1367	839	820	720	840	1313	1114	2619	1886	274	286	228	222	341	434
Tb927.7.6660	chaperone protein DNAj, putative	Chaperone	0	111	287	310	311	0	15	132	0	69	249	15	1	10	37	4	162	62	208	133	203	148	98	389	465	86	897	633	628	849	736	1139	1174	826	680	520	820	1290	1018	2302	2024	210	219	227	234	370	828
Tb927.7.680	chaperone protein DNAj, putative	Chaperone	1	371	678	545	636	74	60	775	0	424	999	33	0	86	135	8	542	201	879	775	1284	275	381	1615	1805	273	2515	3377	3661	4684	3293	4411	4372	2812	1300	2080	2820	3096	4528	3517	2614	893	963	943	258	525	748
Tb927.7.740	chaperone protein DNAj, putative	Chaperone	2	260	510	431	479	13	14	306	0	148	649	35	1	31	64	4	398	130	688	569	905	218	251	1035	795	196	1916	2223	2035	2604	1825	3972	3793	2555	1220	1480	2560	2264	3159	1813	1779	791	793	869	565	697	977
Tb927.7.990	chaperone protein DNAj, putative	Chaperone	2	351	680	531	661	40	20	421	0	205	371	9	0	52	59	2	356	137	803	598	1074	162	239	971	737	293	2379	2550	2950	2482	957	3423	3056	2224	780	1280	2240	1768	2635	1620	1694	584	497	585	186	259	165
Tb927.8.1010	chaperone protein DNAj, putative	Chaperone	0	161	323	288	308	32	28	391	0	108	391	6	0	33	79	3	334	147	522	341	595	122	192	773	766	71	732	1065	1193	2190	1515	2528	2524	1578	1000	1180	1580	2060	2179	2205	2017	541	539	569	464	723	367
Tb927.8.1030	chaperone protein DNAj, putative	Chaperone	0	53	125	103	127	17	17	90	0	49	94	5	0	13	12	0	55	44	319	240	400	77	84	435	272	42	599	749	868	1415	924	2504	2368	1668	540	560	1680	1530	2595	2405	1297	369	380	443	244	396	283
Tb927.8.4470	chaperone protein DNAj, putative	Chaperone	0	90	146	124	164	0	2	125	0	40	114	3	1	13	33	1	133	58	248	196	311	69	115	334	311	50	678	788	833	1356	823	1968	1908	1411	460	740	1420	1271	1649	1850	1589	276	319	348	644	981	1056
Tb927.8.7010	chaperone protein DNAj, putative	Chaperone	1	86	186	285	334	0	10	145	1	48	654	42	0	62	81	3	312	133	357	328	519	134	153	634	516	107	1591	1231	1253	2299	1964	2434	2333	1444	1120	1300	1460	1488	2267	3848	2171	358	314	389	1054	1353	1936
Tb927.8.8310	chaperone protein DNAj, putative	Chaperone	3	341	881	717	830	21	15	556	0	200	1056	30	5	79	175	7	637	206	576	430	929	642	492	1565	1290	169	2422	1982	2220	5121	4606	5726	5505	3313	3980	4160	3320	3849	4199	7194	4778	797	825	828	908	1201	1484
Tb927.9.10950	chaperone protein DNAj, putative	Chaperone	0	135	155	492	552	27	40	182	0	148	570	5	0	67	95	0	478	153	403	319	542	181	256	228	213	193	1872	1359	1720	531	463	1298	1233	793	700	700	800	322	967	527	490	68	62	75	94	114	62
Tb927.9.14180	chaperone protein DNAj, putative	Chaperone	1	192	337	691	752	53	0	301	0	148	1059	46	0	86	111	4	546	207	488	420	763	266	250	1071	1027	191	2911	2109	1809	3387	3199	4201	4028	2298	1680	2180	2300	2292	3210	4629	2640	487	527	522	292	494	1266
Tb927.9.8160	chaperone protein DNAj, putative	Chaperone	4	714	1515	680	838	19	31	789	0	374	753	26	4	64	94	5	356	143	775	579	989	861	588	1704	1483	338	2899	2036	2563	4430	3679	3370	3080	2332	1020	1340	2340	3734	3798	4545	4193	492	524	541	306	856	590
Tb927.9.8410	chaperone protein DNAj, putative	Chaperone	1	201	301	178	182	46	19	426	0	173	140	1	1	16	13	3	86	70	834	562	975	306	427	1525	1042	340	4784	3805	3378	1903	1311	3673	3395	2145	720	1000	2160	1871	2669	1110	1255	539	645	618	181	410	883
Tb927.6.2170	co-chaperone GrpE, putative	Chaperone	1	417	1140	580	633	37	16	485	0	319	1377	32	4	91	102	18	358	96	748	666	1018	379	370	1626	1662	181	1902	3174	3213	4071	4413	3468	2975	2225	1620	1600	2240	2049	2444	3775	2364	522	434	532	2629	3029	7383
Tb927.1.1720	cyclophilin 15, putative	Chaperone	0	124	216	256	264	12	0	209	0	49	203	8	0	17	32	1	132	49	520	379	671	256	247	803	954	109	1063	1032	1237	2505	2070	3994	3962	2398	1360	1980	2400	2794	3461	4330	3647	531	528	577	542	1039	1679
Tb927.11.880	cyclophilin a,cyclophilin type peptidyl-prolyl cis-trans isomerase (CYPA)	Chaperone	4	612	352	887	936	26	100	748	0	736	2423	59	1	364	114	17	1884	204	6277	6029	8186	3210	4025	20503	21001	2050	32310	34367	39252	33410	40255	73649	79034	46403	62540	70800	46600	8384	17885	12080	5744	3645	4634	5971	4668	4088	44927
Tb927.10.13220	cyclophilin type peptidyl-prolyl cis-trans isomerase, putative (PPIase)	Chaperone	0	396	835	927	1071	40	57	508	2	338	1361	60	1	127	187	6	803	442	648	598	1077	383	496	1305	1060	256	3129	3030	2783	3576	2050	2935	2993	2234	440	640	2240	2007	3066	2436	1963	729	859	857	258	499	1044
Tb927.2.1560	cyclophilin type peptidyl-prolyl cis-trans isomerase, putative (PPIase)	Chaperone	3	618	1136	1047	1244	29	14	722	7	412	3570	114	7	301	226	24	1491	307	1247	1112	1955	448	554	2834	2823	489	5081	5322	5252	12376	11557	8248	8034	4445	4940	4940	4460	6786	7991	12715	8240	2422	2532	2089	3214	4892	12738
Tb927.9.11740	cyclophilin type peptidyl-prolyl cis-trans isomerase, putative (PPIase)	Chaperone	0	153	264	321	436	51	18	176	0	97	362	40	0	47	69	2	332	92	258	228	409	185	139	304	277	140	1681	502	762	1312	751	1254	1311	878	300	340	880	638	1309	1593	856	318	435	353	442	799	912
Tb927.9.14420	cyclophilin type peptidyl-prolyl cis-trans isomerase, putative (PPIase)	Chaperone	0	119	344	305	330	39	8	187	1	50	250	37	0	20	53	2	149	112	376	291	470	227	231	811	704	95	1356	1291	1287	2372	1120	2373	2296	1647	780	820	1660	1631	2371	2386	1700	433	447	492	349	511	582
Tb927.9.3440	cyclophilin type peptidyl-prolyl cis-trans isomerase, putative (PPIase)	Chaperone	0	143	321	602	684	21	43	367	3	173	239	13	0	130	45	1	198	148	718	615	1156	185	383	1336	1055	280	3201	3009	3228	4923	3975	4850	4852	2915	2480	2800	2920	1974	3963	2817	1966	1122	943	998	581	820	977
Tb927.5.1370	cyclophilin-type peptidyl-prolyl cis-trans isomerase, putative (PPIase)	Chaperone	1	56	151	224	238	0	1	97	1	56	312	42	1	21	23	2	176	55	238	185	334	69	59	244	217	62	783	426	459	1268	898	1794	1849	1298	920	1160	1300	1227	1566	1605	1924	318	292	303	887	1353	761
Tb927.7.280	cyclophilin-type peptidyl-prolyl cis-trans isomerase, putative (PPIase)	Chaperone	1	194	444	432	563	0	0	137	0	93	656	39	3	23	57	2	324	95	341	240	429	191	167	688	588	53	1282	958	1032	1850	1562	2892	2736	1764	1300	1620	1780	1384	2075	3522	1787	459	456	436	683	1177	1467
Tb927.7.4770	cyclophilin-type peptidyl-prolyl cis-trans isomerase, putative (PPIase)	Chaperone	7	1006	1358	6419	6826	66	66	1016	2	1543	7741	147	8	682	426	37	3067	736	1526	1649	3178	1060	1113	4689	3365	846	10405	5893	7798	18705	18051	12622	12038	8342	12120	10240	8380	5179	11584	16218	6709	2289	3089	2918	3774	5991	13707
Tb927.8.5230	cyclophilin-type peptidyl-prolyl cis-trans isomerase, putative (PPIase)	Chaperone	2	84	154	286	298	0	0	188	0	142	196	3	1	34	25	0	160	49	405	289	574	173	240	1140	964	78	1887	1759	1865	2088	1453	3731	3692	2312	2020	2660	2320	1794	3406	2488	1554	555	458	442	612	1219	743
Tb927.8.6910	cyclophilin-type peptidyl-prolyl cis-trans isomerase, putative (PPIase)	Chaperone	1	100	246	425	515	0	20	168	0	87	526	52	1	48	67	3	437	102	257	239	401	153	139	362	304	115	1719	764	820	1710	1602	2037	1896	1253	920	980	1260	1025	1733	1756	1635	388	372	358	1327	1588	1525
Tb927.8.2000	cyclophilin, putative (NCP1) (in PUF7-TAP)	Chaperone	1	223	329	159	209	13	9	393	0	81	504	27	3	55	68	2	307	112	950	985	1221	232	356	1342	1163	394	4333	3893	3500	3107	3043	5663	4604	3144	640	1240	3160	4407	3831	4768	5189	466	459	504	1003	2137	6555
Tb927.5.1020	disulfide isomerase, putative	Chaperone	1	240	408	568	666	55	61	518	0	268	941	26	2	77	115	2	455	191	738	589	898	525	496	1711	1242	570	5081	3201	3665	4513	3916	4006	3722	2537	680	1100	2540	1999	3577	2657	1649	756	915	934	672	976	2386
Tb927.10.16100	FK506-binding protein (FKBP)-type peptidyl-prolyl isomerase	Chaperone	1	184	190	750	599	0	50	124	0	255	721	19	0	335	58	6	414	197	2529	4148	4273	556	705	2590	2603	1362	12415	11843	14526	28271	17224	31505	31394	14611	5340	41480	14680	7231	13210	10635	7242	828	942	1008	507	685	13468
Tb927.10.15590	FKBP-type peptidyl-prolyl cis-trans isomerase, conserved	Chaperone	1	106	224	347	345	0	0	224	0	122	247	13	0	40	22	3	149	72	559	536	926	110	156	1101	1036	69	1139	1904	2060	2717	1706	2499	2254	1476	1080	1060	1480	959	1827	1616	1162	637	814	713	343	692	1303
Tb927.10.15600	FKBP-type peptidyl-prolyl cis-trans isomerase, conserved	Chaperone	1	88	292	373	435	0	0	162	0	70	413	52	0	19	87	0	297	116	253	188	321	107	103	305	259	45	645	454	549	1282	1244	1163	1171	889	320	340	900	802	840	966	1091	311	358	331	173	267	516
Tb927.9.9860	GRP170, HSP70 and actin-like ATPase domains	Chaperone	9	1219	1795	2741	3461	34	20	1203	1	1272	8788	102	8	657	563	26	3187	383	2440	2946	5675	1605	1354	3523	4206	2310	20902	12105	12916	19698	16869	15525	14891	8448	12020	12780	8480	5154	11549	10538	6668	3442	3394	3405	7914	7545	16179
Tb927.7.710	heat shock 70 kDa protein, putative (HSP70.4)	Chaperone	5	983	1377	1057	1293	98	54	1681	0	1110	4082	28	4	466	244	33	1706	404	3899	3727	5396	2513	3298	7627	9232	1515	16848	15188	16084	20151	19589	18226	18258	12665	7600	12380	12720	7883	12346	7931	5527	3367	3831	3611	2057	3570	7454
Tb927.7.1030	heat shock 70 kDa protein, putative (HSP70b)	Chaperone	1	440	794	502	625	139	100	1134	0	369	834	22	1	38	82	1	521	169	1171	1160	1948	569	703	2476	2747	475	5082	5677	5170	4416	1902	6800	6574	3756	1720	2460	3780	3687	5045	3020	3191	1412	1409	1434	908	1511	2099
Tb927.3.3330	heat shock protein 20, putative	Chaperone	0	276	325	309	413	21	36	434	0	133	1126	16	2	69	100	5	560	92	367	294	602	180	152	606	415	126	2159	1440	1373	3908	2478	2692	2759	1593	2960	2520	1600	5304	4923	9739	8306	462	457	433	59	154	645
Tb927.11.11330	heat shock protein 70, major HSP70	Chaperone	19	6276	8200	10836	10237	690	873	9080	17	4480	34321	797	25	3905	2140	144	14209	4847	32691	38148	45018	11970	19738	88224	99055	11211	91359	168527	170596	158209	177551	198540	189112	71812	41580	253000	72120	148050	202248	135203	120008	16029	22007	18178	9356	13383	160540
Tb927.10.10890	heat shock protein 83, HSP83	Chaperone	15	5704	6639	9733	9427	666	1083	9200	27	6019	36893	418	18	5081	1694	154	13721	3183	28197	40461	47277			37648	40263	14312	126307			294665	212626	348661	337687	118126	NA	NA	NA	206408	357889	271402	222788	23458	28805	25571	10794	19585	80445
Tb927.10.10980	heat shock protein 83, HSP83	Chaperone	15	5703	6639	9731	9425	666	1083	9200	27	6019	36867	418	18	5077	1694	154	13718	3182	28182	40434	47248	5023	10725	35614	37593	13077	120055	152819	136486	294642	212597	328812	318397	111907	72920	369040	112380	197419	339374	257103	211551	23431	28769	25541	10666	19342	80371
Tb927.11.2650	heat shock protein 84, putative, mit HSp90	Chaperone	7	1339	1563	1207	1334	181	144	1927	4	906	5263	56	2	440	374	27	2006	613	3464	4457	6635	787	1026	5767	5396	1035	7825	16570	17126	22271	16572	20838	19082	9702	4580	14760	9740	13919	18227	9917	13691	2003	1794	1925	672	1392	2999
Tb927.7.2070	heat shock protein DNAJ, putative	Chaperone	2	227	521	434	510	88	66	499	0	207	489	40	1	59	99	3	393	144	592	613	1091	83	177	914	781	183	1809	2406	2053	3735	3059	5433	5303	3657	1720	2700	3680	4830	5153	4535	5671	902	847	924	387	612	955
Tb927.5.1520	heat shock protein HslU1, in mitochondrion	Chaperone	1	397	605	595	744	22	56	881	0	373	1281	16	1	134	116	9	741	273	1225	1085	1675	106	415	1560	1393	515	3994	4986	4957	5846	5728	3563	3511	2354	1160	1620	2360	2158	3703	2666	2192	902	899	887	216	375	448
Tb927.11.12230	heat shock protein HslU2, in mitochondrion	Chaperone	4	281	480	583	665	0	38	496	0	338	1193	11	2	94	109	4	571	166	903	776	1194	419	558	1544	1497	327	3606	2783	3017	3933	3634	5072	4845	2729	1100	2020	2740	2532	3952	3296	2601	957	1111	982	685	947	1665
Tb927.10.12710	heat shock protein, HSP110	Chaperone	8	1506	1566	2940	3017	202	393	2152	8	2470	4350	174	3	404	298	23	2620	699	9104	10415	12578	968	1917	9701	10685	1694	14498	31614	35781	33551	11093	46706	46271	24266	14640	53260	24360	26036	46235	18797	19481	4013	4496	4891	3084	5852	11465
Tb927.10.5660	heat shock protein, putative	Chaperone	0	219	445	616	647	17	0	231	0	89	577	11	3	59	58	7	292	108	383	299	494	81	148	551	544	70	1007	895	827	1609	1582	1189	1233	1035	500	480	1040	2063	1968	3167	2919	211	210	242	146	344	671
Tb927.3.5340	Hsc70-interacting protein (Hip), putative	Chaperone	2	391	596	651	671	25	74	748	0	276	2034	53	3	94	233	3	1118	328	1777	1780	2667	482	639	2892	2658	446	5459	10046	7388	7149	8529	10522	9831	6934	2220	4900	6960	4011	5329	5907	3689	1288	1475	1313	1459	2034	7146
Tb927.10.2620	HSP20 cold-shock domain (p23-like)	Chaperone	2	227	462	417	510	11	3	160	0	128	667	45	1	87	76	2	367	140	567	504	814	243	227	1036	859	229	2033	2065	1918	3453	3550	5199	4820	3035	2200	3060	3040	2762	4133	4846	4470	621	748	625	1086	1453	2942
Tb927.11.16050	HSP20 domain	Chaperone	0	127	221	227	286	10	2	186	0	148	205	12	0	31	29	1	141	72	726	618	1019	68	154	837	815	182	1152	1864	1942	2176	1268	4144	3830	2043	1140	1820	2060	1878	2674	1526	1619	773	924	829	938	1371	1306
Tb927.9.13290	HSP20 domain	Chaperone	2	95	194	342	374	16	23	241	1	77	485	18	1	37	74	2	271	105	317	218	388	125	137	462	437	77	990	719	661	1634	1524	2387	2241	1684	700	920	1700	1723	2030	2666	2867	397	399	435	854	1256	1903
Tb927.9.10230	HSP20 domain (p23-like)	Chaperone	2	559	623	809	977	0	13	563	0	322	1924	28	2	424	149	17	1120	308	3573	4351	4584	1106	1589	6452	4980	937	12369	13739	14386	13826	15818	18909	17696	12060	6820	12000	12120	7214	9670	9642	8692	1586	1902	2471	2001	3090	15696
Tb927.10.14380	Hsp70 protein, putative	Chaperone	3	436	784	570	611	112	38	639	7	401	726	19	0	54	82	3	529	228	1416	1158	1875	194	434	1998	1816	251	3097	4573	4402	3805	1957	7302	7108	4819	1780	2640	4840	4379	5792	3436	4150	998	1166	1177	833	1345	1094
Tb927.9.4500	HSP70, endoplasmatic reticulum, HSP70.a	Chaperone	11	670	1060	1188	1247	81	251	1158	1	1115	1636	34	3	93	130	3	935	253	4847	5649	6308	1456	3291	13584	11776	1461	13509	34862	25558	24776	16568	19012	18684	12278	15080	9400	12340	3111	7444	5854	2591	3006	2816	4619	1586	1755	6143
Tb927.10.14740	hypothetical protein, conserved, DnaJ domain	Chaperone	4	434	761	1982	2347	10	44	683	0	537	3478	97	5	517	477	21	2373	868	1868	1851	2568	320	375	3446	2696	523	3107	9121	7423	10844	11383	8054	7697	4712	2440	3360	4740	3646	7111	6782	2735	1525	1733	1592	553	780	1809
Tb927.9.1560	hypothetical protein, conserved, DNAj domain	Chaperone	1	363	610	659	750	48	35	729	0	190	1638	40	1	134	209	20	923	280	563	553	883	229	303	1086	866	300	2749	2487	2620	4320	3651	3544	3651	2279	2440	2560	2280	4391	4366	8337	6725	648	655	661	627	960	1774
Tb927.11.15480	hypothetical, HSP20-like chaperone	Chaperone	0	199	248	1244	1355	31	7	266	0	206	2062	55	2	513	219	24	1235	484	635	1003	1451	126	231	642	641	381	2615	3012	3040	7304	4022	13222	12437	4885	2560	14220	4900	5961	11860	17112	9077	427	463	488	224	384	4735
Tb927.10.9420	mitochondrial chaperone BCS1, putative	Chaperone	2	282	420	523	664	49	42	307	0	252	780	22	0	56	104	2	453	192	416	385	683	81	174	789	688	175	1812	1898	1853	2920	1560	2851	2647	1959	640	960	1960	1413	2589	2190	1347	618	680	745	433	737	1645
Tb927.8.3580	mitochondrial chaperone BCS1, putative	Chaperone	1	175	495	303	363	31	24	325	0	135	426	12	0	29	79	0	313	189	289	236	383	146	225	781	658	111	1279	1355	1437	1931	1111	1423	1447	1302	820	720	1300	1406	1935	1290	1063	471	495	521	315	442	374
Tb927.9.9780	peptidyl-prolyl cis-trans isomerase (cyclophilin- 40), putative	Chaperone	3	322	490	1265	1412	0	37	404	0	245	2599	136	2	425	237	8	1328	420	1041	1296	2127	679	642	2039	2026	766	7891	4584	4580	8966	7188	9515	8239	4121	1780	5440	4140	3902	11193	6640	3716	1058	1157	1174	1718	2154	6036
Tb927.3.3100	peptidyl-prolyl cis-trans isomerase NIMA-interacting 4, putative	Chaperone	0	83	164	281	359	13	42	97	0	74	210	5	1	32	31	2	218	53	254	305	486	102	174	330	309	243	1711	1228	1230	1820	1122	2464	2354	1652	760	920	1660	1222	1903	2774	1996	229	341	300	304	527	633
Tb927.7.2480	peptidyl-prolyl cis-trans isomerase, putative (PAR45)	Chaperone	0	107	231	277	358	28	20	204	0	66	306	19	0	30	30	2	210	70	463	329	611	179	224	727	481	99	1432	1155	1239	2004	1474	2940	2919	1817	780	760	1820	1873	2290	2003	1712	430	464	487	512	804	890
Tb927.10.4620	peptidyl-prolyl cis-trans isomerase, putative (PPIase)	Chaperone	0	170	317	335	422	23	33	254	0	67	426	65	1	62	68	7	394	103	281	250	377	135	139	516	289	121	1528	917	1039	1824	1513	1978	1748	1178	1380	960	1180	2390	2343	4219	4387	383	457	330	1666	2473	2676
Tb927.8.690	peptidyl-prolyl cis-trans isomerase/rotamase, putative,PPIase, putative (PIN1)	Chaperone	2	119	196	750	954	0	0	243	2	91	616	51	0	116	91	9	663	177	254	297	470	147	124	469	427	174	1847	889	1015	2765	2228	2981	2802	1841	2320	1940	1840	752	1686	2133	1221	429	478	458	705	826	710
Tb927.5.580	prefoldin subunit, putative	Chaperone	0	165	282	222	252	0	16	164	0	96	155	9	0	74	24	4	82	60	416	454	819	216	236	784	1206	403	4033	1393	1624	2783	2337	3143	2941	1760	1420	1660	1760	2040	2535	5445	5293	521	437	487	2508	2991	5977
Tb927.7.2590	prefoldin, putative	Chaperone	0	139	244	209	266	34	6	209	1	129	399	5	0	56	52	4	163	65	566	502	699	344	479	1196	1042	254	4369	2727	2673	2818	2492	3919	3531	2132	1920	2020	2140	2268	2216	3686	3685	460	470	440	279	404	1052
Tb927.7.570	prefoldin, putative	Chaperone	2	204	395	593	689	0	0	158	0	120	828	43	0	91	123	10	542	157	680	608	1172	508	495	1246	2178	421	4439	2175	2239	3025	2952	3851	3489	2726	1280	1940	2740	1819	2528	4670	4293	508	547	566	1218	1855	3569
Tb927.7.5790	protein disulfide isomerase, ERp44-like	Chaperone	5	651	818	1642	1859	43	8	512	10	1316	1660	37	5	184	73	59	1178	54	1519	1761	3182	814	759	1644	1077	974	10787	5932	7242	12890	13509	10071	9967	6220	13560	9420	6240	1309	3863	3557	1705	1078	1009	1251	3194	3584	3315
Tb927.10.8230	protein disulfide isomerase,ERp57-like, cofactor wth calnexin, putative	Chaperone	5	1140	861	4044	4754	66	72	931	0	2513	6641	51	7	1339	382	34	3571	803	11225	11726	14157	3166	4687	21152	18687	4594	41838	49501	52782	57448	58585	86590	84859	50599	64040	69520	50820	5942	17123	10303	4698	4186	5584	6973	3340	3732	16270
Tb927.7.1300	protein disulfide isomerase,ERp72-like, cofactor wth calnexin, putative	Chaperone	2	359	328	724	778	0	41	508	4	559	1204	3	0	190	78	15	656	153	2124	1890	3232	1781	1969	5177	4677	1149	13835	11804	12802	15351	13938	16631	16740	10905	15600	14340	10960	3400	6476	5394	3429	1868	2099	2048	972	1161	4128
Tb927.1.3200	SGT1-like protein, putative	Chaperone	0	125	145	295	272	8	8	95	0	98	389	4	0	59	26	2	210	45	474	761	1138	47	192	845	1104	167	2172	2585	2197	3912	2235	5324	5187	2158	1380	5300	2160	3728	7451	4458	3813	503	602	550	488	804	3056
Tb927.5.2940	stress-induced protein sti1, putative	Chaperone	5	686	870	1811	1776	6	44	635	0	852	4925	186	4	884	375	30	2283	686	3006	3666	4507	1102	953	4053	4498	2470	16886	9848	13709	24034	18321	24102	21971	10224	3200	25320	10260	13004	21850	18684	13290	1318	1463	1533	758	1068	6998
Tb927.10.4450	stress-inducible protein STI1-like, putative	Chaperone	1	174	192	547	549	17	0	323	0	199	1158	19	1	202	98	9	685	179	785	718	1267	510	704	1839	1999	523	5543	3142	3712	5956	6359	6779	6615	3636	4540	5280	3660	2640	4661	4982	3112	799	937	920	450	843	3373
Tb927.10.5180	TPR-repeat-containing chaperone protein DNAJ, putative	Chaperone	2	460	931	864	925	33	53	671	0	406	986	26	1	90	98	11	640	200	1195	936	1654	290	461	1498	1332	307	2496	2944	3670	4373	1999	3969	3911	2319	2060	2560	2320	1681	2542	1126	1598	1304	1184	1217	320	411	556
Tb927.4.2220	TPR-repeat-containing chaperone protein DNAJ, putative	Chaperone	2	612	1243	1235	1398	73	83	1195	0	747	1203	59	3	145	127	11	684	275	1129	882	1604	117	242	1364	1112	251	1014	3375	4118	6119	4062	4032	3734	2135	1880	2100	2140	1599	2418	1685	1642	907	791	903	96	172	98
Tb927.4.880	TPR-repeat-containing chaperone protein DNAJ, putative	Chaperone	2	264	407	786	912	52	0	482	0	207	904	24	1	60	103	7	580	223	518	379	748	194	267	808	676	147	1912	1140	1467	2971	2312	3527	3345	2086	1180	1540	2100	1244	2440	1954	1166	881	797	808	1188	1179	1131
Tb927.7.3630	TPR-repeat-containing chaperone protein DNAJ, putative	Chaperone	5	320	450	342	369	29	83	902	0	451	734	9	2	70	57	5	372	78	1364	1611	2971	389	510	2815	1946	897	8590	11061	9277	7309	4497	7508	7631	4606	2420	3400	4620	2899	6338	2621	2337	1681	1928	1644	1015	1295	1458
Tb927.10.4900	TPR-repeat-containing chaperone protein DNAJ, putative,TPR repeat protein	Chaperone	4	365	619	826	927	74	21	511	0	464	873	21	0	153	71	7	563	240	1396	1257	2292	482	620	2329	2163	742	5855	5752	5537	8051	5314	6478	6378	3979	3800	4320	4000	3094	6234	4855	3012	1522	1317	1447	1038	1469	2100
Tb927.11.16760	Tric complex alpha subunit (TCP-1-alpha)	Chaperone	1	735	1246	1009	1207	108	108	1081	0	653	1562	47	4	146	141	4	887	216	3226	2793	3530	972	1307	8143	7297	874	8209	17087	15048	11948	8760	15052	14405	9759	6900	9980	9800	4875	6491	3525	4097	1783	2220	2083	446	765	2163
Tb927.11.1900	Tric complex beta subunit (TCP-1-beta)	Chaperone	1	1156	1647	1901	2305	11	42	632	0	1139	5269	64	3	576	471	27	2632	539	3160	2994	4642	1826	1994	7594	6889	1428	12506	12964	13708	17848	19277	19553	17966	13328	5080	11480	13380	4655	8630	8904	4674	1982	2236	2402	1743	2115	8670
Tb927.10.1060	Tric complex delta subunit (TCP-1-delta)	Chaperone	2	849	1137	758	850	50	144	1092	0	744	1490	12	2	216	87	15	616	191	3221	2803	3905	996	1914	6803	5555	1008	11100	16547	15540	15319	18051	16281	15779	10540	5500	10480	10580	5012	7279	5246	3987	2581	2587	2542	1008	1633	1345
Tb927.11.14250	Tric complex epsilon subunit (TCP-1-epsilon)	Chaperone	5	931	1204	775	924	59	58	1141	1	769	1743	49	5	278	153	7	740	243	3246	2467	3773	1017	1952	8670	7188	948	11768	13163	13916	14736	13028	16901	15929	10044	6040	11360	10080	7778	9970	6127	6996	2126	2142	2236	1301	2279	3961
Tb927.9.11270	Tric complex eta subunit (TCP-1-eta)	Chaperone	6	1042	1593	1401	1772	91	28	1229	0	1083	1935	40	4	169	129	19	1106	320	4249	3727	5092	1625	1821	10094	9032	1097	9620	19321	18923	18543	14093	21713	19710	13383	7920	13560	13440	7803	9642	6583	5722	2210	2547	2409	1304	1791	7055
Tb927.8.3150	Tric complex gamma subunit (TCP-1-gamma)	Chaperone	6	1047	1575	1259	1507	83	75	1629	0	723	2670	33	1	200	234	16	1444	351	3488	3093	4213	1640	2612	8219	6410	1052	9742	14000	14720	12550	9806	10128	9325	6492	3920	6280	6520	4384	6057	3172	3662	1655	1920	1861	663	838	1662
Tb927.10.8190	Tric complex theta subunit (TCP-1-theta)	Chaperone	5	1047	1467	1669	1960	7	99	1315	3	1123	5339	82	2	539	272	18	1869	549	2864	2591	3836	1843	2782	8702	7681	1236	13004	12593	13774	18280	22772	15154	14000	8868	3880	8140	8900	7029	10328	11046	6286	2063	2593	2626	1196	1873	4522
Tb927.11.3240	Tric complex zeta subunit (TCP-1-zeta)	Chaperone	2	950	1467	1301	1552	44	49	1138	0	876	3103	62	3	282	341	9	1823	522	3753	3343	4850	1027	1229	10193	9633	1081	8947	15620	16743	17825	17568	19022	17035	12035	6160	10560	12080	6554	8468	7298	5590	1754	2041	2219	1028	1150	6292
Tb927.8.5890	Anti-silencing function ASF1B	Chromatin	1	116	311	271	314	37	10	136	0	163	636	49	1	43	78	7	303	90	222	191	350	106	127	471	397	123	1306	650	882	1492	1217	1877	1836	1229	840	980	1240	1060	1135	3051	2390	289	304	299	627	795	1427
Tb927.1.630	anti-silencing protein ASF1A	Chromatin	1	54	119	141	176	25	0	128	2	67	195	10	0	26	23	0	116	34	265	182	314	116	209	508	530	108	1516	638	1043	1455	1152	1604	1526	886	1360	1140	880	739	949	838	980	251	198	214	144	277	162
Tb927.10.7420	bromodomain factor 2 BDF2	Chromatin	2	85	176	273	336	1	0	166	0	114	372	4	0	46	56	0	251	123	499	458	711	71	118	683	501	68	745	1336	1646	2399	1960	1406	1321	868	360	540	880	619	1079	856	621	328	350	345	249	412	153
Tb927.10.8150	Bromodomain protein BDF1	Chromatin	0	173	253	466	540	16	0	244	0	143	453	24	0	27	47	7	270	99	479	383	659	68	159	822	998	140	1196	1487	1667	2615	1096	2776	2679	1767	1120	1500	1780	1394	2441	2072	1357	686	748	765	267	443	800
Tb927.11.10070	Bromodomain protein BDF3	Chromatin	2	91	143	225	301	0	10	260	0	106	155	8	0	26	32	3	80	50	528	363	575	203	181	902	786	151	1629	1734	1671	2292	1788	2673	2651	1738	640	1140	1740	1522	2416	1743	1176	562	635	616	215	343	1288
Tb927.7.4380	Bromodomain protein BDF4	Chromatin	1	179	328	411	520	7	0	271	0	157	515	34	1	57	95	3	387	221	700	499	911	76	171	539	397	115	1489	1319	1550	2226	1323	3904	3810	2370	660	880	2380	1611	2584	1549	1631	638	679	727	411	812	645
Tb927.11.13400	Bromodomain protein BDFx	Chromatin	1	245	428	290	304	76	39	586	0	370	368	6	0	25	30	3	171	68	1240	1081	1767	364	574	2083	2120	429	4666	3830	3977	3563	1419	7253	7034	4666	3340	4960	4680	3203	5861	2518	2362	1435	1562	1503	2051	2777	3804
Tb927.10.7050	chromatin assembly factor 1 subunit B, putative	Chromatin	1	150	405	347	417	58	60	335	0	170	677	24	0	55	81	5	424	138	371	286	494	212	228	859	772	208	1505	1393	1401	2263	2177	2494	2399	1535	960	860	1540	1756	2185	2676	2052	305	290	312	504	708	1251
Tb927.10.7510	chromatin binding protein, putative	Chromatin	4	128	202	318	377	13	5	235	0	120	358	13	0	29	45	3	261	109	437	412	567	190	208	896	821	174	1771	1860	1360	1752	1410	2059	1920	1473	640	820	1480	1124	2713	1853	842	569	618	600	562	640	1162
Tb927.9.4900	condensin subunit 1, putative	Chromatin	8	683	1471	2469	3001	77	137	1070	1	836	2686	129	1	258	435	15	1828	612	1757	1630	2514	527	728	3218	3295	390	3140	5645	6545	9418	6340	6093	5576	3776	1480	2420	3800	1973	4391	2219	1412	1963	1867	2022	354	584	519
Tb927.6.4820	CPC1, chromosomal passenger complex	Chromatin	0	100	136	393	464	14	6	186	0	92	546	8	0	61	54	3	267	103	321	289	486	107	158	550	505	148	1337	1021	966	1723	1707	1805	1735	990	1160	1020	1000	1064	1890	1917	1054	343	356	318	845	919	1632
Tb927.11.14840	CPC2, chromosomal passenger complex	Chromatin	0	142	158	518	557	0	12	162	0	295	985	11	0	224	31	1	764	76	826	1066	1670	431	524	2670	3757	490	4112	5773	6629	8653	8309	4524	4263	2646	12100	5400	2660	2067	5189	3876	1434	2027	1677	1472	1001	1640	2169
Tb927.8.1920	DOT1A	Chromatin	3	155	233	624	794	22	10	124	0	111	662	21	1	75	118	3	369	159	289	306	480	269	224	623	630	157	2156	684	1100	2139	2134	2319	2179	1502	780	1060	1500	819	1859	2233	1002	586	642	569	1232	1133	1472
Tb927.8.5770	Elongator-like Protein 3a ELP3a	Chromatin	3	324	619	796	892	15	5	533	0	240	834	24	0	62	135	7	457	210	591	441	830	317	371	1027	1243	220	1941	1531	1738	3212	2943	4545	4186	2926	700	1360	2940	2360	3707	3730	2336	617	610	665	434	821	797
Tb927.3.3490	high mobility group protein, putative (TDP1)	Chromatin	0	370	307	717	891	72	51	582	0	384	1617	21	4	380	86	6	1031	175	2031	2172	3369	415	817	2702	3160	858	9717	8557	8698	11808	11023	10037	9494	5618	9820	7480	5640	3469	7666	4453	4541	1966	2341	2168	1810	2983	5984
Tb927.7.4560	histone acetyltransferase HAT1	Chromatin	1	251	470	656	777	60	14	287	0	205	654	17	1	52	68	8	434	153	645	576	945	169	158	1149	1328	164	1336	1621	2005	3601	2762	2981	2959	1582	1000	940	1580	1454	2186	1849	1555	698	692	639	294	424	551
Tb927.11.11530	histone acetyltransferase HAT2	Chromatin	1	242	450	528	572	11	33	421	0	201	836	29	0	58	93	2	486	177	669	676	1075	342	511	1894	1906	315	3151	2917	2978	3683	1474	5316	5294	3367	2120	2980	3380	2504	3667	2849	2325	967	913	1034	1424	1910	2180
Tb927.10.8310	Histone acetyltransferase HAT3	Chromatin	2	195	430	766	919	0	0	187	0	183	610	62	1	36	72	6	290	80	386	367	510	259	173	471	561	154	1880	791	1010	1764	2100	1786	1654	1269	960	880	1280	1483	1588	3544	3156	237	189	252	1226	1360	3193
Tb927.10.1680	histone deacetylase 1 (DAC1 or HDAC1)	Chromatin	0	104	176	667	830	25	0	130	0	114	533	65	0	74	81	9	314	144	304	265	429	205	156	415	417	80	2115	678	753	1401	787	1799	1652	1371	580	700	1380	881	1324	1425	1099	375	445	427	784	895	907
Tb927.11.15600	histone deacetylase 2 (DAC2 or HDAC2)	Chromatin	1	154	426	423	502	8	13	352	0	188	659	25	0	44	106	1	533	167	500	426	646	202	217	987	832	216	2040	1956	2211	3333	2231	3127	2959	2129	880	1060	2140	1959	2640	1900	1776	429	452	484	679	641	1298
Tb927.2.2190	histone deacetylase 3 (DAC3 or HDAC3)	Chromatin	1	285	436	384	401	48	93	507	0	311	697	9	0	59	55	6	381	84	777	727	1310	192	336	1279	1552	297	2587	3934	3459	2521	1156	3413	3725	2300	1120	1740	2300	1891	3586	1335	1754	910	1120	1077	313	524	726
Tb927.5.2900	histone deacetylase 4 (DAC4 HDAC4)	Chromatin	3	155	395	588	678	8	17	158	0	158	359	56	0	18	74	5	199	117	483	315	497	370	344	1024	1043	282	4305	1801	1774	1979	1235	2284	2141	1554	860	1120	1560	1062	2014	1143	905	486	440	441	189	220	614
Tb927.7.2820	histone H2A	Chromatin	12	1542	3150	9648	10123	810	1199	5179	15	2978	14902	801	14	2961	1386	78	8726	3199	9927	7158	12404	7372	7642	46508	34522	2781	69656	73706	60777	87877	102715	64082	61990	35630	101360	60320	35780	23341	50216	78683	30737	20374	24012	19001	17233	19426	62122
Tb927.7.6360	histone H2A variant Z (h2aZ)	Chromatin	0	129	175	288	302	28	30	224	0	99	195	2	0	34	19	1	171	64	896	738	1338	25	115	1573	1080	132	975	4263	4739	3703	2337	3795	3754	2126	2920	2420	2140	688	1967	679	539	861	967	738	265	365	163
Tb927.11.7350	histone H2B variant V (H2BVAR)	Chromatin	0	161	198	637	713	34	25	83	0	217	950	9	1	185	50	7	454	117	703	687	1151	437	493	1486	1110	315	4349	3354	3588	4968	5560	4178	4339	2447	3660	2960	2460	1225	2847	2335	1303	824	799	895	805	1116	2615
Tb927.1.2430	histone H3	Chromatin	11	2902	4080	15694	18337	200	167	3868	3	2571	12249	54	16	1707	640	57	5415	1225	20554	19099	27486	6462	10720	57467	40450	5868	48252	89496	100688	145983	132896	118750	113573	59607	173260	113620	59860	31515	59622	58529	35029	25757	26188	23329	5570	8388	56271
Tb927.10.15350	histone H3 variant V (h3vaR)	Chromatin	1	172	268	478	429	24	32	178	1	177	549	8	3	60	48	11	452	27	241	214	437	97	191	442	376	153	750	1093	1594	2390	2062	1202	1108	772	1780	920	780	323	1061	1105	623	416	367	378	382	492	268
Tb927.5.4170	histone H4	Chromatin	8	1289	2411	9822	11092	225	300	2186	3	1603	12562	869	13	2751	944	88	9962	2335	6905	5450	8274	2475	5067	21228	10749	1783	47522	27230	29160	51385	64022	48854	46859	26400	47400	38580	26520	15746	33244	43196	20995	10343	11151	10637	38826	45276	71402
Tb927.1.570	Histone-lysine N-methyltransferase, H3 lysine-76 specific (DOT1B)	Chromatin	0	160	346	699	832	0	7	288	0	161	502	145	0	61	116	7	378	141	312	236	385	246	247	929	687	79	1464	1311	1518	2125	1786	2495	2505	1703	500	580	1720	2247	2701	3989	2028	475	524	440	320	486	575
Tb927.11.13640	J-binding protein (JBP1)	Chromatin	1	396	700	719	854	34	62	762	3	470	965	5	0	58	112	4	694	250	1379	1413	2400	345	687	1738	1370	345	3776	4969	5886	3803	1495	3202	3179	2009	1840	1240	2020	784	2002	692	844	958	923	1002	329	430	376
Tb927.9.5730	nucleosome assembly protein-like protein	Chromatin	0	572	1023	552	632	46	91	1270	2	393	2140	38	5	142	162	16	955	163	2081	1995	2922	401	812	2655	3633	332	4143	8020	7782	9214	9491	9586	8539	6753	3960	5320	6780	9018	7298	10450	10581	1382	1425	1411	741	1426	3442
Tb927.10.15180	nucleosome assembly protein, putative	Chromatin	0	469	716	355	348	65	56	975	0	328	957	10	1	115	101	4	414	173	2081	1847	2815	543	892	2685	2741	459	6430	8892	7156	9604	9055	9152	8136	5650	2960	4540	5680	9283	7470	7130	8749	1301	1352	1348	969	2361	4852
Tb927.10.1440	Pob3	Chromatin	0	165	323	435	522	39	12	205	0	108	306	22	1	40	44	2	186	92	455	365	632	84	156	605	678	58	1413	1156	1114	2228	2118	2570	2638	1690	820	840	1700	2265	2913	3484	2445	394	409	433	260	475	553
Tb927.9.10100	Possible histone methyltransferase: 7 SET domains.	Chromatin	6	1371	3855	1353	1538	85	37	1680	4	785	5361	50	7	121	452	22	1670	517	3263	2628	3399	1470	1793	7619	7781	1093	9060	14237	12791	10411	5716	3595	3394	2710	5260	2640	2720	2631	3434	1886	2526	1162	1186	1266	287	528	996
Tb927.11.6780	regulator of chromatin condensation, putative (RCC1)	Chromatin	0	180	434	418	478	25	25	318	0	265	724	15	0	59	116	2	449	166	243	274	443	222	242	686	600	164	1802	1158	1298	1691	774	3102	3127	2150	700	1380	2160	1793	1989	2283	1832	384	500	515	589	819	919
Tb927.11.370	repressor activator protein 1 (RAP1)	Chromatin	3	474	927	806	923	115	94	1136	0	481	1483	84	1	130	206	9	997	414	1484	1280	2318	473	673	2402	2239	532	5588	5841	5358	3587	2700	7117	6860	4538	2540	4020	4560	4840	7312	5015	5237	1349	1491	1328	1729	2004	3786
Tb927.7.1690	silent information regulator 2 (SIR2RP1)	Chromatin	1	121	220	339	404	16	9	169	0	128	567	4	1	28	32	3	187	74	401	324	501	83	224	1125	1262	129	2065	1862	1870	2627	1890	3080	3205	2274	1640	1860	2280	1934	3129	2869	1631	730	697	758	641	940	1284
Tb927.9.11850	structural maintenance of chromosome 1 (SMC1)	Chromatin	5	516	894	812	921	119	95	913	0	722	1184	23	2	135	130	14	967	201	1418	1525	3052	632	794	2082	1889	570	5288	5579	5946	7889	4494	6035	5923	3930	1800	2780	3940	2385	3620	1986	2687	971	1264	1231	435	660	1304
Tb927.10.10340	structural maintenance of chromosome 2 (SMC2)	Chromatin	2	507	919	764	886	52	67	1451	0	526	1216	33	1	100	114	16	923	269	1911	1725	3068	271	561	2785	2308	599	4109	7303	7036	7372	3176	8667	8306	5017	2960	4060	5040	2889	5954	2526	2982	2163	2227	2304	547	968	586
Tb927.5.3510	structural maintenance of chromosome 3 (SMC3)	Chromatin	0	669	1073	1169	1457	57	42	781	0	898	3298	68	5	365	211	41	1710	167	1439	1794	3200	190	279	1945	1878	519	4608	6369	5727	8562	7775	4580	4447	3214	3740	3960	3220	2134	4679	4078	3869	1199	1430	1323	695	700	2928
Tb927.10.740	structural maintenance of chromosome 4 (SMC4)	Chromatin	3	567	1031	990	1164	157	165	1345	1	950	1691	27	1	181	119	12	1260	219	2259	1980	3291	785	982	1940	1895	754	8637	6692	6682	7862	4487	8119	7747	5143	3280	4020	5160	3499	6579	3216	3022	1808	1818	1820	1061	1466	1093
Tb927.2.1810	transcription silencer (ISWI)	Chromatin	6	676	1209	976	1142	64	56	996	1	592	1478	55	0	118	182	9	1042	337	2360	2427	3600	182	318	2903	2783	596	3815	9261	9148	8408	5131	10086	9102	5300	1900	3680	5320	3536	5482	3138	3530	1470	1425	1752	745	1166	1211
Tb927.11.1450	2-oxoglutarate dehydrogenase E1 component, putative	Citric.acid.cycle	10	3185	4625	1283	1501	435	164	5933	1	1198	3486	99	5	122	212	35	1380	404	2748	2624	5664	1518	1846	7532	6437	712	5568	8266	12383	18767	10277	14404	13443	10943	9320	7660	10980	15318	14198	7054	11713	5766	3901	4003	848	1927	592
Tb927.11.9980	2-oxoglutarate dehydrogenase E1 component, putative	Citric.acid.cycle	3	2435	4195	839	1079	280	155	5233	3	885	2907	60	1	99	206	20	1093	387	2161	1575	3794	203	551	3726	3707	231	948	4477	7005	13464	6002	10974	10514	8253	3340	4360	8280	10921	11100	5291	7662	2475	2105	1995	272	897	286
Tb927.11.11680	2-oxoglutarate dehydrogenase E2 component, putative	Citric.acid.cycle	4	1631	2969	931	1031	115	43	2227	1	442	2925	29	1	51	117	16	836	136	1400	1093	2519	736	947	3260	3050	293	2658	4580	5485	11950	7658	5656	5419	4794	3580	3000	4820	7691	7472	5485	7022	1942	1552	1590	322	759	537
Tb927.10.14000	aconitase (ACO)	Citric.acid.cycle	1	471	999	590	682	14	29	514	0	279	1139	37	2	45	125	12	586	222	725	583	1016	379	324	676	862	293	2605	1593	1807	2961	1055	2059	2235	1918	1460	1740	1920	2115	2199	1424	2859	1041	1016	986	263	619	364
Tb927.10.13430	citrate synthase, putative	Citric.acid.cycle	1	102	286	251	314	0	23	168	0	87	319	10	0	27	62	4	204	140	319	263	496	157	190	443	341	63	741	712	902	1730	620	2236	2192	1742	1240	1420	1740	512	455	387	731	628	648	626	127	223	109
Tb927.11.16730	dihydrolipoyl dehydrogenase (GCVL-2)	Citric.acid.cycle	2	1011	1828	316	404	349	127	2777	3	362	816	28	0	32	129	11	510	202	1679	1207	2423	360	551	5039	4314	229	2059	6524	6920	13030	8334	8197	8117	6393	5160	3800	6420	9944	8407	5409	7835	2236	2039	2033	226	491	434
Tb927.3.4500	fumarate hydratase, class I (FHc)	Citric.acid.cycle	3	122	366	222	259	59	30	259	1	92	291	2	1	41	29	2	165	56	481	351	524	164	280	549	597	94	1101	1158	1470	2686	1931	3035	3880	2303	2660	3160	2320	1690	1260	2090	2968	686	887	759	185	323	340
Tb927.11.5050	fumarate hydratase, class I (FHm)	Citric.acid.cycle	1	304	431	488	570	2	29	388	0	165	992	20	4	49	72	6	441	135	681	486	950	82	138	972	1072	131	572	1222	1673	3541	2737	5712	5961	4028	3300	3660	4040	1539	1987	2145	1994	987	1194	985	149	226	776
Tb927.9.5900	glutamate dehydrogenase (GDH)	Citric.acid.cycle	4	1785	3542	793	927	44	37	1549	1	520	2307	50	3	65	176	29	953	238	1215	1020	2190	703	851	1676	1931	305	3173	2674	3506	6367	2924	3813	4139	2921	3260	3620	2940	5954	4935	2851	5525	1811	1482	1351	1035	2887	969
Tb927.8.3690	isocitrate dehydrogenase [NADP], mitochondrial precursor, putative (IDH)	Citric.acid.cycle	1	293	413	418	481	2	43	475	0	282	1040	17	2	49	51	7	576	107	799	628	1146	385	431	845	1029	256	2600	2127	2567	4132	3026	2377	2357	1741	680	940	1740	1528	2902	1335	1213	774	850	711	261	398	462
Tb927.11.900	isocitrate dehydrogenase, putative (IDH)	Citric.acid.cycle	2	422	737	764	970	31	27	462	0	229	1264	44	1	43	240	13	733	256	916	799	2392	468	482	1321	1337	668	6015	4636	3943	6070	4729	6533	7357	3885	5660	4920	3900	4706	2966	3238	4383	1102	1058	1014	462	604	1249
Tb927.10.2560	mitochondrial malate dehydrogenase (mMDH)	Citric.acid.cycle	2	492	1383	1050	1340	45	17	468	3	237	1302	82	2	64	342	9	878	326	517	390	657	372	266	808	669	134	1516	1061	1389	7164	4979	4934	4722	3892	2840	3700	3900	6128	5387	10991	8050	1460	1239	1098	541	1078	591
Tb927.10.3650	NADH-dependent fumarate reductase, putative	Citric.acid.cycle	3	443	1223	420	510	41	60	643	5	392	404	19	0	58	65	2	358	226	1430	1009	1613	390	595	1530	1216	340	3289	3362	4420	4611	1708	7086	7229	4649	3660	4900	4660	2100	2838	1244	2705	1118	1147	1217	261	566	291
Tb927.11.4780	pyruvate dehydrogenase (lipoamide) kinase, putative	Citric.acid.cycle	1	267	666	1057	1317	35	37	281	0	143	1213	126	3	65	311	9	833	302	481	408	727	342	263	811	779	135	1942	1161	1197	2935	2351	3034	2781	2039	2360	2100	2040	2740	3085	5075	4323	712	608	682	1183	1299	1611
Tb927.10.2350	pyruvate dehydrogenase complex E3 binding protein, putative	Citric.acid.cycle	1	418	869	415	460	22	9	474	0	136	1253	37	2	35	187	15	724	119	355	259	587	89	136	474	416	100	1057	926	1031	2542	1440	1652	1696	1165	1380	1140	1160	2578	2518	3257	3929	407	368	361	175	513	425
Tb927.10.12700	pyruvate dehydrogenase E1 alpha subunit, putative	Citric.acid.cycle	1	911	1283	541	657	40	67	1326	2	269	963	13	1	40	76	9	570	177	1331	1228	2428	290	464	2845	3087	217	1521	4819	4929	7038	2742	7570	7511	5515	4840	5580	5540	9722	11689	6562	7002	1489	1545	1308	449	894	1524
Tb927.3.1790	pyruvate dehydrogenase E1 beta subunit, putative	Citric.acid.cycle	2	1182	2552	1349	1727	128	61	1098	0	429	3272	111	6	133	748	45	2131	675	721	528	1150	566	450	2100	1632	206	2405	2391	3175	7870	5454	3935	3829	2866	2200	2420	2880	5893	6101	8037	4937	928	930	855	126	310	451
Tb927.10.7410	succinyl-CoA ligase [GDP-forming] beta-chain, putative	Citric.acid.cycle	5	2639	4510	1280	1574	239	81	3601	0	613	5575	214	6	104	405	42	1855	545	2764	2213	3515	781	1189	6667	5551	555	6216	10907	11161	15879	9907	12618	12303	9144	5640	5620	9180	21295	13682	11391	16187	3127	2614	2769	526	1463	1894
Tb927.3.2230	succinyl-CoA synthetase alpha subunit, putative	Citric.acid.cycle	12	1739	3462	1208	1270	228	22	2433	1	449	4622	336	2	84	473	23	1927	578	1317	961	1882	495	504	3332	2431	332	3589	3774	5168	9854	6478	9069	8429	6703	2660	3480	6740	14605	10961	14990	13742	2053	1337	1539	837	2154	1285
Tb927.11.2690	succinyl-coA:3-ketoacid-coenzyme A transferase, mitochondrial precursor, putative	Citric.acid.cycle	5	1975	3865	1263	1462	27	78	2234	0	504	5780	74	4	97	572	50	1991	330	1147	1157	1858	1016	1188	2054	1561	359	4539	5396	5583	9865	6424	4691	4368	3381	2400	2240	3400	4094	4814	4765	6503	1674	1383	1510	478	847	327
Tb927.10.11800	33 kDa inner dynein arm light chain, axonemal, putative,dynein light chain, putative	Cytoskeleton	1	120	195	406	444	13	11	212	0	79	827	4	0	99	63	4	419	124	501	377	651	244	298	848	923	162	2077	1257	1390	2454	2213	2791	2700	1586	1180	1180	1600	1616	2545	1980	1245	577	449	519	525	858	721
Tb927.9.8850	actin A	Cytoskeleton	17	1448	2144	4547	5483	91	120	1613	2	2144	11368	97	17	1296	1087	118	4267	1354	3723	2997	5595	2891	3345	13745	11462	1375	18274	15624	18026	35545	43399	25724	23549	16595	11080	13760	16660	8976	17539	20006	5504	5434	5672	5041	5743	6665	14502
Tb927.10.15800	actin related protein 2, putative	Cytoskeleton	1	149	370	400	420	16	18	174	1	87	627	29	0	38	71	2	427	82	327	282	467	188	235	811	1133	115	1412	919	976	1887	1518	2792	2693	1792	680	960	1800	1423	2235	2801	1754	391	479	529	645	1025	1082
Tb927.9.5350	actin related protein 3, putative	Cytoskeleton	1	137	279	544	578	5	16	161	0	157	685	9	0	78	85	3	448	216	439	448	624	250	269	855	903	165	1582	1119	1155	1841	1143	2603	2551	1611	540	840	1620	947	1562	1409	691	442	492	521	291	463	658
Tb927.10.2000	actin-like protein, putative	Cytoskeleton	2	192	479	675	861	16	64	367	0	386	1108	130	0	95	141	12	573	154	536	436	717	439	318	1241	1079	230	3766	1863	1980	3429	2736	4716	4539	3091	1700	2220	3100	2538	3554	4593	2333	860	920	967	1017	1078	1402
Tb927.11.10110	actin-like protein, putative	Cytoskeleton	1	141	245	485	499	54	39	292	0	275	741	17	0	114	87	5	507	183	610	476	788	198	348	1229	1005	258	2680	1899	2003	3783	3466	4559	4554	2511	2180	3420	2520	2178	3263	2921	2078	862	872	805	844	972	1901
Tb927.3.3020	actin-like protein, putative	Cytoskeleton	1	106	251	361	424	46	35	156	0	118	610	29	2	51	67	6	301	92	227	171	278	81	111	477	350	98	943	593	684	1725	1273	1616	1609	1199	480	600	1200	972	1351	1817	1288	237	316	325	248	376	539
Tb927.4.980	actin, putative	Cytoskeleton	2	111	288	178	181	50	47	463	0	96	165	3	0	14	35	0	123	51	403	348	567	64	92	845	531	77	933	1686	1526	1986	1114	2731	2610	1588	1240	960	1600	3338	2686	2693	2776	353	366	388	85	178	323
Tb927.9.5440	actin, putative	Cytoskeleton	4	171	282	511	556	5	5	280	0	192	534	14	0	113	83	3	423	233	451	352	623	284	352	1256	1055	213	2166	1613	1830	3586	3177	3121	2985	1933	1040	1340	1940	1144	2489	1869	1020	580	656	552	685	770	639
Tb927.11.3880	actin, putative (TRYPARP)	Cytoskeleton	1	135	286	765	802	0	30	181	1	162	869	16	1	113	90	9	429	153	474	415	717	370	287	924	637	276	3243	1569	1798	2577	2696	3168	3051	2096	1180	1540	2100	1179	2389	2153	1469	548	645	589	473	722	1246
Tb927.1.2340	alpha tubulin	Cytoskeleton	78	10893	14395	39862	41022	1642	3209	17389	27	14015	61430	1203	111	20362	4818	502	28222	10907	62910	62639	93249	42594	65230	407166	369806	28388	344505	499249	519765	575443	749994	659544	653156	364064	563640	549400	365600	245719	488611	374306	199400	96530	137000	99540	118798	125392	384061
Tb927.3.1400	alpha-tubulin N-acetyltransferase, putative	Cytoskeleton	1	81	198	437	470	0	17	157	0	132	484	16	0	91	72	3	350	134	335	210	493	119	151	533	495	138	1561	1137	1210	1871	1801	2132	2326	1345	1140	1120	1360	1363	2285	2189	1560	368	350	384	303	405	440
Tb927.11.12360	ankyrin repeat protein, putative	Cytoskeleton	0	62	112	260	296	7	0	102	1	32	286	11	0	42	29	1	219	76	160	102	202	102	121	408	324	72	894	559	671	1099	811	1341	1339	826	920	740	820	686	1323	1602	1150	305	300	241	428	541	639
Tb927.9.13100	ankyrin repeat protein, putative	Cytoskeleton	1	139	456	521	525	8	13	332	0	195	456	101	3	54	104	11	457	159	194	219	479	163	223	874	587	94	2224	1682	1444	3167	2370	3320	3226	1859	2340	2320	1860	2155	2582	4368	3448	479	509	466	1191	1363	2475
Tb927.4.1170	ankyrin, putative	Cytoskeleton	4	162	320	484	517	34	4	154	0	206	865	50	0	81	107	0	481	133	447	429	661	195	249	693	661	212	2258	995	1129	1934	1176	2732	2678	1672	760	1500	1680	1522	2362	2386	2289	462	436	512	1576	1755	2110
Tb927.10.10600	ARP2/3 complex 16kDa subunit, putative	Cytoskeleton	0	79	62	132	117	5	6	133	0	63	307	14	0	49	22	4	264	28	91	139	202	19	26	70	91	35	497	237	377	1629	1698	524	527	297	740	540	300	435	750	1352	1455	162	148	171	528	605	4309
Tb927.10.13190	ARP2/3 complex subunit, putative	Cytoskeleton	1	155	266	508	598	28	13	274	0	161	605	25	3	48	48	3	265	96	363	295	503	81	124	671	570	106	867	1051	1161	1571	1103	3016	2871	1876	360	700	1880	1235	2208	2026	1178	451	523	545	129	244	260
Tb927.10.4540	ARP2/3 complex subunit, putative	Cytoskeleton	0	55	130	233	254	0	14	103	0	77	218	34	0	20	59	1	188	95	132	84	138	42	45	125	71	41	425	232	304	625	340	546	593	384	160	140	380	354	457	623	380	121	122	145	224	352	261
Tb927.2.2900	ARP2/3 complex subunit, putative	Cytoskeleton	0	86	205	619	729	5	0	104	0	155	574	61	2	29	106	5	368	103	162	150	377	119	139	256	349	130	1474	437	563	1270	1063	1797	1665	1033	1220	1100	1040	717	1177	2037	1516	240	233	225	1277	1464	1779
Tb927.8.4410	ARP2/3 complex subunit, putative	Cytoskeleton	2	91	221	386	493	10	10	240	0	180	304	8	0	27	43	6	146	84	222	182	313	66	150	450	363	71	1162	634	681	1606	1031	1769	1887	1322	380	400	1320	1019	1560	1242	744	345	392	377	147	232	230
Tb927.9.10670	Bardet-Biedl syndrome 1 protein homolog (BBS1-like protein 1), putative	Cytoskeleton	1	169	433	803	1041	15	6	315	2	334	934	32	4	105	116	1	515	182	460	475	802	436	443	1077	933	204	2334	1324	1546	3277	2783	3232	3201	2076	1280	1320	2080	1422	3007	2399	1396	426	464	458	358	460	509
Tb927.10.6830	Bardet-Biedl syndrome 4 protein homolog (BBS4-like protein 4), putative	Cytoskeleton	0	144	353	543	676	27	0	258	0	128	700	41	0	64	128	2	445	184	339	256	487	404	294	971	662	131	1831	1050	1122	2697	2763	2493	2287	1588	1000	1060	1600	1203	1902	2098	1490	418	508	495	265	398	435
Tb927.8.6070	basal body component,ML protein (TBBC)	Cytoskeleton	3	434	730	381	397	182	116	1203	2	583	1337	10	0	117	130	11	1270	233	1442	1475	2507	411	699	2083	1967	549	3651	5384	5528	6975	3784	5415	5192	3197	2420	2800	3220	2334	3367	2098	2544	1063	1272	1180	440	805	1239
Tb927.4.3440	BB50	Cytoskeleton	0	141	264	335	320	55	38	297	0	141	366	23	1	34	60	1	296	212	431	331	577	68	234	807	539	110	2104	2146	1902	2221	966	3767	3741	2478	920	1160	2480	1724	3437	1891	1206	626	670	625	200	378	222
Tb927.1.2330	beta tubulin	Cytoskeleton	92	15986	17105	64970	70984	2051	4216	26818	55	23975	80709	1031	61	17546	3905	340	46211	10658	79266	80888	115925	48274	86498	397373	398481	33481	348012	501465	530742	672730	782684	661455	681681	355669	592200	575520	357180	273800	570690	370483	130111	103761	130594	103923	41956	52566	324518
Tb927.10.14890	C-terminal motor kinesin KIFC1	Cytoskeleton	20	2065	2507	8678	9844	135	425	3345	6	4741	19714	58	18	1848	1128	100	9464	2404	9343	9582	16511	3738	6001	16924	14860	4014	33551	48357	48970	66160	43603	39079	40957	22185	61700	47900	22280	9512	32317	7226	2089	8507	9395	8962	1946	2159	2994
Tb927.11.9110	C-terminal motor kinesin, Kinesin-14B	Cytoskeleton	0	203	323	284	303	26	68	429	2	173	717	2	0	55	80	5	427	137	990	771	1271	470	561	1405	1316	370	4013	3231	3180	4143	3034	5083	4865	3022	2580	2920	3040	2079	3759	2198	1921	933	1066	966	561	807	805
Tb927.10.4170	CAP292 Clathrin-associated protein, resembles yeast myosins, homologue of centrosome-associated protein CEP250	Cytoskeleton	4	1206	1749	1215	1494	150	210	1951	1	1216	2607	39	2	235	227	19	1763	424	2782	2822	5073	604	1065	3045	3094	1057	9472	9507	9644	8901	3871	8081	7688	4491	4000	3420	4520	3422	7027	2161	2094	1928	1630	1976	1248	2056	1359
Tb927.4.2080	CC2D is a FAZ-ER protein, also present on the basal bodies. CC2D is required for FAZ filament assembly.	Cytoskeleton	3	655	747	1421	1732	127	39	1037	0	1303	3787	25	5	598	226	29	2210	241	2988	3278	6109	1316	1586	3457	3038	1876	18030	12019	12711	19576	17603	13107	12165	7514	13400	10780	7540	3214	9185	4378	2644	3329	3182	3135	3296	4057	3800
Tb927.7.6840	Centrosomal spindle body, CEP44, putative	ZUnknown	0	47	114	259	283	0	0	61	0	44	143	18	0	24	30	3	155	44	199	154	294	145	176	439	353	131	1272	618	630	865	404	1519	1411	1028	840	940	1040	259	1058	1691	1668	127	129	137	65	110	547
Tb927.10.10690	CEP19-like protein, putative	ZUnknown	0	113	252	291	360	10	15	189	0	177	345	20	1	44	40	2	213	78	372	288	492	118	201	797	792	154	2031	1320	1402	1656	642	2550	2369	1436	300	440	1440	976	1693	1118	883	472	435	489	143	298	356
Tb927.11.8860	CEP76 C2 domain containing protein, putative	ZUnknown	3	193	438	820	948	19	34	198	0	343	1153	43	0	103	128	4	524	187	521	422	837	495	272	878	892	281	3585	1622	1536	3006	2065	3986	3644	2344	1360	1920	2360	1403	2905	2133	1385	741	650	742	1164	1452	1814
Tb927.11.15800	CIF1	Cytoskeleton	0	187	308	217	306	98	23	558	1	323	639	13	1	91	37	5	465	109	1526	1771	2400	88	253	1876	1997	286	1636	6202	5695	4896	1833	3048	3015	1634	4260	2140	1640	1747	3070	926	1275	1021	1233	936	700	772	637
Tb927.9.14290	CIF2	Cytoskeleton	4	136	277	366	439	66	66	312	1	174	290	17	0	87	29	0	197	164	776	698	1104	115	197	2635	2398	165	1571	4755	4324	5041	4136	6341	6526	3834	4980	5160	3860	1745	4324	2183	1560	1684	2103	1689	993	1275	2148
Tb927.10.16110	CMF1, possible component of motile flagella	Cytoskeleton	0	59	144	196	210	46	10	114	0	32	185	1	0	27	17	1	103	39	486	447	789	236	291	983	797	172	1926	2034	1742	1822	1273	2437	2249	1327	1180	1180	1340	504	849	852	678	418	417	465	162	213	842
Tb927.7.2790	CMF10, possible component of motile flagella	Cytoskeleton	2	241	420	722	811	69	38	454	0	273	955	13	1	177	133	4	567	299	871	831	1295	332	465	1293	1306	371	3577	3048	3018	4312	2996	4757	4451	2889	1320	2160	2900	1726	4850	2538	1436	1476	1215	1228	1041	1555	1741
Tb927.10.9870	CMF12, possible component of motile flagella	Cytoskeleton	1	246	442	799	847	0	37	344	0	126	1181	40	1	161	106	7	804	245	500	480	888	345	373	914	891	183	2903	1412	1724	2056	2203	3240	3267	2204	1780	2160	2220	1973	3143	4732	3063	395	454	429	429	599	1764
Tb927.10.10090	CMF14, possible component of motile flagella, TbTBC-L	Cytoskeleton	4	476	870	738	792	37	70	874	0	421	1461	18	2	92	170	6	836	290	1009	932	1608	234	562	2121	2275	328	3523	4462	4378	5164	2731	5157	4702	3043	2220	2400	3060	2218	4637	2252	2239	1225	1194	1242	483	690	1316
Tb927.11.7560	CMF15, T. brucei components of motile flagella (TbCMF15)	Cytoskeleton	6	395	528	1369	1464	75	28	721	0	657	1558	14	0	233	114	8	967	235	1683	1553	2326	913	1184	3630	3043	624	7092	7861	8858	9066	6997	6880	7102	4595	2720	4360	4620	1734	4952	1528	1063	1462	1690	1547	493	734	697
Tb927.11.1430	CMF2, T. brucei components of motile flagella (TbCMF2)	Cytoskeleton	7	615	780	1339	1616	73	6	885	1	699	3145	21	0	383	145	12	1655	334	2455	2477	4614	1070	1431	4413	5084	1108	11224	10341	11147	13154	9627	9500	9022	5417	7600	7760	5440	3475	7586	3067	2385	2559	2383	2299	1356	2061	2773
Tb927.5.2950	CMF3, T. brucei components of motile flagella (TbCMF3)	Cytoskeleton	2	277	453	885	968	13	9	279	0	403	975	36	3	136	162	7	983	393	1224	1129	1940	740	833	2397	2638	745	7196	3983	4857	5828	3110	5653	5122	3176	3920	4160	3180	1595	4597	1262	938	1654	1725	1541	1622	2214	1245
Tb927.3.4230	CMF33 subtilisin-like serine peptidase	Cytoskeleton	9	1099	1486	974	1219	105	199	2253	2	1155	1319	13	0	128	130	6	965	301	2839	2744	5106	1182	1315	3011	2080	1293	14151	13058	14418	8197	2362	11375	10873	6434	5160	5440	6460	3833	10177	2643	2268	2646	2511	2446	1172	1767	909
Tb927.10.7690	CMF4, T. brucei components of motile flagella (TbCMF4)	Cytoskeleton	2	331	532	871	915	32	19	569	0	420	1516	26	0	185	63	6	719	182	1390	1226	2149	305	700	2567	2656	431	4282	5165	5690	6439	4851	7206	6832	4393	2940	4680	4420	2546	6567	3612	1977	1771	1769	1669	1095	1731	1942
Tb927.2.4810	CMF5, T. brucei components of motile flagella (TbCMF5)	Cytoskeleton	11	761	1264	1186	1436	178	97	1437	4	826	1723	16	2	155	188	20	1294	299	2362	2047	3706	664	1074	4059	3694	737	8584	8769	8908	8369	3711	10190	10396	5942	5660	6100	5960	4150	7058	3264	3325	3031	2931	2901	1270	1815	1495
Tb927.10.3310	CMF76b, possible component of motile flagella	Cytoskeleton	0	390	517	529	637	97	56	757	0	500	991	15	4	132	85	4	751	164	1425	1298	2340	335	500	1521	1535	415	2850	3505	4051	4957	2800	4892	4528	2549	1040	1500	2560	1889	3853	1513	1314	1305	1210	1263	704	1107	498
Tb927.11.10900	CMF9, MENG,flagellar component	Cytoskeleton	1	338	590	399	465	41	41	654	2	388	2079	15	9	304	113	18	1266	179	1428	1466	2601	264	547	1722	1741	464	3542	3810	4221	8780	7459	5990	5551	3580	3740	4200	3600	3668	6252	7058	5285	2374	2230	2123	2918	3665	1997
Tb927.3.5180	cofilin/actin depolymerizing factor, putative	Cytoskeleton	5	333	472	806	937	27	47	414	0	271	1522	10	0	117	114	16	768	78	1295	1450	2537	727	926	2958	4631	719	11925	4595	6012	9073	10980	6252	6273	4318	7940	4720	4340	1734	3521	3465	1635	1208	1439	1310	1321	2077	6390
Tb927.1.1100	conserved protein, unknown function	ZUnknown	2	268	432	405	401	25	76	624	7	380	1078	17	0	64	119	3	702	220	811	744	1246	399	542	1940	1807	373	3740	3520	3903	4881	3577	3248	3103	1860	980	1100	1860	1196	2602	1295	1028	751	779	893	393	585	529
Tb927.8.3100	coronin (CRN12)	Cytoskeleton	1	432	705	738	890	7	32	649	0	455	1344	24	0	84	158	9	900	216	1349	1070	1687	618	750	2691	2465	495	5350	5218	5726	6455	3514	4929	4889	3326	3180	3680	3340	1831	4660	1658	1575	2006	2093	1910	484	675	1089
Tb927.4.560	Cytoplasmic dynein 2 heavy chain (DYNC2H1), putative	Cytoskeleton	23	4163	6707	6996	8785	520	499	6991	5	5946	10689	164	7	695	696	103	7772	1294	5491	7721	14131	3768	5584	8576	7800	5524	49266	40749	36834	19366	6247	21914	21446	11923	16440	14660	11980	5160	15122	3583	2894	5751	4722	5206	5629	7606	2643
Tb927.11.10930	delta tubulin,tubulin delta chain (TUBD1)	Cytoskeleton	1	191	453	270	297	46	30	397	0	154	428	15	0	23	53	2	341	80	532	448	776	284	430	1871	1863	108	2661	2865	2577	4101	3010	3409	3630	2527	1240	1360	2540	2051	3281	2722	2238	666	625	705	314	522	1332
Tb927.8.4870	DIGIT, flagellar component	Cytoskeleton	6	744	1244	2249	2867	21	80	1023	3	918	2938	76	3	449	236	6	1605	440	2458	2410	4015	417	695	3795	3614	679	5863	8769	9450	12305	10873	10156	9337	5555	4800	6960	5580	3739	7516	3999	3028	2287	2105	2195	1251	1870	2516
Tb927.10.1130	dynein arm light chain, axonemal, putative	Cytoskeleton	1	115	175	335	322	40	16	191	0	114	593	17	1	92	54	4	409	154	411	369	656	134	175	855	648	86	975	1844	1646	1792	2539	2799	2750	1578	1540	1680	1580	1498	2427	2241	1720	646	575	528	177	278	750
Tb927.7.820	dynein arm light chain, axonemal, putative	Cytoskeleton	0	105	141	239	280	0	58	246	0	175	388	2	0	32	47	1	329	87	489	427	732	26	93	743	522	132	647	1742	1882	2150	1351	3487	3342	2006	1580	2180	2020	1038	1983	883	775	679	722	635	127	159	860
Tb927.11.11220	dynein heavy chain	Cytoskeleton	27	3368	5224	5519	6727	247	311	5515	7	4511	7607	135	7	630	390	74	6054	1015	7301	8406	14487	1958	3413	4826	3813	3965	31792	32751	32716	12521	3721	14012	13145	7616	10740	8380	7640	3893	10198	2174	2145	3990	3471	3477	1759	2906	804
Tb927.11.3250	dynein heavy chain	Cytoskeleton	31	5613	6962	11322	13654	278	759	7645	21	11239	17059	132	16	1304	702	107	10838	1646	8357	12454	19013	4448	8900	20366	17331	9003	58512	91782	88897	30998	11477	46737	45857	23739	56360	43960	23840	9030	25161	5346	3722	8916	6558	8070	4564	5836	5958
Tb927.11.8160	dynein heavy chain	Cytoskeleton	23	3342	5345	6341	7951	239	321	4821	17	4708	8317	88	7	671	431	65	5956	1232	8053	8379	13898	1645	2980	7346	5699	3388	24398	32878	34124	16095	5318	16818	15935	9476	9520	8980	9520	3940	10304	2372	2001	4445	3809	4027	1684	2381	2683
Tb927.11.2430	dynein heavy chain DHC1b or DYNC2H2, cytoplasmic type	Cytoskeleton	40	4779	6889	4678	5550	593	901	8774	8	6651	12158	102	6	572	403	79	6949	768	6217	8844	14952	3525	6212	10478	9693	5850	49603	46572	42870	21885	6780	21815	21942	12810	17600	13760	12860	5899	13808	3759	3411	7668	6047	7295	3406	4824	2625
Tb927.4.870	dynein heavy chain DNAH10 IAD-1alpha inner arm dynein heavy chain	Cytoskeleton	31	2985	4656	6828	8480	347	368	4860	8	5419	9782	146	8	715	531	71	7428	1157	6676	9150	13792	3156	5314	6590	4561	4995	36848	29993	31552	9398	2819	14847	14501	8668	9940	8920	8700	3797	10031	1789	2035	3687	3443	3335	1443	2093	1160
Tb927.8.7840	dynein heavy chain, putative, not a DHC in Wickstead analysis	Cytoskeleton	1	163	319	253	267	52	41	363	0	202	304	9	0	35	26	3	311	108	627	547	951	160	286	624	552	178	1807	1667	1986	2490	1555	2357	2385	1498	2180	1980	1500	658	922	495	680	492	556	560	173	283	157
Tb927.2.4060	dynein intermediate chain IC 138	Cytoskeleton	1	375	589	404	379	91	49	569	0	451	1080	7	0	96	101	5	672	205	1040	991	1635	780	840	2006	2122	528	5369	4357	3945	5180	3681	3614	3412	2457	2640	2160	2460	2720	4281	2048	2522	1113	1004	1145	406	656	923
Tb927.11.2270	dynein intermediate chain IC140 (IDA7)	Cytoskeleton	0	339	555	547	580	28	25	626	0	410	1176	14	3	113	83	6	682	201	1348	1134	1867	549	663	2486	2269	396	4198	4513	4718	5376	4020	5652	5745	3519	3060	3400	3540	2866	4964	2268	2143	1409	1261	1210	439	706	719
Tb927.11.14300	dynein intermediate chain IC70, putative	Cytoskeleton	0	472	634	1050	1090	43	22	745	1	595	2342	14	2	395	101	8	1106	257	1938	1839	3308	442	811	4464	4657	580	4285	7615	8585	9870	10755	11401	11215	6689	7040	8280	6720	3940	8600	4780	2787	1938	1874	1781	1413	2294	3526
Tb927.11.5000	dynein intermediate chain IC78, putative	Cytoskeleton	2	276	455	760	861	18	24	444	0	340	768	7	1	170	66	2	443	225	1019	1041	1747	810	850	2626	1798	548	4239	4365	5563	8214	7973	5828	5688	3614	3020	3120	3620	1902	3958	2242	1476	1691	1681	1530	258	459	584
Tb927.11.5510	dynein light chain p28, axonemal, putative	Cytoskeleton	0	110	239	482	589	0	19	136	0	139	1041	30	2	177	91	7	699	197	440	312	527	233	256	861	581	270	4462	1612	2056	3511	3736	3536	3630	2023	2380	2480	2040	1433	2308	2932	1879	580	583	595	505	534	713
Tb927.10.15580	dynein light chain, putative	Cytoskeleton	0	85	152	228	255	0	16	112	0	60	368	18	1	42	41	0	227	60	145	139	229	116	121	452	374	68	811	450	562	981	512	865	816	552	680	460	560	563	888	1306	932	290	284	260	839	1059	1677
Tb927.10.4690	dynein light chain, putative	Cytoskeleton	0	65	103	326	375	0	6	144	0	39	367	17	3	84	32	6	309	92	275	293	472	278	248	631	495	144	2071	845	1210	1780	1837	2840	2934	1561	2660	2180	1560	1148	1624	2138	1837	512	568	443	720	978	828
Tb927.10.6670	dynein light chain, putative	Cytoskeleton	0	106	222	547	610	20	5	197	0	170	887	52	2	181	86	6	565	141	463	421	693	564	602	2215	1507	173	2927	2362	2703	4691	4650	4302	3966	2845	2640	2660	2860	2630	3958	4578	2223	675	719	602	824	1288	2498
Tb927.11.5680	dynein light chain, putative	Cytoskeleton	0	149	266	699	839	49	15	267	0	164	1178	43	1	227	110	13	1007	183	514	519	1020	407	330	759	1054	372	2482	1922	2203	3025	3317	3686	3489	1957	2240	2260	1960	1282	2653	3149	2140	706	560	578	1030	1385	1890
Tb927.5.4440	dynein light chain, putative	Cytoskeleton	1	152	241	801	948	12	17	107	0	225	796	44	4	204	68	8	506	133	220	289	455	148	165	648	585	253	2456	1006	1277	2316	2162	1707	1642	917	1320	1060	920	703	1330	1816	1364	310	286	272	998	1527	3101
Tb927.10.13110	dynein light chain, putative,dynein light chain 2B, redicted dynein modulator,roadblock/LC7 family member	Cytoskeleton	1	117	106	384	393	0	10	122	0	107	419	7	0	80	26	6	321	64	276	252	582	259	217	575	536	121	2130	1309	1542	3442	3257	3345	3234	1955	3600	3020	1960	1346	2695	3545	2619	382	343	316	531	645	1225
Tb927.10.10320	dynein light chain, putative,dynein Tctex1 family, putative	Cytoskeleton	0	77	114	437	496	0	0	54	0	92	420	17	1	45	51	8	247	87	191	173	360	202	213	640	792	126	1619	863	1023	1491	1077	1987	1897	1337	820	920	1340	695	1658	2281	902	262	267	277	434	649	1085
Tb927.10.13370	dynein light chain, putative,dynein Tctex1 family, putative	Cytoskeleton	0	113	179	311	333	0	23	211	0	65	374	33	0	35	32	2	269	95	405	395	580	84	180	871	559	130	978	1587	1497	2394	2355	3014	2850	1859	1220	1900	1860	1281	2084	2132	1472	429	404	371	316	608	1295
Tb927.11.3660	dynein light chain, putative,dynein Tctex1 family, putative	Cytoskeleton	0	139	265	842	1033	54	24	162	0	223	613	37	1	115	41	4	447	116	332	309	480	167	341	974	753	201	2915	1321	1905	3079	2962	2520	2335	1388	1800	1860	1400	900	1617	1398	809	441	432	413	439	750	1063
Tb927.11.7740	dynein light chain, putative,dynein Tctex2 family, putative	Cytoskeleton	1	111	254	820	1070	1	34	164	0	147	484	42	0	84	90	10	313	113	351	316	605	48	52	149	290	122	1295	594	725	2210	2305	1466	1471	937	1400	1000	940	719	1332	1542	1056	380	382	376	450	596	1419
Tb927.9.12820	dynein light chain, putative,dynein Tctex2 family, putative	Cytoskeleton	1	110	200	682	843	3	2	101	0	117	639	72	2	76	74	5	502	124	214	184	330	198	180	467	485	181	1776	890	1016	1587	1765	1945	1961	1181	1520	1500	1180	904	1322	2612	1868	364	319	313	196	187	309
Tb927.11.16810	dynein light intermediate chain D1bLIC, putative	Cytoskeleton	1	177	251	225	253	16	43	255	0	205	514	10	0	56	40	2	390	67	975	991	1548	227	490	1761	1258	330	3534	4730	4466	3728	2356	4449	4350	2902	1260	2120	2920	1606	3514	1191	906	775	823	758	317	529	888
Tb927.11.7240	dynein regulatory complex subunit CMF70	Cytoskeleton	2	283	464	453	581	37	84	634	2	466	1400	17	2	296	121	19	935	227	1116	1093	1885	231	273	2651	2608	264	2055	5770	5729	8572	7407	6850	6265	3151	5180	5040	3160	3752	5823	6244	3956	1218	1072	1094	432	533	1079
Tb927.9.14480	dynein-associated protein, putative	Cytoskeleton	2	299	579	1610	1996	0	33	282	0	240	1723	76	1	228	140	20	1301	264	269	296	491	718	491	1275	1261	339	5457	1956	2653	3274	3607	2156	1810	1309	1760	1560	1320	1370	1967	5568	4039	629	654	554	2273	2561	4092
Tb927.10.350	DYRK kinase	Cell.cycle	1	242	561	1386	1739	28	13	279	0	346	1341	22	3	131	156	11	909	220	450	390	710	296	290	616	763	233	1775	1181	1415	2284	1861	1107	1058	660	720	640	660	471	824	666	529	331	298	354	132	197	565
Tb927.7.3880	DYRK kinase	Cell.cycle	1	471	891	1501	2067	41	23	593	1	629	2311	42	5	215	285	22	1634	428	1190	1263	2149	244	421	1377	1517	400	3975	3636	3469	4987	4776	4915	4568	3230	2100	2400	3240	2031	4304	2666	1943	1543	1426	1501	551	769	668
Tb927.10.5960	engulfment and cell motility domain 2, putative	Cytoskeleton	3	206	449	1242	1600	0	12	381	2	269	735	31	0	79	81	9	499	195	615	512	1013	208	264	346	337	204	2222	1128	1272	1337	943	1906	1901	1145	940	900	1140	588	1635	926	688	242	194	268	398	637	105
Tb927.10.1140	epsilon tubulin (TUBE1)	Cytoskeleton	0	105	304	351	388	23	25	213	0	117	296	37	0	29	31	7	177	83	412	367	735	162	254	1274	1038	94	1783	1485	1503	2012	2293	2902	2996	1813	1280	1340	1820	1428	2415	2678	1792	395	372	410	755	1404	1459
Tb927.11.670	epsinR	Cytoskeleton	2	289	362	712	835	26	70	798	3	394	933	15	2	60	74	11	524	124	1451	1338	2882	295	441	3658	4849	322	2276	5654	5639	8820	6730	9820	9457	6042	9520	7020	6060	2593	6440	4790	2004	2276	2520	2204	748	1135	2805
Tb927.3.5540	FAP133, Component of the IFT dynein motor	Cytoskeleton	0	269	410	791	917	42	42	466	1	276	1110	14	1	104	127	12	658	179	687	657	1090	355	370	1519	1422	327	4697	2501	2451	3938	3724	4145	3962	2574	1620	2500	2580	1733	3769	2792	1604	1089	1105	1124	452	507	758
Tb927.8.7070	FAZ15 flagellar attachment zone protein	Cytoskeleton	0	66	79	70	84	0	5	77	0	48	208	0	0	38	7	0	126	27	341	381	472	46	93	1043	1479	87	322	1251	1444	1662	1061	2763	2690	1574	1760	1940	1580	711	1265	1010	738	339	317	348	231	370	1214
Tb927.10.12920	FAZ18 flagellar attachment zone protein	Cytoskeleton	4	320	562	511	567	48	65	735	4	318	863	8	1	88	123	11	671	243	1132	1078	1743	249	500	1709	1625	391	3604	4252	4252	3922	1860	4559	4371	2398	2140	2220	2400	1234	3037	1149	1203	1242	1231	1202	514	732	580
Tb927.3.3300	FAZ19 flagellar attachment zone protein	Cytoskeleton	0	338	354	473	458	18	42	872	2	578	1108	7	0	99	80	2	696	216	2129	2477	4465	193	431	3415	3475	637	3056	12892	11976	10555	5285	8726	8951	4912	9000	7640	4940	3290	7604	2249	2187	2050	2186	2019	326	465	2629
Tb927.1.4310	FAZ2 flagellar attachment zone protein	Cytoskeleton	5	594	827	550	580	134	263	1789	1	1070	1483	20	2	126	60	11	1218	117	3970	5060	8476	163	605	3183	2477	881	5202	29931	26520	9868	3460	9088	9218	5181	8580	6480	5200	1418	4160	764	1300	3922	4453	4212	506	728	328
Tb927.11.9290	FAZ20 protein tyrosine kinase, putative	Cytoskeleton	1	264	550	752	893	33	10	429	1	265	1046	73	2	86	150	8	794	295	748	645	1038	99	237	675	655	178	1475	2138	2122	1662	628	1605	1566	1071	640	560	1080	848	1534	575	771	494	501	547	116	178	100
Tb927.11.12530	FAZ3 flagellar attachment zone protein	Cytoskeleton	4	481	695	889	1029	57	44	734	3	543	1451	24	1	136	131	7	935	313	1717	1492	2528	302	573	2218	2396	535	5117	6595	6659	6209	2906	5929	5907	3787	3080	3920	3800	2883	5626	1864	2259	2048	1896	1782	539	972	1239
Tb927.9.10530	FAZ4 flagellar attachment zone protein	Cytoskeleton	1	608	920	651	773	106	79	1320	3	622	1342	18	2	128	100	5	814	206	1188	1235	2225	158	306	1291	1086	299	1688	3559	4114	5321	2900	3669	3637	2119	2440	1960	2120	3032	4189	2176	3766	1094	1114	957	316	592	349
Tb927.10.840	FAZ6 flagellar attachment zone protein	Cytoskeleton	5	910	1158	1521	1761	171	644	3063	3	1758	2772	24	3	453	128	20	2576	290	4155	5306	9602			2813	2698	1410	7830			18800	8424	10519	10271	6277	NA	NA	NA	4518	10155	2757	2829	2972	2615	2590	1268	1646	1003
Tb927.10.14320	FAZ9 flagellar attachment zone protein	Cytoskeleton	2	505	783	806	875	9	34	840	4	523	1356	22	1	90	128	7	849	248	1461	1196	2219	379	511	2572	2154	255	2271	4942	5256	5110	2762	6388	6087	3765	2040	3080	3780	2004	4564	1788	1487	1533	1362	1554	295	495	294
Tb927.1.1340	FG-GAP repeat protein, putative,intergrin alpha chain protein, putative	Cytoskeleton	1	206	377	583	739	0	36	309	0	233	911	48	0	65	124	3	515	214	646	482	822	155	231	1228	1044	155	2114	1867	2068	2898	2122	4272	4177	2495	960	1720	2500	1590	2969	1782	1061	621	808	790	388	564	1430
Tb927.11.11720	FG-GAP repeat protein, putative,intergrin alpha chain protein, putative	Cytoskeleton	4	469	697	1477	1868	30	5	592	0	332	2779	78	2	187	346	11	1215	373	710	619	1297	643	547	1863	1624	412	4737	2671	2634	5560	3963	3345	3256	2711	1400	2040	2720	2262	4441	3358	1708	984	1169	1062	1862	2249	3437
Tb927.11.16110	FG-GAP repeat protein, putative,intergrin alpha chain protein, putative	Cytoskeleton	4	567	943	1709	1990	57	14	541	0	514	2412	96	3	203	252	12	1140	398	1488	1494	2296	764	979	3714	3221	666	7279	7108	7305	7506	4880	6643	6404	4193	1480	2760	4220	2877	5865	4492	2212	1330	1731	1524	1320	2061	3932
Tb927.3.3640	FG-GAP repeat protein, putative,intergrin alpha chain protein, putative	Cytoskeleton	2	197	390	426	581	0	58	304	0	246	497	20	1	46	77	2	332	158	485	368	715	172	234	1037	1006	151	1408	1556	1877	2200	1017	3494	3364	1865	860	1000	1880	1282	1966	1298	1040	570	508	564	380	473	1119
Tb927.6.2020	FG-GAP repeat protein, putative,intergrin alpha chain protein, putative	Cytoskeleton	0	176	508	661	864	0	17	380	0	222	909	26	3	117	116	4	432	209	668	528	942	282	294	1013	920	242	2481	1672	2060	3659	2476	3365	3178	1757	980	1060	1760	1585	2509	2280	1687	723	715	768	911	1064	1016
Tb927.7.6460	FG-GAP repeat protein, putative,intergrin alpha chain protein, putative	Cytoskeleton	4	486	643	885	942	48	75	716	0	467	2263	22	2	196	145	7	856	302	1336	1406	2214	339	496	2079	2245	502	4568	5321	5379	5007	3028	4547	4118	2877	940	1780	2880	1816	4348	2095	1407	1069	1276	1277	468	689	1806
Tb927.11.2400	Flabarin-like	Cytoskeleton	0	126	230	454	580	0	4	146	0	261	417	3	1	141	50	4	405	93	767	800	1229	305	468	1251	1497	439	3796	3482	3301	4857	5358	2858	2746	1891	3280	2200	1900	865	2349	1289	458	519	559	435	319	351	648
Tb927.11.2410	Flabarin, flagellar membrane protein in Leishmania & tryps	Cytoskeleton	2	313	414	134	172	22	0	244	0	111	506	14	0	23	62	7	236	75	279	164	355			207	290	22	546			1518	1071	1463	1584	1258	NA	NA	NA	3395	2125	3714	4564	296	248	309	173	744	487
Tb927.10.5430	Flagellar C1a complex subunit C1a-32, putative	Cytoskeleton	0	114	240	289	311	2	10	224	0	140	320	20	1	45	40	0	247	70	410	324	587	72	170	911	980	77	1227	1471	1498	2268	1351	2609	2375	1452	1420	1280	1460	1967	2526	1767	1870	525	461	497	780	1276	1170
Tb927.3.2310	flagellar component,PACRGA	Cytoskeleton	0	211	308	824	963	0	10	259	0	252	1200	12	3	235	45	3	479	122	924	877	1397	66	247	2653	2320	162	2307	3886	4355	5728	6506	6712	6387	3756	4700	4700	3780	2208	4806	3560	1905	1280	1256	1136	2186	2865	2896
Tb927.10.7290	Flagellar Member 2 (FLAM2)	Cytoskeleton	6	1805	2993	1116	1193	91	48	2643	1	917	1484	47	3	92	175	6	888	316	1393	1119	2152	507	738	2000	1937	260	2236	2784	4235	5854	2832	6487	6289	4021	2480	2900	4040	7173	6608	3796	5067	1139	1053	1040	884	2222	849
Tb927.8.7950	Flagellar Member 4 (FLAM4)	Cytoskeleton	2	984	1674	1279	1599	235	213	2185	4	988	2062	110	1	144	258	14	1441	501	2663	2070	4173	641	995	2942	2492	870	7830	9150	9568	8286	3047	9848	9793	6079	6680	6400	6100	5365	8255	2668	4370	2421	2262	2269	1274	2247	1430
Tb927.9.13440	Flagellar Member 5 (FLAM5)	Cytoskeleton	4	660	1231	1381	1645	95	131	940	2	816	1567	21	2	211	166	14	1229	521	2412	2175	3951	518	952	2932	2382	828	6564	7687	8974	7034	3092	7378	7162	4060	3700	3920	4080	2204	5453	1823	1792	2168	2185	2106	769	1308	632
Tb927.3.5020	Flagellar Member 6 (FLAM6)	Cytoskeleton	6	746	1223	1440	1752	111	108	1449	2	870	2168	106	3	175	273	8	1809	611	2576	2270	3999	1389	1669	4201	3747	1159	11073	11169	11731	9451	3454	10085	9797	5365	6260	6780	5380	4175	9092	2775	2315	2695	2573	2533	1033	1741	1175
Tb927.8.4050	flagellar membrane protein that interacts with FLA1, similar to FLA3	Cytoskeleton	3	821	2137	741	778	1	68	818	2	450	1060	26	2	65	134	5	728	294	939	710	1160	108	204	2067	2738	129	900	2393	2505	6354	2955	4082	4220	3547	2660	2180	3560	7021	5260	3869	5203	1332	1280	1499	337	603	907
Tb927.11.5640	Flagellar pocket collar protein	Cytoskeleton	0	181	274	103	102	17	43	323	3	187	313	1	0	28	16	1	172	26	618	641	1092	44	164	1056	1367	95	960	2504	2633	2341	945	3629	3853	2299	2860	2480	2300	1619	2353	863	1470	852	748	908	517	708	792
Tb927.11.12150	flagellar protein essential for flagellar pocket biogenesis (BILBO1)	Cytoskeleton	0	130	198	178	184	12	60	390	0	200	469	6	1	87	71	5	344	114	1157	1079	1854	381	532	2196	2184	367	4629	6071	4810	5553	4249	4866	4962	2889	3640	4420	2900	1885	3096	1417	1590	784	860	933	452	662	1570
Tb927.1.2670	flagellar protein PF16	Cytoskeleton	2	471	602	1235	1355	1	45	611	1	517	1959	21	0	369	76	10	1346	129	1428	1406	2745	648	990	3066	3572	566	8406	6580	6610	12164	13357	7389	7119	4385	6000	4600	4400	2080	5546	3209	1670	2442	2211	2210	1759	2218	1132
Tb927.10.13960	flagellar protein PF20	Cytoskeleton	2	209	380	545	557	32	45	347	4	246	1273	15	2	167	68	2	579	246	852	774	1364	282	514	1844	2275	327	3259	2671	2992	4947	5139	3971	3757	1988	2100	2480	2000	1895	3743	3492	1787	1170	1048	1138	1157	1555	1544
Tb927.8.4640	flagellar protofilament ribbon protein, putative	Cytoskeleton	0	170	211	263	342	104	50	456	0	194	800	4	3	262	59	9	476	160	1145	1278	1843	320	566	1710	1885	450	3619	5699	4933	8614	8599	2976	2898	1716	4360	3400	1720	3217	4424	3170	2137	1233	1462	1079	966	1062	2026
Tb927.3.3690	flagellar radial spoke protein-like, putative	Cytoskeleton	1	283	410	769	979	37	55	430	1	366	1094	18	1	128	52	6	613	166	1413	1400	2612	272	706	3589	2832	391	3751	7490	7251	9864	8944	7504	7944	4672	6020	6480	4700	2596	5952	2761	2158	1679	1777	1515	632	961	1584
Tb927.3.1110	flagellar transport protein, putative (PIFTA1)	Cytoskeleton	0	288	465	583	695	20	28	492	0	458	1248	28	1	165	104	4	745	165	1163	1075	2077	907	796	2144	1710	507	7261	5590	5292	8288	6926	8011	7668	4811	4240	5420	4840	2823	5337	2800	2590	1412	1394	1432	1661	2243	1595
Tb927.3.5490	flagellar transport protein, putative (PIFTB2)	Cytoskeleton	3	480	654	1066	1213	12	23	528	0	636	3340	13	6	381	193	21	1456	202	1630	1418	2896	717	696	2696	3100	846	6406	5870	5975	9440	9927	7743	7425	4309	5340	5880	4320	2560	6399	4318	1503	1531	1429	1557	1572	2388	2252
Tb927.3.3000	flagellar transport protein, putative (PIFTC3)	Cytoskeleton	0	428	602	1362	1619	22	10	585	0	520	1675	13	1	246	183	2	882	249	1429	1159	2289	926	942	2796	2177	505	6620	4775	5750	8164	7444	6880	6389	3900	3560	4020	3920	1765	4452	2256	1517	1314	1384	1297	437	746	691
Tb927.11.6050	Flagellar-associated PapD-like, putative	Cytoskeleton	4	872	1300	1367	1595	16	83	1346	0	1138	2490	66	1	163	208	14	1481	469	2126	1838	3202	449	675	3285	2782	727	4587	8882	8825	5704	2181	9824	9485	5681	4740	6440	5700	3598	8178	2212	2581	2642	2335	2284	415	633	1218
Tb927.10.8940	Flagellum tageting protein KHARON1	Cytoskeleton	2	635	509	605	599	74	73	1046	3	1167	1071	8	1	90	20	7	745	40	6550	7014	12152	965	1772	12060	14904	1028	7316	32774	31817	27270	14245	30900	33422	19562	45060	34400	19640	7771	20158	4437	4903	8680	8106	8281	2293	3215	2894
Tb927.11.3090	FOR20	Cytoskeleton	0	52	85	212	216	1	0	85	0	40	462	6	0	31	37	1	219	49	240	281	370	53	112	355	311	76	814	769	733	1211	1157	1859	1882	988	960	1020	1000	857	1217	2010	1443	202	244	230	422	733	1368
Tb927.10.9250	G-actin binding protein, putative, CAP/Srv2p, putative	Cytoskeleton	0	143	199	200	187	71	39	375	2	199	390	4	0	34	40	3	229	58	807	653	1382	280	352	1599	1596	267	2707	2893	2909	4467	3389	5412	5145	3819	2740	3000	3840	2448	3691	2875	2505	1181	1316	1142	416	641	1883
Tb927.4.2350	G-actin binding protein, putative, twinfilin, putative	Cytoskeleton	1	126	158	322	451	27	15	250	0	129	471	9	1	39	79	5	267	106	413	271	419	179	268	550	435	112	1710	1087	1165	1687	1526	1743	1794	1181	340	620	1180	949	1694	1723	767	389	460	428	320	621	514
Tb927.6.2400	Gamma tubulin complex subunit GCP4	Cytoskeleton	3	311	648	912	1129	41	56	487	0	232	876	36	1	85	114	6	435	148	583	464	849	294	382	1153	1210	202	2383	1935	2152	4360	3507	4370	4200	2505	2060	2360	2520	2032	3550	3270	2020	747	865	759	1263	1679	1158
Tb927.3.910	gamma-tubulin	Cytoskeleton	0	177	339	273	347	0	0	175	0	153	505	10	1	45	61	1	204	108	598	486	769	161	223	994	985	203	2746	1506	1789	1697	700	2340	2158	1555	1120	980	1560	1037	2031	1039	954	464	424	496	350	554	731
Tb927.10.9770	gamma-tubulin complex subunit GCP2	Cytoskeleton	5	356	689	744	789	91	74	537	3	264	1549	45	0	126	183	5	805	288	757	712	1193	605	584	1715	1862	309	4030	3133	3078	4422	2263	4355	4352	2928	1160	1760	2940	2142	3776	2895	2077	938	1169	1101	848	1150	2113
Tb927.11.11340	gamma-tubulin complex subunit GCP3	Cytoskeleton	2	386	855	1103	1237	60	34	425	2	502	1544	122	4	153	252	9	901	460	781	546	979	482	388	1640	1150	298	3151	2196	2501	4774	3935	4381	4048	2730	1400	1620	2740	1947	3157	3036	2225	1032	974	1000	254	384	412
Tb927.10.3010	hook complex protein, conserved	Cytoskeleton	4	667	1091	632	651	266	354	2524	7	1002	1063	6	1	68	135	8	892	294	2859	2385	3997	379	867	6203	5759	398	4137	11822	11249	6852	2440	14022	13813	8672	7420	7100	8700	6895	11513	4448	4980	2947	2851	2863	542	644	2880
Tb927.10.850	hook complex protein, conserved	Cytoskeleton	0	732	1192	704	777	117	53	1681	0	581	1179	72	1	116	112	10	903	288	1883	1762	3048			2099	1956	521	4741			6388	2512	6580	6113	4084	NA	NA	NA	4017	5668	2417	3259	1716	1416	1680	851	1512	509
Tb927.10.8820	hook complex protein, conserved	Cytoskeleton	2	536	1011	382	474	99	57	1190	0	314	962	9	1	69	81	3	515	98	1100	956	1695	328	472	1009	890	329	2352	3461	2823	3155	1308	4600	4678	3110	3640	3060	3120	5043	5134	2731	5441	754	845	735	749	1323	1042
Tb927.4.3120	hook complex protein, conserved	Cytoskeleton	0	179	326	175	189	38	41	622	0	332	702	4	1	62	74	1	545	123	794	700	1312	185	294	1078	1065	242	1603	2796	2676	2792	1213	3260	3399	2140	2240	1840	2140	1644	2824	1102	1435	991	876	952	295	487	418
Tb927.7.7000	hook complex protein, conserved	Cytoskeleton	3	928	1203	741	782	209	194	3248	11	1089	2054	16	2	117	142	10	1352	285	1974	1995	3754	148	550	1702	1862	347	2435	6521	7227	4345	1166	4900	4848	3022	2540	2380	3040	1998	3923	985	1636	1929	1768	1792	195	523	175
Tb927.8.3010	hook complex protein, conserved	Cytoskeleton	0	277	391	447	467	120	25	549	2	369	1091	9	0	92	113	3	560	208	943	863	1506	373	538	1329	1297	303	3488	3213	3317	4470	2785	3007	2984	1808	1720	1540	1820	1056	2332	1420	1044	867	860	869	267	403	506
Tb927.6.3150	Hydin,flagellar component	Cytoskeleton	19	4125	7110	6570	8056	385	354	5842	13	5057	12245	136	5	783	593	85	7230	1084	5955	7783	14820	719	2003	5466	5358	2342	13929	24313	24782	13601	4146	12308	11134	6608	6880	6220	6640	3262	8586	2216	2335	3712	2600	3345	1413	1954	1066
Tb927.11.5750	hypothetical protein, conserved	Cytoskeleton	0	460	643	409	461	122	102	876	0	493	1516	13	0	186	102	6	829	197	1065	943	1850	317	527	1340	1306	330	2955	3547	3320	6168	4229	5182	4931	3208	2500	2860	3220	2374	4263	3238	2579	1604	1276	1461	1396	1903	875
Tb927.4.2400	hypothetical protein, conserved	Cytoskeleton	0	360	655	456	551	61	43	748	0	497	893	1	0	79	113	4	756	229	1380	1430	2359	263	702	2522	2736	471	5168	6542	5708	4329	2241	5857	6032	4131	4020	3960	4140	1880	3609	1089	1520	980	1094	1155	529	817	1449
Tb927.5.1070	hypothetical protein, conserved	Cytoskeleton	0	199	388	443	507	36	47	574	4	246	502	21	2	40	68	2	432	181	855	758	1289			621	481	356	3184			2923	1240	2952	3086	1764	NA	NA	NA	1282	2454	944	901	837	772	959	408	819	226
Tb927.11.15070	hypothetical protein, conserved	Mito.pathway	1	437	783	1050	1147	30	38	540	0	523	1169	42	0	62	158	6	777	222	822	734	1320	518	578	1677	1399	360	4333	3445	3151	4686	3250	5199	4961	3374	1340	2080	3380	2046	3245	1820	1786	644	756	840	582	779	1551
Tb927.10.12870	hypothetical protein, conserved	ZUnknown	2	476	737	801	799	69	102	898	6	536	1436	29	1	116	169	14	1009	305	1520	1322	2508	404	628	1688	1603	438	3977	4311	4730	4701	1917	6559	6161	3907	2020	2640	3920	2381	4450	1665	1820	1848	1849	1896	1010	1683	1110
Tb927.10.12950	hypothetical protein, conserved	ZUnknown	1	259	487	288	293	27	19	781	1	329	702	21	0	62	69	2	559	141	1064	1019	1801	418	621	2154	1955	369	3987	4106	4417	4610	2044	5819	5742	3361	2060	2360	3380	1852	3932	1667	1788	885	1014	1080	807	1149	1849
Tb927.10.15190	hypothetical protein, conserved	ZUnknown	3	202	366	260	336	40	19	361	0	211	673	4	1	37	75	2	394	155	594	444	714	167	279	1227	1536	106	1195	1693	2047	2463	1320	3309	3202	1953	1780	2140	1960	1493	2185	1118	1273	658	709	624	359	457	856
Tb927.10.4210	hypothetical protein, conserved	ZUnknown	1	120	202	452	566	16	0	192	0	124	855	15	2	98	97	6	527	120	367	354	584	197	172	427	328	214	1889	971	1219	2153	1945	1559	1449	979	540	700	980	747	1403	1366	1059	281	246	277	375	453	780
Tb927.10.7600	hypothetical protein, conserved	ZUnknown	0	86	213	356	339	15	19	163	0	32	538	36	3	40	76	1	374	150	498	437	622	173	232	799	759	126	1246	1522	1423	2039	1335	2783	2883	1698	940	1180	1700	1524	2429	2499	2136	601	627	645	522	720	1200
Tb927.11.13700	hypothetical protein, conserved	ZUnknown	1	312	433	440	546	35	14	408	2	461	1522	15	3	130	133	10	853	175	688	701	1103	575	452	1223	1135	380	4343	1891	2122	3910	3422	3509	3320	2256	1700	2060	2260	1600	2728	2771	1959	805	803	877	836	1086	1678
Tb927.11.2700	hypothetical protein, conserved	ZUnknown	1	169	315	438	448	0	0	307	1	301	626	7	0	97	97	6	556	236	677	592	905	94	236	1493	1429	203	810	2921	2931	4134	4118	2243	2242	1249	2300	1780	1260	899	1563	1175	738	721	631	624	352	417	355
Tb927.11.6560	hypothetical protein, conserved	ZUnknown	1	107	195	232	249	48	44	356	0	127	281	10	1	27	39	1	239	123	584	552	884	256	357	1388	1416	167	2010	2424	2509	2832	2182	2739	2586	1308	1720	1480	1320	1136	1787	1394	940	662	642	597	779	996	811
Tb927.11.8920	hypothetical protein, conserved	ZUnknown	2	145	304	364	441	67	96	360	0	185	501	28	1	72	112	9	390	227	538	483	792	53	168	831	828	127	900	1632	1567	2818	1319	2664	2509	1915	820	1200	1920	1248	2458	1726	831	588	598	592	262	378	705
Tb927.3.5160	hypothetical protein, conserved	ZUnknown	2	297	560	324	336	48	60	652	0	234	580	13	0	63	65	2	479	116	771	730	1195	238	429	1197	1260	338	2787	2706	3079	3408	1289	5094	5160	3371	2500	3100	3380	2398	2838	1581	2429	714	755	812	249	475	601
Tb927.3.5450	hypothetical protein, conserved	ZUnknown	1	370	804	718	759	70	27	806	0	313	1076	28	1	79	115	6	651	240	869	731	1244	283	598	1088	1204	325	3548	2634	2489	2575	848	4201	4361	3075	1060	1680	3080	1723	3479	1839	1606	1178	1201	1177	652	1278	513
Tb927.7.6250	hypothetical protein, conserved	ZUnknown	0	67	128	88	65	22	10	224	0	87	243	0	0	25	39	1	194	93	414	368	536	137	270	894	765	140	1397	1530	1704	1905	1125	2607	2768	1328	1940	1280	1340	1259	1934	1154	1229	403	345	400	440	491	884
Tb927.8.2590	hypothetical protein, conserved	ZUnknown	0	115	230	220	219	37	15	344	0	124	304	11	1	39	50	0	223	79	526	426	742	153	246	737	745	163	2147	2050	1816	2340	1420	3316	3352	2103	1160	1700	2120	1778	2702	1468	1854	783	768	848	416	734	607
Tb927.10.5910	hypothetical protein, conserved, DNA/RNA polymerase type	ZUnknown	1	241	524	582	649	37	46	584	2	237	893	38	2	78	170	6	560	249	661	473	762	362	503	1135	1112	195	2203	2142	2294	3205	2568	2836	2819	2024	980	1180	2040	1036	1963	1113	900	670	670	744	266	464	518
Tb927.3.4400	hypothetical protein, conserved, Golgin-like, SMC domain (chromosome-segregatng ATPase), also matches yeast myosin-like	Cytoskeleton	0	77	164	151	166	0	18	220	0	123	262	10	0	44	29	3	156	72	265	245	370	93	109	276	362	108	1354	585	538	899	528	1392	1360	1046	800	720	1060	1065	1755	2304	1586	389	373	329	367	679	501
Tb927.10.15760	hypothetical protein, conserved, in flagellar proteomes, low homology to d tRNA methyltransferase of s: cerevisiae	Cytoskeleton	0	675	614	1052	1116	29	179	1260	4	657	3256	20	3	544	164	6	2594	279	2730	2835	3864	403	1016	6166	6435	756	7193	18323	15430	20192	23134	11861	13356	7739	9780	10800	7780	5814	10245	6103	4650	2335	2314	2251	753	979	2029
Tb927.7.3740	hypothetical protein, conserved, in flagellum	Cytoskeleton	0	346	441	483	539	89	120	926	0	523	1199	12	1	176	87	4	869	222	2208	2059	3584	123	377	2979	2672	352	3637	8363	9288	11971	8244	8556	8153	4523	5380	5180	4540	3904	7176	2664	2916	2410	2466	2265	708	1143	374
Tb927.5.3280	hypothetical protein, conserved, kineto-specific	ZUnknown	0	387	649	550	675	34	19	932	0	596	1988	12	3	205	185	6	1197	312	1429	1334	2242	629	985	2666	2557	563	5291	5506	5718	8029	6665	5578	5433	3492	2380	2920	3500	2055	4389	2053	1539	1518	1556	1418	1053	1247	1724
Tb927.10.450	hypothetical protein, conserved, microtubule binding domains. very K/E rich	Cytoskeleton	0	134	144	138	182	8	103	247	1	241	231	1	1	39	15	4	205	32	1767	1925	3514	77	165	1771	1222	221	2872	6195	6271	10143	8517	17648	16770	10568	10080	14560	10620	6453	10663	5876	5456	2314	2571	2249	3977	4481	1729
Tb927.11.2610	hypothetical protein, conserved, no domains, no yeast or human match	Cytoskeleton	2	587	489	737	889	81	355	2554	0	660	2177	12	3	368	78	12	1173	262	6289	7583	12578	524	961	8028	7868	1383	12370	31425	29573	30115	24886	22392	23658	12403	23860	23820	12460	10502	24015	9155	7713	4855	4794	4742	3560	4561	8291
Tb927.6.3220	hypothetical protein, conserved, no domains, no yeast or human match	Cytoskeleton	3	321	802	1023	1163	47	11	503	0	406	1192	29	1	100	178	11	722	291	777	687	1202	641	848	2149	2281	286	4453	2816	3143	4857	4030	3744	3751	2479	2620	2340	2480	967	2175	1478	1116	652	673	791	429	763	1138
Tb927.5.4340	hypothetical protein, conserved, PLP binding barrell	ZUnknown	1	102	218	307	346	31	19	197	0	90	488	16	0	21	74	2	456	115	443	402	591	141	201	860	1031	153	1314	1404	1504	2632	2297	3024	2912	1892	1360	2020	1900	1235	1694	1504	1058	510	573	552	557	824	1257
Tb927.6.1730	hypothetical protein, conserved, resembles various yeast myosins	Cytoskeleton	1	502	795	986	1138	166	286	1522	3	803	1185	26	0	76	151	5	710	278	2044	2014	3159	269	485	2869	3007	392	2575	7953	7429	5628	2093	8631	8785	5288	3840	5040	5320	2329	6576	1874	1355	2258	2417	2508	959	1734	2482
Tb927.10.5990	hypothetical protein, conserved, spectrin repeat.	ZUnknown	0	150	229	172	187	0	12	259	0	149	311	2	0	44	29	5	228	55	533	413	686	93	168	700	659	89	1278	1346	1351	2798	2303	2629	2637	1531	1540	1400	1540	1659	2403	1937	2005	491	527	506	616	887	533
Tb927.10.6790	hypothetical protein, conserved, spindle pole body domain	Cytoskeleton	1	626	1148	863	1066	112	161	1533	3	729	1325	23	2	99	147	4	884	353	1328	1235	2213	523	871	2164	1890	535	6563	6014	6072	5409	2286	7145	6946	4334	3120	3360	4360	3152	5882	1862	2010	1431	1518	1548	869	1339	1271
Tb927.3.1420	hypothetical protein, conserved, trypanosome-specific, C-terminal Kelch motif	Cytoskeleton	10	1323	2608	2075	2596	222	239	2671	6	1844	2723	59	5	228	326	24	2440	705	3323	2936	4826	806	1336	3558	2386	1092	11560	13503	12009	7975	2619	10985	11237	6075	6880	6580	6100	3119	6406	1844	2030	2054	1728	2108	673	1178	696
Tb927.10.12990	hypothetical protein, conserved,predicted ankyrin repeat family protein	Cytoskeleton	1	151	322	419	504	43	9	340	0	190	845	28	1	93	104	3	515	212	463	363	533	284	336	914	777	230	3607	1826	1789	2613	1341	2907	2807	2044	940	1260	2060	1761	2657	3153	2558	652	713	681	1009	1248	1488
Tb927.1.3250	hypothetical protein, myosin heavy-chain like	Cytoskeleton	4	650	902	676	710	198	180	1445	6	709	1720	6	0	132	57	3	894	235	1788	2021	3832	236	693	2192	2095	580	4972	6406	7085	5913	2209	8205	7597	4130	3080	3060	4140	2721	5715	1724	1622	2080	1668	1959	515	906	660
Tb927.10.15290	hypothetical protein, tubulin-binding CAP cofactor domain (cytoskeletal)	Cytoskeleton	4	861	1856	1376	1681	204	100	1450	4	877	1711	71	0	134	192	13	1363	430	1664	1301	2115	491	766	1397	1098	424	4222	4827	5345	3596	1186	4687	4762	3190	2280	2420	3200	2314	4554	1451	1621	1216	1368	1298	497	798	534
Tb927.8.3250	IAD-1beta inner arm dynein heavy chain	Cytoskeleton	30	4483	7396	6126	7463	454	502	7634	7	6669	9341	131	7	565	445	75	6538	1050	9931	11561	19891	1542	3591	9150	7746	3714	20881	49509	48556	19799	6692	23448	23031	13736	16460	14480	13800	5270	13622	3370	3554	6246	5324	5585	1089	1922	1555
Tb927.2.5270	IAD-3 inner arm dynein heavy chain	Cytoskeleton	19	4360	6850	6127	7298	326	530	6289	11	4683	11168	138	6	716	648	69	7846	1399	8790	9321	16112	1078	2640	6064	4809	3014	25105	30621	32255	16732	4781	16004	15582	9068	11060	9340	9100	4272	10660	2385	2593	4496	3686	3892	2775	4298	1733
Tb927.10.5350	IAD-4 inner arm dynein heavy chain	Cytoskeleton	17	3979	6846	7237	9006	331	273	5158	11	5624	11565	148	5	968	768	70	7270	1656	7169	7354	12824	3565	4665	7679	6237	3561	29711	23932	25700	19879	8637	17179	16485	10573	10580	9660	10620	4762	12841	4373	3386	4015	3182	3542	3289	4789	3472
Tb927.7.920	IAD-5 inner arm dynein heavy chain, clathrin-associated	Cytoskeleton	16	2984	4855	8560	10581	222	316	3906	11	4512	11699	192	8	1058	1078	66	9780	2155	7971	8022	13897	2847	3639	7887	6987	4258	30283	30406	32374	19020	7237	12782	12481	6832	9200	7260	6860	2767	8375	1994	1724	4133	3499	3879	1997	3199	1643
Tb927.11.16830	IFT22 (was RABL5) (in UPF1-TAP)	Cytoskeleton	0	144	135	340	315	0	8	248	0	192	428	5	0	49	54	5	319	73	519	488	843	203	315	1295	1342	299	2365	2559	2551	3366	3039	3300	3341	2068	1720	1940	2080	1231	2437	1548	931	677	816	677	273	389	1110
Tb927.10.5380	intraflagellar transport protein IFT122	Cytoskeleton	3	714	1164	2374	2896	28	84	1055	6	902	3073	76	3	334	358	16	2287	607	2521	2340	4531	375	444	3416	3336	584	4140	9843	9738	12955	9545	11169	10591	6744	3340	5400	6780	3022	7963	2950	2080	2933	3094	2996	410	560	392
Tb927.5.3030	intraflagellar transport protein IFT122B	Cytoskeleton	4	499	769	834	957	35	29	984	4	660	890	15	1	124	132	12	749	354	2088	1776	3061	682	967	2412	2100	1023	9905	7366	8112	5197	1907	6370	6107	3735	2220	2860	3760	1384	3988	1064	922	2242	2399	2359	722	994	766
Tb927.10.14470	intraflagellar transport protein IFT140	Cytoskeleton	11	1131	1592	1283	1422	242	402	2540	7	1365	3817	30	0	293	233	22	2157	492	3860	3248	5997	1176	2117	5704	4455	1286	12534	13535	13745	12188	6733	12958	12831	7479	5600	7860	7520	4166	8976	3220	2973	3233	3074	3075	1241	2289	1025
Tb927.10.1170	intraflagellar transport protein IFT172	Cytoskeleton	7	1273	1945	2597	3108	169	156	2170	0	1824	5229	35	3	300	377	23	3152	732	4437	4929	8787	1544	2718	7466	6460	2034	20597	23820	23874	9334	5591	15507	15027	7949	10620	10380	7980	2593	7893	2046	1599	4068	4313	4105	1367	2106	2203
Tb927.6.3290	intraflagellar transport protein IFT20	Cytoskeleton	0	94	198	931	1141	0	18	150	0	112	1219	20	1	148	123	13	667	176	331	239	509	320	239	546	590	210	1775	782	996	2339	2776	1000	936	672	500	620	680	708	1206	1721	891	349	354	336	501	652	1860
Tb927.2.4530	intraflagellar transport protein IFT43	Cytoskeleton	0	112	225	597	689	19	31	364	0	167	793	39	0	102	153	4	602	225	385	234	506	169	190	788	497	116	1556	1318	1521	2549	2854	2953	2898	1712	1240	1680	1720	1117	2297	2470	1145	586	609	558	88	156	188
Tb927.6.3100	intraflagellar transport protein IFT46	Cytoskeleton	0	310	292	296	260	15	10	593	0	520	1147	3	1	149	34	6	443	63	1534	1592	3135	325	774	3139	4296	551	6199	5554	5852	8841	7598	8344	7858	5143	7220	6240	5160	2927	6781	4599	2222	1733	1610	1645	3872	5628	5597
Tb927.10.14980	intraflagellar transport protein IFT52	Cytoskeleton	1	324	469	483	535	54	12	453	0	409	525	5	0	42	43	4	367	97	1373	1348	2333	333	500	1765	1732	442	4634	5422	5661	4489	2529	5083	4989	3050	2020	3120	3060	1506	3191	1085	1140	1243	1258	1155	606	766	683
Tb927.10.11310	intraflagellar transport protein IFT55/IFT57	Cytoskeleton	2	291	460	1281	1574	28	24	361	2	370	1393	24	3	258	120	17	792	161	1085	1318	2384	488	529	1301	1652	628	6105	3540	3750	4849	4009	8417	7778	5108	4140	5980	5120	2516	5624	4232	2606	1347	1193	1167	1707	2334	2898
Tb927.7.3370	intraflagellar transport protein IFT74	Cytoskeleton	0	334	382	371	420	64	25	792	0	507	1013	4	0	186	94	6	826	209	2117	2038	3486	738	1025	3390	3568	968	7012	8283	8153	12841	11413	9419	8767	5267	3300	5260	5280	2283	5838	2839	1419	1865	1816	1828	2549	3829	3701
Tb927.10.14990	intraflagellar transport protein IFT80/CHE2	Cytoskeleton	1	351	579	699	820	89	88	927	3	520	1114	16	2	183	112	3	645	231	1753	1546	2988	574	907	3106	2603	657	8271	7676	7558	9300	6987	9612	9491	5294	3980	5920	5320	2951	6074	2313	1641	2096	2275	2016	1019	1645	1593
Tb927.10.2640	intraflagellar transport protein IFT81	Cytoskeleton	1	475	497	351	391	95	46	1033	4	872	1314	10	2	178	66	8	693	116	2801	2584	4887	811	1322	5406	5187	1034	8599	11232	11293	13140	10400	14030	13773	8022	6900	10780	8060	3661	9383	3490	2170	2639	2585	2362	1957	2976	3009
Tb927.11.1740	intraflagellar transport protein IFT88	Cytoskeleton	4	492	727	1356	1509	93	181	809	0	543	1740	34	4	196	257	12	1511	394	1943	1771	3465	459	640	2317	1951	583	5916	6763	7149	9623	8117	8498	8108	4916	3860	4960	4940	1728	4569	2089	1198	1863	1896	1925	880	1316	1149
Tb927.11.2880	KIN-A, kinesin, mitotic spindle	Cytoskeleton	3	301	832	691	757	21	44	541	1	244	790	25	1	61	137	7	628	231	853	633	938	619	606	1304	1119	365	4140	3125	3252	2848	1380	2882	2757	2111	1100	1120	2120	2230	2798	1396	1964	692	779	729	352	576	442
Tb927.7.5040	KIN-B, kinesin, mitotic spindle mid-zone	Cytoskeleton	1	239	425	695	760	12	0	268	5	212	961	15	1	114	108	5	591	227	718	615	1097	343	366	1234	1300	222	2474	2087	2251	4056	3260	2554	2342	1598	1500	1260	1600	1458	2745	1788	1483	992	833	934	413	692	820
Tb927.11.10760	KIN-D kinesin, associated with sub-pellicular microtubules, essential	Cytoskeleton	1	230	401	303	361	8	52	703	0	293	491	8	2	119	40	7	325	90	1325	1287	2247	189	328	2004	1837	367	2188	4240	4472	6323	5339	4786	4715	3050	2640	2980	3060	3353	5668	3359	2828	1475	1260	1361	724	1055	666
Tb927.11.6400	kinesin	Cytoskeleton	2	415	799	398	487	136	159	1151	0	458	880	7	1	75	74	6	642	212	1521	1330	2372	266	681	2313	2485	253	2999	4403	4933	5348	2168	5214	5073	3223	4220	3400	3240	3498	4987	2350	2904	1680	1537	1386	1060	1633	1589
Tb927.3.2020	kinesin	Cytoskeleton	0	176	281	599	677	14	15	324	4	327	1095	19	1	115	128	4	666	247	806	686	1233	433	509	989	991	345	3295	2365	2721	3588	2781	2918	2735	1530	1220	1040	1540	1181	2835	1258	989	713	771	727	319	553	620
Tb927.5.2410	kinesin	Cytoskeleton	10	862	1762	1227	1352	53	84	1709	0	947	2396	38	2	148	149	22	1406	235	2314	2190	4195	468	924	2902	2346	1024	10069	8990	9418	4180	2683	7634	7634	4568	6300	5260	4580	2822	5869	1833	2635	2282	2169	2029	848	1264	929
Tb927.6.1770	kinesin	Cytoskeleton	5	493	938	1024	1282	79	62	1024	0	601	2402	33	0	232	176	10	1239	233	1500	1382	2857	520	630	3578	3888	568	4920	6694	6780	11805	11372	9590	9536	5422	6040	6900	5440	3851	8004	6202	3538	1945	2018	1918	633	1083	1782
Tb927.6.4390	kinesin	Cytoskeleton	4	650	993	1877	2313	135	408	1685	2	1153	2936	30	3	244	294	23	2417	684	2493	2254	4878	578	1335	3668	3835	820	9949	9554	8721	12793	8417	7814	7791	4191	8540	5320	4200	2867	6726	3936	1590	1679	1636	1589	1228	2094	1185
Tb927.7.7120	kinesin	Cytoskeleton	0	274	560	627	700	23	27	547	0	191	601	10	0	90	71	4	359	150	717	650	1295			835	923	197	1732			3823	1887	2477	2648	1459	NA	NA	NA	1046	1992	1026	1084	804	764	799	292	521	459
Tb927.1.1350	kinesin heavy chain, Kinesin-1	Cytoskeleton	1	286	482	484	601	33	50	410	0	317	673	11	0	60	96	9	497	176	834	811	1164	381	368	876	772	299	2687	2092	2724	2947	1895	2514	2381	1293	860	620	1300	977	1935	758	954	441	449	456	239	434	290
Tb927.9.3650	kinesin KIF13-1, depolymerising, spindle regulation	Cytoskeleton	1	227	404	363	410	22	7	510	0	326	837	20	0	96	80	3	575	211	1073	953	1448	693	724	1960	1975	331	4879	3517	4174	4816	2874	5255	4889	2931	2680	3060	2940	1642	3642	1483	1300	1385	1454	1265	1314	1609	1544
Tb927.8.2630	Kinesin KIN-C. Trypanosome-specific kinesin family 2	Cytoskeleton	1	311	635	338	324	45	29	734	2	360	1040	6	2	98	49	9	497	88	1405	1322	2080	179	409	1318	1128	406	2555	4775	5000	4910	2848	4137	4058	2421	3280	3220	2440	2969	3404	1984	3436	943	974	889	619	817	822
Tb927.7.4830	Kinesin-12	Cytoskeleton	1	176	402	654	720	16	5	409	0	160	542	56	1	25	95	2	527	150	338	358	573	297	342	720	667	205	2927	1468	1528	2849	1294	1971	1887	1619	780	700	1620	1249	2212	1852	1462	498	525	579	876	1176	1189
Tb927.11.2490	Kinesin-3	Cytoskeleton	6	844	1386	1188	1484	148	168	2059	3	1233	2839	23	1	202	158	15	1538	271	2668	2255	4365	1824	1906	2133	1896	1305	14529	9393	9719	6174	2472	6027	5887	3775	2940	2920	3800	1462	4237	1294	952	1885	1654	1752	1178	1932	547
Tb927.7.5650	Kinesin-4/10	Cytoskeleton	1	159	347	416	443	36	13	312	0	187	767	20	2	95	122	6	563	94	333	358	635	267	255	894	991	200	1625	1405	1380	2509	2443	2532	2517	1617	760	960	1620	1178	1987	1979	1427	379	314	438	241	407	633
Tb927.11.13920	kinesin-II 85 Kd subunit, family 2	Cytoskeleton	4	602	996	841	1029	129	114	1287	0	658	2206	26	6	232	261	22	1483	409	1734	2011	3707	309	533	2151	2085	815	4533	6292	6396	10435	8288	9111	8470	4795	2720	3120	4820	2730	5690	3386	2534	1875	1800	1980	1123	1657	1719
Tb927.6.2880	Kinesin-like but poor match	Cytoskeleton	1	484	900	1311	1682	42	65	812	0	695	2408	45	6	247	267	34	1474	348	1141	1100	2023	289	431	1379	1187	393	3070	3998	4281	8438	6803	6563	6420	4235	4420	3960	4260	2328	4486	3347	2456	1428	1404	1616	1151	1328	713
Tb927.7.4110	Kinesin-like but poor match	Cytoskeleton	2	218	547	604	694	62	35	513	1	453	929	42	1	57	132	2	769	249	784	560	1270	334	369	475	473	195	1677	1836	2353	1742	851	3636	3743	2451	2280	2680	2460	1982	1748	1411	2432	316	292	384	267	488	116
Tb927.8.6830	Kinesin-like but poor match	Cytoskeleton	4	706	1428	1198	1287	75	94	1379	2	788	1703	57	0	128	192	10	1322	442	1987	1726	2981	296	653	1922	1673	517	5238	6320	6661	6079	2278	6171	6050	3273	3080	2880	3280	1890	3789	1165	1368	1581	1389	1540	501	893	348
Tb927.11.12180	kinesin, 4/10 family.	Cytoskeleton	2	327	773	575	690	97	62	877	1	327	1127	17	0	116	143	9	824	253	602	541	869	263	375	482	455	246	1942	1697	1843	2472	1281	1010	957	640	680	400	640	690	1009	615	719	301	294	277	80	140	50
Tb927.10.15390	kinesin, clathrin-associated, Trypanosome-specific kinesin family 2	Cytoskeleton	2	500	922	1062	1237	54	25	792	2	640	2074	31	1	137	237	13	1319	401	1252	1111	2082	280	761	1071	1122	426	3579	3096	3615	4642	2432	3303	3143	1994	1340	1520	2000	968	2008	946	985	1099	994	1185	550	842	242
Tb927.11.5300	kinesin, Kif13-3, predicted centromere-associated	Cytoskeleton	1	329	498	1132	1343	0	20	425	0	224	1332	70	2	157	188	11	859	286	990	893	1627	322	397	1431	1411	363	3564	3345	3578	4646	4450	4054	3831	2517	1120	2020	2520	1649	3335	2394	2020	946	894	950	549	782	609
Tb927.4.2730	Kinesin, kinesin-12	Cytoskeleton	2	340	544	884	1024	50	84	679	2	393	1623	30	0	106	162	10	778	297	780	709	1305	336	384	1258	1446	281	2088	2462	2634	4358	2716	3050	3033	2154	2300	1900	2160	1211	2778	1446	943	1175	974	1111	351	487	495
Tb927.3.2040	kinesin, Kinesin-16	Cytoskeleton	2	280	521	503	572	46	91	716	0	375	659	13	0	80	89	4	516	192	997	822	1413	476	531	1286	1102	377	4220	3219	3728	3626	1881	4071	3911	2203	1080	1060	2220	1308	2116	871	936	673	715	861	424	666	445
Tb927.11.4660	kinesin, MCAK-like KIF13-2, tip of flagellum	Cytoskeleton	0	360	718	933	1123	18	33	584	2	373	1225	61	1	84	150	8	908	280	741	666	1223	123	197	1034	869	168	1130	2030	2519	3310	1608	2894	2828	1673	2100	1800	1680	1227	2021	918	1335	969	993	991	411	702	383
Tb927.11.3280	kinesin, MCAK-like KIF13-5	Cytoskeleton	3	508	704	635	749	103	29	883	0	512	2011	19	1	164	133	9	1089	206	1366	1314	2281	437	891	1581	1417	609	5656	4452	5033	7635	5018	5281	5310	3144	3820	3800	3160	1843	3245	1597	2198	1574	1634	1504	568	828	379
Tb927.10.12440	kinesin, putative	Cytoskeleton	1	149	446	559	687	6	23	285	0	252	518	33	6	63	80	8	410	179	511	505	768	153	202	1021	1100	180	1301	2061	2082	3235	2125	3372	3302	2269	1180	1720	2280	1094	1734	1209	1101	512	542	615	249	310	947
Tb927.10.12490	kinesin, putative	Cytoskeleton	2	578	856	633	827	31	30	1059	0	482	1858	15	3	158	176	5	1052	279	1540	1241	2266	215	552	1991	2076	465	3632	4055	4086	7825	4765	4914	4626	2554	2160	2300	2560	2581	3826	2481	2376	1654	1593	1626	639	1097	754
Tb927.5.2090	kinesin, putative	Cytoskeleton	3	596	1055	953	1139	195	243	1457	7	736	2511	22	0	219	200	16	1649	441	2128	3039	5102	865	1123	3134	2913	1649	13926	11375	12123	11027	5979	6954	6386	3918	4920	4460	3940	2102	5493	1816	1542	2009	1996	1978	1320	1728	726
Tb927.7.6290	kinesin, putative (TbKIF9A)	Cytoskeleton	1	472	718	586	570	43	106	785	0	450	1617	15	0	150	84	7	1010	185	1118	957	1836	358	635	1466	1466	533	5061	4063	4492	5660	3829	3641	3491	1989	2320	1600	2000	1865	3729	1509	1651	1327	1411	1290	699	1068	876
Tb927.7.7260	kinesin, putative (TbKIF9B)	Cytoskeleton	3	354	588	489	550	64	68	696	3	274	768	16	2	60	107	2	643	218	929	905	1399	292	496	1302	1075	317	3453	3095	3578	3274	927	3256	3146	1946	1800	1560	1960	1589	3021	1284	1479	925	1026	974	314	447	692
Tb927.10.3140	leucine-rich repeat protein (LRRP)	LRRP	7	265	486	1045	1078	33	2	396	0	314	796	34	3	103	109	6	415	246	671	595	1005			NA	NA	325	3616			3971	3705	3324	3120	2024	720	1060	2040	1307	2892	2654	1032	978	930	916	1405	2101	1570
Tb927.4.2140	MBO2,flagellar component	Cytoskeleton	3	386	711	588	609	77	132	905	0	535	1076	29	1	103	101	6	819	228	1502	1271	2254	277	489	1999	1851	429	3379	3946	4502	6579	3898	5936	5781	3619	2940	3760	3640	2738	5147	2943	2014	1978	1685	1949	868	1159	734
Tb927.9.9870	MCAK-like kinesin, putative	Cytoskeleton	4	250	417	1556	2071	0	9	207	0	301	1983	47	1	229	190	14	973	288	758	654	1235	369	314	1037	1152	347	3257	1776	2243	3083	3128	3316	3178	2046	2140	2100	2060	1280	2908	2413	1494	731	692	796	734	914	1388
Tb927.9.7720	Member of IFT complex A, tetratricopeptide repeat protein	Cytoskeleton	6	878	1209	1713	1881	68	88	1119	0	965	3243	41	0	196	254	22	1858	567	2601	2399	3954	843	1397	4746	5173	1095	8054	8672	9903	8365	4414	8635	8487	5072	3240	4800	5100	2202	6173	2267	1414	3031	3379	3222	1210	1778	2191
Tb927.11.16200	microtubule-associated protein,corset-associated protein 17 (CAP17)	Cytoskeleton	0	116	166	118	128	0	1	81	0	18	306	15	0	17	48	5	318	69	287	238	545			204	176	76	659			1841	1525	2588	2634	2424	NA	NA	NA	2330	2630	5820	5177	1060	846	681	476	930	903
Tb927.8.3430	MKS1	Cytoskeleton	1	117	255	267	343	12	24	220	0	173	245	23	0	22	54	1	270	117	377	288	483	185	217	806	675	110	1309	1216	1326	2070	1147	2600	2864	1988	1820	1820	2000	1195	1584	1300	1014	536	538	550	545	810	1186
Tb927.9.4640	MKS6	Cytoskeleton	3	630	1255	719	862	74	72	1239	2	507	1059	18	1	70	107	7	662	246	1073	989	1536	461	614	1489	1377	384	3681	3420	3955	3656	895	4165	3919	2735	2000	2240	2740	1728	3206	1208	1459	931	856	993	642	929	758
Tb927.1.1910	MORN repeat-containing protein	Cytoskeleton	1	459	862	793	834	83	66	1051	3	536	971	34	0	93	128	5	636	257	1130	894	1670	383	579	2085	1870	301	3425	3990	3893	4652	2543	6274	6105	3606	2220	2780	3620	2642	5234	2436	1686	1406	1127	1337	374	683	760
Tb927.6.4670	MORN repeat-containing protein,flagellar component (TbMORN1)	Cytoskeleton	0	236	262	240	366	41	43	226	0	212	285	6	0	40	31	0	227	62	1761	1602	2654	301	610	2906	1678	418	5808	6500	6577	6194	3929	11209	10954	6401	4920	7220	6420	2963	4999	2132	2510	768	800	774	805	1156	2466
Tb927.11.16310	myosin heavy chain, putative, in MCM-BP-TAP	Cytoskeleton	6	337	843	527	559	111	121	942	1	427	808	28	1	97	140	11	739	366	639	495	892	442	490	761	761	310	3234	1758	2005	3976	1298	3042	3250	2041	2320	2040	2040	1736	1910	1558	2349	877	673	841	521	1103	284
Tb927.10.870	myosin-like	Cytoskeleton	2	489	664	636	750	34	154	1546	2	807	1969	14	2	194	126	11	1270	285	2035	2147	3611	371	832	2621	2827	721	7027	8058	8306	6971	2864	5804	5604	3571	3120	2740	3580	1928	5288	1496	1210	2340	2169	2205	1306	2267	898
Tb927.6.870	myotubularin, putative	Cytoskeleton	5	686	1360	1055	1207	45	86	1296	2	695	1570	23	1	127	129	7	1250	316	1372	1228	2417	276	507	1213	990	296	3028	4167	4792	4585	1684	5526	5855	3699	3500	3280	3720	2614	4837	1750	2329	1702	1751	1715	570	1076	401
Tb927.1.3300	myotubularin, putative,zinc-binding phosphatase, putative	Cytoskeleton	1	361	565	773	801	61	83	794	2	533	1516	10	4	120	128	5	839	210	1089	935	1755	404	646	1513	1360	384	4145	4198	4399	6691	5079	7148	7180	4819	4200	5460	4840	1677	5172	1920	1559	1431	1421	1420	677	1138	602
Tb927.7.4290	Nuclear migration protein NudC (animals), 46% identity	Cytoskeleton	0	245	289	519	537	21	22	200	0	164	1224	29	1	303	103	10	856	311	1109	1109	1794	388	525	1444	1395	458	4176	4728	4405	5497	6142	12121	11080	5107	2100	8760	5120	4701	9084	6240	4901	540	641	704	458	724	3892
Tb927.3.930	OADalpha outer arm dynein heavy chain	Cytoskeleton	40	5665	7229	11656	14285	378	646	7934	15	9929	18187	179	9	1302	721	83	12773	1939	8177	12366	18575	5481	9946	19841	17551	9329	64692	89941	86865	32331	12425	35278	35293	16870	45000	32840	16940	7385	21599	4101	2864	8509	7354	7559	2997	4309	4043
Tb927.11.16090	outer dynein arm docking complex, DC2	Cytoskeleton	0	316	429	668	767	17	40	531	0	341	664	15	5	156	84	8	565	262	1292	1349	2305	712	877	1769	1721	601	7346	4564	5192	6340	4064	4780	4607	2631	2860	3020	2640	2125	4508	1847	1652	1449	1305	1297	789	1157	624
Tb927.11.3290	p166, conserved	Cytoskeleton	2	469	816	714	753	107	82	868	0	666	1134	25	1	129	93	7	830	295	1656	1688	2925	207	555	2196	2285	379	2902	5415	5764	5887	3153	5925	5540	3597	2340	2800	3620	1775	3048	1546	1831	1416	1450	1559	682	964	779
Tb927.9.9940	PACRGB,flagellar component	Cytoskeleton	0	218	193	801	946	10	0	167	0	131	1218	13	1	230	110	5	850	157	666	728	1366	520	458	1342	1439	346	2998	2576	3068	4680	5526	4244	3889	2722	3560	3440	2740	1164	3154	2438	1726	1293	1155	1179	1613	1965	1997
Tb927.3.4290	paraflagellar rod component PFR1	Cytoskeleton	13	2050	1747	4646	4948	283	837	5327	14	4058	12955	34	13	5692	521	52	7948	2643	17409	16562	25664	10932	16922	52857	42607	7273	77698	89868	100059	150465	208289	95911	90230	50208	90840	86100	50420	37011	82047	60442	17741	25613	24718	21617	16620	20693	25704
Tb927.11.13500	paraflagellar rod protein par1	Cytoskeleton	1	616	613	1560	1599	57	164	1199	0	713	3425	15	2	851	282	9	2234	751	3138	3408	5367	639	2234	5861	4844	1084	11005	20183	18351	21691	20840	12612	12406	6953	13420	12380	6980	3855	10005	3974	2605	4153	4043	3465	1330	2071	2471
Tb05.5K5.130	paraflagellar rod protein par4, putative	Cytoskeleton	NA	NA	NA	NA	NA	NA	NA	NA	NA	NA									NA	NA	NA			NA	NA	NA	NA					NA	NA	NA	NA	NA	NA	8013	15724	9787	6194	NA	NA	NA	NA	NA	NA
Tb927.5.4480	paraflagellar rod protein par4, putative	Cytoskeleton	0	415	431	453	512	46	124	756	0	701	1226	7	0	516	67	9	730	138	2994	3288	5546	205	657	4190	3599	764	7250	12005	12169	21705	22073	14343	12509	7275	15060	10660	7300	7390	14622	9073	5586	2942	2520	2574	3911	5384	4552
Tb927.8.6660	paraflagellar rod protein PFC1	Cytoskeleton	1	314	349	615	643	79	93	719	0	665	1392	9	0	114	37	7	748	161	2202	2079	3440	536	1012	5904	5065	576	6319	12356	12673	10054	6212	8280	8304	4950	8260	7760	4980	3449	9848	2502	1856	2946	2836	2521	710	1276	984
Tb927.2.3660	paraflagellar rod protein PFC10	Cytoskeleton	29	2742	6080	4714	5539	332	302	4558	5	2653	6496	104	7	368	457	49	4200	672	3978	3952	6879	1322	1888	3737	3345	1709	14406	13479	14317	9248	2923	10166	9864	5953	6140	4920	5980	3435	6834	2024	2678	3202	2516	2843	1122	1753	474
Tb927.2.2160	paraflagellar rod protein PFC11	Cytoskeleton	0	357	319	745	826	21	52	488	0	463	1499	9	1	181	74	11	1056	118	755	722	1452	312	448	1101	1217	452	3996	4860	4430	8333	8850	4357	4132	2818	4000	2860	2820	1647	4260	2385	1561	1668	1655	1352	803	1103	1633
Tb927.11.4740	paraflagellar rod protein PFC12	Cytoskeleton	3	250	411	407	471	59	58	654	1	289	1471	21	2	131	116	4	668	181	870	777	1354	205	275	1112	961	232	2459	2938	2824	4027	2952	6186	6043	3797	1760	3160	3820	2640	4352	4020	3029	1245	1426	1379	892	1378	924
Tb927.2.950	paraflagellar rod protein PFC13	Cytoskeleton	42	5224	10932	27574	35566	411	638	6904	10	8284	41046	730	64	2948	6184	439	25236	3902	10102	9478	13917	1464	1130	1607	1449	1443	15956	5554	8761	53993	48511	5568	5242	4332	3640	4100	4360	1518	3818	4538	2463	11487	12958	14138	3793	5106	11305
Tb927.10.9570	paraflagellar rod protein PFC14	Cytoskeleton	9	1077	1242	3561	4350	17	69	1162	0	1657	10317	73	11	1569	567	43	5776	660	4227	4447	8068	4072	3183	7514	6003	3094	28771	16260	20447	31248	33271	21539	19774	12014	20560	17240	12060	5092	14376	8681	4152	4580	4539	3885	6455	6736	7454
Tb927.10.15250	paraflagellar rod protein PFC15	Cytoskeleton	3	422	394	1353	1527	128	53	648	2	769	2506	16	2	392	107	5	1334	206	1841	1867	3476	864	850	2456	2205	664	7293	7352	7752	15738	16245	10045	9998	6358	10000	9620	6380	2943	9125	4585	1877	3584	3417	2969	2029	3075	2435
Tb927.10.11300	paraflagellar rod protein PFC16	Cytoskeleton	2	744	750	4240	5408	0	17	476	0	1274	6883	68	8	1556	247	41	3275	693	2060	2227	4096	424	1319	5173	3776	768	20266	11091	12225	21936	27005	29296	28729	17966	33100	26740	18040	8347	19563	18726	7341	3632	3646	3970	9640	10651	21510
Tb927.11.11210	paraflagellar rod protein PFC17	Cytoskeleton	3	315	414	1047	1283	29	29	335	2	418	1898	24	2	361	160	8	1616	366	794	719	1369	558	453	1619	1395	526	4341	2823	3180	6394	6973	5471	5038	2978	4060	4120	3000	2643	6004	5180	2325	1054	919	811	842	1495	1002
Tb927.10.8930	paraflagellar rod protein PFC18	Cytoskeleton	5	463	651	726	827	35	86	870	2	789	1703	19	1	222	45	5	823	115	1579	1372	2543	348	753	2908	2467	524	5575	5682	6682	10137	7763	10108	9813	5708	7820	7480	5740	5540	11609	4587	3925	2026	2059	1768	795	1139	1105
Tb927.10.10140	paraflagellar rod protein PFC19	Cytoskeleton	3	450	418	1716	2083	16	30	458	1	640	2342	26	5	675	131	8	1501	577	1877	1910	3170	1106	1310	4987	5210	882	9770	7656	8607	13676	16333	12717	12039	8372	9620	10220	8400	4284	10624	8023	2118	2880	2515	2405	4148	4810	9007
Tb927.8.3790	paraflagellar rod protein PFC2	Cytoskeleton	1	82	105	311	332	0	14	77	0	179	421	9	0	102	17	0	289	80	466	403	626	169	219	1060	1370	206	2025	1467	2154	3222	3692	2310	2052	1414	1560	1540	1420	913	1858	1206	675	520	510	493	339	479	1431
Tb927.10.13330	paraflagellar rod protein PFC20	Cytoskeleton	6	576	1143	1204	1418	67	22	1007	1	400	1322	58	0	74	205	9	1094	359	1307	1080	1992	105	224	1220	1286	230	1273	3518	3989	3857	1312	4605	4795	2752	2600	2620	2760	2068	3056	1139	1819	1105	1079	1118	256	476	117
Tb927.8.1550	paraflagellar rod protein PFC3	Cytoskeleton	3	772	999	1638	1798	63	190	1698	5	1133	2892	14	5	402	190	7	1573	410	3261	3043	5251	582	1371	5781	5341	860	6871	16249	17223	22021	19110	8687	8558	4969	9700	7000	5000	3068	7569	3059	2320	3264	2993	2713	892	1456	705
Tb927.6.4140	paraflagellar rod protein PFC4	Cytoskeleton	2	962	1324	2276	2724	0	0	495	0	494	3945	39	4	325	259	52	2148	185	1064	1018	2310	514	908	2559	2988	874	11879	6675	7769	14447	15260	11574	12801	8101	16780	15560	8140	4829	5936	9464	9306	985	1022	1015	1038	1176	7677
Tb927.7.1920	paraflagellar rod protein PFC5	Cytoskeleton	1	341	554	1838	2129	48	32	409	0	486	2077	29	1	263	249	6	1365	379	715	657	1319	686	577	1774	1617	356	4197	2634	3407	5099	5194	3863	3551	2328	1600	1740	2340	1756	4856	2997	1653	1132	1103	978	505	758	886
Tb927.3.3770	paraflagellar rod protein PFC6	Cytoskeleton	2	289	514	1342	1541	123	257	1218	0	552	2196	165	3	466	235	6	1497	730	1279	1087	1779	511	697	2975	1951	454	4649	7132	5943	9101	10205	9590	9608	5863	5100	5660	5880	5576	10406	8066	3950	1397	1557	1275	773	1234	2605
Tb927.3.3750	paraflagellar rod protein PFC7	Cytoskeleton	3	562	1256	389	604	58	41	804	0	306	1211	38	4	38	159	29	653	126	728	679	1515	350	447	1881	1252	313	2919	3302	3934	7326	7560	4165	3762	3150	4600	3080	3160	2846	3675	4964	4674	2052	1879	1692	892	1082	970
Tb927.6.3670	paraflagellar rod protein PFC8	Cytoskeleton	16	1582	3099	4702	5883	132	178	2395	5	2188	5200	121	4	615	532	34	3954	1217	4213	4282	7296	1288	1486	4875	4244	1726	10750	13025	13321	12799	6392	13973	13918	7923	5700	7040	7960	3499	7760	2336	2192	2050	1606	2150	931	1258	1080
Tb927.11.14880	paraflagellar rod protein PFC9	Cytoskeleton	0	247	226	452	464	185	257	1169	6	373	861	3	1	233	68	3	584	162	2192	2013	3385	704	1446	4123	3648	840	8290	9654	9583	15331	15635	8436	8629	4648	8480	7120	4660	3370	9140	4459	2166	2353	1788	1792	1488	2365	1698
Tb927.8.4970	paraflagellar rod protein PFR2	Cytoskeleton	15	2649	2475	5618	6336	248	690	5423	14	3919	24430	97	30	6875	945	60	12982	3678	14183	13806	20931	10167	13841	43075	30619	6956	62169	78141	80407	149326	185973	69146	67419	33091	92000	77020	33240	26325	65376	39063	13571	18918	18161	15815	16590	18986	24342
Tb927.2.4330	paraflagellar rod protein PFR5	Cytoskeleton	2	356	579	772	874	0	48	411	1	381	1936	11	3	287	170	12	1114	164	1106	946	1741	465	589	1349	1336	534	4957	2635	3343	5229	5174	3068	2872	1950	2020	2000	1960	1086	2347	1338	1146	1310	1266	1320	832	1182	384
Tb927.7.6970	paraflagellar rod protein, putative	Cytoskeleton	1	330	530	259	315	24	33	847	0	335	891	9	1	61	75	3	578	121	972	881	1674	132	246	1441	1482	344	1943	3927	4052	4852	2596	4144	4008	2710	2020	2180	2720	2353	4535	1955	2337	958	880	832	275	450	408
Tb927.10.11080	paraflagellar rod protein,I17 antigen	Cytoskeleton	15	3729	4524	1611	1824	1837	2101	14014	60	7985	13958	78	26	1775	244	103	6121	360	6635	5631	9374	9768	5187	3345	1314	6639	87589	13140	16528	10725	3476	6221	5988	3182	2960	3660	3200	1895	5184	1190	2193	7799	6253	6554	957	1249	335
Tb927.3.5310	paraflagellar rod protein,I2 antigen	Cytoskeleton	29	5519	8885	9779	13281	1562	925	13165	2	9564	13057	340	10	1811	1986	190	9222	2432	16733	17264	32740	7344	5046	13390	6685	3985	31481	16183	20202	58188	33225	17297	17509	10598	7500	10380	10640	6245	12692	6433	4405	10936	9094	9743	6423	7662	6956
Tb927.11.260	PIFTF6 ,predicted WD40 repeat	Cytoskeleton	5	832	1335	2332	2978	63	56	1198	0	996	3353	92	3	250	313	16	1874	549	1943	1797	3339	1105	1049	3692	3213	811	6921	7327	8196	4875	3679	7453	7136	4642	2420	3260	4660	2386	5811	2406	1586	1916	1846	1873	925	1372	1408
Tb927.11.320	Potential LC8 homologue (dynein light chain associated to multiple functions in other species such as flagellum beating and formation)	Cytoskeleton	1	111	189	309	335	15	0	115	0	90	479	19	0	55	57	8	380	62	188	250	406	168	262	526	868	113	1926	527	809	1012	1037	1484	1415	915	1320	1060	920	1375	1845	3658	4183	226	197	187	947	1523	2522
Tb927.11.13780	profilin	Cytoskeleton	2	274	505	1696	2013	15	2	210	0	347	2611	109	8	366	338	16	1378	413	529	519	932	510	481	1857	1469	499	8656	2799	4057	5455	6077	6946	6211	4087	4640	4540	4100	1890	3541	6730	3501	883	966	853	5086	4951	13150
Tb927.8.6490	protein kinase, putative	Protein.kinase	3	583	1072	954	1162	65	41	798	0	339	1546	51	1	127	236	14	1055	332	408	388	750	192	228	220	228	157	1376	932	1159	2573	1150	1913	2018	1655	1880	1700	1660	1072	1873	1017	2015	368	313	378	110	303	57
Tb927.3.2890	radial spoke protein RSP10, putative	Cytoskeleton	4	118	193	288	379	57	11	212	4	136	311	10	0	158	23	1	211	53	970	943	1752	58	118	1042	918	195	2129	2722	3233	5577	5788	7825	7385	4468	5200	4560	4480	3749	5878	5217	6218	911	882	862	1470	2095	1835
Tb927.11.13690	radial spoke protein RSP11, putative	Cytoskeleton	NA	NA	NA	NA	NA	NA	NA	NA	NA	NA									NA	NA	NA			968	862	246	2955					NA	NA	NA	2300	2480	2420	NA	NA	NA	NA	NA	NA	NA	NA	NA	NA
Tb927.5.2850	radial spoke protein RSP2, putative	Cytoskeleton	1	362	489	725	781	94	88	800	9	381	1399	27	0	279	85	6	787	241	1557	1461	2668	235	481	3115	2755	525	5623	6408	7350	12581	11827	8493	8047	4401	7100	6560	4420	3937	7316	5126	3264	2036	2065	1731	1221	1938	2193
Tb927.11.1150	radial spoke protein RSP3, putative	Cytoskeleton	0	174	236	377	353	48	29	330	0	339	1052	6	0	217	68	6	740	96	747	725	1288	497	801	1344	1077	428	3405	3462	3629	5021	5352	3981	3894	2409	3260	2460	2420	1770	3862	3184	2095	824	773	760	479	906	769
Tb927.11.4480	radial spoke protein RSP4/6, putative	Cytoskeleton	1	318	328	569	577	33	31	470	0	463	1039	23	0	225	58	8	560	141	1616	1542	2553	251	889	2539	2639	673	6350	6839	6728	9229	9109	8625	7649	4553	4780	5520	4580	3455	7660	4442	2542	1963	2152	1973	1893	2400	2853
Tb927.8.810	radial spoke protein RSP9, putative	Cytoskeleton	0	114	140	422	537	0	31	148	2	133	525	9	2	84	62	2	366	121	635	584	910	349	423	1244	893	275	2809	2273	2604	3053	2660	3324	3237	1951	1520	1680	1960	1475	3417	1859	1155	541	507	544	369	586	942
Tb927.10.14010	RP2 basal body protein, required for axoneme formation	Cytoskeleton	1	379	559	1180	1381	48	42	423	0	407	1328	24	2	137	83	8	554	180	1127	1065	2034	273	588	2236	2494	396	4761	4448	4478	5953	4100	6014	5835	3671	2120	3520	3680	2042	5090	3368	1869	1338	1318	1291	522	967	2138
Tb927.11.3300	SAS4	Cytoskeleton	2	444	675	370	382	82	265	1764	6	499	1226	13	0	140	54	7	799	94	1734	1725	3101	246	646	1087	1114	485	2840	7914	7515	4561	2099	3511	3301	1900	2620	2140	1900	911	1993	667	1103	1047	893	962	276	404	117
Tb927.9.10550	SAS6 centriole cartwheel protein	Cytoskeleton	1	288	536	722	824	63	4	553	0	278	1674	47	1	127	179	19	1066	291	661	653	1051	445	460	980	1142	350	3742	2167	2348	3660	3463	2603	2574	2020	1260	1380	2020	1760	2411	2247	1995	501	627	590	256	331	952
Tb927.10.14110	Sjogren's syndrome autoantigen NA14 (human) and DIP13 (Chlamydomonas)	Cytoskeleton	0	56	135	165	162	18	0	114	0	80	328	13	0	18	18	2	123	37	139	104	169	71	87	319	413	42	1230	519	531	1018	866	1154	1148	903	680	540	900	1359	1328	2713	2777	167	186	209	682	1156	1433
Tb927.4.3130	Spef1, flagellar component	Cytoskeleton	1	92	199	296	319	0	24	163	0	100	375	5	1	43	39	3	275	81	399	328	555	86	228	846	1074	116	1132	1122	1333	2164	2090	2365	2260	1556	520	980	1560	1238	1891	1690	1024	555	566	550	970	1174	1204
Tb927.11.3360	T. brucei components of motile flagella (TbCMF22) OADbeta outer arm dynein heavy chain, not a DHC in Wickstead analysis	Cytoskeleton	1	345	538	588	776	51	57	593	0	465	1156	9	0	116	107	6	815	214	1487	1217	2157	539	704	1960	2362	615	5072	4659	4746	6721	4887	6268	5950	4181	2380	2920	4200	2614	5281	2299	1654	1737	2052	1701	1150	1848	1070
Tb927.9.10370	TAX-1, flagellar protein	Cytoskeleton	0	272	403	988	1112	58	17	488	0	233	1123	39	0	127	128	9	701	254	671	544	1161	269	354	1157	1278	253	2767	1961	2222	4616	4006	4024	3988	2589	1620	1980	2600	2776	4786	4948	3071	959	847	778	1069	1628	1526
Tb927.10.650	TAX-2, flagellar protein	Cytoskeleton	1	78	120	350	415	0	0	69	0	71	420	12	1	77	49	4	279	108	365	338	650	167	213	698	731	157	1382	947	1238	2102	2185	2219	2142	1199	1440	1260	1200	1171	2124	2131	1358	505	511	416	900	1467	1477
Tb927.11.15100	Tb5.20 cytoskeletal protein	Cytoskeleton	8	2474	2428	3402	3735	172	1771	9300	39	6950	31309	34	1	6141	562	60	8169	1006	13224	18542	29450	5003	4532	12871	9680	3319	47604	34410	42365	115396	118411	26173	24312	15008	21320	22220	15080	9710	25900	12668	4915	18402	18848	15253	6494	10353	14098
Tb927.11.2440	TBCCD1, bilobe, centrioles, cell body anterior	Cytoskeleton	0	185	381	608	757	33	33	401	0	217	753	15	1	54	108	6	588	181	496	402	722	283	364	774	738	189	1894	1363	1493	1752	1240	1775	1818	1137	1060	780	1140	751	1482	844	756	404	386	434	312	472	499
Tb927.8.6240	TbSAXO microtubule stabilizing	Cytoskeleton	3	307	279	1029	1128	19	32	494	0	299	2290	3	1	371	79	2	1167	212	1506	1600	2798	339	842	3843	4113	460	4526	7729	8127	11915	11362	6637	7019	3888	10020	7340	3900	2765	7395	3056	1638	2416	2384	2008	1315	1781	2713
Tb927.11.13230	TbVAP, flagellar attachment zone	Cytoskeleton	1	222	255	390	422	46	0	362	0	147	629	6	1	92	39	2	374	61	784	780	1292	120	222	1057	763	312	2731	3576	4108	4428	3291	3303	3332	2124	3840	2840	2140	1578	2709	1193	1440	988	1080	878	434	754	380
Tb927.10.6350	trypanin	Cytoskeleton	5	207	337	365	374	216	25	345	0	246	546	13	1	170	81	3	443	190	815	805	1427	401	516	1354	1324	410	4218	3283	3177	5595	5447	4917	4584	2518	2560	3080	2520	2221	3755	4388	2500	1216	1097	1115	1055	1536	1688
Tb927.9.15050	trypanin-related protein, putative	Cytoskeleton	1	177	327	356	405	70	90	439	0	327	1111	13	1	230	97	7	554	141	859	888	1529	222	339	1465	1684	237	2584	2746	2738	5002	4406	4431	4157	2426	2340	2780	2440	2744	4573	4796	3657	1141	959	931	1641	2141	2145
Tb927.8.4840	Trypanosome-specific kinesin family 1	Cytoskeleton	8	467	931	1221	1534	59	72	1202	2	581	1302	37	0	92	134	8	767	272	1114	1024	1778	152	332	1273	1224	263	2208	3133	3874	4675	2010	6277	6222	3788	3820	3840	3800	1888	5507	1968	1259	2329	2386	2339	1052	1801	898
Tb927.9.15470	Trypanosome-specific kinesin family 1	Cytoskeleton	2	389	601	330	363	77	35	609	1	343	920	11	2	81	41	2	465	50	1169	978	1596	416	639	1594	1356	638	6658	4530	4885	5765	4663	6019	6109	3986	4460	4380	4000	3470	3277	3349	4677	1099	1098	1047	593	1320	1054
Tb927.10.1110	Trypanosome-specific kinesin family 2	Cytoskeleton	1	471	1000	683	757	92	98	1171	1	588	1503	14	1	105	165	7	1077	299	914	790	1261	234	390	793	761	253	2514	2468	2780	3774	1759	2951	2962	2112	3280	2900	2120	1214	1742	687	1108	931	979	1151	591	1155	497
Tb927.10.15400	Trypanosome-specific kinesin family 2	Cytoskeleton	3	1163	2136	1027	1260	184	182	2150	2	1219	2033	57	4	192	157	10	1435	332	1740	1799	3317	386	678	1973	1671	465	4097	4907	5789	6814	3034	4352	4235	2621	1960	1740	2640	3278	4466	1731	3259	1526	1260	1322	402	895	515
Tb927.3.4960	Trypanosome-specific kinesin family 2	Cytoskeleton	7	704	1665	912	1037	295	112	2262	0	797	1451	65	3	149	157	12	1135	362	1764	2061	3250	221	684	2527	2036	595	4832	8926	7797	7336	2979	5305	5622	3132	3980	3000	3140	3292	4729	1930	2739	1121	1035	1150	364	629	837
Tb927.7.3000	Trypanosome-specific kinesin family 2	Cytoskeleton	5	632	1157	735	907	121	99	1250	0	694	1223	29	1	113	91	8	947	238	1779	1579	2856	375	772	2511	2122	613	4903	6767	7271	6054	3031	6831	6636	3604	2760	2820	3620	2388	3904	1875	2105	1603	1539	1464	655	1044	562
Tb927.11.16150	tubulin binding cofactor A, putative	Cytoskeleton	3	200	366	731	807	23	0	168	0	214	1019	46	2	127	146	14	743	165	360	436	747	337	300	726	1021	410	4321	1399	1652	2125	2222	2861	2442	1643	1400	1740	1640	1023	1676	3375	2592	483	585	513	2223	2215	5679
Tb927.8.6200	tubulin folding cofactor D, putative	Cytoskeleton	3	649	1226	1140	1292	56	62	1183	4	711	1766	30	2	113	176	8	997	361	1696	1341	2269	637	944	2588	2111	578	4851	5150	5626	6205	3759	7128	6809	4404	2000	2800	4420	3084	4581	2079	2118	1544	1453	1632	902	1445	734
Tb927.10.13870	tubulin tyrosine ligase protein, putative	Cytoskeleton	2	155	366	508	541	47	10	249	3	173	345	20	0	31	48	4	245	131	589	509	1011	345	329	1201	920	204	3022	2429	2400	3299	1471	5023	4614	2689	1320	2160	2700	1698	2814	2382	1912	776	835	780	347	578	1198
Tb927.9.9580	tubulin tyrosine ligase protein, putative	Cytoskeleton	0	413	749	834	1028	39	37	410	0	316	1033	37	0	63	126	13	709	210	707	774	1331	200	393	1211	1208	402	3938	2743	3168	3305	1428	5020	5010	3262	1420	2420	3280	2513	4612	2715	2643	864	764	925	353	629	753
Tb927.5.3860	tubulin tyrosine ligase, putative	Cytoskeleton	2	317	585	901	1088	50	15	466	4	324	1488	18	2	94	167	6	725	242	515	344	777	215	302	959	736	230	1767	1837	2134	3822	3450	2206	2089	1194	820	960	1200	852	1940	1394	1014	677	658	656	125	199	274
Tb927.10.13950	tubulin-specific chaperone, putative	Cytoskeleton	1	100	210	437	504	12	0	212	0	127	844	17	2	70	55	4	387	85	452	433	705	298	284	700	786	226	2057	1529	1459	2304	2031	3235	3023	1854	1280	1720	1860	1311	1895	2439	1805	426	421	464	1213	1611	2452
Tb927.6.3570	tubulin-tyrosine ligase-like protein, conserved	Cytoskeleton	2	285	649	703	921	0	0	447	0	224	1281	37	0	100	199	6	746	254	617	513	897	457	385	1031	837	257	2631	1582	1808	3534	3088	4406	4109	2903	2200	2720	2920	2134	2669	2550	3040	769	710	810	869	1261	1139
Tb927.1.1550	tubulin-tyrosine ligase, putative	Cytoskeleton	2	355	643	969	1078	15	8	442	0	313	1171	38	2	60	160	5	863	275	614	510	955	168	273	1189	1289	203	1775	1861	2123	4336	2734	4745	4556	2683	2000	2180	2700	2071	4306	2476	1919	1011	1020	999	457	695	1106
Tb927.2.5250	tubulin-tyrosine ligase, putative	Cytoskeleton	5	294	706	932	1007	25	38	511	6	261	1453	99	2	105	185	4	824	219	422	443	710	378	423	1580	1446	229	2591	2255	2628	4496	3278	3620	3545	2232	1600	1580	2240	2771	3499	4563	3519	710	646	691	988	1511	1717
Tb927.11.6810	tubulin-tyrsoine ligase-like protein, putative (TTL)	Cytoskeleton	3	349	764	593	680	47	53	790	3	318	1132	14	1	85	168	8	918	319	1191	1087	1590	112	311	1537	1821	225	2167	3802	3560	3697	1699	3633	3762	2125	1660	1660	2140	1725	3018	1167	1556	1080	1083	1078	583	969	675
Tb927.1.1540	Tubulin/FtsZ family, putative	Cytoskeleton	2	305	656	664	748	11	35	568	0	189	1079	32	0	72	152	5	524	229	617	504	818	193	347	1107	1242	227	2112	1675	1978	3113	2551	4136	3678	2548	720	1080	2560	2972	3600	3254	3178	585	726	725	321	623	927
Tb927.8.4580	Tumour suppressor, Mitostatin, putative	ZUnknown	1	210	207	220	244	47	42	413	0	173	558	4	0	179	45	1	489	147	1609	1674	2861	82	351	2779	2563	275	4236	7087	7006	9372	9047	8419	7997	4119	4800	5560	4140	3679	6464	3686	2760	1442	1587	1255	1542	2631	1689
Tb927.4.3390	tuzin, putative	Cytoskeleton	2	212	324	570	662	48	40	246	0	220	870	27	2	73	123	4	528	218	649	536	930	182	376	1486	1139	224	2560	1990	2126	3664	3818	3951	3819	2171	1360	1560	2180	1466	2896	1958	992	606	751	713	370	670	789
Tb927.2.4580	UNC119 (unc119)	Cytoskeleton	3	309	405	1057	1239	27	0	234	0	358	1660	21	1	149	46	10	811	56	778	771	1267	846	711	1960	1774	788	7545	4554	4955	5312	6262	3040	3179	2383	1960	1760	2400	1072	3007	2498	879	922	890	764	1181	2140	1286
Tb927.10.2860	WD domain, G-beta repeat, putative	ZUnknown	0	275	537	551	604	93	30	471	0	201	1155	26	3	79	148	6	785	305	772	597	921	263	441	1471	1162	249	2893	2585	2334	3760	3250	2749	2740	1944	1160	1440	1960	2250	3420	2597	2332	657	851	834	315	459	736
Tb927.8.4210	WD domain, G-beta repeat, putative	ZUnknown	3	292	554	985	1062	29	46	475	0	299	901	12	2	98	52	0	471	95	809	912	1462	165	265	807	947	274	1948	2482	2741	2510	1841	1810	1838	1133	940	1060	1140	846	1501	883	1061	438	409	424	320	637	104
Tb927.1.3560	WW domain containing protein, putative	ZUnknown	3	276	455	476	552	43	52	434	0	360	1337	13	3	135	111	13	804	103	956	1038	1724	586	520	1112	1167	689	7056	3657	3760	3841	3171	3819	3688	2456	3380	3340	2460	1344	2751	1164	1157	838	806	780	543	832	1713
Tb927.5.2440	WW domain containing protein, putative	ZUnknown	0	414	673	883	958	23	6	728	0	508	2705	43	1	248	263	18	1318	366	945	867	1682	431	463	893	938	728	5600	2352	2773	1854	2508	2932	2949	1610	1000	960	1620	1170	2504	1528	1343	754	710	698	480	804	247
Tb927.6.3090	XMAP215, matches microtubule-associated proteins	Cytoskeleton	13	1045	1860	1260	1428	77	154	1550	0	1090	3152	40	2	208	272	23	1855	352	1876	1736	3303	664	1220	2767	2535	817	8334	5717	7009	9824	5207	5177	5056	3627	4200	3440	3640	3344	5783	2969	3876	2489	2189	2565	1465	1897	1080
Tb927.10.14520	YFP-fusion localizes to basal bodies	Cytoskeleton	0	122	207	279	325	6	21	288	0	153	389	3	0	41	40	1	230	113	774	645	1156	227	358	1144	945	216	2535	2323	2345	3492	3069	4329	4172	2398	2780	2640	2400	1742	3585	2207	1717	735	775	702	1045	1425	2484
Tb927.1.1150	zeta tubulin	Cytoskeleton	1	185	383	514	628	12	26	301	0	243	451	29	1	51	86	0	379	193	412	331	527	263	252	943	915	196	1792	1176	1209	2680	2222	2489	2242	1607	620	700	1620	1347	2226	2801	1489	603	672	689	449	673	845
Tb927.4.2480	8-oxoguanine DNA glycosylase, putative	DNA	3	173	405	634	734	18	54	292	0	213	836	44	1	61	116	3	446	168	285	241	458	133	171	555	634	127	1303	866	1001	2115	1562	1719	1637	1166	500	560	1180	900	1722	1478	941	373	390	362	144	205	474
Tb927.11.11440	A/G-specific adenine glycosylase, putative	DNA	0	114	251	339	398	10	0	202	1	163	385	48	1	28	61	2	296	118	381	295	521	385	466	1868	1832	379	4950	3070	3612	1632	671	2259	2080	1603	460	740	1600	1052	2561	1905	1189	448	430	593	510	895	1017
Tb927.4.460	Alkylated DNA repair protein (alkB homolog), putative	DNA	1	161	355	494	589	20	12	222	0	111	685	94	1	44	131	3	480	145	290	207	391	314	269	1339	1222	145	2250	1480	1913	1765	1517	2810	2859	1913	800	1400	1920	1688	2005	4197	2351	408	398	466	597	786	1118
Tb927.8.5510	apurinic/apyrimidinic endonuclease, putative	DNA	2	199	318	561	699	13	24	251	0	216	1204	17	1	101	134	4	715	244	612	583	832	223	329	731	668	350	3637	1813	1821	2911	2724	2934	2837	1821	640	1320	1820	1094	2013	1529	1346	590	614	655	387	671	429
Tb927.7.2970	ATP-dependent DEAD/H RNA helicase, putative Mph1, DNA repair?	DNA	2	254	408	574	708	107	39	470	0	365	609	3	0	34	56	6	367	88	1141	947	1841	125	254	1271	1067	225	1978	4366	4477	4619	2401	6301	6073	3533	3620	3560	3540	1070	2685	1089	619	1508	1455	1454	427	697	285
Tb927.11.12600	ATP-dependent DNA helicase, putative Srs2 homologue, DNA repair	DNA	1	491	764	1201	1291	18	113	835	4	619	1976	25	2	170	251	15	1107	416	1038	1153	2224	437	547	2376	2438	407	4279	4301	4500	7011	4778	3604	3452	2599	1540	1420	2620	2504	5061	3207	2114	1464	1565	1513	480	692	1156
Tb927.3.1360	cytosine-specific DNA methylase, putative	DNA	0	214	477	493	590	76	20	323	0	206	614	54	1	33	94	5	534	204	455	343	578	303	395	1521	1280	168	1870	1713	1862	3790	2183	2865	3010	2151	1500	1560	2160	2170	2357	2678	1944	565	592	664	475	711	1060
Tb927.10.11100	deoxyribodipyrimidine photolyase, putative,DNA repair enzyme, putative	DNA	0	288	532	615	753	39	43	429	0	270	925	53	1	41	109	8	443	126	566	551	829	234	346	975	745	187	2154	2694	2420	1872	508	2626	2583	1610	820	1160	1620	1215	2104	1907	1176	783	730	774	250	583	749
Tb927.10.4480	DNA damage repair protein, putative	DNA	0	248	460	750	844	33	25	446	7	258	1127	55	1	81	201	10	809	291	737	458	834	385	492	1391	1228	183	2368	2023	2231	3879	2879	4440	4330	3152	1380	2340	3160	1849	4462	2737	1406	1069	1208	1219	1447	1865	2387
Tb927.7.4080	DNA excision repair protein CSB	DNA	2	431	712	559	674	75	37	875	4	494	1097	27	1	86	145	9	690	245	1193	1012	1727	312	562	1747	1595	367	3693	3505	3592	4275	2417	7093	6570	3992	1800	2880	4000	2840	4703	2026	2282	1613	1521	1501	587	1009	608
Tb927.6.4780	DNA ligase I, putative	DNA	1	420	936	1170	1351	30	54	693	0	404	1904	90	1	155	244	9	913	384	1151	921	1640	991	893	2843	2689	603	9207	6469	5866	6778	5704	8030	7803	4970	3200	4480	5000	3597	5181	5269	4249	1332	1340	1381	1177	1576	2997
Tb927.11.6750	DNA ligase, putative	DNA	0	204	474	430	490	74	13	478	0	192	554	20	0	40	115	1	420	149	333	290	443	73	151	690	587	101	1070	1407	1324	1442	630	2618	2508	1768	620	680	1780	1437	2260	1999	1454	329	332	435	106	311	250
Tb927.7.600	DNA ligase, putative,mitochondrial DNA ligase homolog, putative	DNA	1	200	373	503	480	0	31	351	0	267	769	19	0	58	96	5	414	172	480	450	681	240	249	667	691	265	1677	1273	1426	2486	1949	3038	3019	1914	840	1160	1920	1173	2195	1729	1313	408	529	562	296	576	510
Tb927.7.610	DNA ligase, putative,mitochondrial DNA ligase homolog, putative	DNA	3	274	416	1036	1306	0	69	501	5	532	1068	6	1	178	50	13	697	131	1453	1874	2773	1046	1497	4225	4666	975	9458	6253	8950	14638	13379	6624	6083	3532	14480	8020	3540	2090	5341	3579	1821	3508	3467	2796	2126	2415	2828
Tb927.10.11020	DNA mismatch repair protein, putative,MSH2 (MSH2)	DNA	1	315	557	873	1023	61	21	465	1	426	1045	25	1	85	208	5	866	396	987	958	1552	704	730	2344	2362	389	4591	4407	4177	4680	2658	4345	4255	3101	3220	3200	3120	1619	3029	1382	1304	892	1139	1106	422	581	1290
Tb927.11.12350	DNA photolyase, putative	DNA	0	247	503	395	436	12	28	431	2	205	519	24	0	27	81	6	393	127	384	427	612	202	348	902	1020	141	1671	1405	1591	2463	1166	2017	1927	1462	700	620	1460	1894	2531	1182	1203	558	550	554	387	574	727
Tb927.8.4880	DNA polymerase alpha catalytic subunit,DNA polymerase I	DNA	5	558	1098	1205	1545	57	53	738	0	696	2081	27	3	201	182	8	975	281	1697	1578	2583	1055	1100	2689	2683	740	6904	4168	5076	8431	6619	6483	6077	3910	2460	3140	3920	2550	4826	3143	2381	1489	1517	1534	1319	1693	2727
Tb927.2.1800	DNA polymerase delta catalytic subunit, putative (27H14.40)	DNA	6	601	990	1507	1718	161	162	779	7	1036	1332	38	2	102	115	6	676	227	1527	1296	2585	796	1088	3456	3136	819	6925	7329	7063	12750	9305	7432	7139	3868	2060	3400	3880	2153	4907	2769	1756	2296	2213	2477	730	1240	840
Tb927.3.1130	DNA polymerase delta subunit 2, putative	DNA	0	253	565	610	798	27	61	495	0	271	958	22	0	60	144	6	576	208	607	523	733	336	375	1236	1232	178	3002	1925	1845	3432	2123	3343	3196	1872	1440	1540	1880	1976	2762	2458	1975	814	825	899	584	878	1211
Tb927.9.10440	DNA polymerase epsilon catalytic subunit, putative	DNA	5	1351	2668	2681	3067	101	71	1831	3	1289	3683	133	3	223	441	27	2626	696	2280	2061	3578	1453	1766	4786	5115	922	8334	7694	9097	11340	5503	9001	8629	5884	3300	4300	5900	3217	6406	2966	2818	1974	1791	2164	1106	1605	1488
Tb927.9.15030	DNA polymerase epsilon subunit b, putative	DNA	4	98	258	393	435	0	30	179	0	125	411	19	1	24	43	0	250	65	419	389	547	170	225	838	763	143	1454	1218	1254	2259	1218	23	22	17	0	0	20	1260	2444	1600	1185	474	511	508	669	834	1027
Tb927.10.1710	DNA polymerase eta, putative	DNA	2	149	357	379	414	10	44	334	0	158	759	15	3	55	75	3	369	127	450	471	709	201	328	1033	1128	261	2941	1959	2023	3096	1680	3014	2878	1711	1060	1420	1720	1651	3104	2338	1520	667	634	716	978	1243	1825
Tb927.8.3350	DNA polymerase theta (helicase domain only), putative	DNA	4	397	886	1241	1370	100	105	673	2	456	1332	42	6	81	205	7	864	381	1012	807	1253	493	580	1695	1300	391	4307	3607	3586	4537	3317	4776	4650	2934	1460	1680	2940	2000	3593	2357	1916	1031	936	1059	348	557	606
Tb927.11.5550	DNA polymerase theta, putative	DNA	2	379	842	1221	1525	47	40	778	0	525	1960	49	1	156	276	7	1282	427	830	767	1411	408	549	1371	1240	266	3374	2302	2460	5069	4150	4743	4457	2885	1320	1780	2900	2112	3520	3359	2120	1300	1140	1340	435	632	685
Tb927.8.3290	DNA polymerase zeta catalytic subunit, putative	DNA	3	848	1581	1836	2206	132	91	1615	1	905	2178	53	0	170	296	6	1498	551	1764	1528	2948	575	985	2801	2283	574	7456	6577	7046	6898	2697	8511	8337	5779	4740	4920	5800	3157	7209	2964	2056	1990	2102	2141	1231	2003	2105
Tb927.10.3110	DNA primase large subunit, putative	DNA	1	138	356	655	751	0	26	231	0	194	685	25	0	71	100	6	350	182	423	397	676	160	258	750	915	151	1891	1367	1431	2486	1304	2188	2234	1601	1120	1320	1600	923	1951	1279	725	474	475	555	245	380	495
Tb927.7.2310	DNA primase small subunit, putative	DNA	0	153	307	306	340	1	16	184	0	180	282	12	0	71	39	3	189	115	426	456	740	341	403	1281	1561	187	1869	1451	1529	2345	1623	3214	3221	2166	1100	1500	2180	1276	2184	2215	1786	441	464	480	568	1055	1911
Tb927.11.5430	DNA repair and recombination protein RAD54, putative	DNA	5	547	1011	1082	1291	87	100	1185	0	772	2410	26	1	122	297	16	1423	451	779	773	1549	433	445	1177	1177	432	3031	2562	2848	5174	2720	4220	4041	2887	1220	1680	2900	2363	4070	2654	2183	1189	1206	1185	394	609	599
Tb927.10.3550	DNA repair helicase, putative	DNA	0	506	965	744	880	97	75	962	0	479	1028	36	1	80	144	4	701	219	750	661	1050	200	213	1223	1068	210	1364	2373	2768	3480	1444	3698	3556	2476	1240	980	2480	1932	3126	1555	2177	683	666	811	125	219	220
Tb927.7.2060	DNA repair protein ERCC1, putative	DNA	3	147	319	570	681	15	0	154	0	93	575	31	1	50	117	9	484	159	269	256	402	139	194	445	448	92	1231	667	753	1124	562	972	922	722	320	380	720	476	903	1471	898	279	294	349	221	462	311
Tb927.5.3670	DNA repair protein XPF, putative	DNA	4	656	1145	1641	1851	78	54	1241	5	665	1574	187	2	121	218	11	1139	464	1116	1221	2135	380	801	3277	3000	583	4318	6199	6276	9691	5768	6233	6125	4336	3320	3520	4360	2464	5107	3362	2310	1644	1639	1920	672	865	1217
Tb927.9.11760	DNA repair protein XPG, RAD2, putative	DNA	1	176	429	676	736	51	73	290	3	244	550	47	0	83	94	7	533	318	311	359	623	160	132	540	376	99	1225	940	1186	1868	689	2382	2486	1555	540	640	1560	754	1447	1383	930	330	295	389	316	559	665
Tb927.11.750	DNA repair protein, putative	DNA	4	559	927	1761	2148	0	61	690	0	595	2098	55	2	238	267	9	1293	424	1492	1543	2759	342	279	2078	1862	474	3184	5236	5224	8546	6659	8408	8073	5054	2600	4400	5080	3427	6008	3845	3337	1971	1724	1965	868	1041	2308
Tb927.11.8010	DNA repair protein, putative	DNA	1	291	674	1381	1689	13	34	220	0	211	1461	78	3	110	267	20	921	378	519	538	881	370	347	788	818	299	3404	1225	1324	2775	1991	1701	1626	1266	500	540	1280	1350	2312	2743	1615	595	654	688	639	761	908
Tb927.3.5230	DNA repair protein, putative	DNA	0	140	290	417	455	12	8	310	0	210	328	18	1	42	45	1	200	109	526	320	461	164	264	1127	763	103	2001	1955	1918	2408	1836	2972	2914	2093	560	1020	2100	1311	2471	1512	889	557	649	610	115	196	512
Tb927.8.6740	DNA repair protein, putative	DNA	2	244	409	672	681	16	49	434	0	234	1317	9	2	91	135	4	728	208	666	528	962	204	357	1680	2247	240	2833	2475	2602	6231	4636	6263	6403	4090	3720	4460	4100	2408	4532	3694	1716	1499	1458	1580	2362	2592	2630
Tb927.3.4810	DNA replication complex GINS protein SLD5, putative	DNA	1	118	220	390	422	18	29	81	0	73	389	37	1	47	72	4	303	113	312	228	356	156	178	524	570	149	1529	939	985	1315	1020	1460	1512	1007	520	740	1020	1095	1405	2446	1572	321	340	320	286	413	551
Tb927.11.7860	DNA replication licensing factor MCM2	DNA	0	326	717	865	1034	41	22	559	0	332	964	32	0	83	176	8	810	363	868	952	1468	688	612	1444	1431	358	5347	2810	3208	4130	2541	2296	2257	1694	820	800	1700	936	2104	1099	900	803	847	922	468	744	939
Tb927.2.3930	DNA replication licensing factor MCM3	DNA	0	254	487	425	457	38	33	404	0	179	607	8	1	48	56	1	417	114	764	593	956	342	379	1188	1074	227	3203	2150	2462	2477	1432	3540	3487	2102	1860	1860	2120	1401	2899	1573	1647	582	485	590	619	879	720
Tb927.11.12250	DNA replication licensing factor MCM4	DNA	2	231	479	511	512	84	10	363	2	212	662	41	1	43	114	8	468	214	559	510	744	228	315	1351	1218	157	2149	1782	2097	2959	1689	3377	3389	2307	840	1160	2320	1569	2558	1815	1449	553	611	694	627	928	1191
Tb927.11.5570	DNA replication licensing factor MCM5	DNA	1	162	384	639	829	19	15	289	0	169	464	34	0	66	100	2	364	202	440	410	742	199	324	888	891	151	2157	1454	1566	2749	2125	2752	2696	1657	1280	1180	1660	1166	1802	1236	910	321	377	379	249	410	468
Tb927.11.11640	DNA replication licensing factor MCM6	DNA	4	240	502	444	489	85	42	694	0	277	777	17	1	68	115	4	445	239	688	566	998	385	502	1765	2016	170	2968	2529	2756	4111	2527	4277	4277	2796	1380	1820	2800	2096	3066	2172	1949	709	741	770	559	874	1457
Tb927.11.16140	DNA replication licensing factor MCM7	DNA	1	222	409	757	933	0	59	296	0	265	648	28	0	41	64	5	464	117	765	742	1309	491	471	1434	1157	323	4560	2517	2704	2751	1448	3880	3726	2317	960	1720	2320	1046	2924	1195	747	801	802	964	522	911	1121
Tb927.10.10410	DNA replication licensing factor MCM8	DNA	5	280	551	760	861	22	36	492	0	335	775	68	0	41	111	1	455	187	708	435	903	316	332	1642	1458	218	2398	2120	2467	3095	2049	4721	4610	3152	620	1220	3160	2589	5048	2950	1573	780	917	948	643	1024	1154
Tb927.9.9600	DNA replication licensing factor MCM9	DNA	2	367	936	983	1101	29	60	651	3	297	978	40	0	48	138	9	752	203	557	507	916	202	266	1349	1131	136	1426	2369	2413	4188	1767	3817	3899	2382	1680	1640	2400	2418	3153	2467	2298	955	927	922	263	523	823
Tb927.4.1330	DNA topoisomerase IB, large subunit	DNA	4	410	672	375	529	86	21	625	0	365	869	20	1	87	37	8	572	112	2568	2543	4373	350	618	2375	2713	624	5332	9454	9010	8303	4510	12022	11215	6803	6400	8860	6840	4448	6678	3389	5469	1607	1560	1678	888	1444	2361
Tb927.11.11540	DNA topoisomerase II, putative (TOP2)	DNA	9	1572	2531	4716	5573	289	541	3346	3	4019	6857	70	7	597	456	60	4754	625	1826	1807	3388			2916	2615	889	5125			15369	7241	NA	NA	NA	NA	NA	NA	7369	10579	11230	7599	2240	2315	2155	1142	1776	1241
Tb927.11.9170	DNA topoisomerase III, putative	DNA	0	451	838	833	967	83	40	651	1	473	1733	39	0	123	242	2	1173	375	978	945	1593	689	674	2353	2495	512	5440	3413	4268	4453	3186	6050	5884	3941	1340	2080	3960	2323	4567	2359	1945	990	1155	1135	739	1194	2656
Tb927.11.9520	DNA topoisomerase III, TOPO3alpha	DNA	0	486	869	1051	1222	60	69	818	3	403	1519	27	0	104	206	3	918	321	857	889	1423	407	655	2581	2436	370	3813	3473	4337	5979	4517	3353	3354	2256	1380	1240	2260	2116	4458	2491	1753	1282	1348	1365	1022	1241	1838
Tb927.9.6940	DNA topoisomerase type IB small subunit	DNA	0	240	513	532	531	46	30	335	0	183	414	28	2	41	41	7	238	116	475	483	894	174	236	870	650	217	2354	1710	1823	3700	2702	2549	2391	1706	1900	1780	1720	1883	2452	2284	2050	716	603	600	300	377	874
Tb927.11.10640	DNA-(apurinic or apyrimidinic site) lyase, putative	DNA	0	171	287	471	534	28	76	331	0	251	577	31	1	65	106	5	489	226	617	514	755	427	395	1135	1061	201	2270	1717	2114	3916	3595	4604	4352	2757	1520	2380	2760	1206	1801	1842	1163	629	709	877	444	634	817
Tb927.9.4390	DNA-damage inducible protein DDI1-like protein (1L12.395)	DNA	0	195	270	320	395	15	41	298	0	138	512	13	0	61	39	2	300	108	732	664	1147	96	217	1147	1231	132	1650	2404	2246	3330	3099	3859	3659	2325	880	1140	2340	1638	3278	2147	1433	627	782	726	666	1014	1065
Tb927.9.11930	DNA-repair protein XPC	DNA	1	199	404	631	713	10	17	448	0	189	618	17	1	60	97	4	447	184	476	456	780	73	158	954	993	106	1159	2023	1949	3173	2820	2882	3065	2090	1280	1520	2100	1768	2532	2290	1635	469	726	698	307	416	550
Tb927.11.16270	DNAexcision repair helicase XPBR	DNA	1	295	622	799	975	57	14	646	0	362	1106	47	1	79	183	2	817	311	644	619	1100	421	640	1773	1631	354	3500	2598	2723	3751	1857	4199	4230	2602	840	1100	2620	2224	3942	2353	2117	727	744	846	793	1163	1243
Tb927.2.4390	endo/exonuclease Mre11 (MRE11)	DNA	2	386	851	1186	1384	65	40	506	4	377	1488	30	0	111	182	2	812	274	792	688	1196	555	630	1689	1545	299	3605	2778	3133	3938	3086	4812	4690	3279	1080	2060	3300	1975	3698	3042	2188	943	895	940	553	765	787
Tb927.11.12090	endonuclease III, putative	DNA	1	82	151	451	479	0	27	101	0	97	657	27	1	54	73	5	320	105	201	192	332	117	132	418	386	146	1404	604	724	1332	1122	1377	1257	789	540	420	800	789	1180	1709	1144	228	235	249	483	624	704
Tb927.10.6860	endonuclease V, putative	DNA	5	173	338	549	629	0	14	221	0	122	457	26	1	28	50	4	380	93	244	227	451	164	261	684	725	95	1360	953	1142	2026	1036	2064	2141	1455	500	680	1460	1585	2961	2729	1625	357	438	447	234	483	735
Tb927.10.5510	endonuclease/exonuclease/phosphatase, putative	DNA	1	202	362	1016	1266	0	17	470	0	288	1355	39	0	95	168	4	927	269	554	491	947	486	440	976	805	251	2881	1680	1952	3329	2937	2548	2469	1818	1000	960	1820	1172	2814	1772	1027	769	729	733	425	664	568
Tb927.11.7820	endonuclease/exonuclease/phosphatase, putative	DNA	3	455	903	1582	1808	18	63	638	0	327	1210	32	3	121	156	17	956	202	743	811	1335	201	235	133	101	200	1743	1644	2617	818	536	721	645	330	920	540	340	233	537	284	236	50	21	40	38	53	61
Tb927.3.830	flap endonuclease-1 (FEN-1), putative	DNA	1	229	492	553	725	15	10	248	0	157	947	114	0	101	204	12	680	264	575	520	800	186	232	729	638	214	2666	1572	1648	2788	2078	2487	2300	1685	640	960	1700	2238	2866	3889	3710	557	603	524	558	757	1491
Tb927.4.4680	GINS complex subunit PSF3, replication initiation	DNA	1	66	145	235	289	14	11	122	0	63	289	29	0	29	48	2	172	61	145	126	210	67	66	191	171	84	1005	377	480	829	546	1008	1101	797	900	740	800	728	949	1604	1608	103	150	169	244	440	1030
Tb927.10.12310	helicase-like protein	DNA	4	488	859	1197	1319	49	79	805	0	531	1433	70	1	90	171	4	636	270	728	810	1177	250	346	2133	2578	274	2871	3221	4116	4536	2075	6010	5563	3993	1380	1980	4000	1935	3621	2842	1813	942	1123	1177	775	1156	2935
Tb927.11.9330	helicase-like protein	DNA	5	329	800	580	687	126	22	651	0	466	996	18	1	69	115	7	668	247	571	535	1088	254	385	1015	907	273	3091	2447	2708	2705	750	2389	2459	1746	680	620	1760	1046	2344	1071	1116	713	621	694	100	205	291
Tb927.3.3090	helicase, putative	DNA	6	370	803	1078	1273	84	63	732	0	468	1150	96	1	98	185	15	790	300	967	788	1315	422	613	1860	1600	402	5315	3433	3678	4549	2807	5131	5334	3040	1200	1340	3060	3074	4991	3108	2251	907	1102	1081	625	1053	1928
Tb927.5.3940	helicase, putative	DNA	0	354	665	784	858	81	33	567	5	425	1603	112	2	81	257	15	967	344	803	679	1122	664	622	1815	1779	278	4072	2380	2363	4036	3839	5813	5654	3946	1360	2520	3960	2812	4120	5305	3072	736	674	782	928	1391	2764
Tb927.6.920	helicase, putative	DNA	1	420	867	1031	1239	9	78	493	0	396	1254	22	1	77	205	7	903	334	588	509	937			329	251	187	1502			1623	394	1092	1099	902	NA	NA	NA	302	730	227	310	472	480	597	135	237	53
Tb927.9.13610	helicase, putative	DNA	4	868	1240	1541	1800	153	75	1225	1	1022	1956	33	3	206	166	16	1549	360	2336	2532	4323	223	525	1983	1977	511	3593	7694	8693	4107	1926	4649	4466	2824	3480	3080	2840	1412	2912	993	1280	1260	1294	1247	424	584	147
Tb927.10.6900	HmdUGT, glucosyltransferase that converts HOMedU to base J	DNA	1	192	342	509	561	30	20	631	0	274	368	19	0	62	93	3	347	273	942	866	1505			1432	1152	238	2631			4215	2369	4316	4229	2468	NA	NA	NA	1047	2524	1002	919	1274	1237	1179	380	872	298
Tb927.10.5490	HOP1 homologue, HORMA domain, involved in meiosis?	DNA	1	135	205	278	354	39	15	176	0	128	477	7	0	27	55	3	236	62	404	278	541	69	119	1012	911	77	1167	1146	1200	2671	2144	1862	1823	1435	1660	920	1440	1197	1625	1837	1219	423	391	405	328	415	776
Tb927.2.5190	HOP2 putative homologue, involved in meiosis?	DNA	1	160	478	221	287	0	37	178	0	57	449	28	0	29	64	3	294	89	247	241	296	97	130	469	533	116	849	769	820	1620	1235	1743	1750	1309	1180	960	1320	2154	1763	3719	3287	355	284	351	610	894	1144
Tb927.11.8700	hypothetical protein, conserved, DNA PolY-like superfamily domain: trans-lesion DNA synthesis.	DNA	1	176	390	515	567	28	47	480	1	236	781	62	0	79	145	4	616	244	579	491	824	306	362	1011	962	147	2383	1780	1782	2514	1146	3563	3453	2067	820	1380	2080	2244	3297	3017	2014	818	834	826	363	725	656
Tb927.9.11070	hypothetical protein, conserved,predicted zinc finger protein, MIZ	DNA	1	167	347	438	505	0	24	259	0	169	455	21	1	60	58	1	350	117	789	586	984	53	98	1067	987	85	545	1584	2041	2947	1930	3367	3164	1672	1800	1480	1680	1400	2120	1821	1202	674	604	718	241	440	380
Tb927.5.1700	Kinesin-2, also "replication Factor A 28 kDa subunit, or RPA1-2	DNA	3	139	281	502	574	0	35	292	2	259	306	15	0	44	31	1	224	68	598	482	873	124	232	695	431	203	2756	1960	2205	3305	2761	3177	3101	2006	1340	1500	2020	808	1612	1104	819	590	601	569	996	1265	284
Tb927.3.5030	KU70 protein (KU70)	DNA	0	213	410	451	499	5	18	414	0	286	485	31	3	33	87	3	369	199	639	573	887	290	297	1166	1066	164	2434	2021	2188	2447	1168	4072	3657	2165	1020	1120	2180	1777	2832	1602	1378	705	883	804	261	438	877
Tb927.6.1760	KU80 protein (KU80)	DNA	0	260	438	545	653	74	29	421	1	306	822	21	3	58	131	5	512	173	678	457	935	261	380	1127	936	143	1515	1870	2523	4737	3864	3429	3399	2399	2980	2800	2400	1330	2114	2160	1758	872	853	801	479	739	551
Tb927.8.6840	mismatch repair protein MLH1	DNA	1	190	431	506	540	23	87	428	0	276	426	35	0	32	120	1	399	206	715	581	907	200	335	1123	793	203	2309	2412	2570	3091	1509	2961	2731	2050	1460	1220	2060	1227	2029	1116	942	991	889	1021	270	440	223
Tb927.9.5240	mismatch repair protein MSH3	DNA	3	368	745	753	904	125	93	600	2	526	865	31	0	48	152	6	644	257	839	695	1324	304	340	1731	1383	243	3959	3698	3479	5177	2437	5149	4754	3424	1520	1940	3440	2167	3645	1975	1577	1199	1250	1351	460	688	1400
Tb927.10.1270	mismatch repair protein MSH4	DNA	1	427	737	598	633	42	70	959	1	344	987	24	0	49	170	0	756	342	813	639	1075	348	462	1929	1805	184	1924	2676	3121	3831	1978	4204	4115	2854	1000	1060	2860	2225	3467	1856	2016	896	999	1068	314	539	941
Tb927.3.4280	mismatch repair protein MSH5	DNA	2	167	583	550	658	46	59	576	0	248	658	42	1	23	144	5	350	172	781	562	868	212	356	1927	1754	153	1842	2301	2495	5702	4385	3751	3700	2654	1940	1880	2660	1179	1862	1866	1146	1240	1145	1313	350	510	623
Tb927.10.6410	mismatch repair protein MSH8	DNA	4	457	921	1289	1709	28	13	744	3	543	1439	77	0	73	167	2	1025	270	1424	1251	2167	350	455	1998	2217	531	5053	5960	5581	4611	1968	5875	5658	3581	4060	4320	3600	1701	4195	1447	1504	1763	1500	1738	453	612	1030
Tb927.9.14330	mismatch repair protein PMS1	DNA	3	393	628	930	978	84	141	995	0	468	1058	34	3	85	166	6	725	331	1036	908	1683	378	697	2747	2786	373	4655	4798	4688	8370	5348	6917	6999	4220	3660	4600	4240	3247	7142	3950	1911	2104	2087	2167	1448	1858	2546
Tb927.11.5670	MND1 homologue, putative involvement in meiosis	DNA	1	144	279	262	336	32	11	283	0	263	1000	14	1	53	175	8	511	146	203	131	309	52	71	181	165	69	557	508	471	1576	1398	935	985	825	1240	900	820	933	1586	1217	1194	331	333	447	334	371	474
Tb927.11.9510	nucleic acid binding protein, putative	DNA	0	178	476	762	850	16	12	304	0	195	915	52	2	51	121	2	668	218	528	394	741	172	208	928	712	119	1381	1629	1740	3325	2561	3161	3032	1926	760	1180	1940	1779	2568	2363	2153	741	749	721	338	460	536
Tb927.9.12810	poly(ADP-ribose) glycohydrolase, putative	DNA	0	195	419	616	758	26	7	306	0	182	727	8	0	51	112	6	439	130	320	276	386	314	174	611	660	146	1756	1082	1088	2533	2136	2755	2657	1998	1080	1280	2000	1740	2446	3161	2094	449	422	447	891	1199	1306
Tb927.5.4070	PPL1 priming DNA polymerase	DNA	4	187	467	826	966	69	59	271	0	180	840	56	2	82	140	2	592	241	390	442	713	222	276	1070	975	155	1950	1896	2065	3236	1696	3714	3823	2262	1220	1800	2280	1651	3636	2797	1979	622	656	716	608	937	1757
Tb927.10.2520	PPL2 DNA primase polymerase	DNA	3	314	697	820	928	34	34	548	0	366	835	17	2	53	87	5	509	140	811	595	1033	184	336	1303	1246	182	3669	2024	2436	3145	1516	4139	3731	2529	1140	1600	2540	1495	3255	2232	1542	1266	1226	1337	724	1028	964
Tb927.9.5190	proliferative cell nuclear antigen (PCNA), putative (28G16.165)	DNA	2	276	465	1160	1339	36	41	360	0	436	1758	29	1	274	194	8	899	277	1058	826	1180	954	823	3937	3957	304	3268	4274	4568	7707	8644	4765	4454	2993	1340	2700	3000	1195	2662	2107	1221	825	1043	962	219	335	1693
Tb927.11.8210	RAD50 DNA repair-like protein	DNA	6	644	958	1023	1045	34	142	1036	1	1117	2001	17	0	255	172	19	1649	259	2491	2467	4123	742	1326	3495	3477	979	7014	9928	10506	11059	8124	8638	8295	5661	2920	4260	5680	1408	2886	1237	1210	1920	2312	2316	717	934	1023
Tb927.11.8190	RAD51 protein (RAD51)	DNA	2	251	404	678	789	1	53	317	2	256	366	10	0	149	42	5	261	222	770	592	1188	290	465	1907	1486	318	2803	3076	3626	6399	6189	4142	4036	2350	2840	2620	2360	1569	3192	2444	1388	1175	1143	1071	229	401	581
Tb927.9.9620	RAD51/DMC1 protein, putative	DNA	3	167	416	584	686	64	61	595	0	191	506	26	1	35	89	4	309	171	449	345	665	242	252	854	825	179	1305	1224	1458	3328	2636	2819	2794	2193	1860	1840	2200	2009	2260	3538	2490	722	725	836	541	1039	669
Tb927.7.6900	REC8, a rad 21 homologue, double-strand-break repair protein, putative	DNA	0	330	659	369	419	193	74	1106	3	283	888	22	0	91	178	8	787	317	1333	1257	2395	422	821	3279	3621	382	4004	7629	6336	10046	5887	6255	6399	4074	4120	4760	4100	3953	5327	2901	3655	1836	1847	1694	611	999	1214
Tb927.11.2550	recombinase rad51, putative	DNA	2	169	317	514	575	47	34	141	0	185	545	20	1	80	86	4	235	147	450	324	573	122	191	907	752	90	1332	1182	1292	2449	1841	3521	3442	1962	980	1440	1980	1529	2678	2153	1512	589	498	590	498	766	869
Tb927.8.5710	recombination initiation protein NBS1, putative	DNA	2	449	839	760	949	41	43	718	0	374	1002	20	0	84	82	5	729	206	888	774	1296	273	411	801	862	318	3524	3169	3224	2218	886	2486	2485	1865	1000	840	1880	1497	2089	808	1548	816	779	847	366	483	197
Tb927.6.3580	RECQ1 ATP-dependent DEAD/H DNA helicase	DNA	0	317	707	1103	1307	44	36	423	0	328	1251	40	0	92	157	10	623	268	515	540	926	692	591	1523	1327	260	3470	1907	2429	4701	4111	3833	3698	2729	1580	2120	2740	1903	3338	2763	1819	647	650	847	1070	1431	2054
Tb927.8.6690	RECQ2 ATP-dependent DEAD/H DNA helicase	DNA	8	581	1042	998	1170	63	47	1270	0	674	1319	33	1	91	152	8	909	308	1780	1543	2831	186	400	1709	1807	310	2781	4978	5237	4637	1821	7430	7305	4685	2160	2660	4700	2694	5195	1646	1777	1369	1304	1379	812	1264	497
Tb927.11.9130	replication factor A, 51kDa subunit, putative	DNA	1	279	479	520	686	20	47	409	1	369	847	18	1	75	95	5	485	146	596	540	843	426	426	1233	1144	290	3225	2164	2597	3248	2756	2418	2282	1778	860	1360	1780	1813	2311	1590	2147	504	776	672	169	225	889
Tb927.11.5650	replication factor C large subunit, putative	DNA	3	361	469	811	965	39	4	400	0	316	796	15	0	84	100	6	427	179	792	732	1461	458	493	1611	1869	441	4619	3655	3412	5266	4407	6736	6555	3986	2760	4000	4000	2379	4786	3431	2611	1208	930	1285	1075	1470	1716
Tb927.1.1890	Replication Factor C Subunit 1-related protein	DNA	1	374	590	324	353	21	48	725	2	367	601	13	4	50	37	4	488	97	989	886	1597	115	295	1458	1402	189	1542	3455	3198	3224	1335	3887	3832	2802	1940	2020	2820	1531	3352	1160	1408	968	893	1102	334	440	969
Tb927.6.3890	replication factor C, subunit 2, putative	DNA	0	162	378	842	1103	28	32	367	5	265	892	53	2	111	129	11	581	255	427	350	625	385	266	909	761	230	2751	1458	1700	3162	2925	1823	1800	1456	840	860	1460	1306	2130	2060	1347	514	664	538	220	288	577
Tb927.9.12300	replication factor C, subunit 3, putative	DNA	4	155	288	253	254	16	30	195	0	213	560	4	0	90	34	3	335	73	711	625	1200	334	341	1255	1737	276	3587	2164	2141	3569	3197	4670	4839	2880	3900	3780	2900	2962	3675	3896	3553	718	634	636	1641	2181	3083
Tb927.11.9550	replication factor C, subunit 4, putative	DNA	0	160	356	409	470	26	10	397	1	111	1047	8	2	61	107	5	552	153	575	492	938	516	495	1493	1584	409	4404	2210	2610	3802	3081	3968	3928	2554	1960	2560	2560	2925	3421	4289	3435	765	778	832	358	610	1556
Tb927.10.7990	replication factor C, subunit 5, putative,ATPase, putative	DNA	0	208	401	451	543	16	16	328	0	322	779	18	0	70	66	7	296	84	663	557	997	227	484	1853	1756	250	2581	2441	2387	3347	3011	3904	3727	2402	1280	2060	2420	1509	2759	3193	1738	802	858	813	1222	1934	3591
Tb927.10.5070	ribonuclease H, putative	DNA	0	95	156	204	225	0	28	139	0	97	230	10	0	34	33	0	175	76	478	429	624	71	175	907	1024	83	1046	1632	1480	2413	2185	2468	2366	1703	780	1160	1720	1119	2016	1950	1062	515	514	551	497	650	1001
Tb927.7.4930	ribonuclease H1	DNA	0	110	244	431	537	0	1	190	0	72	532	23	0	34	47	3	258	117	356	265	409	70	148	602	490	90	1654	1027	1140	1735	1030	2060	1908	1250	500	720	1260	1103	1684	2266	1155	362	373	366	434	625	741
Tb927.10.4730	ribonuclease HII, putative	DNA	1	112	281	560	583	0	0	149	0	144	742	55	0	65	134	2	517	205	263	245	423	266	233	759	790	127	1901	804	966	2328	2219	2147	2019	1322	720	860	1320	795	1151	1672	773	328	327	392	737	884	1549
Tb927.4.1270	ruvB-like DNA helicase, putative	DNA	0	343	513	311	302	56	38	492	0	278	832	9	1	104	68	5	471	120	1566	1244	1993	718	927	3082	2892	592	7336	7151	6293	7331	8119	10202	9636	6272	3440	5940	6300	4539	5885	5847	4325	1206	1172	1352	1073	1432	3792
Tb927.4.2000	ruvB-like DNA helicase, putative,ATP-dependent DNA helicase, putative	DNA	3	528	951	1071	1204	33	21	491	0	529	1186	46	3	182	126	14	548	219	1792	1520	2629	1129	1228	3533	3063	591	8554	6941	7063	8442	9371	10303	9643	5856	3220	6220	5880	3579	5396	5059	3387	900	1007	966	1158	1879	4543
Tb927.1.3120	separase, putative,cysteine peptidase, Clan CD, family C50, putative	DNA	5	239	510	529	565	31	18	434	2	315	489	13	0	47	125	2	557	327	720	754	1213	89	179	1164	1042	146	1539	3822	3469	3553	1531	4012	3810	2328	1640	1840	2340	1858	3863	1548	1262	1100	926	1010	171	253	558
Tb927.6.2890	single strand-specific nuclease, putative	DNA	3	360	817	498	647	19	0	352	0	77	611	36	0	36	86	8	235	129	324	223	327	132	156	504	466	87	704	481	707	1909	1591	2287	2159	1596	1240	1260	1600	2100	2141	3418	2587	325	330	353	55	133	260
Tb927.10.3860	SNF-7-like protein, putative	DNA	0	136	202	515	609	14	9	196	0	132	742	15	0	68	141	11	485	188	348	264	419	205	165	518	417	120	1108	882	848	1562	1659	1332	1323	871	500	580	880	1018	1547	2092	918	352	419	376	233	352	472
Tb927.11.7211	SNF2 DNA repair protein, putative	DNA	2	298	783	1353	1687	22	28	490	0	435	1428	60	1	74	223	7	830	297	623	547	864			1652	1635	281	3588			4936	2291	4405	4220	3018	NA	NA	NA	2225	4265	3284	2160	1154	1013	1194	865	1095	1480
Tb927.3.5440	SNF2 DNA repair protein, putative	DNA	6	894	1583	2351	2912	123	39	1198	1	872	4076	120	7	302	551	20	2317	809	1345	1129	1894	1252	1143	2656	2385	741	6483	4432	5011	9293	6754	6403	5984	4125	1820	2760	4140	3285	5432	4872	3606	1436	1293	1456	1385	1694	2019
Tb927.7.4650	SNF2 DNA repair protein, putative	DNA	7	421	601	2216	2706	0	81	566	4	750	1741	36	1	190	193	8	1143	396	1536	1442	2349	188	208	1954	1977	344	1918	3861	4725	6301	4035	4987	4772	3216	1860	2340	3220	1256	3975	1851	777	1821	1711	1783	283	325	269
Tb927.11.10730	SNF2 DNA repair protein, putative,ATP-dependent helicase, putative,SNF2 family helicase, putative	DNA	8	490	927	793	803	102	114	931	0	537	1140	24	1	75	101	8	783	240	1349	1250	2266	632	703	2598	2259	603	5511	5260	5569	4884	2127	6865	6589	4345	1960	2560	4360	2729	5351	2499	1934	2031	1914	2175	806	1355	869
Tb927.11.5260	SNF2 DNA repair protein, putative,SNF2 family protein	DNA	4	315	667	1247	1475	0	54	589	0	349	1824	21	2	99	257	12	1051	330	573	520	999	179	263	991	1063	198	1909	1661	2245	3423	2506	2443	2497	1667	1040	860	1680	1112	2334	1511	1019	681	664	708	191	319	348
Tb927.11.5690	SNF2 DNA repair protein, putative,SNF2 family protein	DNA	1	542	967	1240	1377	64	60	790	3	726	2087	25	2	177	300	11	1442	405	1082	920	1845	603	666	1551	1422	460	5603	3340	3402	6403	5090	6111	5815	3812	2200	2520	3820	2505	4819	3698	2462	1488	1343	1552	1295	1882	1155
Tb927.5.3760	SPO11 meiotic recombination protein	DNA	1	135	284	593	793	4	0	176	0	148	683	16	1	39	122	7	396	142	184	136	244	114	124	227	220	61	778	516	599	1433	1045	979	991	931	580	580	940	635	826	824	860	247	335	342	126	259	230
Tb927.11.1600	tatD related deoxyribonuclease, putative	DNA	1	158	346	456	547	53	39	362	0	192	749	31	1	63	81	1	302	121	325	275	376	105	204	847	630	148	1407	1230	1488	2500	1973	3955	3732	2458	900	1700	2460	1439	1961	2816	2069	423	552	505	547	509	1187
Tb927.11.6090	tatD related deoxyribonuclease, putative	DNA	1	166	339	570	597	58	7	231	0	211	733	17	1	27	105	10	416	131	397	319	532	217	204	819	952	137	1874	1169	1064	2328	1793	1835	1652	1108	720	660	1120	978	1434	1856	974	308	262	319	483	722	2192
Tb927.3.1830	TbRMI1, DNA recombination and antigenic switching	DNA	0	80	181	179	193	0	9	178	0	109	209	5	0	21	32	7	132	89	282	253	456	189	241	823	824	133	1665	1138	1209	1724	991	1731	1739	1137	820	740	1140	886	1507	1093	738	418	480	453	794	1003	1995
Tb927.11.10190	telomerase reverse transcriptase, putative	DNA	2	527	1136	1083	1180	42	25	911	0	570	932	53	0	71	126	8	614	248	1105	932	1735	259	362	2433	2346	286	2239	4796	4751	6595	3186	7018	6717	5083	2540	3620	5100	3128	6376	3309	2602	1456	1463	1690	1085	1592	2350
Tb927.7.830	telomerase-associated protein, putative	DNA	5	1649	2975	2408	2942	133	183	2575	5	1619	4113	98	4	249	438	21	2591	745	3195	2659	5021	1078	1386	3645	3134	1243	11501	11038	11834	8385	2847	10671	10117	6299	4320	4640	6320	3393	6534	2218	2252	2909	2327	2863	1190	1909	1037
Tb927.10.12850	ttaggg binding factor, telomer maintenance	DNA	7	1557	2741	3176	3347	333	545	3351	2	2442	6656	64	3	361	379	25	2002	395	2187	2852	9835	4856	5316	15010	14123	1588	16925	19570	15580	28849	18164	12466	12399	7710	37920	14680	7740	15083	16160	25727	16111	2236	1844	1830	1498	2583	7486
Tb927.2.5750	tyrosyl-DNA Phosphodiesterase (Tdp1), putative	DNA	1	170	420	758	914	17	44	302	2	192	823	41	0	88	138	5	584	211	593	531	929	143	234	927	881	286	2729	2128	1910	3441	3012	3104	3081	2176	1940	1640	2180	1790	2958	2583	2313	563	511	578	621	702	1834
Tb927.10.13970	uracil-DNA glycosylase, putative	DNA	2	91	285	382	429	0	10	154	0	100	415	44	0	65	73	4	312	126	345	286	453	305	279	997	876	189	2832	1138	1358	2191	2076	2584	2457	1546	1360	1500	1560	952	1706	2500	1842	417	371	458	1136	1249	2980
Tb927.6.4650	UV excision repair RAD23 protein, putative	DNA	1	211	384	411	423	44	63	407	0	216	609	46	0	65	89	4	369	185	859	706	1118	276	349	1435	1137	282	2974	3806	3286	3466	1897	5962	5704	3249	1840	3140	3260	2274	3741	2343	2335	1034	1065	1078	391	738	1246
Tb927.9.11870	zinc finger protein, putative,predicted zinc finger protein, MIZ	DNA	0	172	262	383	444	0	16	190	0	214	668	12	3	85	70	3	243	98	427	344	656	228	241	800	619	209	2611	1390	1586	2289	2310	3221	3189	1983	1000	1240	2000	2344	2619	3173	3249	500	534	473	1351	1699	1456
Tb927.9.10580	3-demethylubiquinone-9 3-methyltransferase, putative	Enzyme	1	70	183	333	417	15	1	89	0	89	234	22	3	26	36	5	194	56	383	241	427	177	138	579	415	96	1395	785	760	1557	1442	2418	2379	1620	1040	1280	1620	1681	1963	2690	2422	266	262	311	572	733	1457
Tb927.11.13360	AAA ATPase, putative	Enzyme	2	968	1789	936	1141	217	78	2013	2	867	1247	27	0	87	135	8	862	320	2506	2560	3905	687	1068	3154	2882	705	8880	10797	10480	6344	1757	5664	5577	3766	2540	2720	3780	2202	3736	1452	2261	1528	1715	1849	621	1121	934
Tb927.11.4940	AAA ATPase, putative	Enzyme	4	208	412	734	838	10	5	414	0	339	983	27	0	83	111	5	412	151	565	456	776	470	391	1723	1465	265	2192	2194	2115	3396	3122	4492	4110	2701	1060	1760	2720	1628	2845	2504	1258	880	850	876	802	1009	1680
Tb927.11.6350	AAA ATPase, putative	Enzyme	5	573	976	679	740	121	134	1362	0	592	1079	11	1	65	126	9	788	261	2234	2007	3455	359	821	3845	3625	485	5325	9672	9036	5585	2097	8989	8828	5708	3260	4580	5740	4705	7342	3095	3630	1911	2006	1992	1034	1871	2287
Tb927.3.1440	AAA ATPase, putative,Spastin, putative	Enzyme	1	242	389	345	371	55	30	573	0	238	645	12	0	28	48	2	365	97	754	700	1309	94	191	1360	1394	198	931	3011	2892	2694	1132	4418	4345	2940	1220	1760	2960	2203	4075	2106	2121	861	1008	1050	125	190	566
Tb927.6.3050	aldehyde dehydrogenase family, putative	Enzyme	2	353	586	1124	1371	4	0	323	0	381	1238	32	1	99	165	8	798	230	828	766	1375	126	154	1337	1188	162	1436	3012	2711	3781	3938	4131	3815	2585	1260	2000	2600	2201	4540	3747	2135	694	606	714	664	894	673
Tb927.6.4210	aldehyde dehydrogenase, putative (ALDH)	Enzyme	4	602	966	774	867	43	35	682	0	313	795	48	1	59	121	9	646	226	1061	896	1626	434	418	1384	1279	397	3954	3541	3162	4487	3223	5769	5505	4166	1000	1960	4180	5363	7203	3911	4621	1440	1414	1345	735	958	1327
Tb927.2.5180	aldo-keto reductase, putative	Enzyme	1	161	241	468	488	0	9	206	0	129	701	12	1	63	63	1	284	127	388	419	616	130	292	1056	1135	214	2652	1597	1743	3013	2358	2432	2353	1708	880	1260	1720	1253	2339	2030	1217	472	570	539	1148	1260	2767
Tb927.11.5360	aldo/keto reductase, putative	Enzyme	1	172	396	657	847	10	21	351	3	224	921	26	1	72	168	8	654	187	359	250	483	211	209	550	461	92	1496	1120	1185	2522	2044	2262	2313	1512	760	820	1520	918	1988	2014	1490	475	408	466	192	273	325
Tb927.9.3970	alpha/beta-hydrolase-like protein	Enzyme	4	139	338	509	592	0	13	220	0	217	555	52	1	42	68	5	302	148	343	298	484	292	336	906	712	236	2418	1368	1651	2398	1281	1327	1343	922	720	820	920	880	1101	1666	1003	418	551	556	102	207	355
Tb927.11.8460	amastin-like protein	Enzyme	2	216	393	677	728	38	35	365	0	209	562	10	3	58	78	3	357	119	495	323	691	260	306	826	782	241	2608	1501	1614	3342	2710	4315	4178	2835	2760	2200	2840	1563	3898	2802	1265	959	920	922	1164	1379	1252
Tb927.7.5080	ATP-NAD kinase-like protein	Enzyme	3	295	534	569	630	90	66	427	0	303	554	18	0	55	80	4	352	188	667	533	928	308	345	1580	1143	239	2091	2561	2719	3593	2487	3534	3454	2006	1660	1480	2020	1362	2899	1468	1209	673	688	710	110	225	610
Tb927.11.9160	ATPase-like protein, putative	Enzyme	0	93	191	323	439	11	29	219	0	143	301	25	0	24	89	2	276	121	156	136	242	41	40	411	370	37	285	668	774	1647	1370	1869	1939	1442	1100	1120	1440	849	1196	908	848	352	434	516	79	90	127
Tb927.10.8070	ATPase, putative	Enzyme	1	139	286	363	422	9	72	230	0	182	368	12	1	30	53	4	245	82	542	443	816	308	397	1236	1376	144	1779	1665	1904	3704	2327	4601	4653	3246	2280	2540	3260	1814	1922	2771	1833	835	892	958	805	1002	1707
Tb927.11.960	ATPase, putative,cell division control protein 48 homolog, putative	Enzyme	2	229	469	597	642	14	26	522	0	257	681	40	0	44	121	2	592	206	462	363	576	283	310	1051	1126	194	2831	1706	1692	3058	2292	3604	3561	2565	820	1160	2580	2229	3063	2973	2025	666	701	696	610	699	989
Tb927.11.8730	ATPase, putative,S. cerevisiae cell division control protein 48 homolog, putative	Enzyme	0	292	513	814	887	71	32	487	0	189	1266	118	3	103	286	5	883	383	499	404	686	359	353	1396	1131	187	2646	1987	1975	3597	3311	3529	3116	2057	980	1080	2060	1568	2561	3420	1882	629	600	749	271	428	1008
Tb927.8.6420	beta-ketoacyl-ACP reductase 2	Enzyme	1	387	854	597	700	21	6	357	0	173	642	31	0	65	102	6	430	186	388	369	697	239	271	1388	1450	133	1112	1224	1594	3393	2591	3048	3028	2226	1560	1600	2240	3537	4529	5083	3938	419	387	426	536	875	1494
Tb927.11.10060	Biotin--acetyl-CoA-carboxylase ligase, putative,biotin--protein ligase, putative	Enzyme	2	353	787	483	568	21	6	314	0	206	520	87	2	34	118	2	380	167	568	551	845	249	335	969	782	121	1618	1662	1656	5065	3778	2088	2095	1798	720	860	1800	2425	2655	3580	2313	1072	1023	928	521	487	1437
Tb927.11.8260	carbonic anhydrase-like protein	Enzyme	1	135	218	442	495	15	12	183	0	145	637	21	0	49	79	5	348	135	657	537	913	266	318	1272	1075	276	2967	2742	2809	4622	2779	3792	3940	2369	1560	2800	2380	1553	3392	1620	754	921	1077	897	540	678	1412
Tb927.8.3860	CIA1 Cytosolic iron-sulphur cluster biogenesis	Enzyme	1	161	356	503	595	0	59	356	0	98	644	122	0	48	125	5	478	216	496	327	509	298	266	1205	738	142	1792	1297	1433	3125	2695	3517	3265	2213	840	1420	2220	2305	2998	3465	2154	618	703	731	709	1035	1739
Tb927.6.2200	Class 1 glutamine amido-transferase domain, or protease	Enzyme	0	140	235	890	1031	3	23	248	0	323	666	13	1	121	73	7	405	128	489	448	812	332	334	1182	1230	111	1757	2976	2755	5359	4586	3498	4058	2463	3260	3940	2480	1870	3445	3225	1374	696	1039	778	338	573	1698
Tb927.6.3280	cyclosome subunit 1, putative	Enzyme	3	696	1348	1576	1953	38	51	989	0	777	1703	38	4	151	173	13	992	424	1317	1102	2003	647	772	2483	2541	478	4667	3809	4007	6011	3870	5160	5012	3547	1940	2600	3560	1964	4231	1990	1176	1391	1269	1386	910	1446	1361
Tb927.7.5680	deoxyribose-phosphate aldolase, putative	Enzyme	3	257	638	506	653	0	17	302	0	129	469	97	2	24	127	13	306	136	194	163	395	159	158	581	392	78	983	742	766	2224	1415	2386	2629	1541	2360	1920	1540	2259	2155	4289	4588	389	486	447	114	203	295
Tb927.6.710	dephospho-CoA kinase, putative	Enzyme	0	62	129	225	266	0	0	38	0	53	189	12	0	16	32	0	87	48	244	184	276	101	143	575	470	72	1243	657	870	1311	699	2049	1948	1218	420	600	1220	858	1315	1786	1059	302	298	340	215	383	495
Tb927.8.7380	dihydrolipoamide dehydrogenase, point mutation,acetoin dehydrogenase e3 component, putative	Enzyme	4	382	748	595	661	7	29	614	0	291	1096	23	2	84	116	6	761	274	1139	954	1501	144	250	1283	1110	152	1886	2363	2442	5415	2977	3778	3657	2472	1520	1440	2480	2785	4283	3521	3189	1122	1027	1259	266	490	609
Tb927.4.5040	dihydrolipoamide dehydrogenase, putative	Enzyme	2	318	722	699	738	12	4	511	0	247	1424	41	1	69	152	5	672	249	645	592	1034	340	411	1448	1614	188	2228	2204	2040	4135	2392	2827	2690	1770	1420	1280	1780	2267	3262	2724	2261	816	691	746	343	648	997
Tb927.3.4390	dihydrolipoamide dehydrogenase, putative (GCVL-1)	Enzyme	1	158	390	585	661	21	29	224	0	158	887	41	0	48	120	6	343	138	430	419	665	343	233	975	844	158	2210	1287	1289	2332	2196	1912	1873	1561	1160	880	1560	1430	2217	2066	1367	628	552	532	501	624	1025
Tb927.8.5630	dihydroorotase, putative	Enzyme	0	157	365	377	433	22	36	267	0	101	333	25	1	48	84	1	280	147	480	417	639	155	239	892	730	225	2120	1710	1749	2275	2202	2782	2532	1892	540	680	1900	1183	1973	1591	1451	397	487	478	264	443	582
Tb927.5.3830	dihydroorotate dehydrogenase (fumarate), putative	Enzyme	2	512	952	778	1002	0	0	377	0	348	1820	32	2	87	257	7	1003	244	1002	879	1489	362	394	2611	2646	303	2157	4299	4449	4602	5535	5894	5294	3688	1680	2300	3700	2288	3781	5446	3106	638	652	666	200	279	1447
Tb927.3.4340	diphthamide synthesis protein, putative	Enzyme	1	139	268	458	516	20	0	160	0	162	941	29	1	58	60	8	320	82	434	407	577	213	204	618	582	188	3057	1262	1395	2242	1953	2901	2532	1964	960	1340	1980	1143	2276	2405	1158	469	440	562	933	1021	1693
Tb927.4.4650	diphthine synthase, putative	Enzyme	1	205	387	328	327	48	35	197	0	119	754	42	1	66	92	3	288	125	233	204	250	113	127	580	375	207	1704	870	952	2102	1915	2818	2496	1836	740	1100	1840	1452	2100	2612	1685	380	317	383	969	826	1716
Tb927.6.2540	DREV methyltransferase, putative, Zinc finger domains	Enzyme	1	111	222	712	830	4	41	100	0	106	596	22	0	57	76	11	272	87	299	221	451	91	89	792	815	54	640	1028	1209	2746	2689	3329	3550	2482	2040	2580	2500	1729	2745	4734	1940	442	639	465	113	120	577
Tb927.2.4930	esterase, putative	Enzyme	0	84	182	425	460	0	1	155	0	186	265	19	1	21	21	1	217	45	239	186	323	90	147	700	568	104	952	1063	1274	1984	1804	1072	1145	720	640	560	720	494	811	781	430	248	271	258	18	40	260
Tb927.6.3320	ferric reductase transmembrane protein, putative	Enzyme	2	108	201	1048	1303	45	0	91	0	117	811	64	2	60	133	6	544	123	207	127	333	117	82	341	163	87	710	477	596	1571	1459	1588	1592	1033	500	580	1040	760	1566	2381	796	322	308	280	207	252	154
Tb927.11.4430	ferric reductase, putative,ferric reductase transmembrane component, putative	Enzyme	3	374	949	2069	2600	56	54	714	0	451	1598	202	1	77	409	11	1184	434	711	709	1220	354	405	1214	965	285	2951	3253	3475	4536	2689	3473	3652	2467	1260	1340	2480	1198	2328	1850	1548	1013	994	1011	197	321	424
Tb927.2.5060	GTP binding protein, putative	Enzyme	1	577	1084	1115	1354	33	10	401	0	481	1386	55	6	177	151	12	660	194	1442	1462	2530	1432	927	2608	2121	995	12738	6761	6520	6966	8216	9857	8769	5709	4600	6140	5740	3141	4661	5633	5329	777	725	949	4171	4427	12144
Tb927.10.7430	GTP-binding protein, putative	Enzyme	0	201	409	553	626	48	23	411	0	202	674	23	0	80	84	6	441	159	609	514	946	179	224	779	706	163	2073	1385	1752	3303	2259	3441	3182	2246	780	1480	2260	1274	2471	2014	1796	833	765	851	948	1204	1294
Tb927.4.2190	GTP-binding protein, putative	Enzyme	1	238	552	868	965	43	30	487	0	344	1018	32	2	45	134	7	662	201	615	578	862	423	343	1034	728	249	2395	2120	2383	2650	1383	2429	2325	1412	720	820	1420	978	2337	1542	867	683	678	745	161	298	468
Tb927.5.4310	GTP-binding protein, putative	Enzyme	2	327	615	385	417	71	57	833	0	277	922	13	2	59	100	6	525	207	995	837	1252	177	260	1220	1175	251	2047	2774	2924	3796	2445	5638	5129	3411	1200	1480	3420	4895	3945	4505	5949	708	605	790	716	1053	1149
Tb927.7.580	GTP-binding protein, putative	Enzyme	3	306	543	264	328	7	28	587	0	279	564	13	2	67	45	7	361	98	949	791	1252	180	357	985	995	318	2688	2671	2646	3270	1961	4591	4323	3106	880	1920	3120	3230	3691	2925	3604	1033	1133	1054	320	570	326
Tb927.7.7450	GTP-binding protein, putative	Enzyme	3	389	712	673	813	73	7	668	0	259	2037	35	1	139	178	9	902	243	874	962	1570	364	442	1578	1872	351	3840	3236	3131	4001	3507	4755	4477	2996	880	2100	3000	3407	3834	3904	4431	851	755	911	1108	1946	2701
Tb927.11.7370	haloacid dehalogenase hydrolase, putative	Enzyme	1	154	392	828	1036	0	7	258	0	135	779	33	0	67	62	2	596	150	363	304	510	231	278	679	656	183	2108	1800	1732	3053	2545	1596	1666	1058	1040	920	1060	798	1246	1412	1216	447	520	452	289	261	553
Tb927.11.8440	haloacid dehalogenase-like hydrolase, putative	Enzyme	1	148	185	918	997	0	26	177	0	353	1112	14	1	170	92	15	924	177	586	572	1106	216	198	1174	1166	294	3207	2398	3309	3649	4183	4303	4014	2812	2700	2520	2820	431	1283	909	341	400	415	456	318	333	389
Tb927.5.2370	hydrolase, alpha/beta fold family, putative	Enzyme	1	186	378	739	920	0	0	179	0	77	646	58	0	63	139	4	443	152	323	251	485	213	213	572	469	229	1778	801	1094	1230	1944	2093	2020	1381	800	1000	1380	1472	1763	2177	1769	503	476	440	293	451	378
Tb927.5.2380	hydrolase, alpha/beta fold family, putative	Enzyme	1	198	357	783	1045	52	23	132	0	201	953	54	1	82	128	11	533	146	395	331	630	283	233	867	603	252	4265	1739	2010	1338	2543	3907	3681	2464	1420	2080	2480	1723	2590	3441	2656	548	493	488	517	655	1772
Tb927.10.7230	hypothetical protein, conserved, 7 nucleoside diphostate kinase domains	Enzyme	8	1480	2496	2296	2716	221	418	3132	7	2059	2854	91	2	257	207	19	2069	628	5452	4569	7544	913	2216	4910	4132	1832	14190	23904	21971	10626	3770	13502	13467	7267	10480	8700	7300	3508	9003	1961	2503	3578	2748	2940	898	1609	945
Tb927.3.4420	hypothetical protein, conserved, alpha/beta hydrolase domain	Enzyme	1	186	344	428	422	29	21	333	0	179	584	4	0	41	62	7	293	78	455	414	706	180	247	1093	1259	143	1655	1390	1590	2694	1223	2773	2655	1958	1020	1340	1960	1148	2520	2033	1117	681	744	737	566	936	1229
Tb927.4.2240	hypothetical protein, conserved, D-aminoacid aminotransferase domain, used for synthesis of D-glutamic acid and D-alanine	Enzyme	2	399	905	695	866	26	12	487	0	299	2705	65	1	54	405	14	1065	327	627	460	1074	360	339	1378	1145	171	1891	1790	2109	5022	3296	2617	2738	2508	1360	1380	2520	1634	1703	2279	1709	1254	1212	1067	457	807	1470
Tb927.11.7390	hypothetical protein, conserved, extremely weak but blast-back positive match to yeast PDH1 which may participate in conversion of 2-methylcitrate to 2-methylisocitrate	Enzyme	1	211	508	761	882	9	30	215	0	88	940	39	4	21	154	4	456	165	211	153	331	30	45	227	413	53	556	376	514	1479	1093	1203	1205	831	320	280	840	1539	1605	1854	1765	328	358	317	62	146	182
Tb927.7.5210	hypothetical protein, conserved, phosphatase domain and DUF	Enzyme	6	765	918	1081	1217	66	24	926	0	910	2243	30	1	161	273	13	1424	497	2369	1928	2588	1203	1426	5276	4273	835	7994	8350	9890	8361	3797	11098	10504	7008	4800	5320	7040	2870	6562	2857	2257	1867	2150	1842	299	505	1108
Tb927.7.5550	hypothetical protein, conserved, TLD domain	Enzyme	3	360	1053	1063	1236	69	70	559	0	232	1719	146	2	42	206	8	501	168	250	178	344	286	264	868	844	94	1401	841	989	2379	1485	2452	2574	2067	1620	1540	2080	3223	3431	5758	5104	503	435	523	615	1036	657
Tb927.5.1030	Iron-sulfur assembly protein 2 (Isa2)	Enzyme	0	76	161	119	144	0	20	138	0	47	250	8	0	27	25	0	137	44	177	163	292	32	48	272	255	43	371	770	643	1261	743	1100	1097	716	300	240	720	1252	1333	1458	1135	208	231	202	216	395	326
Tb927.4.2460	kinatase, putative	Enzyme	1	546	1180	1295	1561	66	116	1175	2	668	1769	30	3	113	205	14	1226	336	841	738	1203	187	446	715	678	221	2296	1968	2492	2245	910	2217	2227	1624	2160	1440	1640	939	1678	737	1082	727	771	808	355	682	126
Tb927.5.2650	L-galactonolactone oxidase (GAL/ALO)	Enzyme	3	254	893	423	487	0	9	291	0	171	507	32	2	28	70	3	256	115	454	343	532	199	263	1048	1292	139	1715	1015	1190	1138	1817	2487	2279	1522	1080	1420	1520	1379	1858	2131	1755	296	361	333	181	414	402
Tb927.10.1990	major vault protein, putative (MVP)	Enzyme	2	494	880	769	904	236	226	1817	1	656	965	56	0	105	195	8	861	414	2047	1811	3304	612	1357	4369	3686	594	8126	9428	8725	8195	4178	10206	10092	6179	3560	3980	6200	4855	8993	4501	3147	2217	2434	2321	1630	2585	2607
Tb927.10.6310	major vault protein, putative (MVP)	Enzyme	1	621	922	1469	1788	79	22	831	0	580	2648	49	1	161	208	9	1287	432	1553	1451	2424	625	829	3141	2986	563	4679	5749	6232	8245	5606	6773	6427	3696	3320	4160	3720	3155	5464	4743	2773	1612	1569	1573	1255	1716	2744
Tb927.5.4460	major vault protein, putative (MVP)	Enzyme	4	521	888	1302	1652	33	118	760	1	846	1745	35	3	95	202	10	868	319	1952	1871	3493	412	646	2744	2382	718	7152	8032	7929	6914	3077	5913	5629	3623	2040	2680	3640	3054	7537	3543	1878	2032	2183	2136	479	714	1246
Tb927.8.1440	maoC-like dehydratase, putative	Enzyme	0	60	154	146	205	0	0	187	0	29	143	8	1	27	15	4	93	45	376	249	435	117	154	548	341	136	1830	1443	1164	1294	899	2130	2139	1358	720	1180	1360	1555	1660	2355	1875	383	329	394	148	248	307
Tb927.10.6680	member of the NOL1/NOP2/sun family (S-adenosyl methionine methyltransferases)	Enzyme	0	463	745	757	813	28	20	702	0	222	1123	38	1	45	136	2	634	214	966	887	1375	341	545	1706	1723	251	3255	3358	3056	3697	2558	4221	3952	2816	720	980	2820	2572	3264	2170	1833	630	700	848	411	822	1529
Tb927.1.1050	Metallo-dependent phosphatase-like domain-containing protein	Enzyme	0	391	845	1568	1867	5	78	487	3	593	1565	144	2	111	286	6	970	396	1205	990	1575	785	750	2061	1819	544	6293	3642	4559	5124	2821	3833	3580	2392	1040	1480	2400	1287	3180	1918	997	1196	1392	1340	561	905	1006
Tb927.11.10990	Methylthioribosephosphate isomerase (was annotated as EIF2B subunit)	Enzyme	0	226	501	463	574	39	14	215	0	131	519	35	0	32	47	3	239	110	834	690	1099	229	347	1702	1726	201	2547	3097	2937	4512	2990	3549	3487	2412	780	1260	2420	2392	3571	3468	2679	953	900	955	370	612	1100
Tb927.5.490	methyltransferase, putative	Enzyme	3	347	660	695	803	86	29	866	1	290	767	27	2	52	106	4	545	191	977	854	1383	159	338	834	643	338	3780	2718	2700	2466	1268	3278	2982	1997	400	440	2000	1528	2386	1191	1315	607	577	756	247	371	296
Tb927.5.1460	Mo/Co carrier or lysine decarboxylase	Enzyme	3	399	685	1739	2069	117	103	1229	2	537	3614	26	8	220	253	24	1247	305	1510	1228	1934	355	987	3744	3455	702	8249	6870	6793	12656	13383	12236	12089	8195	12380	7880	8220	3274	8780	7348	2085	2724	2678	2914	724	1310	960
Tb927.11.11920	molybdenum cofactor biosynthesis protein, putative	Enzyme	0	175	275	257	284	7	68	320	0	177	546	11	0	70	109	1	546	248	806	756	1208	118	234	957	812	230	1569	2203	2484	3096	1481	3516	3266	2229	1260	1240	2240	1258	2306	1117	1125	590	571	629	486	900	376
Tb927.11.2330	molybdopterin synthase sulphurylase protein, putative	Enzyme	2	139	392	419	531	35	7	305	0	225	735	35	0	28	120	1	493	153	551	393	597	119	151	1510	1431	88	1075	2628	1983	3534	2593	4348	4522	3167	1920	2500	3180	2206	3918	3785	2176	875	855	849	177	245	783
Tb927.9.1400	Monooxygenase, putative	Enzyme	2	188	469	649	765	39	0	289	0	155	1053	93	0	86	188	6	643	261	716	534	830	687	538	1724	1277	193	2619	1893	1967	2536	2269	3544	3501	2272	660	1380	2280	2246	2507	4192	2936	561	600	622	1163	1268	1225
Tb927.3.610	N-acetyltransferase complex ARD1 subunit, putative	Enzyme	1	161	405	1117	1351	0	0	187	0	152	720	75	3	82	159	12	584	194	264	234	454			333	272	153	1419			1388	1511	1505	1327	838	NA	NA	NA	699	1168	1990	1984	250	190	204	201	207	467
Tb927.11.4530	N-acetyltransferase subunit ARD1 (ARD1)	Enzyme	0	231	402	478	450	0	0	299	0	103	908	31	2	76	83	6	447	141	573	473	777	170	277	1270	1320	231	1673	2090	2238	2837	2258	2528	2150	1404	820	880	1400	1677	2339	3207	2496	427	378	421	350	570	2072
Tb927.10.5670	N-acetyltransferase subunit Nat1, putative (NAT1)	Enzyme	1	499	748	304	325	10	38	592	0	380	1113	13	0	104	47	3	557	62	1117	1053	1396	816	764	2219	2157	432	5918	4083	3866	4614	3734	3760	3492	2657	1660	1820	2660	3769	4120	3466	4678	748	721	841	616	856	1883
Tb927.10.3150	N-acetyltransferase, putative	Enzyme	1	108	195	258	307	19	12	122	0	73	460	37	0	43	50	2	217	50	304	231	382	296	190	709	520	131	1472	1143	1256	1551	1610	2172	2057	1292	700	1040	1300	1030	1377	1717	1287	257	324	321	652	749	1495
Tb927.11.11100	N-acetyltransferase, putative	Enzyme	2	124	340	479	549	0	6	173	0	115	442	60	0	77	77	2	308	95	231	166	240	115	144	526	454	102	1375	794	873	1944	1199	1408	1285	854	760	620	860	1450	1419	3207	2818	266	264	275	1255	1228	1779
Tb927.7.2360	N-acetyltransferase, putative	Enzyme	0	375	614	564	660	52	24	541	0	319	516	6	0	45	74	4	347	138	866	706	1061	282	402	1188	972	211	3450	2989	3036	5331	4043	3925	3786	2888	1640	1960	2900	3620	4343	3569	3500	1054	1138	1014	223	457	939
Tb927.7.2530	N-acetyltransferase, putative	Enzyme	1	81	114	160	189	21	22	121	0	71	154	14	0	25	35	1	112	49	297	223	356	45	72	223	147	48	574	505	638	1103	801	1769	1576	1050	520	460	1060	1089	1098	1238	1419	262	250	264	247	400	406
Tb927.9.3360	N-acetyltransferase, putative	Enzyme	0	124	264	586	661	22	0	122	0	149	458	32	0	79	82	6	267	105	367	335	516	276	247	899	725	210	2415	1413	1619	2350	2171	3367	3201	1827	960	1600	1840	1311	2417	2654	1207	419	355	498	805	1115	1741
Tb927.11.14870	NAD synthase, putative	Enzyme	1	140	270	337	452	19	4	200	0	171	755	11	3	69	103	12	374	124	272	186	322	106	221	513	506	162	1143	917	835	1422	1577	2129	1935	1213	700	1040	1220	1201	1460	2075	1392	259	227	273	542	579	1111
Tb927.4.1950	NADPH--cytochrome p450 reductase, putative (CPR)	Enzyme	3	417	995	1600	1967	53	60	719	4	517	1510	47	1	152	163	11	650	257	913	849	1452	133	335	2044	2017	207	2923	3429	3444	6982	5427	5491	5452	3453	2360	2680	3460	3363	4708	4438	3047	1097	1169	1093	453	605	849
Tb927.9.13250	NADPH--cytochrome p450 reductase, putative (CPR)	Enzyme	0	287	542	626	708	26	42	453	2	264	704	56	1	88	114	5	490	215	591	429	699	431	439	1413	1471	274	2829	2412	2085	3610	2864	3251	3203	2665	820	860	2680	2208	3886	2861	1673	566	667	822	560	1003	1550
Tb927.10.10650	NAR1 Cytosolic iron-sulphur cluster biogenesis, hydrogenase large subunit	Enzyme	5	193	511	624	784	28	19	243	0	226	560	35	1	50	73	12	348	188	438	296	536	62	131	958	810	118	1079	1484	1441	3056	2270	3657	3653	2381	1020	1620	2400	2162	2945	3275	2087	817	883	861	285	333	450
Tb927.10.11590	nicotinate phosphoribosyltransferase, putative	Enzyme	1	274	395	994	1230	13	17	357	0	395	1301	13	1	103	193	10	701	225	765	727	1356	361	460	1947	1942	302	2529	2536	2981	4549	4380	4709	4522	2816	2740	2260	2820	1133	3285	3086	1092	1195	1300	1196	646	893	1380
Tb927.6.2040	nitrate reductase, putative	Enzyme	1	87	208	369	455	56	3	232	0	113	335	6	1	24	43	0	219	84	290	255	435	98	221	629	595	107	1264	1181	1204	1941	1266	1084	1211	904	1380	660	900	669	1180	885	548	459	435	460	179	303	237
Tb927.7.7230	nitroreductase (NTR)	Enzyme	0	98	258	244	251	1	0	165	0	91	211	7	1	20	29	0	155	57	362	299	413	74	197	648	673	88	1137	898	1003	1467	1000	1458	1348	1041	300	320	1040	1047	1679	1234	915	319	390	379	243	430	754
Tb927.7.1930	nucleoside diphosphatase, putative,ectonucleoside triphosphate diphosphohydrolase 5, putative	Enzyme	1	99	216	514	554	0	11	139	0	114	387	12	2	41	46	5	258	132	132	157	227	47	77	178	199	56	586	407	448	839	223	287	355	217	1000	680	220	595	2075	1427	815	381	507	340	72	176	371
Tb927.10.1690	nucleotide binding protein, putative (NBP 1)	Enzyme	0	153	370	502	553	16	22	91	1	108	781	96	0	56	115	5	419	151	220	144	302	107	118	303	223	105	1405	567	571	1103	698	1696	1555	1086	600	840	1100	1655	1764	2997	2231	461	409	397	1121	1377	976
Tb927.8.1520	NUDIX hydrolase	Enzyme	0	143	315	278	293	0	16	214	4	130	238	22	1	25	35	1	209	90	378	324	522	180	202	857	578	103	1482	1413	1370	2630	1646	2990	2793	1831	840	1000	1840	1995	2922	3077	1849	421	452	492	361	500	1423
Tb927.6.2670	NUDIX hydrolase, conserved, has mRNA decapping activity in vitro	Enzyme	0	118	222	306	433	0	0	146	0	91	472	9	0	27	67	6	381	75	239	244	397	117	151	444	453	78	839	883	793	1472	1186	1777	1766	1036	660	800	1040	1199	1206	2035	2155	205	223	254	450	662	877
Tb927.10.4680	NUDIX hydrolase, conserved,predicted MutT/NUDIX family protein	Enzyme	0	50	161	248	260	0	26	195	0	116	290	9	1	21	79	5	209	100	247	195	308	66	87	469	564	57	849	784	727	1866	1284	1457	1549	1023	980	1000	1020	996	1339	2084	1250	372	393	372	773	945	1887
Tb927.11.9810	NUDIX hydrolase, homologue of YSA1	Enzyme	2	131	285	735	837	0	0	241	0	159	1224	63	4	98	171	5	640	157	328	323	582	171	154	510	726	207	2266	1160	1219	2457	2190	2635	2496	1603	1940	1800	1600	1698	2685	4363	3141	585	524	542	2520	2431	3398
Tb927.5.4350	NUDIX hydrolase, putative	Enzyme	2	156	295	866	1132	0	17	144	0	181	499	76	0	43	94	5	453	142	236	232	452	129	115	265	270	123	1825	606	787	1315	942	1323	1307	876	440	540	880	868	1419	2032	1317	293	242	230	415	625	441
Tb927.11.7770	oxidoreductase-like protein	Enzyme	1	363	786	1016	1201	34	14	550	6	406	1834	57	1	140	241	7	1271	439	1016	970	1498	531	546	1773	2282	407	3954	3190	3222	5742	5061	5110	4817	3125	840	1680	3140	2104	2745	2859	2393	923	950	997	645	1133	1548
Tb927.10.16040	oxidoreductase-protein, putative	Enzyme	0	79	224	458	539	20	52	149	1	117	487	32	0	41	83	2	249	95	465	416	662	275	343	1414	1345	210	2418	2036	1886	2535	2246	2477	2242	1578	580	760	1580	748	1480	1370	697	695	731	778	671	861	1353
Tb927.10.9560	oxidoreductase, putative	Enzyme	2	171	371	742	882	67	22	169	0	125	620	92	2	93	115	4	406	269	257	243	448	215	143	437	296	153	2225	982	993	1186	912	2239	2211	1644	760	940	1660	1586	2521	3905	2272	457	452	458	652	712	804
Tb927.11.9560	oxidoreductase, putative	Enzyme	0	193	438	720	864	89	27	392	1	241	788	91	0	47	122	8	503	201	453	331	601	380	298	854	670	163	2640	1513	1465	2777	2578	4010	3783	2690	660	1280	2700	1819	2603	2691	1550	617	792	734	683	906	1081
Tb927.3.4990	oxidoreductase, putative	Enzyme	3	120	267	219	255	47	31	246	0	186	307	28	0	23	52	4	182	113	338	235	315	162	145	450	404	78	1010	785	838	1687	1318	1910	1877	1255	620	520	1260	1438	1836	2110	1468	411	388	417	93	147	325
Tb927.8.3970	oxidoreductase, putative	Enzyme	1	161	273	209	217	20	46	309	0	133	134	11	1	12	18	1	147	65	607	405	650	93	215	909	831	132	1427	2362	2048	1301	399	3889	3760	2620	860	1200	2640	1785	3730	2297	1602	653	656	729	161	329	550
Tb927.10.8000	P-loop nucleoside triphosphate hydrolase, EF hand domains	Enzyme	4	568	1083	1256	1448	138	98	1199	0	792	1667	35	1	171	130	13	1124	450	1988	1828	3146	767	1155	2852	2488	818	7751	6134	6384	6256	3052	8179	7840	4251	2860	3500	4260	3437	6602	2652	2415	1563	1375	1486	2517	3282	1766
Tb927.8.7510	p-nitrophenylphosphatase, putative	Enzyme	1	144	330	366	424	65	24	331	0	82	746	60	1	50	143	2	553	199	348	267	452	167	165	578	346	108	1841	1440	1460	1472	549	1992	1891	1362	440	600	1360	1035	1319	1611	1042	452	473	548	111	184	208
Tb927.11.7290	pantothenate kinase subunit, putative	Enzyme	6	941	2030	1259	1476	180	293	3372	0	1757	1930	63	3	106	243	5	1275	480	3712	4221	7437	820	1299	6288	5601	700	6906	14703	15527	10142	3111	12424	12160	8313	6300	5980	8340	2877	4287	2031	2509	4271	3883	3785	1707	2234	1918
Tb927.11.7420	phosphoadenosine phosphosulfate reductase-like protein	Enzyme	0	156	399	437	500	17	31	326	2	85	684	63	0	65	102	2	429	178	495	347	550	191	217	637	794	144	1555	916	1181	2001	1501	3028	2814	1819	460	940	1820	2175	2321	2612	2858	384	418	392	639	1324	682
Tb927.9.13380	phosphoinositide-binding protein, putative	Enzyme	1	287	499	459	483	91	46	742	3	385	820	3	0	81	54	7	342	68	1673	1615	3005	676	974	3565	3502	544	5884	9038	8779	11367	8693	10167	9757	6901	7080	6880	6940	2050	6789	2917	1278	2195	2045	1897	1259	1627	1082
Tb927.6.2940	phosphopantothenoylcysteine decarboxylase, putative (PPCDC)	Enzyme	0	148	277	871	1046	0	0	193	0	163	1208	55	1	86	202	15	715	267	432	420	604	334	287	981	911	172	1910	1532	1602	2621	2874	2959	2902	1948	1820	2120	1960	1447	1752	3606	2116	445	521	517	459	699	1816
Tb927.5.3050	poly(ADP-ribose) polymerase, putative	Enzyme	1	157	256	136	142	54	19	249	0	179	239	4	0	22	29	3	133	79	631	598	985	126	167	690	643	332	3250	2185	2305	3135	1721	3034	2758	1946	1260	1080	1960	1369	1661	1447	1775	641	766	734	403	740	941
Tb927.6.1580	polynucleotide kinase 3'-phosphatase, putative	Enzyme	0	192	311	313	344	0	51	270	0	168	697	20	1	55	67	8	312	117	446	393	674	259	273	805	891	208	1921	1205	1348	2233	1295	2553	2300	1782	620	900	1780	1422	2369	1824	1363	519	598	548	301	463	1196
Tb927.11.14520	polypeptide deformylase, putative	Enzyme	4	255	535	778	864	0	2	233	0	153	1236	70	1	75	144	9	710	200	313	271	532	161	201	876	741	88	1334	895	1062	2714	2395	2819	2805	2067	980	1640	2080	2531	2952	5113	3450	612	709	692	733	1291	3657
Tb927.9.2320	POMP1 (possible S-Adenosyl methionine methyl transferase (yeast Cgt1 is involved in lipid homeostasis)	Enzyme	3	311	868	393	497	87	51	449	0	141	406	49	1	18	83	6	220	114	225	137	265	47	116	316	291	53	634	562	642	1600	670	1867	1964	1405	720	1280	1420	2657	1820	2768	3013	284	267	314	44	155	85
Tb927.8.2960	Probable methyltransferase BTM2 homolog	Enzyme	0	165	348	397	488	102	20	308	0	232	569	31	0	58	66	2	357	127	546	460	777	149	343	1067	835	93	2363	1738	1825	2863	1571	2903	2890	1771	1240	1060	1780	1548	2832	2046	1347	615	644	692	294	452	477
Tb927.10.7850	protein-L-isoaspartate, putative	Enzyme	1	99	232	422	468	43	14	194	0	145	707	21	1	54	70	2	365	81	246	172	424	153	118	572	572	80	1093	592	789	2452	1986	1448	1475	1043	1020	700	1040	2139	2402	3908	2326	468	422	364	583	826	959
Tb927.10.5750	protocatechuate 4,5-dioxygenase-like protein	Enzyme	0	80	200	306	354	0	2	116	0	114	272	31	0	16	50	4	175	79	268	214	332	107	137	556	464	67	714	627	776	838	669	1947	1897	1512	620	700	1520	541	865	1153	573	218	237	270	266	419	507
Tb927.8.3740	pterin 4 alpha carbinolamine dehydratase, putative	Enzyme	1	105	147	583	698	20	38	152	0	128	655	30	0	63	100	5	399	127	257	269	509	126	141	365	349	122	1718	879	959	2156	1785	3082	3018	1970	1480	1740	1980	1052	1938	3020	1408	356	367	476	1258	1234	1630
Tb927.6.2740	pyridoxal kinase (pdxK)	Enzyme	2	693	941	1639	1981	27	28	508	0	454	2873	121	2	146	584	29	2359	655	899	804	1926	1072	787	2538	2613	858	6181	4246	4827	8763	9929	7112	7027	4394	6620	5800	4420	6720	7011	20516	12607	1131	1103	1194	1279	1830	2984
Tb927.6.1850	quiescin sulfhydryl oxidase (QSOX)	Enzyme	3	185	402	872	1078	0	6	235	0	162	902	83	1	95	121	9	583	236	592	482	873	429	292	916	929	360	2755	1707	1895	2924	2174	2782	2731	1774	520	1000	1780	1561	2394	2128	1445	568	671	610	419	650	1125
Tb927.9.12410	riboflavin kinase, putative	Enzyme	0	237	370	632	700	14	1	155	0	113	1060	37	1	86	116	9	519	84	228	158	452			316	219	130	1908			2333	2038	NA	NA	NA	NA	NA	NA	2788	4438	7864	4796	391	320	292	318	318	232
Tb927.7.6890	S-adenosyl-methionine-dependent methyl transferase, putative	Enzyme	0	212	269	253	268	50	66	431	0	178	373	4	0	77	21	2	165	52	789	797	1231	179	333	1913	2315	220	2742	4051	3588	3750	3669	4046	3857	2313	1740	1780	2320	1776	3714	2492	1500	488	573	539	332	694	2070
Tb927.6.4840	S-adenosylmethionine synthetase, putative (METK1)	Enzyme	20	3036	6752	4096	4746	503	594	6606	11	3613	4334	158	5	300	587	21	2265	993	6275	4854	8622	6192	5970	23305	19526	1899	26572	26338	33331	78047	79821	77553	79735	57840	62720	47060	58080	31087	31077	40937	32354	19407	23731	21780	5034	9057	8479
Tb927.10.9410	selenophosphate synthetase, putative	Enzyme	1	169	377	471	608	31	44	286	0	219	537	17	3	52	73	4	322	136	551	523	880	93	174	925	975	187	1770	1656	1693	3065	2224	3642	3421	2408	1000	1540	2420	1887	2722	2216	1830	767	638	759	648	982	766
Tb927.10.12240	short-chain dehydrogenase, putative	Enzyme	1	275	513	412	484	36	19	278	0	45	436	45	0	32	110	3	325	159	460	355	657	235	202	955	1143	123	1278	930	1240	2831	1889	3044	3001	2260	800	1260	2260	2761	3797	4818	3383	589	584	591	440	748	1171
Tb927.10.6870	short-chain dehydrogenase, putative	Enzyme	0	155	316	556	695	16	23	157	0	119	577	16	2	38	60	4	368	127	348	333	521	245	359	1091	878	151	1615	1449	1646	2408	1698	1985	1938	1349	640	680	1360	927	1572	1112	662	512	549	589	276	366	450
Tb927.11.10020	short-chain dehydrogenase, putative	Enzyme	0	134	317	507	519	17	25	192	0	156	1075	42	1	92	98	5	566	127	453	362	543	215	261	993	1125	198	2550	1878	1647	2606	1794	2591	2451	1853	1580	1360	1860	1957	2293	2699	1643	445	438	479	932	1002	2708
Tb927.5.1210	short-chain dehydrogenase, putative	Enzyme	1	290	444	554	598	0	40	292	0	426	532	32	0	48	63	2	335	81	1646	1967	2414	208	472	4648	3965	710	5730	9364	9895	5673	4837	8532	9193	5626	8100	5960	5640	1947	2403	1989	3148	857	894	856	158	205	2170
Tb927.9.14040	short-chain dehydrogenase, putative	Enzyme	4	162	330	334	379	7	0	297	0	151	233	18	0	25	27	5	127	55	516	402	748	98	192	864	785	181	1966	1811	1791	1485	645	3072	3045	1979	720	820	1980	1362	2867	1392	1139	378	484	481	299	624	918
Tb927.9.14070	short-chain dehydrogenase, putative	Enzyme	1	146	331	370	420	55	9	218	0	102	559	23	1	75	58	4	381	120	506	405	664	220	328	896	648	145	2449	1727	1634	3258	2163	2189	2140	1503	1380	1000	1500	1964	2604	2142	2082	686	759	654	290	405	254
Tb927.7.310	Thioredoxin domain, also matches human prostaglandin E synthetase	Enzyme	2	107	207	228	271	10	17	185	0	96	164	11	0	12	45	2	189	98	81	92	128	56	72	121	204	27	334	114	132	884	461	686	688	688	1000	480	700	571	944	1265	457	326	343	285	517	1014	366
Tb927.9.15660	ACP6	ESAG	4	307	615	794	909	38	41	605	0	356	887	35	0	50	140	7	648	295	387	402	676			NA	NA	240	3133			2513	1352	3011	3116	1611	1720	1760	1620	888	1286	696	778	580	629	591	148	413	143
Tb927.1.5120	ESAG1, putative	ESAG	3	280	666	2975	3491	1	46	354	3	480	2241	268	2	268	359	46	1666	477	666	624	1089			NA	NA	139	2184			6933	3886	5448	4828	3220	NA	NA	NA	1463	2561	6178	3068	1446	1574	1246	2372	3711	2377
Tb927.1.5110	ESAG11, putative	ESAG	12	1640	5370	5791	7212	61	132	924	0	1593	8650	192	20	1349	701	122	6560	754	2379	2845	4551			NA	NA	741	13601			17919	19933	16320	14767	8295	NA	NA	NA	3100	5688	8917	4843	3864	4864	3860	12301	15601	27763
Tb927.4.3290	ESAG2-like	ESAG	0	3	16	8	14	2	15	11	0	59	1	0	0	1	1	0	0	0	8	8	7	3	8	1	0	0	3	10	7	34	28	29	17	7	0	0	0	3	2	6	2	7	1	2	4	7	11
Tb927.1.5100	ESAG2, putative	ESAG	8	641	3291	2501	3146	81	136	963	0	815	2877	77	5	217	335	30	1944	237	3020	3267	6525			NA	NA	578	7523			28683	25201	14148	12704	6994	NA	NA	NA	1831	3342	6027	2786	6066	6356	5091	13856	14713	34990
Tb927.11.14620	ESAG2, putative	ESAG	6	1178	1221	4410	5370	152	141	1464	2	1828	9026	52	24	1507	606	60	7799	527	2243	2785	5812			NA	NA	1189	9504			25720	25404	NA	NA	NA	NA	NA	NA	5218	14239	15037	4636	5620	5685	5337	9496	10274	13046
Tb927.4.3280	ESAG2, putative	ESAG	0	0	2	4	3	0	18	0	0	27	2	0	0	0	0	0	0	0	4	8	8			NA	NA	1	10			41	39	41	36	9	0	0	0	0	10	5	4	9	21	8	10	14	13
Tb927.10.4370	ESAG3, putative	ESAG	0	94	200	462	503	0	47	233	0	107	255	17	1	32	58	2	330	174	121	174	266			NA	NA	54	915			257	159	195	217	144	320	180	140	384	744	509	510	102	180	158	197	326	372
Tb927.10.9500	ESAG3, putative	ESAG	0	197	368	662	813	34	30	369	2	258	472	43	2	62	85	9	463	140	557	537	1082			NA	NA	347	2264			2769	1064	1818	1697	990	1060	1020	1000	661	1384	1110	872	568	605	506	275	451	211
Tb927.2.2020	ESAG3, putative	ESAG	1	142	183	153	222	12	0	140	0	121	91	5	0	30	7	2	50	60	489	381	631			NA	NA	133	1403			1736	1070	1106	978	655	420	360	660	1571	3269	2262	1760	411	443	369	440	802	503
Tb927.11.140	ESAG4, putative,	ESAG	10	2182	6032	5056	6435	167	108	2762	1	965	4706	300	7	239	1236	88	3256	1260	1434	1013	1963			NA	NA	181	2427			4864	3350	4723	4769	3270	NA	NA	NA	3106	3573	5600	4368	1140	927	938	396	1025	400
Tb927.5.340	ESAG5-related protein, putative	ESAG	3	776	1430	908	997	14	15	557	0	308	1031	23	2	63	153	4	447	216	480	355	724			NA	NA	208	2481			4592	2668	4597	4182	3561	1420	2040	3580	3481	5511	5900	3323	1002	837	889	218	430	571
Tb927.2.1920	ESAG5, putative	ESAG	8	536	932	1849	2085	23	22	704	0	596	2508	35	3	212	235	19	1025	411	851	933	1760			NA	NA	632	7035			12510	10707	3882	3822	2319	1740	1920	2320	2046	6257	5411	1416	1672	1864	1481	1221	2308	3118
Tb927.4.810	ESAG5, putative	ESAG	2	259	652	1053	1171	19	35	611	0	417	1892	26	2	86	165	5	731	192	719	592	1322			NA	NA	260	3733			4293	2233	4662	4715	3340	1520	1940	3360	1715	3592	3303	1739	1049	1299	1077	531	935	1944
Tb927.9.15890	ESAG5, putative	ESAG	4	592	797	3370	4309	15	25	692	5	949	3463	53	3	390	280	40	1480	368	1137	1361	2212			NA	NA	384	4730			8348	7512	2857	2815	1933	2520	2060	1940	1671	4960	4620	898	1453	1340	1183	645	541	2419
Tb927.7.3260	ESAG7, transferrin receptor, putative	ESAG	13	1139	3471	14224	14343	233	123	3301	2	2160	2573	144	8	524	591	93	1745	726	3364	1959	13395			NA	NA	574	2945			15761	14390	6296	5858	3823	NA	NA	NA	3204	8901	3615	3624	1922	933	1131	5097	8656	3443
Tb927.6.2850	ESAG8-associated protein, putative (PIE8)	ESAG	0	192	428	307	414	0	21	387	0	253	609	2	0	98	39	5	416	33	553	543	768			NA	NA	307	2109			1642	1300	934	952	513	1340	760	520	219	505	186	285	263	213	225	126	210	52
Tb927.1.3670	ESAG8, putative	ESAG	0	234	330	481	561	11	33	326	1	249	678	13	1	43	90	8	440	128	575	526	998			NA	NA	287	3436			1212	368	3492	3325	2475	1060	1820	2480	796	2216	1320	885	588	791	697	430	758	752
Tb927.1.5080	ESAG9, putative	ESAG	0	88	229	148	196	44	38	416	3	121	351	13	0	38	63	0	334	87	224	174	246			NA	NA	11	204			1979	1576	431	448	271	420	220	280	397	787	806	729	552	607	657	312	1066	165
Tb927.1.5220	ESAG9, putative	ESAG	0	0	19	21	40	0	0	79	0	0	200	0	0	7	13	1	91	13	0	0	0			NA	NA	0	0			0	0	3514	3201	2521	2920	2200	2540	147	278	147	104	0	0	0	0	0	0
Tb927.5.120	ESAG9, putative	ESAG	0	0	0	0	0	0	0	0	0	0	0	0	0	0	0	0	0	0	384	520	750			NA	NA	140	808			0	0	3012	3043	1979	5780	2480	1980	0	0	0	0	0	0	0	0	0	425
Tb927.5.4620	ESAG9, putative	ESAG	0	215	390	44	33	0	0	183	0	51	219	9	0	8	18	3	93	34	129	129	150			NA	NA	0	54			2393	1475	1802	1940	1393	1160	1320	1400	367	945	2301	3149	295	273	303	205	859	159
Tb927.7.170	ESAG9, putative	ESAG	1	0	907	96	126	45	0	316	0	0	0	0	0	0	131	6	514	66	769	759	1024			NA	NA	188	1691			0	0	0	0	0	0	0	0	5	1406	2358	4505	0	0	0	1	3	1217
Tb927.9.7340	ESAG9, putative	ESAG	0	474	875	388	449	11	0	359	0	119	5840	40	12	89	917	26	2780	471	37	47	135			NA	NA	2	16			4730	2108	1131	1393	495	2280	2240	500	1287	1400	2806	3264	335	456	356	96	473	219
Tb927.9.7370	ESAG9, putative	ESAG	0	79	183	172	208	0	0	73	0	39	490	24	1	17	60	8	307	47	130	116	208			NA	NA	16	301			1213	1157	0	0	0	0	0	0	443	386	1046	2172	284	339	275	79	363	515
Tb927.9.7420	ESAG9, putative	ESAG	0	0	0	0	0	0	0	0	0	0	0	0	0	0	0	0	0	0	0	0	0			NA	NA	0	0			0	0	192	152	84	120	80	80	0	0	0	0	0	0	0	0	0	0
Tb927.8.2610	5-methyltetrahydropteroyltriglutamate-homocysteine S-methyltransferase, putative	Folate	0	336	610	639	769	50	24	458	0	330	1010	20	7	95	113	7	597	206	534	528	879	500	501	1452	1086	320	3181	2115	2457	2957	1760	2663	2600	1703	700	580	1720	1287	2977	1415	937	555	494	568	223	480	561
Tb927.7.1600	DHCH bifunctional tetrahydrofolate dehydrogenase/cyclohydrolase	Folate	0	117	284	446	559	21	0	201	0	131	184	32	0	34	57	2	200	102	355	307	430	198	302	1661	883	118	1403	1682	1872	3620	3202	2543	2538	1679	1760	1480	1680	1803	2249	2905	1894	612	572	566	272	318	457
Tb927.7.5480	dihydrofolate reductase-thymidylate synthase (DHFR-TS)	Folate	1	153	317	446	545	13	28	164	0	202	429	14	0	41	76	0	415	141	505	488	737	673	603	1658	1413	335	3123	2724	2581	2982	2441	4244	4445	3141	1620	2220	3160	1043	2202	1047	1081	528	468	606	148	214	519
Tb927.10.7520	folylpolyglutamate synthase, putative (FPGS)	Folate	3	124	283	410	493	13	11	259	0	171	639	33	2	89	69	3	369	152	349	295	497	210	196	878	662	150	1862	1404	1665	2521	1803	3764	3520	1997	920	1340	2000	1140	2147	2039	1057	565	540	556	905	1131	1391
Tb927.8.3620	FT1 folate transporter	Folate	5	636	1980	2074	2467	116	122	1097	0	917	1942	129	4	170	307	20	1157	464	2623	1687	2892			NA	NA	530	6226			8903	7427	8898	9555	7559	4000	5580	7600	4713	4249	6039	5807	2344	2654	2317	1280	1978	2805
Tb927.8.2210	pteridine reductase (PTR1)	Folate	2	399	513	525	557	7	30	443	0	150	460	5	0	32	41	2	186	74	511	389	604	294	303	1317	1315	166	2278	1726	2089	2892	3319	2861	2853	2023	560	880	2040	2027	2327	2424	1629	432	575	517	119	205	396
Tb927.11.7040	pterin-4-alpha-carbinolamine dehydratase, putative	Folate	2	166	447	264	379	0	5	97	0	90	325	37	2	22	48	5	196	61	261	228	428	277	236	1033	833	166	2150	1630	1872	1767	1314	3387	2757	2156	1620	1260	2160	2602	2954	6939	5282	431	502	424	1262	2065	2963
Tb927.10.7930	2,3-bisphosphoglycerate-independent phosphoglycerate mutase (PGAM)	Glucose.glycerol	4	435	546	592	671	33	103	1116	1	765	1045	7	0	74	60	3	670	129	2989	2583	3831	656	1315	7676	8230	840	9054	15609	14964	10123	4030	16662	18869	10861	20820	16740	10900	5245	10344	2885	3031	2959	3552	3010	917	1507	2254
Tb927.11.11490	2,3-bisphosphoglycerate-independent phosphoglycerate mutase-like protein, putative	Glucose.glycerol	3	177	376	372	475	47	19	417	0	200	675	79	1	57	143	3	639	249	565	486	693	339	405	1340	1181	187	2209	2412	2642	2845	1183	4774	4422	2262	1240	1820	2280	1480	2616	1745	1372	768	827	823	566	847	1151
Tb927.7.1610	6-phosphofructo-2-kinase/fructose-2,6-biphosphatase, putative	Glucose.glycerol	1	314	749	927	1053	31	30	486	0	254	1019	43	1	53	90	4	590	181	724	531	928	375	413	1779	1755	174	1625	1970	2246	3916	2209	4716	4611	2874	2080	2440	2880	2686	4575	2912	2297	997	1000	938	468	719	975
Tb927.8.1020	6-phosphofructo-2-kinase/fructose-2,6-biphosphatase, putative	Glucose.glycerol	1	214	444	351	399	52	95	545	3	352	695	13	0	56	99	5	493	162	618	435	854	186	267	1226	993	140	1256	1790	2067	3532	1997	2972	3145	1924	1280	1440	1940	1441	2085	1237	1179	816	857	790	573	876	559
Tb927.3.2710	6-phosphofructo-2-kinase/fructose-2,6-bisphosphatase	Glucose.glycerol	1	316	640	487	524	22	62	666	9	379	606	21	1	64	88	7	549	160	908	624	1354	209	324	1021	867	208	1780	2786	2857	4289	1946	4466	4483	2836	2780	2480	2840	1870	3326	1369	1688	1067	891	1065	188	374	242
Tb927.11.6330	6-phosphoglucolactonase	Glucose.glycerol	0	52	148	226	253	29	0	205	0	38	450	22	0	53	83	1	262	118	183	172	223	61	110	500	387	70	569	741	750	603	330	899	911	823	280	600	820	531	1052	1264	628	169	248	209	292	371	862
Tb927.8.2520	Acetyl-CoA synthetase	Glucose.glycerol	2	584	982	644	674	129	137	1568	5	628	949	36	2	60	143	5	670	256	1666	1498	2415	442	857	2911	2153	502	5750	7523	8380	5902	2255	4691	4727	3127	2580	2240	3140	2371	3749	2088	2422	1436	1505	1382	472	886	742
Tb927.4.1360	Aldose-1-epimerase, putative	Glucose.glycerol	0	189	309	350	381	4	16	261	0	71	579	11	2	34	106	4	483	166	259	194	397	141	142	376	344	144	1103	693	914	1106	470	1526	1621	1240	560	680	1240	1258	1451	2419	2243	270	298	299	154	298	793
Tb927.10.9760	alternative oxidase	Glucose.glycerol	0	172	311	478	655	23	10	205	0	141	625	16	1	39	82	4	315	108	289	208	277	26	40	426	346	32	384	591	693	1400	666	1631	1558	936	140	240	940	777	1034	732	667	266	274	316	98	121	264
Tb927.10.7090	alternative oxidase (AOX or TAO complex)	Glucose.glycerol	2	1025	1799	1449	1523	78	141	2026	1	870	3702	10	5	321	109	47	879	82	1973	2212	4401	161	780	2326	2084	342	4881	8674	9464	17205	14488	6025	6579	4221	9580	6120	4240	2963	5188	3945	4075	2009	1888	1877	662	1313	315
Tb927.3.3270	ATP-dependent phosphofructokinase (TbPFK)	Glucose.glycerol	0	408	285	1562	1709	65	151	958	3	1529	1617	13	2	142	69	9	805	154	7666	7211	21436	858	1916	16131	18383	1412	11989	56799	53737	35560	16062	44139	52244	29888	91320	57300	30020	3823	14605	3722	1373	7719	8170	8154	1680	1630	2742
Tb927.11.11250	cytosolic malate dehydrogenase (cMDH)	Glucose.glycerol	0	247	290	1110	1254	0	8	214	0	176	601	40	2	192	71	3	577	274	1296	1492	2206	655	790	2959	3098	571	6836	6843	6455	8634	8449	4748	4864	3149	2220	3680	3160	2151	4686	3405	1456	721	934	781	772	831	3029
Tb927.10.2890	enolase	Glucose.glycerol	14	1755	1378	8431	9375	85	102	1708	5	2764	14753	129	14	2817	904	55	7216	2296	14995	14370	19661	6332	8363	45543	35675	5762	49567	74568	83766	78812	89414	76159	81085	43192	99240	79180	43380	16109	44249	21749	8392	6127	6820	7640	4049	4257	29393
Tb927.11.16410	enolase, putative	Glucose.glycerol	0	179	403	761	865	23	11	405	0	156	1255	34	1	111	97	4	631	183	575	482	874	418	475	1867	1756	234	2424	1994	2214	3290	3006	4029	3909	2470	1140	2020	2480	2175	3377	3762	2046	803	766	788	962	1283	1624
Tb927.10.4520	fructose- 2,6- bisphosphatase-like protein	Glucose.glycerol	2	203	421	566	680	93	29	381	1	235	865	29	1	70	83	2	324	123	471	363	660	158	236	918	994	136	3557	1961	1843	3161	2443	3579	3484	2435	1020	1340	2440	2166	3769	2754	2149	712	822	741	560	886	1502
Tb927.9.8720	fructose-1,6-bisphosphatase (FBPase)	Glucose.glycerol	2	412	455	1031	1097	34	27	403	0	163	366	8	1	53	47	2	305	113	1222	1132	1855	630	724	2251	2881	505	4308	4163	4897	7560	6280	7966	7646	5060	6940	5740	5080	4685	7254	5949	3881	1385	1539	1318	1073	1516	2458
Tb927.10.5620	fructose-bisphosphate aldolase, glycosomal (ALD)	Glucose.glycerol	1	512	321	2106	2194	14	87	921	0	1607	1748	5	2	304	75	13	1196	355	19964	19489	45075	2163	11213	56979	67938	5628	65756	120620	113645	106310	74515	244887	284690	161924	279820	275460	162620	20221	65381	20241	6085	12181	12308	12847	4156	4413	26480
Tb927.11.16770	glucosamine-6-phosphate isomerase, putative	Glucose.glycerol	3	164	365	755	887	25	45	224	4	275	580	33	1	50	79	13	434	107	278	293	638	68	122	519	594	103	912	1055	1461	2203	2026	2470	2468	1647	1940	1600	1660	1460	2138	2695	2644	374	406	392	244	384	400
Tb927.4.2290	glucose transporter, putative	Glucose.glycerol	1	235	500	1151	1434	0	27	300	0	205	1083	57	1	89	92	7	514	185	593	563	864	419	358	1232	1262	289	3549	2474	2373	4459	4122	2266	2225	1669	680	640	1680	1776	2423	2653	1408	951	1092	970	634	798	1433
Tb927.10.2490	glucose-6-phosphate 1-dehydrogenase (G6PD)	Glucose.glycerol	2	614	1224	1122	1371	29	20	716	0	505	1014	34	2	62	114	6	542	193	1040	970	1823	290	477	1794	2073	392	3010	3515	4164	4242	2701	4165	3948	2502	2760	2540	2520	2576	4243	2605	2710	853	776	916	197	368	1723
Tb927.1.3830	glucose-6-phosphate isomerase, glycosomal (PGI)	Glucose.glycerol	3	438	395	1995	2448	19	74	388	0	1025	3341	19	1	705	158	6	1629	286	4210	4401	8325	2372	1911	6897	5141	2748	22504	23183	26335	30753	30120	29887	34123	18155	39900	44420	18240	4842	13235	6464	3154	3846	4841	4995	3494	2866	15941
Tb927.10.6880	glyceraldehyde 3-phosphate dehydrogenase, cytosolic (GAP)	Glucose.glycerol	2	268	278	1313	1493	33	32	242	0	364	1863	28	2	354	139	18	1262	256	2033	2387	3599	1966	2043	6641	6953	1030	13599	10490	11439	15210	18265	7787	8799	4364	11340	12100	4380	2467	5454	4705	1652	1350	1764	1543	850	1220	11101
Tb927.6.4280	glyceraldehyde 3-phosphate dehydrogenase, glycosomal (GAPDH)	Glucose.glycerol	22	1568	651	10562	11489	83	316	1188	0	3482	8904	80	6	1530	319	22	4801	1235	22733	23005	43229	7094	14726	77994	87021	7433	65905	124369	152692	199427	226398	196419	218018	133262	221100	215400	133820	24701	70471	40552	8118	17911	25495	21815	7126	10980	93970
Tb927.9.9820	glyceraldehyde-3-phosphate dehydrogenase, putative	Glucose.glycerol	2	161	343	787	866	35	20	341	0	296	955	63	1	232	100	5	677	255	605	529	920	878	681	2514	2129	415	4307	3723	4085	4978	5036	5170	4777	3039	3480	3760	3060	2198	4863	4502	1646	1112	1030	967	1429	1965	2337
Tb927.9.12550	glycerol kinase, glycosomal (glk1)	Glucose.glycerol	21	2965	3927	11953	14041	443	1098	5964	15	5813	14170	314	7	2132	922	72	7826	2060	9243	7794	20573	2877	5713	22916	19715	3908	39629	56009	58472	140569	141152	95430	110357	61674	82260	96240	61940	44700	85091	64736	25437	17881	17170	17757	10872	12631	21896
Tb927.10.15910	glycerol uptake protein, putative	Glucose.glycerol	4	357	810	1724	2069	87	22	675	0	371	1555	47	1	87	172	10	899	221	1153	1016	1814	1170	900	2777	2660	582	7584	6286	5211	8706	5481	6749	6333	4872	4420	3360	4900	1257	3423	2789	1343	1285	1125	1133	550	1296	1651
Tb927.1.1130	glycerol-3-phosphate dehydrogenase (FAD-dependent), in TAO complex	Glucose.glycerol	0	323	736	688	785	56	31	566	0	288	669	57	2	43	114	1	419	136	476	338	582	67	170	1131	1005	89	1130	2101	2023	3341	1293	2715	2541	1808	1140	940	1820	1808	2646	2744	1994	582	584	635	124	230	328
Tb927.11.7380	glycerol-3-phosphate dehydrogenase (FAD-dependent), mitochondrial, TAO complex	Glucose.glycerol	5	623	485	2425	2758	22	100	765	0	1367	2154	21	5	376	123	15	1571	338	2718	3370	4511	1536	2171	5705	4594	1247	12646	15328	16261	16049	12406	15649	15222	9907	7260	10140	9940	2056	6717	1835	1343	2305	2960	2874	999	1757	1365
Tb927.8.3530	glycerol-3-phosphate dehydrogenase [NAD ], glycosomal	Glucose.glycerol	2	553	727	3317	3531	25	130	840	0	832	3679	29	2	735	163	18	2014	413	6378	5702	12103	3671	4681	20183	19914	3197	28969	40453	48585	69587	74114	39393	52777	27823	55560	55440	27940	18862	36967	36408	12475	2990	3478	3474	5274	4948	27734
Tb927.11.2920	glycerolphosphate mutase, putative	Glucose.glycerol	1	82	169	285	320	0	0	166	0	82	404	30	2	34	85	4	295	103	343	205	370	225	247	642	599	133	1235	933	1055	1765	1566	2589	2503	1517	660	800	1520	1312	1893	2522	1262	435	448	451	688	704	1089
Tb927.10.15410	glycosomal malate dehydrogenase (gMDH)	Glucose.glycerol	0	176	529	126	137	0	0	276	0	60	182	1	0	18	23	1	115	46	378	272	494	144	221	882	782	53	467	965	1083	2493	1725	3117	3385	2764	1500	1780	2780	2437	2333	2990	2651	533	683	676	101	205	409
Tb927.2.4210	glycosomal phosphoenolpyruvate carboxykinase (PEPCK)	Glucose.glycerol	4	487	856	995	1113	37	75	721	0	233	1058	8	0	176	80	1	533	148	1554	1507	2356	376	1174	3726	4435	467	4925	6955	7376	10436	10186	7936	7840	5354	3800	4280	5380	4123	5506	4863	3203	1824	1623	1436	760	1385	2612
Tb927.10.2020	hexokinase (HK2)	Glucose.glycerol	14	959	1536	3839	4640	72	113	767	2	2935	3546	49	3	524	307	32	1918	422	6473	5012	19332	2875	4034	16185	12727	2273	29987	44139	47833	92078	94314	43779	49512	34883	64500	56480	35040	7748	15388	11134	5750	7421	9404	7625	682	1106	5206
Tb927.11.5350	myo-inositol/proton symporter (MIT)	Glucose.glycerol	3	395	939	964	1371	36	40	527	0	213	776	44	1	94	99	3	459	110	563	483	857	427	316	697	742	227	2915	2081	1833	3271	2333	1798	1827	1299	1600	1100	1300	2138	3232	2116	2083	521	403	406	301	516	854
Tb927.8.980	Phosphoacetylglucosamine mutase PAGM, acts as phosphoglucomutase	Glucose.glycerol	0	300	425	578	692	35	33	532	0	331	445	21	0	54	38	5	264	129	1220	984	1520	554	834	3190	2918	818	7765	7615	7887	5091	4404	6368	6329	4166	1860	3640	4180	2293	4251	2577	1409	1211	1284	1125	281	473	940
Tb927.1.710	phosphoglycerate kinase (PGKB)	Glucose.glycerol	2	654	1019	3829	4643	50	160	669	6	1125	1495	36	5	1317	163	22	1262	966	3062	2663	4998	1219	1052	4266	4128	927	9750	12493	12789	30046	32727	21029	21908	13521	14520	18260	13580	5414	11564	10617	4895	2683	2857	2983	1422	1687	2969
Tb927.11.2380	phosphoglycerate kinase, putative	Glucose.glycerol	3	369	765	981	1136	29	76	553	2	485	1416	16	2	113	167	5	761	266	972	835	1381	684	691	2048	2009	563	5158	3981	3672	4960	3776	3272	3400	2371	1520	2060	2380	1674	3116	1993	1494	892	976	1016	278	513	775
Tb927.5.3580	phosphoglycerate mutase protein, putative	Glucose.glycerol	0	88	220	325	402	9	70	239	0	63	482	50	0	47	75	4	358	158	283	189	365	155	144	458	303	143	1800	913	1048	915	502	824	837	623	120	180	620	544	934	1089	693	244	225	287	52	113	125
Tb927.11.2910	phosphoglycerate mutase, putative (iPGAM)	Glucose.glycerol	3	234	377	648	880	14	22	335	0	200	538	23	0	29	73	5	292	119	522	386	595	265	350	889	966	167	1731	1319	1419	2903	2271	2789	2878	1915	1560	1640	1920	1516	2378	1948	1184	560	489	567	415	827	738
Tb927.10.6440	Phosphomannomutase PMM, acts as phosphoglucomutase	Glucose.glycerol	1	211	353	965	1219	23	0	305	0	190	1497	77	0	102	203	14	686	197	409	411	708	246	187	392	265	219	3109	1039	1118	2286	2054	1767	1592	1179	820	900	1180	1046	2141	3493	1680	634	608	584	831	1102	1402
Tb927.11.14780	phosphomannose isomerase, putative	Glucose.glycerol	0	431	784	662	845	2	10	432	0	374	1419	20	2	115	209	13	894	184	648	634	1137	422	446	776	776	278	3083	1723	2110	3273	3082	3115	2964	2000	880	1040	2000	2468	3501	3507	2786	667	607	644	1078	1774	1057
Tb927.11.9350	phosphonopyruvate decarboxylase-like protein, putative	Glucose.glycerol	1	184	438	515	548	8	28	305	1	170	539	83	0	59	70	4	332	162	355	270	495	232	229	792	748	166	1679	1167	1207	1800	671	2615	2603	1933	920	1000	1940	1957	2953	3802	2484	525	449	468	593	992	759
Tb927.10.14140	pyruvate kinase 1 (PYK1)	Glucose.glycerol	7	838	506	2691	2729	47	214	976	7	2810	4420	11	3	782	93	21	2896	468	17140	17128	23510	1460	5201	41106	41130	3023	28599	75737	93834	87563	69314	127894	138439	80418	165460	148000	80760	11077	28246	11561	4331	7432	10767	11111	4181	3506	18774
Tb927.11.6280	pyruvate phosphate dikinase (PPDK)	Glucose.glycerol	4	825	1534	334	416	68	2	810	0	298	627	32	1	43	90	6	466	249	1029	781	1273	187	279	1353	953	115	1085	2097	2676	3941	1163	7381	7418	5789	2460	3760	5820	9161	6759	3242	5979	1125	876	950	142	417	223
Tb927.2.5800	sedoheptulose-1,7-bisphosphatase (SBPase)	Glucose.glycerol	3	265	429	1280	1472	0	37	335	0	266	1138	99	0	89	159	15	523	229	715	654	1200	185	291	1083	1126	218	2610	2478	2691	5174	5247	5124	4962	3167	2400	2500	3180	2015	4483	4519	1743	820	899	874	333	552	708
Tb927.8.5600	transaldolase, putative	Glucose.glycerol	0	393	563	518	650	26	18	501	0	296	1209	10	3	84	202	9	688	190	803	639	1273	266	320	1749	1407	178	1806	1869	2787	5443	5313	4785	4544	3089	1860	2180	3100	2391	3424	3628	2603	589	687	673	309	623	701
Tb927.11.5520	triosephosphate isomerase (TIM)	Glucose.glycerol	1	497	563	1887	2133	0	26	315	0	305	3273	53	5	680	357	22	2817	698	2098	2298	3627	1663	1627	6154	6496	1120	12145	11138	13134	12928	16579	18875	20631	12733	9960	15840	12780	3255	6442	8035	3282	1522	1967	1978	541	724	6031
Tb927.9.9200	alpha-1,2-mannosyltransferase, putative	Glycans	1	167	386	543	659	10	14	324	0	213	707	67	4	74	100	6	369	187	453	391	776	284	363	1373	1236	258	3187	2507	2262	3381	2621	4003	3826	2384	980	1480	2400	1896	3069	3349	2150	729	929	881	517	874	1124
Tb927.11.16560	CMP-sialic acid transporter, putative	Glycans	1	315	540	1109	1296	26	24	440	4	371	605	17	3	73	101	3	427	228	532	537	1117	385	408	952	791	308	3593	2305	2423	2471	1704	2090	2141	1498	620	520	1500	1061	2285	1379	972	529	470	488	254	420	498
Tb927.9.12790	dolichol kinase, putative	Glycans	3	318	719	765	911	0	5	391	0	293	614	65	1	66	79	10	481	157	543	521	908	283	302	911	633	376	3957	2322	2435	3051	2101	2604	2633	1930	1900	1540	1940	1371	2655	1251	1676	597	504	600	366	439	378
Tb927.10.4610	dolicholphosphate-mannose synthase, putative	Glycans	1	157	272	780	936	0	9	266	1	195	1113	35	4	115	165	7	601	187	419	332	637	314	297	786	899	184	2442	1423	1533	3188	3465	3344	3321	2404	1660	1800	2420	1613	2747	4557	2372	736	925	729	1102	996	1771
Tb927.10.4700	dolicholphosphate-mannose synthase, putative	Glycans	0	151	245	578	655	79	32	291	0	95	734	90	1	63	127	9	523	157	272	246	453	188	148	429	451	86	882	479	654	1990	1828	1876	1694	1241	520	680	1240	1168	1293	2640	1505	295	316	294	401	532	565
Tb927.4.2230	dolichyl-P-Man:GDP-Man1GlcNAc2-PP-dolichyl alpha-1,3-mannosyltransferase, putative	Glycans	1	261	534	1203	1478	9	9	303	0	366	1396	55	3	130	165	3	872	248	530	530	813	231	237	803	829	236	2490	1678	2128	3151	1828	3129	2855	1968	760	1060	1980	1520	2900	2428	1313	737	866	833	318	461	852
Tb927.6.1140	dolichyl-P-Man:GDP-Man5GlcNAc2-PP-dolichyl alpha-1,2-mannosyltransferase, putative	Glycans	3	247	428	1177	1310	44	13	332	0	216	1054	51	1	113	132	7	551	261	814	724	1182	441	412	1529	1249	428	4856	4598	3660	4450	3621	3057	3071	1830	800	1440	1840	1235	2430	2089	1175	579	678	681	385	587	1918
Tb927.10.6530	dolichyl-P-Man:GDP-Man5GlcNAc2-PP-dolichyl alpha-1,3-mannosyltransferase, putative	Glycans	2	250	607	960	1064	15	34	232	0	261	764	145	1	72	118	4	417	192	559	456	684	428	321	1091	980	228	3554	2130	1881	2538	2773	3239	2944	1869	700	900	1880	1641	2524	3315	1564	505	608	592	348	544	1332
Tb927.2.4720	dolichyl-P-Man:GDP-Man7GlcNAc2-PP-dolichyl alpha-1,6-mannosyltransferase, putative	Glycans	0	156	412	780	991	58	58	363	0	111	571	129	1	42	102	8	439	258	422	377	556	148	236	563	496	156	2714	1955	1512	1854	1338	1987	1976	1348	880	620	1360	882	1339	1185	801	310	291	341	140	190	620
Tb927.10.13210	dolichyl-P-Man:GDP-ManGlcNAc2-PP-dolichyl beta-1,4-mannosyltransferase, putative	Glycans	1	252	505	722	867	2	49	448	0	285	905	43	1	75	101	6	476	123	688	524	879	298	454	1835	1431	218	2846	2627	2636	3848	2956	3429	3291	2202	860	1240	2220	1767	3094	2447	1542	833	907	892	640	814	1264
Tb927.9.3400	endo-beta-N-acetylglucosaminidase, putative	Glycans	2	657	1046	1289	1589	58	36	864	1	742	1998	27	1	139	152	14	1087	286	1267	1175	2194	270	584	2929	2681	597	5763	5980	6493	6001	2538	6264	6129	3881	3620	3560	3900	2052	5490	2504	1629	1846	1648	1887	1275	1495	1604
Tb927.10.13630	ER glucosidase II	Glycans	8	802	1036	1823	2252	24	58	1093	0	782	2035	54	0	176	204	12	1280	395	2831	3057	5040	934	1275	5181	5873	1066	13388	12652	11864	11893	5709	14249	13292	8708	5300	7720	8740	3244	7873	3803	2728	2686	3398	3030	2230	3208	2984
Tb927.11.13990	GDP-L-fucose synthetase, putative	Glycans	0	70	222	390	437	39	21	145	0	98	486	13	0	41	50	6	201	94	253	198	260	217	192	948	793	119	1558	1269	1250	3086	2439	2864	2701	1874	1260	1440	1880	1331	1914	2889	1340	564	593	611	940	1000	1189
Tb927.8.2050	GDP-Man pyrophosphorylase	Glycans	1	244	536	446	468	82	28	651	0	303	1087	25	0	96	98	4	512	174	855	658	1112	544	517	2003	1362	409	6033	4218	4125	4943	2293	6497	6246	3619	2640	3440	3640	3406	5276	4749	3923	1093	1126	1128	636	1053	1573
Tb927.10.15490	GDP-mannose 4,6 dehydratase, putative	Glycans	1	259	602	516	609	36	51	523	1	224	464	19	0	34	46	0	200	84	492	529	647	188	281	1594	1358	204	1405	1908	2271	3385	1738	4358	3968	3147	1420	1700	3160	2105	2732	2657	2570	598	536	666	135	292	938
Tb927.11.10370	glycosyl hydrolase-like protein	Glycans	0	1141	2065	1205	1419	93	93	1956	0	644	1919	31	1	144	237	8	1110	407	1276	1237	2035	669	1013	2018	1908	594	6273	5110	5548	4694	2519	4426	4130	2678	680	600	2680	4007	4797	2241	3804	745	714	840	303	710	362
Tb927.11.10670	glycosyl hydrolase, putative	Glycans	6	577	1343	867	1024	16	18	771	0	400	1574	44	0	93	218	10	1125	302	952	713	1291	170	281	1024	825	227	2110	2102	2646	3372	1299	3781	3703	2756	1220	1380	2760	2255	2669	1199	2221	906	842	979	133	300	122
Tb927.11.9990	glycosyl transferase-like protein	Glycans	0	117	273	326	420	23	41	246	0	72	282	28	1	31	71	2	216	110	276	223	379	151	181	691	546	110	1216	958	1104	1513	942	1925	1819	1177	480	460	1180	1008	1414	1726	872	301	329	338	434	510	852
Tb927.2.2380	glycosyltransferase (GlcNAc), putative	Glycans	1	205	443	370	391	69	50	390	2	261	391	12	0	31	79	0	373	149	829	716	1248	171	259	1098	964	176	1739	2838	2944	3512	1879	5646	5232	3435	1780	2460	3440	1381	2310	1192	1077	913	1069	1151	466	590	902
Tb927.2.2400	glycosyltransferase (GlcNAc), putative	Glycans	6	307	511	772	816	64	5	523	0	264	863	14	0	40	107	3	633	139	475	452	743	171	292	847	837	254	1785	1664	1814	3035	1273	1936	2094	1374	1180	1180	1380	924	1631	1050	865	771	804	812	140	276	281
Tb927.5.2350	glycosyltransferase (GlcNAc), putative	Glycans	2	160	420	569	663	11	8	156	0	84	522	101	0	35	86	3	310	152	254	244	392	243	258	538	530	123	1563	1034	1148	1026	1743	1403	1521	1067	860	800	1080	1117	989	1358	1450	333	356	357	348	503	556
Tb927.6.1960	glycosyltransferase family 28 protein, putative	Glycans	0	170	376	590	678	71	29	213	0	260	414	27	1	50	42	2	211	104	435	337	595	185	259	791	846	213	2093	1385	1562	2253	1152	2658	2667	1823	400	760	1840	1085	1875	1675	995	449	490	592	122	225	449
Tb927.11.3900	glycosyltransferase family-like protein, putative	Glycans	0	133	396	374	395	16	0	224	0	103	624	47	0	36	57	2	282	87	411	311	546	277	289	1240	1210	151	1502	1293	1483	2377	1969	3492	3559	2240	900	1380	2240	2060	2578	4286	2478	440	496	465	301	431	1397
Tb927.3.5660	GnT11 UDP-GlcNAc:α3-D-mannoside β1–2-N-acetylglucosaminyltransferase I	Glycans	0	160	322	1773	2187	12	10	242	0	174	1317	42	6	116	117	14	528	124	342	426	997	81	85	427	172	177	1382	1370	1654	3124	2791	2241	2010	1231	2520	1200	1240	643	1647	2700	1322	406	356	374	290	414	919
Tb927.7.2420	GSK3-long glycogen synthase kinase-3 alpha	Glycans	4	656	844	960	1097	97	68	1140	1	601	1242	12	3	121	62	10	691	75	443	442	956	32	94	117	129	54	538	843	1303	1163	833	1027	1048	655	1140	720	660	608	1468	620	546	150	170	159	72	102	2
Tb927.10.13780	GSK3-short glycogen synthase kinase 3	Glycans	4	378	503	714	843	0	51	334	0	608	1010	24	0	161	57	12	770	99	1074	1089	1860	214	322	1665	1818	377	2152	4853	4824	7384	5619	3105	3220	1955	3360	2340	1960	1109	2241	1215	1091	869	811	766	164	243	137
Tb927.3.3580	lipophosphoglycan biosynthetic protein, putative (LPG3)=GRP94 ER chaperone	Glycans	3	917	1272	1127	1131	69	145	1353	0	797	3137	22	3	312	198	16	1349	330	3273	3610	5407	430	995	4501	4928	1452	10356	14084	16977	25613	12177	22322	20684	11051	5600	20080	11100	12730	22020	8628	9789	2964	2980	2953	1545	2364	3195
Tb927.10.2570	lysosomal alpha-mannosidase precursor, putative	Glycans	5	861	1686	3488	4218	107	100	1425	7	1027	3859	142	6	265	568	28	2253	780	1990	1584	3155	1518	1351	3196	3469	817	9271	4773	6198	18424	13206	13018	12210	8735	2800	3740	8780	3307	7294	4895	2300	3683	3610	3538	1360	1613	1308
Tb927.7.300	N-acetylglucosaminyltransferase II GT15	Glycans	2	259	529	1513	1902	0	21	209	0	398	1318	79	0	82	193	10	898	232	818	1042	2050	937	558	1483	1562	869	11114	4794	4317	3047	2014	4162	3876	2085	1540	1860	2100	735	2123	2997	1347	449	661	540	254	446	3143
Tb927.6.1820	Phosphatidic acid phosphatase	Glycans	1	102	159	663	801	0	4	31	0	129	385	50	1	50	64	6	288	98	275	220	429	316	159	979	853	160	1549	886	1450	2541	2479	2731	2589	1708	2560	1980	1720	850	1381	1930	1015	342	353	334	669	798	1221
Tb927.11.11670	RFT1 Converts Man5GlcNAc2- PP-dolichol to mature Man9GlcNAc2-PP-dolichol	Glycans	1	246	423	590	639	33	42	388	0	243	658	20	2	31	83	7	328	143	572	495	770	328	387	2017	1609	233	4149	3838	3096	2923	1627	4555	4506	3064	1520	1780	3080	2124	4198	2371	1282	736	861	903	962	1230	2214
Tb927.2.3370	UDP-Gal glycosyltransferase GT3	Glycans	3	831	1518	1143	1548	10	52	776	0	270	1410	86	3	64	204	22	823	148	455	398	906	473	309	620	470	257	2034	878	1278	2931	2172	2342	2181	1567	1520	1440	1580	3854	4680	5403	4853	380	314	313	510	1005	271
Tb927.10.12290	UDP-Gal or UDP-GlcNAc-dependent glycosyltransferase, putative	Glycans	3	365	807	420	479	37	0	478	0	160	658	47	0	26	70	3	453	152	930	749	1239	199	362	2393	1984	299	3113	4682	3922	4242	1921	5483	5269	3600	1740	2560	3620	3188	4525	3071	2625	922	968	895	171	384	1457
Tb927.4.5790	UDP-Gal or UDP-GlcNAc-dependent glycosyltransferase, putative	Glycans	0	0	0	27	33	0	17	19	0	114	0	0	0	0	0	0	0	0	3	3	14	2	0	0	0	0	0	0	3	1	2	0	0	0	0	0	0	0	0	0	0	0	0	0	0	1	0
Tb927.5.2760	UDP-Gal or UDP-GlcNAc-dependent glycosyltransferase, putative	Glycans	5	142	277	798	935	15	16	245	0	183	975	37	2	83	78	5	391	87	320	339	601	391	339	1041	944	503	5433	1908	1949	486	755	1695	1590	1264	460	560	1260	743	1790	2437	1161	283	225	309	1073	1414	1602
Tb927.9.16190	UDP-Gal or UDP-GlcNAc-dependent glycosyltransferase, putative	Glycans	0	0	0	49	35	0	21	4	0	42	1	0	0	0	0	0	1	0	0	1	1	1	2	0	0	0	0	0	0	0	0	0	0	0	0	0	0	0	2	0	0	0	0	0	0	0	0
Tb927.9.800	UDP-Gal or UDP-GlcNAc-dependent glycosyltransferase, putative	Glycans	0	2	2	162	141	0	19	28	0	175	1	0	0	0	0	0	0	0	9	15	26	1	2	2	2	0	1	21	14	0	2	0	0	0	0	0	0	0	4	0	0	0	0	1	0	0	0
Tb927.11.2730	UDP-galactose 4-epimerase (galE)	Glycans	3	351	592	780	955	138	93	821	4	318	1146	34	1	74	199	6	867	324	688	548	980	283	402	1192	1121	233	2165	1940	2573	3517	1823	3810	3771	2389	2560	2600	2400	2130	3319	2042	1439	845	914	820	230	443	415
Tb927.10.13900	UDP-galactose transporter	Glycans	1	148	279	579	632	17	22	172	0	156	735	15	0	42	131	1	414	125	434	345	557	350	216	988	772	228	2180	1426	1483	2916	1715	2732	2709	1753	1100	1380	1760	813	1830	1667	618	607	609	644	980	1545	1768
Tb927.4.1640	UDP-galactose transporter, putative	Glycans	1	133	279	904	1026	11	0	209	0	312	562	55	2	69	84	3	461	138	625	565	994	411	431	1761	1540	315	2782	2849	3354	5017	5346	5116	4708	3465	2260	2180	3480	1485	2222	2641	1742	799	829	905	706	1049	878
Tb927.2.1780	UDP-GlcNAc:PI a1-6 GlcNAc-transferase	Glycans	0	153	384	893	1096	21	14	292	0	230	795	72	0	86	82	6	467	152	388	265	435	228	228	859	553	121	1851	1350	1225	4243	3218	1827	1867	1414	680	840	1420	1269	2150	1708	1057	638	624	677	346	375	665
Tb927.3.4570	UDP-GlcNAc:PI a1-6 GlcNAc-transferase, putative	Glycans	3	279	547	595	588	89	20	573	0	427	781	19	0	50	128	4	565	208	928	725	1277	955	901	2859	2589	436	4075	4412	4086	5630	3597	6485	6571	4450	2700	3420	4460	2207	4637	3372	1729	1107	1310	1270	969	1574	1972
Tb927.3.4630	UDP-glucose:glycoprotein glucosyltransferase, ER quality control	Glycans	6	1380	2073	1610	1967	87	175	2075	0	1457	2929	47	3	204	279	20	1704	498	2533	2614	4228	876	1079	3795	3511	1152	11056	11353	11685	9325	3245	10221	9978	5815	4680	4900	5840	4025	6633	1940	3163	1739	2046	1907	571	918	3001
Tb927.11.2520	UDP-N-acetylglucosamine pyrophosphorylase, putative	Glycans	0	247	387	424	570	0	55	371	0	264	837	17	1	71	122	1	579	215	754	685	1205	354	402	1517	1472	356	2923	2650	2906	3426	2514	4680	4576	2865	1440	2480	2880	2450	4054	2601	2211	903	860	878	390	748	1139
Tb927.11.10450	UDP-N-acetylglucosamine-dolichyl-phosphate N-acetylglucosaminephosphotransferase, putative	Glycans	1	184	364	726	811	0	13	145	2	216	400	14	4	37	54	2	235	99	486	440	642	236	297	1390	1576	172	1238	1690	1931	2224	1262	2234	2082	1666	440	660	1680	594	1965	1272	460	503	514	552	300	496	518
Tb927.10.13130	UTP-glucose-1-phosphate uridylyltransferase 2, putative	Glycans	3	195	507	450	567	27	26	217	0	126	623	49	0	41	95	7	387	170	472	397	605	117	158	750	603	90	798	920	1100	2347	1614	3282	3037	2075	1080	1720	2080	2006	2360	2944	2199	386	461	375	140	216	323
Tb927.4.4050	glycosomal transporter (GAT1)	Glycosome	8	719	1379	1069	1273	37	67	974	1	635	1269	39	1	127	109	7	634	201	1507	1251	1900	1483	1280	4405	4041	597	7414	7672	7557	10687	8764	9047	8575	6030	5300	5720	6060	3594	5688	4976	3219	1500	1433	1665	815	1439	2199
Tb927.11.3130	glycosomal transporter (GAT2)	Glycosome	4	275	594	669	752	11	10	427	0	225	667	18	1	43	94	1	397	160	778	719	989	533	584	1835	1639	328	3214	4209	4114	3184	1666	2104	2045	1538	620	620	1540	1265	2565	1116	1099	736	805	901	196	296	905
Tb927.11.1070	glycosomal transporter (GAT3)	Glycosome	8	563	1080	3016	3694	40	57	753	1	747	2379	198	1	371	314	13	1876	680	1412	1259	1841	1260	1146	3877	3173	775	8082	6898	7547	10311	9696	6925	6726	4253	2420	3520	4280	1917	4689	3146	2018	1577	1511	1562	928	1265	1452
Tb927.4.1250	PEX1 peroxisome biogenesis factor 1	Glycosome	2	283	495	607	709	5	43	482	0	328	935	39	0	73	128	4	690	242	747	628	1153	327	459	1421	1423	358	3211	3209	3190	5397	3687	4508	4585	3113	2260	3080	3120	2439	3793	2986	2574	907	944	1179	526	858	1200
Tb927.3.2410	PEX10 peroxisome assembly protein	Glycosome	2	107	144	359	391	0	0	70	0	83	182	6	0	41	23	6	142	86	334	229	429	170	198	656	560	163	1679	1244	1128	1854	1795	2360	2398	1458	1620	1700	1460	1046	1634	1879	1158	353	339	392	313	416	1265
Tb927.11.11520	PEX11 glycosomal membrane protein	Glycosome	1	431	743	1605	1786	16	32	283	0	363	1320	98	1	275	80	11	698	269	1521	1210	2007	886	1198	5265	3807	595	7448	7139	8329	12058	12742	12577	13267	9042	8520	10020	9080	2561	5733	2730	1762	1442	1707	1849	747	1376	3671
Tb927.10.15850	PEX12 peroxisome assembly protein	Glycosome	2	139	239	192	216	72	14	161	0	136	236	11	0	19	29	2	215	58	530	429	827	224	251	1100	1487	150	2033	2197	2137	1853	603	3510	3447	2019	1200	1480	2020	1319	2393	1118	1070	545	572	587	439	710	774
Tb927.10.14720	PEX13 peroxin 13	Glycosome	2	167	329	394	473	30	51	303	0	139	525	13	0	113	57	1	368	198	898	695	1102	273	293	965	801	274	3311	2082	2003	3534	2857	3830	3404	2142	1360	1460	2160	2244	3326	2913	2902	716	837	755	1061	1338	2193
Tb927.10.240	PEX14 peroxin 14	Glycosome	0	218	291	407	466	27	17	318	0	268	1056	17	0	88	70	5	517	129	558	570	986	121	325	918	890	232	3254	1953	1831	3579	4010	2703	2566	1760	1220	1720	1760	1586	2592	2934	1796	626	679	628	737	908	3064
Tb927.9.6450	PEX16, putative	Glycosome	0	328	572	708	856	18	14	435	0	340	1007	21	4	82	126	9	593	191	738	645	1040	605	509	2056	1901	380	4381	2999	2900	4335	2803	4462	4217	3231	1580	2260	3240	2940	4519	4485	2616	1022	973	1015	575	802	1546
Tb927.9.12290	PEX19 Peroxin 19	Glycosome	1	234	416	520	619	49	45	453	0	236	1321	23	3	104	153	12	693	178	564	530	1078	594	419	1241	1209	247	2753	2209	2473	4094	3247	5153	5119	3158	2340	3280	3180	2953	4402	5805	4329	1138	987	1038	704	959	2543
Tb927.3.2340	PEX2 peroxin-2,glycosome import protein (gim1)	Glycosome	0	126	269	475	547	0	5	109	0	104	445	14	1	54	41	3	196	103	407	343	528	175	155	598	632	163	2002	868	1068	1698	770	1536	1473	1184	700	1140	1180	823	1687	1526	875	425	488	467	352	545	849
Tb927.5.1100	PEX5 peroxisome targeting signal 1 receptor	Glycosome	2	308	470	303	402	53	49	575	2	199	581	7	0	78	33	4	328	91	1181	1162	2139	102	453	1850	1599	556	5974	5195	6065	4467	2181	4720	4817	2700	2200	3500	2720	2063	2622	1293	1966	949	1058	983	299	653	391
Tb927.5.3920	PEX6 peroxisome assembly protein, AAA ATPase	Glycosome	1	316	761	1015	1118	22	9	498	0	327	1152	74	1	107	197	8	964	287	418	417	669	424	389	1029	906	290	2450	2241	2064	2975	1498	2670	2812	1884	1000	1480	1900	1527	2721	2227	1751	686	760	727	320	597	948
Tb927.3.3610	PEX7 peroxisomal targeting signal type 2 receptor	Glycosome	0	151	290	429	503	0	46	320	0	159	485	8	0	43	69	4	293	114	547	549	821	124	362	1500	1850	241	2461	3607	2859	3905	3050	3016	3127	2127	1200	1680	2140	1892	2939	1888	1208	479	608	507	201	365	1113
Tb927.9.1720	PMP4 peroxisomal membrane protein 4, putative	Glycosome	1	108	212	656	740	17	0	130	0	82	795	85	2	77	129	7	457	179	305	228	384	183	184	898	690	135	2351	1341	1450	2105	1626	2282	2231	1564	980	1080	1580	1120	1875	2971	1187	385	394	421	230	246	990
Tb927.10.13290	ethanolamine phosphotransferase (EPT)	GPI.anchors	0	199	313	916	1140	17	0	270	0	274	779	31	0	97	92	6	542	138	664	643	994	655	478	1880	1845	449	4218	2867	3439	4459	2562	2855	2908	1797	1560	2080	1800	1010	1966	1343	853	592	730	606	444	703	2525
Tb927.11.5070	ethanolamine phosphotransferase (EPT) (TbGPI13)	GPI.anchors	7	464	777	1531	1828	44	19	607	2	383	1573	38	1	143	197	7	826	279	922	766	1256	152	614	2262	2001	377	3934	3231	3917	5341	4890	4520	4487	3383	780	1400	3400	2621	4811	3268	2226	1191	1284	1202	736	922	1743
Tb927.11.14140	ethanolamine-phosphate cytidylyltransferase (TbECT)	GPI.anchors	1	239	455	449	534	15	27	375	0	221	649	20	0	58	100	7	428	96	912	786	1355	596	722	2134	1933	395	5859	4024	4376	6049	5453	5148	4916	3047	2700	3240	3060	1733	2674	2399	1580	911	1071	955	390	627	826
Tb927.6.3300	GPI alpha-mannosyltransferase I (MT-I)	GPI.anchors	1	186	370	786	925	0	15	188	0	167	703	94	0	77	109	5	425	177	403	282	537	405	334	1138	1016	191	2109	1429	1601	4061	4334	2831	2669	1818	1200	1380	1820	2244	3634	5100	2509	766	727	702	666	826	1349
Tb927.10.5560	GPI alpha-mannosyltransferase III (MT-III)	GPI.anchors	1	230	534	1253	1515	17	16	306	0	261	1362	105	2	88	204	14	628	258	452	398	739	246	289	1019	948	161	2572	1678	1560	2724	2984	3046	3085	2078	580	1040	2080	1607	2933	3353	1646	424	502	537	299	470	643
Tb927.3.2610	GPI inositol deacylase 2 (GPIdeAc2)	GPI.anchors	3	359	579	1703	1964	61	51	792	1	650	1757	33	1	124	166	11	838	230	743	699	1563	506	602	2451	2050	266	4180	3942	3842	7215	6671	3504	3401	2518	1160	1080	2520	1761	5355	3377	1043	994	888	1007	328	484	567
Tb927.10.4780	GPI inositol deacylase precursor (GPIdeAc)	GPI.anchors	3	432	597	1388	1525	65	49	578	5	441	1496	42	2	74	177	5	792	233	1043	970	1703	753	741	2289	2047	348	3462	3724	4466	7670	6222	6364	6054	3833	1700	2780	3840	1664	4408	3735	1258	1719	1675	1580	663	1046	1302
Tb927.2.6000	GPI phospholipase C	GPI.anchors	3	471	730	1779	2086	0	12	427	7	924	2134	20	2	190	185	12	1535	209	1649	1960	3372	2223	1471	1888	1371	998	8218	6016	7303	9899	9261	6265	5978	4458	8200	3920	4480	621	1873	1422	817	1294	1449	1207	2685	3203	1815
Tb927.10.210	GPI transamidase component GAA1	GPI.anchors	3	283	474	2284	2613	30	26	280	0	339	2393	109	3	218	200	12	816	319	930	850	1412	290	312	1888	1666	306	3023	3463	3722	5721	6369	4636	4169	2844	1780	2320	2860	1758	4789	4385	1389	899	1067	965	1172	892	3390
Tb927.11.15760	GPI transamidase subunit Tta1 (TTA1)	GPI.anchors	1	287	481	938	1004	69	88	647	1	313	1534	29	2	161	233	3	802	375	634	497	992	410	363	1549	1258	260	4689	3317	3016	4913	5066	3251	3013	2128	1200	1440	2140	1736	3374	4074	2051	766	822	751	952	1228	2987
Tb927.10.5080	GPI transamidase subunit Tta2	GPI.anchors	3	326	488	1309	1532	31	12	293	0	329	822	89	0	72	125	5	442	178	788	742	1107	443	457	1987	1728	344	3493	2922	3467	4468	3049	3445	3072	2040	720	1240	2040	1178	3006	2650	1317	742	744	776	227	406	829
Tb927.4.1920	GPI transamidase, putative (TbGPI16)	GPI.anchors	1	376	590	650	716	34	60	666	2	409	952	6	1	114	98	2	420	259	1401	1148	2095	609	644	2969	2567	656	6483	8276	7009	6970	4256	7933	7766	5089	3280	3860	5120	2988	6244	2949	2201	1818	2229	2003	607	918	1428
Tb927.10.13860	GPI-anchor transamidase subunit 8 (GPI8)	GPI.anchors	0	242	438	473	545	17	4	333	0	258	587	5	0	36	45	4	240	60	789	790	1122	405	565	2513	3266	299	2843	3736	3145	5715	4515	2418	2429	1796	960	1280	1800	1530	2220	2270	1194	549	645	743	488	651	2360
Tb927.10.6140	GPI-GlcNAc transferase	GPI.anchors	0	110	218	760	936	0	2	175	0	141	660	114	0	57	221	10	719	242	296	222	416	328	201	711	489	103	1450	808	1103	2567	2554	1694	1730	1473	880	880	1480	861	2116	2645	838	501	598	557	359	329	382
Tb927.10.13160	mannosyltransferase-II (MT-II)	GPI.anchors	1	280	506	813	950	48	10	407	1	234	988	39	4	63	108	5	351	124	354	271	484	312	286	1016	833	158	3127	1584	1788	1951	887	3200	3113	2387	920	1000	2400	1534	2860	2537	1169	475	512	608	690	1001	1249
Tb927.11.12080	N-acetyl-D-glucosaminylphosphatidylinositol de-N-acetylase (GPI12)	GPI.anchors	0	80	185	433	477	0	11	84	0	93	642	36	0	35	95	2	407	115	138	134	254	98	76	321	292	82	952	487	547	1172	978	945	897	656	320	240	660	691	999	1411	800	149	127	153	573	586	865
Tb927.10.14240	N-myristoyltransferase (NMT)	GPI.anchors	4	277	499	505	627	0	19	410	0	309	827	14	0	69	87	6	399	134	774	614	1097	281	310	1584	1278	265	2809	2777	3303	4068	2646	3493	3536	2400	1120	1440	2420	2202	2936	2086	2301	912	916	906	369	490	491
Tb927.10.13040	ACP4, GRESAG 4-like	GRESAG	2	285	1146	591	705	63	84	655	2	342	557	33	3	36	77	1	524	197	1192	825	1051			NA	NA	150	845			3942	1128	7239	7606	4598	4760	4660	4620	2378	2722	1494	2599	2017	1802	1731	260	538	1154
Tb927.11.13740	ACP5, GRESAG 4-like	GRESAG	2	591	1848	654	723	76	76	904	0	375	561	21	0	47	82	4	414	184	1156	809	1321			NA	NA	247	3410			4797	1899	7410	7070	5484	2360	2980	5500	4711	7592	3651	4123	1567	1469	1504	603	1125	706
Tb927.10.2430	GRESAG 4, putative receptor-type adenylate cyclase	GRESAG	2	380	856	1095	1125	30	26	606	0	432	1205	38	1	76	152	5	1140	347	1042	812	1328			NA	NA	271	2709			3898	1433	3391	3402	2984	3360	3000	3000	1147	1538	728	748	1215	1169	1488	838	1811	766
Tb927.11.1480	GRESAG 4, putative receptor-type adenylate cyclase	GRESAG	10	1149	2560	3072	3596	53	57	1885	7	1375	2577	104	6	247	394	26	1647	696	1252	1021	1823			NA	NA	328	4178			8186	4137	12055	13074	9495	10620	11380	9540	4779	3372	3557	4330	1552	1297	1367	875	1858	429
Tb927.11.5940	GRESAG 4, putative receptor-type adenylate cyclase	GRESAG	2	539	1368	978	1102	131	71	964	1	634	1374	66	1	72	215	8	1123	406	1058	992	1375			NA	NA	348	2653			6484	1978	3851	4044	3265	7540	4480	3280	3827	4033	2575	2924	1207	1265	1099	689	1908	1219
Tb927.5.1450	GRESAG 4, putative receptor-type adenylate cyclase	GRESAG	3	389	1453	933	1095	72	10	717	5	321	932	48	0	50	129	7	786	298	712	586	1009			NA	NA	472	6504			5297	3070	2736	2883	2138	4100	2980	2140	2451	2238	1861	2534	988	1009	1107	328	586	608
Tb927.5.4540	GRESAG 4, putative receptor-type adenylate cyclase	GRESAG	8	540	1482	3193	3873	100	79	1176	7	857	2901	393	2	263	748	34	2861	1630	1848	1385	2124			NA	NA	547	6198			16838	11833	8347	8615	6296	5100	4580	6320	2706	4680	3775	2689	1796	1924	2117	772	1391	657
Tb927.5.650	GRESAG 4, putative receptor-type adenylate cyclase	GRESAG	1	291	662	821	874	87	37	549	2	324	720	53	1	51	144	3	655	257	550	448	768			NA	NA	121	1278			3244	1770	3808	4265	2868	2860	3300	2880	1009	1743	725	541	758	762	907	154	269	95
Tb927.8.8360	GRESAG 4, putative receptor-type adenylate cyclase	GRESAG	2	87	280	275	302	22	28	320	0	67	222	15	0	26	70	0	279	118	258	199	337			NA	NA	66	640			1090	458	989	1013	765	NA	NA	NA	249	440	182	289	396	338	467	31	66	47
Tb927.6.1520	Aquaglyceroporin 1	Ions	1	937	1953	769	920	107	6	1526	0	424	2091	51	1	65	186	16	747	140	653	541	1868	626	358	847	746	367	2775	1685	2378	8027	3819	5596	5185	4503	2720	3160	4520	4512	5961	7741	5503	1397	885	838	625	1195	1202
Tb927.9.15460	calcium motive p-type ATPase, putative	Ions	5	1620	2451	1178	1479	211	159	2102	3	753	1524	37	0	129	97	9	1028	194	2953	2472	3685	1401	2162	4399	4878	893	8879	12483	12509	12338	6086	8571	8958	5668	7220	5620	5700	6211	8098	3034	4873	1862	1997	1743	559	1310	710
Tb927.5.3400	calcium-translocating P-type ATPase, calcium pump	Ions	6	1084	1727	2360	2611	100	74	1167	2	1322	4023	99	0	259	318	23	1760	599	4047	3919	4844	608	1218	7089	8049	1055	8751	17910	18049	13247	8871	8631	8091	4988	2320	4380	5000	2142	4508	2286	2031	1502	1429	1597	244	376	1873
Tb927.10.11620	calcium-transporting ATPase, putative	Ions	0	436	851	957	1134	78	71	913	1	340	946	100	2	85	178	8	814	339	752	602	983	388	402	1137	872	249	3025	2401	2589	3002	1503	3489	3473	2292	1460	1240	2300	2104	3170	1724	1319	692	766	815	337	568	519
Tb927.9.4820	calcium/potassium channel (CAKC), putative	Ions	6	342	916	842	930	44	31	483	1	382	644	52	1	44	117	15	471	195	661	580	927	171	426	1971	1678	132	2511	2231	2583	3420	2094	5149	4877	3520	1160	1820	3540	2128	4308	2816	2010	857	917	909	640	1223	1972
Tb927.11.1910	cation transporter protein, putative	Ions	5	124	289	1204	1458	14	2	136	0	193	946	89	3	83	164	6	469	164	405	345	626	494	311	799	669	356	5007	1912	1962	1989	1941	2209	2079	1512	500	660	1520	821	2589	2977	996	494	550	503	632	712	889
Tb927.10.15940	cation transporter, putative	Ions	0	278	428	294	400	24	18	356	0	149	610	12	0	34	57	0	261	101	408	339	486	195	220	897	1045	134	1764	1572	1424	2541	1729	2218	2153	1484	960	820	1500	2069	3014	3195	1936	744	769	761	684	957	1607
Tb927.11.8990	cation transporter, putative	Ions	0	279	752	311	356	8	5	277	0	106	396	28	0	19	59	2	209	69	356	248	301	212	237	553	392	94	1447	828	1007	1923	912	3808	3811	3084	1380	2080	3100	1767	1287	1564	2119	533	524	585	81	278	160
Tb927.9.5490	cation transporter, putative	Ions	3	285	610	868	976	37	12	447	0	318	822	21	3	61	130	5	603	208	868	604	1215	405	318	1166	1474	261	2571	2078	2288	3599	2641	3993	4100	2879	2340	2800	2900	1761	3136	2027	1715	1010	1025	1075	940	1019	1070
Tb927.8.650	cation-transporting ATPase, putative	Ions	6	1470	2314	2517	2875	98	74	1716	5	1461	4509	56	3	275	358	28	1802	503	3181	3019	4315	1038	1217	6423	6528	1120	7980	13560	14609	17717	13886	9148	8924	6251	3680	6120	6280	4547	8196	4819	3328	2619	2417	2428	592	612	2727
Tb927.10.11680	chloride channel protein, putative	Ions	2	410	869	2111	2441	50	41	653	2	485	1287	129	1	121	187	10	1040	341	1115	885	1683	651	637	1999	1757	379	4548	4142	3936	5349	3067	4878	4658	3304	1140	1600	3320	2214	5037	2089	1337	1192	1288	1234	467	745	761
Tb927.11.16690	chloride channel protein, putative	Ions	0	349	686	986	1170	29	28	627	0	315	673	63	1	71	99	7	516	244	838	762	1407	561	708	2901	2096	456	5229	4781	4462	3883	1562	3936	3772	2897	1160	1380	2900	2319	5276	1965	1163	1087	1208	1177	527	798	1732
Tb927.9.8540	chloride channel protein, putative	Ions	11	431	1072	847	932	27	43	639	0	356	724	43	0	68	120	4	516	319	808	607	1002	481	406	1326	1233	252	2748	2027	2246	4461	2827	2947	2810	2154	1260	1420	2160	2413	2706	2140	1856	1033	1066	1024	643	1010	965
Tb927.11.1260	copper-transporting ATPase-like protein, putative	Ions	5	903	1995	880	1089	132	90	1441	0	696	882	38	0	50	110	10	632	165	1663	1330	2236	243	609	3947	3172	305	2486	5951	7081	9572	4163	12166	11234	8664	3040	4600	8700	5687	8895	4469	4873	1725	1688	1897	389	644	345
Tb927.2.2510	Mitochondrial outer membrane protein porin 1	Ions	1	873	1149	1556	1785	15	25	620	0	290	3372	39	3	194	297	29	1361	373	1303	1110	2081	602	770	2998	2944	617	6352	3441	5048	6045	7737	6092	5995	4210	1400	2820	4220	4913	5205	8931	6923	1161	1615	1176	742	1480	4775
Tb927.1.580	phosphate-repressible phosphate permease, putative	Ions	8	1032	3797	2900	3485	123	101	2250	3	1094	2434	489	3	109	348	29	1184	428	1090	733	1191	829	596	1649	1273	323	3888	3484	3850	11589	7008	8510	8889	6317	5540	6400	6340	7661	7209	8047	7426	1455	1278	1156	597	1140	1192
Tb927.10.16170	potassium voltage-gated channel, putative	Ions	5	76	227	297	324	9	11	135	0	49	237	27	0	14	40	2	159	48	389	321	484	162	202	539	464	159	1230	872	1002	1265	527	1974	1906	1308	700	960	1320	388	748	515	401	531	601	553	151	299	267
Tb927.10.4300	Trk system potassium uptake protein (HKT1)	Ions	5	141	389	754	892	15	34	290	0	232	572	42	0	50	94	7	444	208	427	398	630	198	309	1090	1006	192	2170	1935	1910	3563	2586	2583	2437	1891	560	840	1900	1435	2916	2367	847	635	558	672	328	532	711
Tb927.4.1610	VDAC-like	Ions	1	175	336	308	366	10	26	363	0	153	497	8	0	44	64	5	332	90	646	565	1059	277	270	1260	1052	244	2160	2889	2323	2995	1604	3168	3249	2300	1060	1700	2300	2324	3693	2450	2355	751	819	728	381	794	767
Tb927.10.3980	Voltage-gated potassium channel domain. 3 TM domains	Ions	1	203	201	80	103	20	72	490	0	415	239	1	0	16	1	5	141	4	820	1102	1930	19	20	32	14	146	3016	2784	2069	5068	4974	5447	4787	3734	7480	6900	3740	922	1885	1507	1063	334	422	314	2604	2017	22752
Tb927.11.15150	1-acyl-sn-glycerol-3-phosphate acyltransferase, putative	Lipids	3	147	329	153	184	8	3	244	0	170	291	9	1	23	16	5	187	11	512	655	1115	259	256	815	725	262	2704	2320	2440	3540	3124	3275	3401	1817	2060	2240	1820	1222	1132	2246	1792	296	323	285	206	323	1272
Tb927.6.1500	1-Alkyl-dihydroxyacetonephosphate synthase	Lipids	1	487	951	888	961	24	28	564	2	464	1519	21	2	100	182	14	826	189	1277	1020	1807	600	755	2342	2455	476	4196	3818	4425	4280	2726	5761	5546	3618	3060	3600	3640	2374	3060	3085	2999	776	775	786	487	883	1361
Tb927.10.660	2-oxoisovalerate dehydrogenase alpha subunit, putative	Lipids	4	157	302	331	423	28	0	197	0	108	619	17	0	43	70	3	316	97	434	327	576	196	184	736	847	143	1512	1011	1088	2580	2085	2564	2388	1676	1260	1280	1680	2387	2661	2744	2348	519	557	512	626	849	1445
Tb927.10.4330	2-oxoisovalerate dehydrogenase beta subunit, mitochondrial precursor, putative	Lipids	0	170	396	339	371	22	18	409	1	141	494	51	1	30	78	3	267	104	314	180	315	215	158	551	419	75	1189	739	793	1040	621	1575	1419	1239	240	300	1240	1351	2001	2253	1433	516	535	549	680	828	804
Tb927.7.5540	2,4-dienoyl-coa reductase-like protein	Lipids	1	224	620	543	545	28	49	614	2	217	698	43	0	39	98	7	414	173	461	409	716	310	406	1278	1096	194	2232	1536	1913	2298	972	2487	2408	1866	780	700	1880	1679	2918	1991	1654	578	564	683	633	1022	1319
Tb927.8.2540	3-ketoacyl-CoA thiolase, putative	Lipids	1	233	403	281	299	23	21	461	0	381	654	11	0	24	69	4	325	119	1076	1358	2130	172	252	2103	1795	285	2455	4788	4697	3418	2661	2353	2557	1875	1260	1180	1880	2031	2263	1806	1816	765	957	833	118	207	1818
Tb927.10.4040	3-Ketosphinganine reductase	Lipids	1	222	408	793	910	58	1	196	2	281	1085	83	2	103	192	6	677	204	500	445	849	324	266	1123	983	213	2385	2117	1951	3876	4240	4481	4476	2612	1360	2700	2620	2277	3550	4628	2056	907	920	766	494	632	1138
Tb927.2.5210	3-oxoacyl-ACP reductase, putative	Lipids	0	114	222	241	290	13	9	193	0	72	401	15	3	51	42	0	275	84	371	358	598	147	153	803	621	114	1891	1685	1449	1962	839	3082	2933	1916	1220	1500	1920	1560	2712	2466	1525	481	491	574	805	1305	1893
Tb927.3.5630	3,2-trans-enoyl-CoA isomerase, mitochondrial precursor, putative	Lipids	1	117	302	761	912	0	3	179	0	81	453	111	1	82	144	14	289	173	263	200	335	111	125	443	394	114	1306	547	796	1933	1615	2239	2111	1511	580	600	1520	1930	2292	5027	2823	367	352	397	622	827	932
Tb927.3.3340	3', 5'-cyclic nucleotide phosphodiesterase, putative (PDED)	Lipids	0	259	523	739	861	7	13	262	0	233	735	13	1	42	116	7	595	197	519	504	864	89	158	545	544	128	755	1095	1518	2686	1528	2202	2261	1619	2160	1780	1620	1081	1262	1027	1382	648	808	697	85	198	261
Tb927.8.7100	acetyl-CoA carboxylase, putative	Lipids	9	1151	2097	1750	2091	223	278	3479	3	2296	2176	50	3	152	211	14	1421	486	6641	6268	10490	1754	2619	8267	6429	2093	18072	30903	31305	15747	5297	17830	18034	11045	14940	11480	11100	3617	7811	2394	2389	6297	5511	5328	1543	2084	1774
Tb927.1.4490	acetyltransferase, putative	Lipids	0	296	825	1478	1667	24	6	396	1	232	1351	181	4	48	247	27	1130	237	570	635	1072	354	307	559	633	325	4308	1753	2316	3022	3017	2711	2871	2062	2160	2180	2080	634	842	1198	1362	816	849	845	1174	1875	674
Tb927.10.12830	acetyltransferase, putative	Lipids	1	109	314	607	659	11	6	232	0	137	407	60	1	40	58	3	242	99	242	230	365	172	165	546	586	108	1107	828	1041	1908	1424	2081	2097	1372	460	500	1380	934	1651	2111	941	346	391	438	403	557	572
Tb927.5.2280	acetyltransferase, putative	Lipids	1	259	725	841	883	12	10	215	0	126	986	185	1	54	171	8	507	208	586	535	772	296	266	1188	841	321	3776	2287	2203	1972	3206	3048	2718	2050	1140	1160	2060	2089	2992	3815	2995	820	845	834	872	1233	1270
Tb927.3.860	Acyl carrier protein, mitochondrial	Lipids	3	478	1086	997	1230	25	11	364	0	268	1435	131	3	84	184	15	592	172	683	624	1130	441	461	2063	978	358	3977	1696	2581	3975	4163	3383	3016	2176	2300	1600	2180	3512	3164	7379	4950	868	952	854	1291	1599	4119
Tb927.9.11900	acyl transferase-like protein	Lipids	1	184	435	617	643	15	13	296	0	213	773	30	1	84	96	6	408	177	412	302	504	176	196	1055	850	135	1528	1126	1262	2461	1602	2605	2501	1720	760	860	1720	2053	2584	3408	2250	445	491	462	472	620	1268
Tb927.4.2010	Acyl-CoA binding protein	Lipids	0	120	202	235	240	30	9	202	0	74	168	6	0	41	23	1	141	40	292	248	419	84	128	352	255	74	1648	581	824	1907	1777	1281	1208	757	720	660	760	1327	1237	1697	1645	267	307	296	285	586	604
Tb927.11.12830	acyl-CoA binding protein, putative	Lipids	2	334	644	957	1007	20	27	595	0	233	1102	44	2	105	132	2	661	290	729	566	1000	333	534	1723	1533	275	3224	2555	2559	3848	2787	3870	3652	2584	1020	1540	2600	1810	3476	2274	1512	723	830	888	987	1044	1216
Tb927.8.1420	acyl-CoA dehydrogenase, mitochondrial. ACAD	Lipids	1	253	405	821	1044	14	14	359	0	228	644	44	0	57	104	2	458	169	681	581	854	214	202	771	671	323	3189	1954	1812	2455	2181	3010	2781	2221	780	1200	2240	2198	3292	2692	2334	577	547	627	510	851	902
Tb927.11.11780	acyl-CoA dehydrogenase, putative	Lipids	1	258	566	402	402	32	18	301	0	168	632	25	1	49	85	2	371	139	743	483	717	283	299	1349	1130	145	2343	2972	3066	2589	1572	3347	3369	2368	760	1380	2380	2348	3082	2083	2082	567	648	660	305	526	435
Tb927.2.5020	acyl-CoA oxidase, putative	Lipids	1	342	620	636	718	33	52	642	0	382	447	14	0	38	36	4	237	84	1073	988	1765	228	396	2044	1871	324	3013	4213	3857	4499	1705	6023	5524	3706	2100	2800	3720	2688	5229	3180	2099	1445	1539	1499	839	1036	2738
Tb927.3.2030	acylphosphatase, putative	Lipids	0	61	98	260	318	19	65	206	0	46	320	61	0	21	80	1	277	89	110	58	147	63	59	199	140	45	561	396	443	540	392	1017	1070	644	520	440	640	585	1087	1873	892	135	165	134	193	225	223
Tb927.3.3360	acyltransferase, putative	Lipids	3	387	895	1236	1356	20	14	636	0	283	1027	79	1	75	156	1	577	207	589	457	939	295	284	900	660	238	3025	2471	2312	3820	1142	2664	2709	1875	940	1200	1880	1716	3370	3888	2054	845	870	809	232	397	649
Tb927.3.4820	acyltransferase, putative	Lipids	2	154	394	512	588	3	38	211	0	136	434	52	1	35	62	1	283	119	433	384	522	188	191	872	924	170	1537	1930	1761	2615	2004	1536	1540	1101	620	840	1100	897	1309	1211	816	364	467	378	78	96	675
Tb927.2.3910	beta-ketoacyl synthase family protein, putative	Lipids	0	232	445	335	367	58	29	445	0	204	586	16	0	34	53	4	367	137	382	331	512	201	268	918	980	122	1325	1450	1508	1666	820	2520	2604	1854	760	860	1860	1438	2780	1635	1060	464	389	489	138	250	313
Tb927.4.2560	Cardolipin synthase	Lipids	0	278	551	397	422	11	69	646	2	236	437	15	0	37	70	2	258	160	530	429	767	169	279	910	784	110	2231	2140	2071	2512	1268	2919	2934	2029	1220	1100	2040	2013	2537	1402	1893	741	674	732	135	311	291
Tb927.7.2250	carnitine O-palmitoyltransferase II, putative	Lipids	3	368	781	939	1185	90	51	663	0	404	670	29	0	70	108	8	496	188	833	585	1093	316	523	1866	1856	199	2317	2079	2661	5108	4183	4438	4172	2666	1200	1660	2680	2553	5124	3438	2181	1164	1148	1162	225	516	573
Tb927.3.3900	carnitine O-palmitoyltransferase II, putative (CPT II)	Lipids	4	741	1522	1113	1283	113	115	1481	2	400	1426	55	1	101	115	4	618	219	983	820	1610	206	414	1636	1467	176	1556	3686	4130	5344	3525	4109	4270	2905	1820	1780	2920	4463	5144	3459	3622	962	890	761	156	284	138
Tb927.8.590	carnitine O-palmitoyltransferase, putative	Lipids	2	301	640	862	1086	40	2	402	0	208	978	41	1	60	197	12	645	278	548	431	784	431	500	1752	1865	399	4449	2299	3012	3496	2265	2805	2678	1977	720	1020	1980	1045	2400	1724	1003	946	911	933	252	343	482
Tb927.7.220	CDP-diacylglycerol synthetase, putative	Lipids	1	378	727	1758	2147	36	20	416	0	264	2145	70	2	194	201	9	1117	347	669	753	1320	584	377	1424	1367	435	5195	2788	2853	4429	4555	4297	4195	2823	2520	2960	2840	1561	3220	4285	1919	929	1008	944	1838	2291	4972
Tb927.9.1610	CDP-diacylglycerol--inositol 3-phosphatidyltransferase, putative	Lipids	3	197	392	1079	1212	41	16	90	0	162	769	105	2	55	112	13	543	191	338	272	523	380	201	795	563	116	1694	1078	1183	2678	2563	2407	2401	1724	760	1360	1740	1428	2398	5006	1924	467	572	527	182	368	1260
Tb927.11.2090	choline kinase (EK1)	Lipids	1	192	419	571	732	23	51	432	0	205	367	13	2	52	65	1	256	101	855	731	1123	239	289	1454	1114	145	1765	3027	2777	3620	2502	4158	4044	2564	1460	1900	2580	1105	2069	1414	980	849	703	771	324	537	659
Tb927.10.8900	choline/ethanolamine phosphotransferase (CEPT)	Lipids	0	434	612	1055	1152	12	8	460	0	467	825	39	1	124	106	7	664	156	1206	1044	1588	349	651	917	995	314	4211	2788	4418	1917	1636	2732	2577	1728	1840	1340	1740	570	1219	677	576	306	219	264	157	200	146
Tb927.10.12810	cholinephosphate cytidylyltransferase A, putative	Lipids	5	389	807	2820	3407	12	47	508	0	385	2070	259	2	220	349	25	1423	471	949	878	1480	809	684	2373	2545	563	6194	4206	4654	6796	5653	5433	5339	3653	1640	2520	3660	2399	3920	4476	2460	1459	1665	1636	495	579	1415
Tb927.3.1700	DAG acyltransferase	Lipids	0	176	641	996	1197	12	5	325	4	288	620	60	2	99	118	15	610	212	313	291	482	201	218	800	624	140	1527	1404	1305	2702	2429	1357	1438	879	1160	820	880	1273	1592	1945	1501	276	296	299	61	116	399
Tb927.8.5140	DAG kinase	Lipids	0	172	270	402	481	70	29	397	0	191	437	8	0	81	60	1	362	127	1141	1072	1813	251	360	1285	1188	309	3311	3960	4193	4095	2445	5853	5638	3422	3520	3980	3440	1408	2996	1153	1159	1115	1175	1047	530	819	792
Tb927.10.7100	delta-4 fatty acid desaturase	Lipids	0	144	285	647	796	0	2	72	0	154	932	29	3	38	179	9	537	239	293	235	376	233	182	602	625	126	1180	761	834	2699	2517	2158	2023	1870	2120	1680	1880	1162	1098	2567	2865	372	407	461	269	434	582
Tb927.11.2210	diacylglycerol acyltransferase, putative	Lipids	8	865	1435	2754	3272	63	113	1657	6	1308	1636	127	4	119	223	16	1334	451	2022	1795	2966	705	1099	2424	1863	772	7239	7510	8794	5296	2413	5644	5290	3528	1920	2400	3540	1875	4364	1670	1252	1643	1611	1797	616	888	398
Tb927.4.3160	Dihydroxyacetonephosphate acyltransferase	Lipids	1	423	833	860	997	86	56	907	1	608	876	18	1	52	119	1	694	175	980	934	1677	566	644	1737	1436	322	4245	4080	4298	3901	1737	3703	3764	2732	2160	1900	2740	900	2187	890	948	1233	1131	1123	225	358	295
Tb927.7.4160	Elongase 1	Lipids	2	364	694	1109	1230	19	1	437	0	343	836	20	1	100	72	7	454	112	1189	1281	2064	1005	723	3015	3128	778	9366	5461	6754	6822	6615	5027	4684	3261	3060	2700	3280	1899	2829	2953	2261	870	1100	957	318	580	2486
Tb927.7.4170	Elongase 2	Lipids	1	407	958	677	803	11	13	453	0	740	947	47	2	51	123	7	421	103	864	1116	2346	804	610	1564	1571	519	5634	2629	3158	8756	8282	5313	5191	3911	3660	3000	3920	1145	1160	3071	2384	1041	1082	857	2298	2793	1348
Tb927.7.4180	Elongase 3	Lipids	1	321	623	878	913	9	35	495	0	656	1175	21	1	50	147	6	410	100	908	947	1873	773	727	2589	1899	370	5008	3812	4668	7686	6762	5176	5229	3477	2500	2540	3500	1230	1539	2706	1606	937	965	825	500	688	1705
Tb927.5.4530	Elongase 4	Lipids	3	185	272	1605	1996	0	2	83	0	145	922	233	0	150	207	5	948	260	611	593	920	559	331	942	511	474	6292	2122	2298	3262	3714	5914	5405	4167	2620	2340	4180	1455	3286	5911	3264	405	430	455	2088	2278	5180
Tb927.8.3310	Elongator-like Protein 3b	Lipids	2	318	686	682	686	55	0	589	0	272	593	21	4	48	51	6	358	135	929	883	1373	396	522	1689	1994	278	3648	3089	3200	3048	1454	5177	4963	3230	760	1700	3240	2647	4329	3304	2414	912	985	996	568	1178	1310
Tb927.3.4850	enoyl-CoA hydratase, mitochondrial precursor, putative	Lipids	2	150	348	521	572	16	17	148	0	115	924	64	1	79	137	11	459	181	336	411	609	417	338	1231	1740	339	3912	2000	2140	1704	903	1719	1681	1253	380	560	1260	1322	2022	3324	2164	365	284	344	835	1555	1613
Tb927.2.4130	enoyl-CoA hydratase/Enoyl-CoA isomerase/3-hydroxyacyl-CoA dehydrogenase, putative	Lipids	4	471	902	1424	1684	45	57	760	0	478	1440	89	4	94	194	9	856	328	964	950	1617	564	657	2062	1929	438	5539	3635	3610	4884	4304	6287	6094	3917	1700	2760	3940	3097	5082	3855	3465	1057	1092	1101	1063	1616	1104
Tb927.11.16480	enoyl-CoA hydratase/isomerase family protein, putative	Lipids	0	253	443	285	310	45	66	335	0	130	710	16	0	21	63	1	231	71	277	218	369	121	125	534	401	112	1294	923	978	2191	1687	1682	1572	1224	620	580	1220	1804	2603	2975	1672	686	563	549	279	525	412
Tb927.4.4740	ER to golgi transport of GPI proteins OR Dihydroceramide synthase)	Lipids	1	524	1174	1691	2065	0	10	513	0	349	1760	88	0	139	180	10	902	307	786	779	1553	495	520	1773	1417	273	3637	2776	3307	4755	4196	2939	2708	1727	1760	1340	1740	1609	2416	2758	1905	670	682	598	1329	2387	1731
Tb927.5.1140	Ethanolamine kinase 1	Lipids	2	301	686	634	772	149	73	824	0	407	776	91	0	46	118	6	498	194	1014	807	1390	152	314	1335	1042	286	3888	3836	3235	4052	2256	4923	4781	3370	1560	2620	3380	2108	3182	1596	1702	1302	1079	1054	169	259	336
Tb927.8.6000	fatty acid desaturase, putative	Lipids	1	628	1399	847	1144	38	64	1311	1	617	825	23	2	55	131	8	331	190	2092	2270	4179	560	1284	4772	4672	794	7783	8092	10128	16119	11076	8824	8696	6215	8380	6180	6240	3518	4115	3458	4139	2141	2149	1944	1743	3032	3539
Tb927.2.3080	fatty acid desaturase, putative,oleate desaturase, putative	Lipids	4	862	1365	1532	1800	64	66	1147	2	687	3047	82	5	214	280	26	1657	333	1345	1173	2397	1190	1110	2107	1464	708	9941	6107	7076	11313	9758	6368	6317	4786	6460	4480	4800	2414	4815	3815	3881	999	867	875	606	757	203
Tb927.6.3000	fatty acid desaturase, putative,sphingolipid delta 4 desaturase, putative	Lipids	2	490	1323	2243	2752	0	11	527	0	507	2154	97	3	171	286	30	1465	313	736	536	1097	627	404	1201	1044	265	2966	2083	3087	5308	5865	4204	4205	3316	2640	2420	3340	1781	2834	2948	2693	796	746	766	240	375	432
Tb927.9.4190	fatty acyl CoA syntetase 1 (ACS1)	Lipids	7	506	525	640	791	37	19	735	1	577	536	16	1	185	51	9	324	186	1747	2103	2449	501	930	3228	2983	694	8249	8303	8164	8528	6774	7156	6985	4327	2800	3440	4340	2731	4655	2415	1974	1179	1198	1097	632	1022	1652
Tb927.8.5080	fatty-acid amide hydrolase 2, putative, amidase, putative	Lipids	1	616	871	779	1004	100	65	1429	2	549	969	51	0	45	97	12	531	187	824	612	946	227	347	1184	949	103	1654	2215	3033	3985	1449	4962	4867	3126	2560	2220	3140	2155	4066	1592	1716	1461	1604	1339	658	1329	262
Tb927.10.3100	Glycerol-3-phosphate acyltransferase	Lipids	0	337	727	1180	1452	18	39	364	0	305	1061	90	1	57	104	9	616	245	679	531	961	198	196	807	770	195	1626	1804	1920	2899	1265	3048	2760	1939	960	1220	1940	1458	3057	1642	1254	719	751	774	194	377	567
Tb927.11.20730	Glycerophosphodiester diesterase, putative	Lipids	2	144	313	864	967	5	36	152	0	225	917	44	0	44	91	4	309	115	410	275	573			983	699	238	2492			2537	2461	2597	2356	1525	NA	NA	NA	549	1556	1970	862	361	378	357	750	851	1782
Tb927.3.3030	hypothetical protein, conserved, START (lipid-binding) domain, homologue of human NP_006636.2, probable role in phosphlipid transfer across membranes	Lipids	0	480	965	629	808	63	28	602	0	257	989	35	0	41	80	9	362	99	811	658	1047	145	500	1501	1771	237	3111	3341	3125	3223	2327	3872	3733	2616	1260	1540	2620	3077	3544	2510	2860	701	688	697	610	1678	1353
Tb927.11.6390	hypothetical protein, conserved, START domain, possible phoshatidylcholine transfer protein	Lipids	6	194	580	365	430	108	101	508	0	350	487	7	1	48	54	4	240	88	854	613	1163	532	862	2667	2477	284	2464	2977	4101	5185	3472	4322	4268	2848	5540	3200	2860	1226	2204	1548	1135	1079	1149	966	167	328	618
Tb927.3.3870	lipase domain protein, putative	Lipids	3	645	1244	1122	1304	151	308	1796	9	630	1521	26	1	72	148	8	927	221	1569	1520	3232			2509	2613	394	4018			8079	2277	6318	6374	4492	NA	NA	NA	2409	6088	2191	1413	2316	2284	2009	571	1053	648
Tb927.10.13680	lipase domain protein, putative,hypothetical protein	Lipids	2	245	520	612	646	60	39	404	0	264	430	68	0	38	86	2	305	214	595	440	761	284	353	1391	1358	202	2189	2470	2261	2740	1497	3257	3284	2643	880	1160	2660	1597	2916	1490	1042	777	903	1017	227	429	708
Tb927.1.2740	lipase-like protein, putative	Lipids	0	128	387	417	425	0	0	349	3	181	529	27	2	35	69	3	468	145	666	373	726	84	300	1257	1096	77	1410	1982	1930	4959	3546	3780	3938	2655	3060	2720	2660	2189	5442	3970	1739	714	601	790	453	523	605
Tb927.8.7440	lipase, putative	Lipids	0	181	345	807	894	35	24	256	0	215	700	32	1	45	88	8	427	128	608	472	1053	226	322	1308	1703	295	3006	2333	3081	5105	3718	3642	3750	2489	2840	2280	2500	1223	2402	2138	1076	895	1112	1003	255	515	1221
Tb927.3.3860	lipase, putative,triacylglycerol lipase, putative	Lipids	5	606	1228	1430	1633	101	136	1217	11	655	1147	80	1	90	178	8	941	342	1150	1130	1959			1651	1510	407	4362			4886	1906	5633	5567	4198	NA	NA	NA	1834	4758	1907	1436	1455	1545	1418	432	1081	538
Tb927.11.580	lipid-like atypical dual specificity phosphatase, putative	Lipids	0	97	188	536	599	14	0	127	1	101	692	23	1	57	78	7	274	116	210	186	318	119	154	548	589	49	967	613	765	1558	1068	1508	1447	970	380	500	980	784	907	1683	810	240	238	261	229	345	453
Tb927.9.7740	lipid-like atypical dual specificity phosphatase, putative	Lipids	0	91	148	441	533	14	0	176	0	61	331	25	0	16	47	0	305	89	470	415	745	160	258	723	726	206	2601	2010	1934	1781	1085	2158	2316	1483	700	760	1480	1101	2316	1161	611	496	534	574	266	388	523
Tb927.7.5450	lipin, phosphatidic acid phosphatase	Lipids	6	650	1165	1388	1537	38	69	1048	4	596	1894	30	0	131	263	8	1014	414	942	813	1589	454	530	674	677	255	2350	1530	2188	1594	869	2166	2241	1202	1260	1020	1200	1012	1987	1040	955	156	145	157	344	479	50
Tb927.10.15010	lipoic acid synthetase, mitochondrial precursor, putative	Lipids	1	240	420	389	378	78	83	621	0	142	653	34	0	52	149	1	357	181	524	369	614	235	250	807	743	74	1181	1178	1349	3254	2053	3993	3704	2396	1620	2000	2400	3818	4258	3860	3707	562	576	537	300	440	562
Tb927.10.3260	Long-chain-fatty-acid--CoA ligase 5, Acyl-CoA synthetase 5 (LACS 5)	Lipids	5	751	1413	922	1180	33	115	1813	1	1139	1482	18	0	154	97	16	785	290	1872	2171	4436	711	817	1746	1688	674	5865	6769	7640	6578	3635	3729	3698	2288	2800	2040	2300	1548	2395	1449	1696	1297	1314	1094	573	757	448
Tb927.11.7530	long-chain-fatty-acid-CoA ligase, putative	Lipids	0	376	623	681	792	44	14	620	0	343	1003	38	1	93	125	3	722	236	954	798	1506	321	619	1622	1489	323	3794	3263	3549	4721	2664	6534	6380	4551	2080	3060	4580	2428	5233	3317	2523	986	834	1021	333	667	475
Tb927.11.4490	long-chain-fatty-acid-CoA ligase, putative,acyl-CoA synthetase, putative,fatty acid thiokinase (long chain), putative	Lipids	1	272	516	638	728	36	21	368	0	224	559	27	0	69	66	0	278	166	730	656	961	148	200	1338	1174	224	1551	1921	2277	2801	1264	4321	3840	2767	900	1260	2780	1876	3709	2472	1568	777	781	839	457	725	1447
Tb927.8.6390	lysophospholipase, putative,alpha/beta hydrolase, putative (TbLysoPLA)	Lipids	3	239	232	747	859	16	15	278	0	264	908	7	0	117	75	9	627	153	1274	1309	2346	339	669	2447	3084	572	7134	6990	7227	8314	7473	3186	4617	2005	4540	6320	2020	1466	2603	3881	1878	599	760	685	400	632	4031
Tb927.4.4360	monoglyceride lipase, putative	Lipids	1	185	412	612	742	0	26	239	0	61	479	43	0	31	109	7	459	154	342	294	490	264	349	1410	1307	265	2543	2767	2741	1737	1088	1935	1978	1252	740	1000	1260	1132	1606	1699	1161	442	506	372	179	332	474
Tb927.8.8020	monoglyceride lipase, putative	Lipids	3	226	593	1212	1517	0	21	271	2	196	878	159	1	48	163	15	759	201	379	297	608	165	168	399	288	137	1494	695	979	1645	1557	1774	1678	1321	1000	940	1320	1085	2144	2245	1529	335	316	350	260	417	280
Tb927.11.3350	MT1 phospholipid-transporting ATPase 1-like protein	Lipids	4	829	1246	1354	1658	137	328	2276	0	1294	1790	32	1	120	108	17	1139	172	1940	1680	3283	374	952	1129	1055	720	6033	4435	5687	1389	602	3580	3496	2003	2220	1800	2020	1054	2627	783	683	444	415	362	164	179	74
Tb927.5.3710	Neutral sphingomyelinase	Lipids	2	592	950	3116	3641	161	61	1020	3	966	3512	24	4	264	411	22	2077	537	1109	1026	1910	670	800	2420	2142	492	5024	4076	4904	8114	7075	5594	5634	3806	4140	3980	3820	2171	5856	5725	1322	1607	1725	1487	863	1011	1967
Tb927.8.1820	nonspecific lipid-transfer protein, putative,sterol carrier protein, putative	Lipids	3	115	282	240	253	60	38	199	0	172	255	9	0	23	27	2	173	80	265	278	502	124	157	1027	777	83	1186	1399	1520	2478	1272	2630	2461	1565	1120	980	1580	1417	2039	1825	1416	450	488	525	106	153	613
Tb927.9.7700	palmitoyl acyltransferase 1, putative	Lipids	0	363	742	1225	1421	35	27	364	0	357	1435	57	2	132	142	7	659	301	721	530	842	554	479	1913	1483	270	3714	2239	2915	4544	4146	3098	2870	1914	1060	1260	1920	1454	2560	2526	1330	844	923	1088	1017	1124	1716
Tb927.3.2400	palmitoyl acyltransferase 10, putative	Lipids	2	86	167	499	532	10	2	93	0	151	429	83	0	33	63	2	249	133	242	194	298	218	170	653	408	83	1330	787	984	1968	1683	1733	1681	1138	380	560	1140	787	1612	1620	621	316	295	322	356	513	926
Tb927.7.3350	palmitoyl acyltransferase 11, putative	Lipids	1	183	310	288	347	36	31	404	0	212	435	7	0	28	33	5	219	81	615	520	864	253	321	1409	1479	285	4068	2816	2947	2977	1268	3572	3353	2207	1300	1280	2220	1308	3198	2047	1121	805	766	797	425	737	1820
Tb927.8.3400	palmitoyl acyltransferase 12, putative	Lipids	3	143	293	461	620	11	3	214	0	93	228	32	1	28	41	1	152	75	183	163	260	84	86	300	285	51	665	605	543	1197	835	1243	1281	935	500	500	940	1371	2003	1431	1265	309	290	304	188	500	225
Tb927.10.10800	palmitoyl acyltransferase 2, TbPAT2	Lipids	1	118	261	305	414	0	26	145	0	62	307	37	0	24	39	3	233	76	364	266	517	68	116	593	606	93	975	1091	1115	1587	589	1513	1601	1062	700	680	1060	1104	1818	1147	821	360	375	435	95	175	446
Tb927.10.690	palmitoyl acyltransferase 3, putative	Lipids	1	130	290	1067	1186	5	6	72	0	125	1214	81	1	60	136	11	549	159	294	240	389	311	190	676	453	186	1691	759	836	2210	2046	2088	2089	1647	1460	1320	1660	1193	1822	3269	1482	415	421	412	426	657	1225
Tb927.11.9070	palmitoyl acyltransferase 4, putative	Lipids	1	183	340	591	730	48	24	261	2	116	908	68	0	57	123	4	623	186	580	460	811	472	409	1161	943	270	3523	2172	2138	3177	1913	3922	3787	2546	1840	2540	2560	1645	2669	2893	1834	600	699	659	394	636	775
Tb927.11.12650	palmitoyl acyltransferase 5, putative	Lipids	0	196	426	387	420	12	13	460	4	199	437	61	0	25	66	3	290	108	347	307	430	165	217	886	808	159	1396	1513	1649	2672	1434	1961	1923	1430	1540	1220	1440	1453	2082	1451	1502	478	532	502	115	155	648
Tb927.11.4220	palmitoyl acyltransferase 6, putative	Lipids	1	118	327	672	829	0	7	178	0	159	681	107	0	47	98	3	464	147	314	264	490	206	188	639	449	125	1781	1108	1190	2429	1997	2334	2297	1254	880	800	1260	1334	1843	2053	1450	419	452	427	468	719	641
Tb927.11.6220	palmitoyl acyltransferase 7, putative	Lipids	1	237	498	654	711	20	17	364	1	241	780	12	0	59	103	4	505	195	576	497	845	374	491	1087	1168	251	2576	1727	2079	2838	1952	2720	2685	1494	1180	1340	1500	821	1379	1151	920	560	523	557	284	569	365
Tb927.11.7230	palmitoyl acyltransferase 8, putative	Lipids	0	77	171	341	393	0	0	113	0	151	439	20	0	20	41	6	223	56	173	203	338	103	107	536	543	54	1212	986	860	1854	940	1477	1603	1122	900	980	1120	738	1879	2070	680	509	519	524	872	1071	874
Tb927.11.7360	palmitoyl acyltransferase 9, putative	Lipids	2	178	402	928	986	0	10	99	0	139	844	96	0	59	99	7	484	115	378	297	433	186	165	557	858	82	1231	1103	1052	2348	2134	2417	2430	1574	1340	1480	1580	2052	2575	3525	2544	453	502	446	411	575	1381
Tb927.8.480	phosphatidic acid phosphatase protein, putative	Lipids	0	3	96	162	209	14	12	65	0	64	111	34	2	2	20	1	8	5	1194	664	1082	126	101	1312	1033	228	2038	2535	4216	410	707	46	35	35	20	20	40	43	234	178	76	264	147	148	48	76	154
Tb927.10.13930	phosphatidic acid phosphatase, putative	Lipids	2	158	240	2518	2773	0	6	91	0	226	1333	167	2	372	118	16	1499	496	476	436	741	99	224	798	829	139	2477	1788	1937	4171	4572	3624	3805	2331	2160	3080	2340	1572	3871	4533	1322	890	1086	964	1420	1653	3451
Tb927.10.13400	Phosphatidic acid phostphatase, putative	Lipids	2	64	483	488	534	0	13	67	0	87	364	105	2	27	132	5	294	135	256	187	342			409	270	36	446			2759	2529	2632	2935	1954	NA	NA	NA	1390	914	3531	2486	419	294	386	666	1001	1415
Tb927.8.1720	phosphatidylglycerolphosphate synthase, mitochondrial	Lipids	2	514	1179	727	886	55	18	698	4	267	508	45	0	39	67	3	331	164	656	528	834	227	248	1165	1080	145	1608	2417	2242	3014	992	2655	2600	2036	1220	1080	2040	3399	3871	2900	2893	739	733	701	170	341	598
Tb927.9.10080	phosphatidylserine decarboxylase, putative	Lipids	0	135	288	315	401	1	0	244	0	118	482	21	0	46	66	3	288	149	222	176	289	184	162	478	535	117	1627	973	706	1468	829	1359	1376	1253	540	580	1260	1613	1928	2492	2035	287	268	354	590	879	1025
Tb927.7.3760	phosphatidylserine synthase, putative	Lipids	7	254	525	1181	1399	22	1	305	0	400	525	51	0	52	108	7	512	192	848	938	1448	715	550	1775	1999	373	4878	4179	4129	4440	3171	4722	4533	3034	880	1400	3040	1058	1680	1943	1132	617	731	753	372	535	1070
Tb927.1.4830	Phospholipase A1	Lipids	0	108	201	1608	1722	13	7	112	0	127	2505	84	1	331	214	16	1556	251	433	692	1253	441	252	498	407	549	6340	2364	2484	3364	3899	5933	4804	2010	2220	4200	2020	965	3905	4016	1858	365	345	423	1326	1385	3643
Tb927.9.12700	phospholipase A1, putative	Lipids	1	282	447	1068	1295	24	0	308	0	315	815	60	1	78	200	12	540	235	1001	710	1186	324	312	2022	1394	185	2202	3728	4103	4566	5204	5637	5262	3757	2780	3200	3780	807	2271	1980	1138	1195	1092	1222	163	235	375
Tb927.4.1510	phospholipid-translocating ATPase, putative	Lipids	1	634	1222	1561	1958	61	57	920	2	734	2713	41	1	169	258	12	1381	530	1442	1238	1930	776	868	3038	2884	662	5713	6718	6389	7084	3410	5364	5243	4211	2880	2960	4220	2217	5331	2523	1571	2015	1990	2042	495	669	662
Tb927.6.3550	phospholipid-translocating P-type ATPase (flippase), putative	Lipids	5	729	1797	3116	3986	159	105	1786	2	1075	2927	100	2	222	390	41	2050	538	1747	1700	3266	1699	1398	2326	1811	761	8402	5629	6622	12253	9340	3720	3500	2489	2900	2460	2500	1391	3272	2161	1327	1735	1491	1610	1058	1469	763
Tb927.11.13000	phospholipid-transporting ATPase, putative	Lipids	4	791	1313	1322	1642	137	116	1599	5	934	1355	58	1	123	161	14	1085	402	2129	2054	3429	4703	6588	24883	18326	3450	49785	46572	42365	8291	2738	6968	6738	4342	3920	3680	4360	2211	5034	1847	1279	2770	2906	2823	274	418	691
Tb927.11.13220	phospholipid:diacylglycerol acyltransferase-like protein	Lipids	5	491	872	441	511	106	60	812	0	203	723	17	0	48	113	4	595	183	679	641	1087	350	497	1322	965	381	4063	3540	3331	4397	1288	3984	3794	2955	1300	1860	2960	5879	6313	4222	6120	709	796	732	497	1004	1020
Tb927.11.4700	prostaglandin f synthase	Lipids	1	841	1079	815	894	0	32	566	0	201	3057	19	4	201	158	28	832	174	1202	1218	1798	550	632	2512	3124	778	7616	6020	5107	6487	5463	2756	2830	2098	3080	2940	2100	9034	6362	10188	8285	861	1185	975	613	1125	10113
Tb927.4.1020	Serine palmitoyltransferase	Lipids	3	349	545	1075	1254	0	28	416	1	299	1043	30	0	54	152	5	758	236	932	775	1386	401	465	1556	1469	388	3757	4342	3773	5319	3419	5583	5242	3482	2280	2920	3500	2408	4277	3117	2217	1039	1040	987	1008	1447	1881
Tb927.10.4050	serine palmitoyltransferase, putative	Lipids	2	712	1566	1640	1985	119	18	1241	0	571	1168	25	0	72	105	8	646	156	1042	856	1626	181	330	758	901	272	2648	4023	4282	3311	1638	2166	2094	1300	1820	1200	1300	1014	1762	680	1061	521	466	394	42	126	47
Tb927.10.15970	sphingomyelin/ceramide phosphorylethanolamine synthase, bifunctional	Lipids	0	175	378	298	327	27	49	424	2	158	450	12	1	21	68	4	331	116	333	336	637	60	189	303	288	107	1158	1440	1247	951	233	951	935	723	440	420	720	287	1067	459	366	497	550	548	81	205	128
Tb927.7.1240	Sphingosine kinase	Lipids	4	428	771	1138	1214	19	41	590	0	457	1021	37	1	70	109	10	647	206	1010	916	1910	90	267	1455	1290	161	1038	2593	2794	5179	3276	5091	5020	3704	3000	3220	3720	1905	4580	2636	1694	1603	1612	1441	411	681	411
Tb927.8.7730	Sphingosine N-acyltransferase, putative	Lipids	2	172	605	412	431	0	5	225	0	115	322	43	1	14	49	6	214	76	341	196	309	302	316	940	875	180	2174	1532	1729	1711	1449	1607	1526	1365	940	1040	1380	1416	1364	2802	2748	518	573	467	602	1106	664
Tb927.6.3630	Sphingosine-1-phosphate lyase	Lipids	4	240	513	749	893	8	0	373	0	272	546	40	1	56	112	7	384	212	733	678	1054	455	500	1510	1212	302	3257	2682	2701	3299	3129	2764	2738	2028	1040	1920	2040	1855	2404	2151	1699	462	546	607	352	397	1261
Tb927.11.8950	leucine rich repeat (TbLRRP1), in bilobe	LRRP	2	304	583	665	736	36	59	693	0	300	680	16	0	42	82	10	402	139	1165	1035	1884	84	142	2478	3612	186	812	4245	4223	4162	2011	4127	4185	2694	2840	3340	2700	2092	3649	2186	1911	1127	1125	1243	244	443	2179
Tb927.1.1030	leucine-rich repeat protein (LRRP)	LRRP	3	232	417	497	562	0	24	331	2	324	752	31	3	85	122	15	468	174	616	538	1075			NA	NA	325	3233			3862	3015	3567	3354	2340	1760	1520	2340	2008	3273	4232	2638	970	909	928	1144	1575	1672
Tb927.1.3320	leucine-rich repeat protein (LRRP)	LRRP	2	127	206	534	560	0	19	144	7	135	846	12	0	97	58	8	633	132	144	149	220			NA	NA	106	764			540	281	722	850	756	1620	800	760	772	1955	2213	1264	152	173	170	170	360	295
Tb927.1.4180	leucine-rich repeat protein (LRRP)	LRRP	1	263	502	629	726	96	21	557	0	299	1111	6	0	94	142	3	729	217	1083	803	1340			NA	NA	261	1939			3953	2386	5185	5089	2858	2240	2980	2880	2077	3968	2005	1640	1428	1326	1296	273	443	235
Tb927.1.5030	leucine-rich repeat protein (LRRP)	LRRP	2	201	407	1136	1415	33	20	183	0	293	618	60	0	85	121	4	466	269	508	550	769			NA	NA	326	3489			2927	2739	2257	2065	1646	900	760	1660	1160	2596	1408	940	1064	1031	1055	258	329	227
Tb927.10.14410	leucine-rich repeat protein (LRRP)	LRRP	1	442	856	916	988	17	57	808	1	433	1329	50	0	109	150	6	885	352	1147	938	1552			NA	NA	457	3747			3400	1692	6545	6455	3981	2520	3460	4000	2373	4364	1829	1823	1159	1235	1339	587	1017	1289
Tb927.10.14460	leucine-rich repeat protein (LRRP)	LRRP	5	539	986	1323	1632	124	51	1021	2	483	2016	75	0	160	223	10	1354	413	1405	1198	2077			NA	NA	452	3706			5316	2884	6260	6106	3920	2600	3040	3940	3814	5516	3472	3961	1481	1407	1413	996	1536	825
Tb927.10.14610	leucine-rich repeat protein (LRRP)	LRRP	1	324	589	907	1254	86	72	595	0	450	775	136	1	100	104	9	670	320	1668	1379	2329			NA	NA	415	4510			6464	4359	8584	7983	4799	3040	4220	4820	2901	5375	2493	2395	1951	1838	1929	1171	1851	856
Tb927.10.15260	leucine-rich repeat protein (LRRP)	LRRP	2	277	604	631	727	30	18	389	0	315	783	17	0	52	85	7	534	166	584	505	1012			NA	NA	120	1050			2042	963	2722	2748	1721	1200	1160	1720	937	1604	618	834	464	499	529	151	189	88
Tb927.10.1950	leucine-rich repeat protein (LRRP)	LRRP	1	200	510	513	612	15	16	312	1	249	453	27	0	35	77	6	278	135	495	362	572			NA	NA	165	1887			2273	964	3204	2861	1980	480	840	1980	1083	2005	1540	1083	553	660	659	428	709	538
Tb927.10.5980	leucine-rich repeat protein (LRRP)	LRRP	3	249	532	1706	1967	0	36	339	1	195	2023	58	4	252	421	13	1913	702	455	375	675			NA	NA	231	1611			2841	2842	2021	1978	1349	980	1060	1360	838	1909	2267	1178	488	457	495	202	366	473
Tb927.10.9010	leucine-rich repeat protein (LRRP)	LRRP	0	92	234	423	426	6	9	253	1	134	744	66	1	72	119	7	552	135	198	142	279			NA	NA	109	1224			1845	1125	2649	2583	1568	860	1160	1580	1534	1764	3691	3202	374	316	362	823	1065	869
Tb927.11.11860	leucine-rich repeat protein (LRRP)	LRRP	4	334	737	1048	1180	91	126	698	1	287	1185	32	3	112	148	6	716	273	797	605	1062			NA	NA	257	3174			4898	2830	5127	5226	3107	3440	3380	3120	2846	4615	4189	2967	966	964	985	501	726	828
Tb927.11.12550	leucine-rich repeat protein (LRRP)	LRRP	NA	NA	NA	NA	NA	NA	NA	NA	NA	NA									NA	NA	NA			NA	NA	428	4874					NA	NA	NA	2100	2060	2700	NA	NA	NA	NA	NA	NA	NA	NA	NA	NA
Tb927.11.16880	leucine-rich repeat protein (LRRP)	LRRP	1	178	296	395	400	32	28	342	0	188	557	10	0	35	49	1	352	114	690	592	875			NA	NA	167	1854			2694	1914	3632	3454	1861	1160	1340	1860	1526	3080	1760	1143	820	807	889	497	630	1069
Tb927.11.1960	leucine-rich repeat protein (LRRP)	LRRP	1	148	247	760	881	11	4	262	0	195	1241	20	2	159	102	2	588	171	451	410	669			NA	NA	271	3058			3362	2961	4082	3733	2097	3340	3380	2100	1928	2950	3692	2721	793	727	752	1368	1480	1951
Tb927.11.3420	leucine-rich repeat protein (LRRP)	LRRP	0	184	341	328	388	50	38	427	2	156	743	14	0	39	96	3	429	170	438	374	623			NA	NA	147	1221			2838	1353	2742	2636	1789	1480	1400	1800	1356	2030	1546	1287	468	597	514	280	337	870
Tb927.11.4060	leucine-rich repeat protein (LRRP)	LRRP	0	153	248	593	666	1	33	291	2	330	786	19	1	45	145	8	506	136	150	122	174			NA	NA	99	964			1811	1445	1604	1454	885	3200	1280	880	747	2505	2039	571	458	528	486	137	361	383
Tb927.11.4120	leucine-rich repeat protein (LRRP)	LRRP	0	228	307	358	493	32	21	374	0	256	826	6	2	86	79	3	325	132	238	304	561			NA	NA	125	2203			2148	1293	2297	1774	1124	740	720	1120	1417	3917	2419	1036	565	683	595	519	1191	1385
Tb927.11.5040	leucine-rich repeat protein (LRRP)	LRRP	4	370	491	2165	2622	42	45	410	0	486	1890	27	6	192	220	8	1175	312	794	737	1270			NA	NA	331	4100			7070	6670	4952	4953	3457	4800	3720	3480	1518	3436	2243	1101	1282	1303	1159	443	675	638
Tb927.11.5190	leucine-rich repeat protein (LRRP)	LRRP	5	864	1734	1924	2424	76	104	1222	2	930	2666	45	1	188	307	25	1794	424	1990	1655	3002			NA	NA	886	8285			7496	3954	5518	5415	3584	2360	2780	3600	2063	4532	1721	1731	1604	1800	1657	785	1355	476
Tb927.11.6370	leucine-rich repeat protein (LRRP)	LRRP	5	332	490	1074	1250	5	26	403	0	389	1202	29	0	150	139	5	755	364	1465	1212	2165			NA	NA	447	4145			6477	6955	4881	4801	3167	2400	3100	3180	1549	3701	2430	1111	1502	1593	1517	532	863	998
Tb927.11.6760	leucine-rich repeat protein (LRRP)	LRRP	1	360	570	604	593	11	22	467	0	242	1442	5	1	49	140	7	638	207	495	451	719			NA	NA	74	477			2202	699	3457	3544	2444	1340	1520	2460	1419	2690	1921	2035	689	778	731	83	159	164
Tb927.11.860	leucine-rich repeat protein (LRRP)	LRRP	2	354	614	531	635	133	70	626	0	435	939	8	0	51	90	7	573	201	778	763	1179			NA	NA	414	3624			3853	1822	3985	3727	2249	960	1040	2260	1788	2761	1604	1460	897	822	1003	536	898	1167
Tb927.2.1380	leucine-rich repeat protein (LRRP)	LRRP	4	473	401	505	658	19	14	396	0	598	1197	10	0	86	71	9	569	100	19	122	224			NA	NA	376	8139			6766	7474	241	157	138	20	20	140	538	2496	1826	383	742	766	836	299	733	27
Tb927.3.1490	leucine-rich repeat protein (LRRP)	LRRP	2	376	760	883	1096	34	40	602	1	298	1070	44	2	152	219	8	681	230	335	349	613			NA	NA	215	2217			2153	1980	1135	1006	541	900	420	540	1026	2445	1293	983	443	430	482	295	846	465
Tb927.3.1770	leucine-rich repeat protein (LRRP)	LRRP	1	327	650	898	1019	26	62	615	1	380	1819	28	2	147	180	10	873	299	852	699	1278			NA	NA	278	2013			4167	3145	3516	3248	2193	3140	2380	2200	1569	3227	2249	1655	946	1000	902	722	992	667
Tb927.3.2790	leucine-rich repeat protein (LRRP)	LRRP	1	211	395	395	479	20	60	484	0	328	681	33	1	64	110	5	596	261	812	809	1275			NA	NA	327	3476			2577	1271	3788	3787	2605	1340	1840	2620	1430	2512	886	1046	571	556	655	472	730	450
Tb927.3.4730	leucine-rich repeat protein (LRRP)	LRRP	1	172	364	479	517	50	51	509	0	236	451	12	1	67	64	3	324	122	602	544	901			NA	NA	179	1863			4041	2796	4340	4170	2193	1700	1700	2200	1917	2797	3051	1900	614	702	728	1003	1187	1762
Tb927.3.580	leucine-rich repeat protein (LRRP)	LRRP	2	143	451	573	754	10	27	147	0	256	485	36	2	70	153	6	518	205	346	286	393			NA	NA	321	3220			2353	1823	2793	2957	2196	3760	2360	2200	1268	1640	2037	1372	560	681	731	510	794	564
Tb927.4.1220	leucine-rich repeat protein (LRRP)	LRRP	0	136	276	316	375	18	44	320	0	338	315	2	2	28	21	13	235	20	661	691	1404			NA	NA	264	2235			4652	3684	6532	6024	4121	5220	4840	4140	2194	4877	4433	3933	1031	926	954	1752	1951	1073
Tb927.6.1160	leucine-rich repeat protein (LRRP)	LRRP	0	367	541	570	824	52	55	836	0	359	1088	16	3	115	97	10	573	200	1114	1073	2094			NA	NA	300	2543			5510	3680	3667	3406	2339	1920	1920	2340	1795	3060	1622	1631	1044	1164	1003	231	397	422
Tb927.6.1490	leucine-rich repeat protein (LRRP)	LRRP	0	147	400	470	422	22	20	310	0	187	556	21	0	48	81	1	323	110	340	210	429			NA	NA	131	1361			2537	1643	2752	2593	1791	1000	1280	1800	1602	2845	3054	1700	441	462	527	269	482	880
Tb927.6.1940	leucine-rich repeat protein (LRRP)	LRRP	0	251	472	915	1128	52	1	448	0	269	709	55	1	60	94	1	547	182	615	595	936			NA	NA	306	3301			3050	1472	4104	3822	2441	2420	2140	2460	1713	4229	1964	1292	1181	1125	1086	1339	1754	1505
Tb927.6.5030	leucine-rich repeat protein (LRRP)	LRRP	4	393	547	1253	1438	16	40	497	0	509	2886	63	8	341	262	13	1749	333	783	706	1449			NA	NA	365	3263			4277	4786	4745	4407	2628	2260	2480	2640	2063	4162	4584	2685	800	778	777	698	912	1108
Tb927.7.1430	leucine-rich repeat protein (LRRP)	LRRP	1	229	498	871	988	20	51	263	0	304	1392	44	0	233	160	4	751	276	557	494	943			NA	NA	334	3410			4240	3697	3890	3526	2176	1560	2020	2180	1849	3725	4080	1918	917	809	743	1186	1775	2394
Tb927.7.2730	leucine-rich repeat protein (LRRP)	LRRP	3	144	211	693	905	4	15	143	0	170	913	31	4	103	85	4	413	160	321	321	530			NA	NA	150	2259			1415	1482	1834	1743	1276	980	960	1280	859	2148	1954	1097	377	396	399	1021	931	1233
Tb927.7.290	leucine-rich repeat protein (LRRP)	LRRP	2	228	863	1096	1203	18	24	504	0	468	668	167	0	60	139	5	497	214	687	451	782			NA	NA	106	1275			5284	3355	4402	4274	2730	2640	3180	2740	2235	2435	3493	2590	810	652	725	163	293	164
Tb927.7.5600	leucine-rich repeat protein (LRRP)	LRRP	4	614	1260	1626	1973	44	15	1226	3	496	2098	36	0	193	286	19	1377	485	1050	986	1915			NA	NA	326	2338			3554	2807	2940	2876	1819	2500	1860	1820	1050	1830	1272	1377	598	477	621	110	211	188
Tb927.7.7110	leucine-rich repeat protein (LRRP)	LRRP	3	481	873	956	1181	65	103	643	0	435	1636	52	2	116	283	4	980	384	751	657	1156			NA	NA	389	4624			5803	4714	4920	5012	3284	1480	1440	3300	2625	4655	3456	2405	1051	1051	1129	313	561	1250
Tb927.7.7240	leucine-rich repeat protein (LRRP)	LRRP	1	200	345	369	402	6	50	431	0	247	717	6	0	42	101	2	558	188	896	858	1376			NA	NA	299	2873			3526	1673	5584	5464	3189	1640	2360	3200	2041	4211	1412	1206	1233	1295	1268	435	772	1010
Tb927.9.12170	leucine-rich repeat protein (LRRP)	LRRP	1	473	836	1596	1848	24	31	697	0	484	2263	32	3	195	219	17	1550	327	519	510	993			NA	NA	190	1531			1649	1496	806	824	486	960	520	480	461	997	856	723	329	317	298	207	403	83
Tb927.9.14400	leucine-rich repeat protein (LRRP)	LRRP	0	112	247	257	316	15	13	271	0	113	207	14	2	38	53	0	104	120	452	371	575			NA	NA	243	2325			2278	986	2100	2024	1496	1100	1260	1500	836	1794	729	616	476	421	501	96	124	471
Tb927.9.14550	leucine-rich repeat protein (LRRP)	LRRP	0	208	401	498	618	19	36	291	0	213	880	14	1	69	111	5	542	86	600	494	632			NA	NA	612	5641			2125	1547	NA	NA	NA	NA	NA	NA	933	1124	1046	885	384	364	427	439	470	729
Tb927.9.4850	leucine-rich repeat protein (LRRP)	LRRP	3	284	566	972	1118	23	28	437	0	233	1650	127	2	157	267	10	958	389	313	279	429			NA	NA	191	1791			533	341	1148	1078	1002	360	380	1000	849	2083	2571	1090	410	429	417	724	1217	1114
Tb927.11.12540	leucine-rich repeat protein (LRRP), putative	LRRP	11	626	975	904	1158	87	84	1083	2	736	2288	35	2	129	192	6	1269	317	1539	1405	2455	216	310	542	406	196	2991	2052	2204	6488	4143	5729	5684	3787	2720	2660	3800	2384	5347	1882	2702	1789	1600	1756	1183	1956	811
Tb927.1.1020	leucine-rich repeat-containing protein	LRRP	2	193	326	591	581	46	18	336	0	151	706	28	0	33	114	2	556	225	484	430	658	285	281	803	676	148	1310	1277	1569	2880	1794	2368	2187	1478	1060	1000	1480	934	2786	1413	759	698	618	629	371	568	543
Tb927.1.780	leucine-rich repeat-containing protein	LRRP	0	165	325	1228	1403	0	26	248	0	181	1374	44	1	152	225	15	809	279	378	312	594	419	289	1087	993	201	1980	857	1347	2673	2479	2382	2092	1246	1460	1420	1260	965	1610	2691	1367	600	558	565	489	698	931
Tb927.6.1550	POMP30 leucine-rich repeat protein (LRRP)	LRRP	2	365	1074	467	618	24	13	436	0	160	430	22	0	29	46	6	207	64	505	450	741			NA	NA	100	970			3657	2275	2973	2862	2436	1580	1760	2440	2944	3649	3781	3138	618	542	618	252	570	661
Tb927.3.2950	ribonuclease inhibitor- like protein LRRP-like	LRRP	2	386	725	1544	1717	10	21	703	2	613	1955	46	3	192	195	12	1139	313	976	935	1583			NA	NA	421	4302			5248	4550	4275	4143	2478	2980	2540	2480	2291	4439	3082	1897	915	905	879	786	1171	686
Tb927.11.7220	C-terminal BEACH domains, role in portein sorting, similar to yeast Bph1 but not top hit.	Lysosome	11	1508	3201	4711	5653	112	70	2311	1	1901	4275	172	0	298	439	23	2647	764	2996	2988	5362	1010	1462	3774	3120	1397	14631	10303	10578	8190	2571	8713	8341	4879	4580	3840	4900	2313	5923	2129	1449	1661	1445	1709	1197	1671	889
Tb927.8.2310	(H )-ATPase G subunit, putative	Lysosome	1	121	251	444	525	12	31	239	1	243	968	9	3	93	72	14	491	105	717	753	1295	407	470	1657	1079	352	2884	2313	3176	4637	5195	3979	3929	2276	2020	2300	2280	1514	2516	2064	1240	760	756	694	1063	1500	2299
Tb927.7.3320	ATG12/APG12, putative (ATG12)	Lysosome	0	51	126	403	494	0	2	89	0	91	357	52	0	33	46	3	201	52	129	100	199	74	107	461	279	83	975	744	853	1321	1055	1010	1043	626	780	600	620	467	853	1054	398	208	186	197	88	108	451
Tb927.11.6960	ATG16/SAP18/CVT11/APG16, putative (ATG16)	Lysosome	2	173	238	353	342	36	19	389	0	239	659	19	1	65	99	5	418	158	740	587	1048	393	436	1256	1122	279	2886	2325	2298	3543	3297	3731	3576	2555	700	1380	2560	1345	2789	2045	941	785	886	920	275	507	650
Tb927.11.16290	AUT2/APG4/ATG4 cysteine peptidase, putative (ATG4.1)	Lysosome	0	181	349	603	647	0	24	256	0	134	355	21	2	54	58	4	197	144	384	305	506	144	228	658	864	113	1557	952	1078	2907	1931	2417	2378	1705	920	880	1720	1789	2936	3226	2123	406	410	443	464	568	835
Tb927.6.1690	AUT2/APG4/ATG4 cysteine peptidase, putative, (ATG4.2)	Lysosome	0	131	316	509	663	9	0	288	0	92	617	32	0	31	151	2	428	155	232	186	334	204	156	376	300	56	721	457	689	1511	1049	1583	1634	1176	580	640	1180	831	1377	2303	1020	282	282	281	108	164	176
Tb927.10.12620	Golvesin-2 vacuolar protein	Lysosome	1	474	777	630	679	102	136	936	2	372	1319	19	0	122	122	5	786	291	1218	975	1649	212	399	1136	1134	303	3382	2779	3476	2676	986	3925	3624	2554	1240	1380	2560	2135	3512	1384	1884	1078	989	1080	252	422	181
Tb927.6.2430	hypothetical protein, conserved (ATG5)	Lysosome	0	138	207	701	873	0	0	109	0	80	690	31	3	69	91	7	254	150	408	344	514	295	362	876	773	211	3008	1362	1881	2502	2410	2057	1926	1333	620	760	1340	1172	1724	2205	1051	539	578	556	894	884	1278
Tb927.5.1830	lysosomal/endosomal membrane protein p67 (p67)	Lysosome	39	6029	13682	19343	21995	729	861	10013	14	6257	16231	266	20	929	1361	111	7388	2035	9402	7387	14852	7620	8306	25692	31077	5687	68357	33088	42232	71086	38953	44135	43883	29049	23040	25100	29180	17925	39095	18547	11390	16550	17215	14483	4394	7064	8923
Tb927.10.12980	methyltransferase, NOL1/NOP2/sun family	Lysosome	2	438	745	1059	1276	81	0	625	2	420	1163	79	4	99	203	11	768	322	981	827	1303	749	629	2070	1347	510	5505	3414	3651	4692	2926	5072	4537	3331	1060	1420	3340	2336	4354	2769	1548	919	897	1035	1090	1330	1971
Tb927.10.6150	neurobeachin/beige protein, putative	Lysosome	16	1965	3898	4827	5925	246	166	3053	4	2222	4317	223	7	310	386	52	3426	927	3123	3232	6239	719	1506	4104	3104	1005	10213	11633	12231	10093	3981	9124	9458	5647	6260	4400	5680	2892	7530	1952	1638	2489	2262	2498	927	1469	668
Tb927.11.11160	Phosphate transporter (TbPho91	Lysosome	6	330	621	1155	1409	66	9	346	0	415	870	34	1	89	125	5	560	204	778	628	1073	385	353	1717	1352	365	2852	3096	3304	4605	2784	3500	3301	1961	1020	1060	1960	1484	3435	1982	1021	1229	1152	1180	232	348	386
Tb927.10.12450	SNARE 2.1 of T cruzi	Lysosome	2	80	229	515	619	15	0	116	0	80	462	90	2	32	75	5	331	91	255	235	409	142	115	368	406	107	1629	492	697	1357	1137	1893	1768	1326	500	560	1340	771	1128	1855	1312	283	325	284	198	335	760
Tb927.4.1080	V-type ATPase, A subunit, putative	Lysosome	0	517	679	1043	1225	26	67	878	2	754	1646	14	3	144	147	5	969	198	2134	1658	3143	792	1136	4432	3651	795	9848	10358	9716	8972	5651	10095	10068	5624	3620	5480	5640	2548	7000	2530	1556	1965	1888	1775	636	1028	1616
Tb927.6.5050	V-type ATPase, C subunit, putative	Lysosome	2	145	217	839	1031	0	0	133	0	100	375	33	0	73	54	10	244	145	517	427	754	519	360	981	746	294	3765	2163	2166	3410	3570	4228	3991	2746	1660	1940	2760	1087	2613	2354	1175	724	746	651	330	347	1505
Tb927.5.550	V-type proton ATPase subunit D, putative	Lysosome	0	177	285	578	684	16	51	273	0	251	334	16	0	44	70	4	240	157	593	413	611	281	356	1170	1060	348	4142	2902	2559	2773	2408	1839	1863	1417	440	720	1420	755	2094	989	434	679	613	704	279	453	286
Tb927.6.2770	vacuolar assembly protein vps41, putative	Lysosome	2	434	818	1554	1904	28	81	686	5	525	2378	105	2	209	268	12	1139	449	980	825	1386	418	684	1927	1525	485	4265	2545	3209	5521	4796	5370	4949	3482	1300	2120	3500	2025	4029	3007	1531	1501	1389	1454	1071	1525	1530
Tb927.8.2100	vacuolar ATP synthase 16 kDa proteolipid subunit, putative	Lysosome	1	130	169	719	810	0	0	131	0	151	592	39	0	63	114	4	433	142	442	350	648	300	214	1253	995	277	3122	1584	1996	3099	2869	3069	2795	1817	500	840	1820	721	1791	2076	642	469	460	467	346	501	1235
Tb927.10.14040	vacuolar ATP synthase subunit c, putative	Lysosome	3	368	588	1111	1484	13	27	499	2	601	2481	32	4	236	307	24	1109	292	876	825	1719	628	418	1322	1168	409	5514	3182	3281	6660	6319	6140	5602	3723	2320	3060	3740	2962	6626	8342	2514	1701	1654	1470	3291	2983	4131
Tb927.10.3760	vacuolar ATP synthase subunit d, putative	Lysosome	1	209	285	634	675	0	7	262	0	330	1602	6	0	124	195	15	813	173	447	372	788	458	318	989	778	194	2179	1326	1667	3549	3805	4200	4217	2952	2360	3000	2960	1763	3378	4327	2027	1051	926	968	391	551	1389
Tb927.10.200	vacuolar ATP synthase, putative	Lysosome	3	319	406	1545	1798	0	39	323	0	591	1675	72	1	239	186	17	1137	247	1253	1036	2084	1094	718	3403	2434	668	6054	5159	6111	10409	11538	14313	14075	8916	11260	10360	8960	2813	7845	7349	1712	1539	1715	1760	3258	2956	9246
Tb927.10.13020	vacuolar protein sorting complex subunit, putative,Vps16, putative	Lysosome	2	387	778	2259	2726	33	18	571	1	509	1983	180	2	205	395	12	1423	543	945	962	1755	803	531	1437	1369	600	5731	2845	3211	5063	4764	5294	4788	3219	960	1660	3240	1568	4089	3143	1550	1361	1357	1422	1975	1998	2936
Tb927.10.2270	vacuolar protein sorting-associated protein 35, putative	Lysosome	2	444	642	646	837	79	114	1084	3	472	832	16	2	127	81	7	474	210	1702	1463	2868	337	581	2638	2355	609	4064	5456	5745	6711	3716	8784	8039	5236	3220	4380	5260	2750	6857	2880	2208	2044	1916	1887	906	1414	2340
Tb927.3.3280	vacuolar protein sorting-associated protein 4, putative (VPS4)	Lysosome	2	243	408	569	704	85	59	489	0	183	680	11	2	74	85	3	417	149	810	670	1239	116	246	1277	1171	223	3061	3226	3309	4242	3200	4935	4861	2706	1840	2320	2720	2139	4368	2951	1925	866	816	781	495	672	1039
Tb927.10.6780	vacuolar protein sorting-associated protein 45, putative (VPS45)	Lysosome	3	279	448	590	599	0	14	397	0	312	936	20	1	95	77	5	492	149	876	695	1285	400	561	1777	1666	323	3528	2804	2839	3694	2156	4067	3834	2833	1580	2200	2840	2682	4609	2409	2018	917	929	874	786	896	2108
Tb927.11.11690	Vacuolar proton pump subunit B, putative	Lysosome	0	432	553	1028	1305	46	74	850	1	644	1199	20	2	119	95	10	670	211	2482	2050	4070	758	1020	5480	5261	610	7798	12546	11773	15423	13558	14763	14805	9738	9500	11240	9780	4782	12377	5408	2768	3598	3632	3468	2511	3826	1618
Tb927.5.1300	vacuolar proton translocating ATPase subunit A, putative	Lysosome	4	389	591	1106	1261	43	5	656	0	544	1212	12	2	137	132	5	663	232	1222	891	1805	556	681	2822	1893	734	7043	5326	6049	8592	7431	7617	7654	4519	2160	3560	4540	2155	5757	2826	1272	1585	1553	1495	226	391	548
Tb927.3.2280	vacuolar sorting protein 33 , putative	Lysosome	1	224	408	853	1055	45	15	243	0	304	1514	20	1	96	163	7	612	162	584	540	920	411	333	750	911	336	3642	1362	1644	2900	2515	3085	2765	1949	1360	1800	1960	1129	2532	2371	1167	800	708	841	1786	1985	2614
Tb927.11.14290	vacuolar sorting protein, putative	Lysosome	0	158	279	777	908	6	12	225	0	217	964	34	2	80	146	8	609	183	347	213	471	345	322	1083	717	159	1886	1068	1391	2611	2588	2799	2703	1629	1320	1640	1640	1139	2253	3240	1116	521	444	465	334	541	379
Tb927.11.10010	vacuolar sorting-associated protein-like, putative	Lysosome	4	223	382	698	829	85	36	427	0	267	673	10	1	49	55	1	398	107	524	534	843	345	414	1450	1107	292	3217	2545	3037	3012	1762	2543	2420	1584	840	880	1600	957	2183	1102	568	869	860	779	584	829	459
Tb927.11.10740	vacuolar sorting-associated protein-like, putative	Lysosome	1	124	270	280	323	0	0	176	0	98	806	12	2	66	82	9	311	87	270	183	440	212	216	709	1001	116	1833	627	937	1520	1297	1913	1698	1147	620	880	1160	1114	1227	2552	1889	412	394	401	580	750	1222
Tb927.4.1400	vacuolar transport protein 4A, putative	Lysosome	2	98	167	135	175	19	0	190	0	86	244	2	0	10	32	1	184	47	338	197	347	80	179	653	1012	35	759	916	821	1439	898	2292	2594	1557	2620	2200	1560	1157	1267	1379	1054	245	237	299	274	613	654
Tb927.7.3900	vacuolar transporter chaperone, putative, ER by IFA	Lysosome	1	74	285	334	405	0	0	69	0	56	262	46	1	45	55	9	162	98	281	256	485	396	193	822	591	235	3628	1420	1632	2429	2408	2896	2743	1785	1660	1680	1800	1870	2231	7286	5957	499	571	502	1393	1372	2204
Tb927.11.7480	vacuolar type h ATPase subunit, putative	Lysosome	1	144	224	606	637	0	0	207	0	129	497	36	2	76	116	7	286	148	595	488	794	337	252	1200	1007	226	5152	2161	2390	3770	3121	4462	4207	3084	1940	2300	3100	1725	3595	5540	2016	670	695	605	818	1164	1576
Tb927.4.4380	vacuolar-type proton translocating pyrophosphatase 1, putative (PPase1)	Lysosome	6	1688	3410	2271	2853	194	183	2474	4	1464	2488	126	1	122	277	21	1499	492	4293	2896	5207	2273	3177	13232	11233	1224	11955	19977	20372	28488	16982	21502	21602	15474	16460	15500	15540	12240	17795	9506	8857	7038	5621	6175	2093	2776	1803
Tb927.11.1470	65 kDa invariant surface glycoprotein (ISG65)	Membrane.protein	1	272	563	1082	1153	83	59	679	0	367	1796	15	3	61	222	14	769	191	736	653	1402	324	425	1245	1157	219	2717	1975	2398	8144	5953	7774	7445	4364	7920	4640	4380	1412	2882	2743	1494	1624	1370	1215	878	1458	1282
Tb927.9.15510	BARP protein	Membrane.protein	2	349	1019	1352	1795	10	42	615	0	424	2067	116	7	137	443	26	1336	454	504	423	828			296	318	47	908			5795	5788	1152	1172	850	NA	NA	NA	615	641	2486	1946	1213	1331	1185	952	1686	2702
Tb927.10.10250	EP2 procyclin	Membrane.protein	0	230	3038	308	355	56	25	942	0	204	682	121	0	9	114	10	111	40	2726	1541	1482	12	46	296	400	14	609	376	585	1183	1038	402	371	260	440	380	260	8164	5796	10154	7705	1613	413	599	822	1703	3909
Tb927.3.2580	Fam5 cell surface protein	Membrane.protein	3	133	155	1433	1784	8	16	274	0	180	678	91	0	73	138	5	869	297	9	16	33	15	13	5	15	25	235	47	60	766	306	30	41	5	360	80	0	303	1660	790	184	164	267	136	11	42	31
Tb927.6.510	GPEET2 procyclin	Membrane.protein	1	814	10386	835	1054	506	145	2963	0	266	1768	233	4	29	289	25	370	155	783	421	504	7	11	312	182	13	139	577	621	2475	1287	380	323	300	300	220	300	8974	5723	13150	8959	912	305	419	471	1198	1428
Tb927.10.990	hypothetical protein, conserved, predicted GPI anchor	Membrane.protein	2	189	355	505	537	0	31	499	0	281	417	18	0	61	68	7	348	140	595	597	978	129	271	737	481	173	1403	1609	1943	3906	3224	5038	4701	2695	4280	3060	2700	888	3371	2736	964	898	935	952	750	1637	503
Tb927.4.1110	hypothetical protein, conserved, predicted GPI anchor	Membrane.protein	0	143	289	568	715	9	24	127	0	133	350	7	0	47	57	3	376	131	561	391	789	222	253	772	812	196	2463	1670	1701	3583	2469	3241	3290	1900	1460	2380	1900	1186	2004	1825	980	570	632	579	241	309	617
Tb927.8.1250	hypothetical protein, conserved, predicted GPI anchor	Membrane.protein	1	299	599	845	951	17	66	945	2	411	805	29	0	64	70	1	608	213	1390	1159	1823	178	347	2187	1905	187	2587	5180	5671	5329	2904	7904	7574	4541	2080	3000	4560	2320	5880	2218	1176	1598	1682	1615	283	592	578
Tb927.8.930	hypothetical protein, conserved, predicted GPI anchor	Membrane.protein	0	804	1932	1473	1838	137	66	1186	0	476	2328	127	1	136	521	28	1569	481	1359	1191	1993	1073	721	1629	1358	438	5514	3015	3548	9412	6288	7865	7831	5667	5920	4600	5700	7850	6808	14713	13481	1649	1781	1692	1317	2397	1824
Tb927.9.11640	hypothetical protein, conserved, predicted GPI anchor	Membrane.protein	3	135	267	1387	1672	2	0	179	0	184	1018	24	3	95	150	16	437	167	303	239	463	323	222	724	345	194	1783	803	1368	2379	2447	1703	1642	1215	1000	1080	1220	547	1329	1340	522	397	344	357	190	293	969
Tb927.9.13310	hypothetical protein, conserved, predicted GPI anchor	Membrane.protein	1	57	127	246	262	19	0	136	2	42	239	15	1	35	42	2	159	33	129	94	200	64	63	289	265	32	525	410	369	747	516	1010	1018	733	500	540	740	774	1116	1779	1091	170	153	181	231	362	377
Tb927.9.7850	hypothetical protein, conserved, predicted GPI anchor	Membrane.protein	0	10	22	168	156	0	0	44	0	37	81	6	0	8	4	2	71	3	13	13	27	1	1	2	0	1	51	12	19	103	115	38	34	33	40	40	40	51	203	150	29	30	25	14	104	184	342
Tb927.9.7870	hypothetical protein, conserved, predicted GPI anchor	Membrane.protein	1	10	25	196	180	0	0	39	0	41	138	7	0	9	4	1	112	6	13	10	25	5	1	4	1	0	52	21	25	99	109	94	90	75	80	80	80	40	148	130	27	25	25	11	90	164	442
Tb927.9.7900	hypothetical protein, conserved, predicted GPI anchor	Membrane.protein	1	10	25	209	188	0	0	45	0	41	157	8	0	10	4	2	113	6	14	14	36	6	2	7	5	1	62	32	29	104	114	64	64	49	60	60	40	48	170	165	33	30	25	12	90	161	459
Tb927.9.7950	hypothetical protein, conserved, predicted GPI anchor	Membrane.protein	1	20	36	296	284	0	0	75	0	50	264	12	1	22	8	5	198	17	60	58	148	10	12	15	6	16	182	116	91	103	114	19	21	21	20	20	20	78	371	292	92	30	25	14	80	148	915
Tb927.11.12270	hypothetical protein, conserved,drug resistence protein, putative	Membrane.protein	2	185	496	565	655	12	27	320	0	91	300	24	0	25	71	3	238	130	377	328	545	61	87	561	469	71	1112	1533	1567	2012	799	2635	2601	1786	1080	980	1800	1666	2396	1521	1490	410	392	428	112	224	390
Tb927.9.13800	kinetoplastid membrane protein KMP-11	Membrane.protein	NA	NA	NA	NA	NA	NA	NA	NA	NA	NA									NA	NA	NA			11839	14321	2728	68397					NA	NA	NA	NA	NA	NA	NA	NA	NA	NA	NA	NA	NA	NA	NA	NA
Tb927.11.8720	major surface protease gp63, putative,surface protease homologue	Membrane.protein	4	263	688	817	933	15	1	469	0	207	624	79	0	44	142	4	516	243	660	630	1023	499	456	1375	1126	283	3971	2080	2632	4007	3102	3190	2768	1735	800	920	1740	1296	1684	1529	1591	422	465	461	223	450	862
Tb927.11.7410	MSP-A, putative	Membrane.protein	1	321	674	1142	1370	63	118	906	0	578	1263	22	3	62	161	7	659	298	1234	1053	1900	265	614	2189	1739	350	5385	4441	5035	7829	5357	5789	5567	3100	2440	2960	3120	1336	3731	1857	751	1217	1190	1097	395	615	579
Tb927.8.1620	MSP-B, putative	Membrane.protein	6	2534	10681	2114	2507	304	241	3817	0	1379	2150	371	1	131	501	18	2273	948	3516	2330	3395	2109	1979	6984	6200	621	7585	8608	8960	15880	8606	21890	23215	19228	13840	15540	19300	64243	41271	37348	49068	3411	3254	3277	2297	4831	3925
Tb927.10.2410	MSP-C, putative	Membrane.protein	2	560	1692	707	814	130	131	1121	4	450	1901	12	5	80	217	11	909	280	1225	1162	2202	734	942	3169	3394	412	3912	4317	4512	11025	4985	2218	2056	1431	7740	2300	1440	1571	2839	2265	2110	1077	1167	965	220	520	984
Tb927.11.5970	phosphoinositide-specific phospholipase C, calcium-regulated	Membrane.protein	2	354	885	408	520	28	14	459	0	235	576	21	0	44	115	6	416	200	569	444	645	331	306	753	945	228	2733	1568	1677	2694	1534	2334	2318	1853	1360	1260	1860	2253	2099	2112	2938	544	653	652	260	452	662
Tb927.10.11220	procyclic form surface glycoprotein (PSSA-2)	Membrane.protein	1	582	1280	326	381	18	31	900	0	153	456	28	0	14	62	3	252	81	567	383	738	64	194	739	1040	127	1190	1116	1128	3473	1532	2048	2014	1627	1100	1180	1640	5926	3889	3791	4371	817	808	664	924	2425	1649
Tb927.11.15490	Tb-291 membrane associated protein, putative	Membrane.protein	3	903	1383	795	908	6944	9849	33163	70	3955	5387	32	12	853	183	56	2091	140	5674	3363	5320	1360	1554	5462	3071	1556	15824	5295	4157	16608	9198	2422	2363	1557	840	720	1560	4368	4632	3439	2931	3741	3396	3499	3425	6285	2979
Tb927.3.5530	Tb-292 membrane associated protein	Membrane.protein	7	2028	3186	3238	4145	5563	6280	22221	58	4771	7861	90	9	976	499	53	3906	531	6898	4845	9005	1930	2123	4881	4405	2245	15771	12347	14185	18685	8846	12636	12122	7791	7340	7460	7820	5152	9064	4174	4309	4943	4955	4967	2175	3834	2276
Tb927.5.440	trans sialidase, putative	Membrane.protein	1	706	1585	432	499	98	74	1531	0	305	370	29	0	43	105	5	363	210	488	351	582	48	149	670	518	110	1435	1188	1351	3207	1255	2951	3193	2422	1400	1480	2440	8866	5490	3122	5840	535	354	480	158	669	423
Tb927.7.6850	trans-sialidase (TbTS)	Membrane.protein	3	1147	2738	910	1098	295	159	1852	1	526	875	51	2	101	209	8	840	464	875	748	933	623	825	1992	1951	467	5055	4219	3959	2958	1410	4056	4061	3396	3160	2780	3420	11388	8061	5777	9821	1018	823	829	421	2124	513
Tb927.11.11410	trans-sialidase, putative	Membrane.protein	3	535	1309	682	989	29	73	789	0	393	680	33	1	65	117	4	490	229	292	341	509	84	125	323	296	157	1259	717	885	1736	243	1690	1508	935	920	780	940	1394	3000	1290	1245	708	862	592	101	353	180
Tb927.2.5280	trans-sialidase, putative (30J2.90)	Membrane.protein	5	433	1084	699	818	0	34	400	0	374	963	32	1	78	66	1	579	131	1215	1060	1848	526	578	3742	3463	256	3553	5445	5139	5756	3095	7536	6978	4344	3180	3660	4360	3077	4758	2848	2774	846	910	916	604	970	2128
Tb927.8.7340	trans-sialidase, putative,neuraminidase, putative	Membrane.protein	3	159	970	486	638	28	12	225	0	161	515	37	0	45	141	5	362	222	362	267	401	176	169	551	451	106	1014	792	762	1681	1419	1441	1507	1145	820	700	1140	2364	1683	1811	2304	305	222	269	193	570	374
Tb927.10.11030	ATOM11 - POMP21	Mito.biogenesis	0	122	253	182	197	0	0	158	0	80	230	35	1	13	41	1	246	47	332	236	348	126	127	937	1181	67	1208	1292	1294	1677	1447	3120	2930	2123	1400	1520	2140	1932	2181	3441	2748	350	364	370	451	844	1052
Tb927.8.4380	ATOM12 - POMP40	Mito.biogenesis	2	94	291	189	216	41	13	91	0	34	238	47	2	28	49	5	176	57	251	216	329	36	87	569	602	55	879	727	979	1340	1628	934	916	669	340	420	680	1330	966	1771	2326	131	167	158	146	243	941
Tb927.11.5600	ATOM14 - POMP14	Mito.biogenesis	1	163	271	379	454	0	5	128	0	70	483	17	0	29	72	8	299	77	286	254	458	93	139	353	432	160	1750	970	876	1039	939	1351	1272	944	540	580	940	1535	1391	2397	2007	187	188	227	58	125	434
Tb927.10.510	ATOM19 (=LOK1=POMP19)	Mito.biogenesis	0	197	424	605	776	16	3	131	0	127	680	12	0	64	68	2	331	90	384	306	612	257	186	472	517	192	1720	909	1163	1825	1598	2324	2384	1474	620	860	1480	1652	1784	2033	1925	325	347	301	244	325	647
Tb927.7.5700	ATOM36	Mito.biogenesis	6	202	292	535	690	0	12	298	0	249	792	14	0	95	76	2	392	119	433	428	794	173	168	572	455	97	1574	1783	1796	2914	2924	2865	2739	1870	1680	1960	1880	1097	2047	1709	1381	573	619	588	775	1037	999
Tb927.9.9660	ATOM40	Mito.biogenesis	0	445	844	555	680	79	55	518	1	198	1089	44	0	86	158	7	632	226	716	565	813	97	147	1436	1383	193	1581	2504	3230	4114	3100	4061	4008	2340	620	860	2340	3037	2758	1999	2676	755	768	754	180	299	268
Tb927.11.7780	ATOM46	Mito.biogenesis	3	459	1045	1082	1271	79	1	483	0	225	1272	67	5	74	231	1	683	357	889	665	1119	346	511	1911	1292	197	2839	2607	3301	3847	4249	3115	2789	1986	440	740	2000	2883	2722	3569	2540	422	428	533	269	629	800
Tb927.11.11460	ATOM69 - POMP9	Mito.biogenesis	0	523	893	543	657	55	78	1051	2	366	1271	9	1	55	121	3	593	220	1878	1470	2315	566	812	3576	3306	465	3930	7226	6990	7993	4144	6940	6248	4704	2340	3660	4720	4962	7339	3827	3627	1452	1593	1476	275	413	1420
Tb927.10.6510	chaperonin HSP60, mitochondrial precursor	Mito.biogenesis	13	4192	5014	4491	5282	452	432	6986	0	2707	5828	292	14	757	572	87	2745	1414	15961	15599	20309	287	656	31699	21705	822	5530	68681	72152	103168	92386	62062	60104	32512	9640	43600	32640	61663	77890	47875	27746	7480	9418	9248	281	826	2134
Tb927.11.15040	chaperonin HSP60, mitochondrial precursor	Mito.biogenesis	6	439	967	1087	1325	32	29	568	0	457	1669	88	1	117	353	15	941	431	1016	899	1619	386	493	1396	1254	309	3352	3419	3600	4698	4521	5243	4944	3086	800	1720	3100	4410	4845	5223	4927	630	651	651	156	350	686
Tb927.6.4090	chaperonin HSP60, mitochondrial precursor	Mito.biogenesis	1	350	611	351	429	14	0	799	0	246	431	5	0	56	61	9	353	156	812	584	1068	327	387	1393	1152	251	2329	2351	2473	4135	2851	4722	4484	3023	820	1260	3040	4210	4401	3075	3841	695	749	763	365	840	521
Tb927.9.6060	Erv homologue, FAD-linked sulfhydryl oxidase, POMP4	Mito.Biogenesis	0	151	311	312	356	23	10	348	0	185	333	8	0	22	50	2	301	85	364	337	546	170	256	664	761	147	1150	1155	1230	1816	1189	1506	1581	1319	660	780	1320	1688	2309	2202	2129	339	412	353	180	328	661
Tb927.6.3740	heat shock 70 kDa protein, mitochondrial precursor, putative	Mito.biogenesis	11	5396	7549	5789	7488	975	742	9487	7	4720	28039	711	42	2322	3800	198	16603	5795	12840	13610	21116	6552	8042	35458	35194	3280	31334	55654	52445	82305	91692	57373	56251	37107	26340	35880	37260	37536	44467	52909	31996	10677	9912	10957	3602	4937	15842
Tb927.10.4590	mitochondrial inner membrane signal peptidase, putative	Mito.biogenesis	0	53	151	280	343	0	0	148	0	68	256	26	0	22	58	0	229	81	174	108	203	64	74	340	176	69	1042	556	665	871	558	1357	1280	993	400	500	1000	612	1017	1135	833	203	218	225	663	836	524
Tb927.2.4110	mitochondrial processing peptidase alpha subunit MPP alpha	Mito.biogenesis	3	410	850	753	919	8	19	527	0	349	1248	13	1	101	160	6	592	127	590	468	938	562	390	1160	894	264	4206	1953	2416	4555	4783	4779	4335	3079	2520	3020	3100	3160	3872	5246	4328	714	679	765	1473	1694	2618
Tb927.9.4520	mitochondrial processing peptidase, beta subunit, MMPbeta	Mito.biogenesis	0	243	514	481	609	23	19	337	0	203	591	16	0	38	87	2	339	177	717	524	904	435	468	1564	1138	284	3259	2160	2451	2689	2100	3665	3660	2561	800	1260	2580	3279	3556	3811	3361	727	875	818	243	523	805
Tb927.11.12740	Mitochondrial tRNA import	Mito.biogenesis	NA	NA	NA	NA	NA	NA	NA	NA	NA	NA									NA	NA	NA			759	622	113	1915					NA	NA	NA	1100	1380	2000	NA	NA	NA	NA	NA	NA	NA	NA	NA	NA
Tb927.11.600	Mitochondrial tRNA import	Mito.biogenesis	1	196	424	422	460	0	0	242	0	142	986	104	1	89	86	16	372	125	398	294	406	115	205	949	640	108	1816	1094	1344	2784	2626	2326	2135	1572	1060	1180	1580	3188	2550	4715	5311	417	503	377	460	696	1833
Tb927.6.1680	Mitochondrial tRNA import	Mito.biogenesis	2	235	549	741	836	0	56	400	2	183	768	66	2	109	111	6	386	252	519	459	650	155	212	1112	1106	78	1082	1525	1688	2984	2371	3919	3795	2539	1280	1960	2540	2069	2911	3277	2444	714	655	695	234	401	697
Tb927.9.7830	mitochondrial tRNA import complex, putative	Mito.biogenesis	4	482	1311	1284	1473	14	5	205	0	82	2750	273	4	65	414	19	1008	277	329	293	545	289	177	455	635	216	1879	571	887	1873	1560	1605	1586	1177	1500	980	1180	2776	2557	7062	6402	523	584	439	1752	1961	4395
Tb927.5.960	MSP1, Mitochondrial protein involved in sorting of proteins in the mitochondria, putative	Mito.biogenesis	1	173	293	692	789	0	40	197	0	182	937	21	0	77	96	6	419	132	634	576	998	304	323	1062	1141	385	5011	2941	2554	3718	4202	3229	3003	2067	940	1520	2080	1413	2880	2939	1568	412	473	538	527	814	2176
Tb927.3.1600	Tim10/DDP family zinc finger	Mito.biogenesis	0	121	337	392	434	0	20	196	0	121	210	41	0	24	46	6	124	51	130	116	194	32	27	252	179	61	385	525	642	832	647	954	820	766	320	320	760	640	986	2103	1530	167	168	185	246	407	312
Tb927.5.3340	Tim11	Mito.biogenesis	0	65	137	123	173	18	0	151	0	56	141	19	1	14	12	0	99	30	160	131	221	62	74	268	410	97	972	442	507	576	403	630	616	389	220	240	400	452	493	613	613	101	116	123	27	92	336
Tb927.11.13290	TIM17	Mito.biogenesis	2	117	155	109	123	10	14	176	0	102	147	9	0	23	27	1	117	51	432	327	617	292	262	826	869	248	2728	1851	2029	1998	1610	2677	2609	1700	720	880	1700	1949	2558	1737	2082	276	337	287	255	490	1828
Tb927.9.11220	TIM42	Mito.biogenesis	0	268	421	423	577	40	28	322	0	188	1079	27	2	78	124	6	457	144	504	478	620	215	181	834	1084	315	2896	2199	1839	2610	2261	1671	1654	1523	1400	1100	1520	2326	3027	2934	2127	451	516	536	936	937	2615
Tb927.8.1740	TIM62	Mito.biogenesis	3	468	933	667	681	21	6	684	0	218	941	26	2	48	139	3	680	208	801	560	914	400	517	2266	2082	200	2487	3485	3376	3340	1126	2823	2836	2020	1620	1640	2020	2264	2946	2572	2371	805	888	813	125	235	685
Tb927.11.5390	Tim8-13	Mito.biogenesis	2	93	224	340	440	0	3	103	0	72	290	37	0	30	69	2	267	61	164	141	286	135	137	393	723	111	964	716	594	907	839	687	702	520	980	520	520	1074	928	2076	2385	157	136	148	97	121	320
Tb927.7.2200	Tim9	Mito.biogenesis	1	93	211	240	255	17	0	103	0	114	68	7	0	25	20	5	50	37	183	158	303	261	276	671	876	384	3183	2269	2390	988	960	1159	1067	769	480	540	780	573	939	1517	1060	208	188	178	249	397	594
Tb927.9.8260	TimRhom1, rhomboid-like protein	Mito.biogenesis	1	228	386	508	653	10	18	224	0	158	450	17	1	28	64	2	316	117	545	507	774	353	302	1279	1139	196	3882	2839	2715	2715	1825	3282	3313	2447	1380	1880	2460	2221	2900	2942	2551	485	616	640	195	292	1516
Tb927.8.4150	TimRhomII	Mito.biogenesis	3	177	322	468	570	38	17	408	1	125	761	17	4	55	75	4	441	127	631	459	876	422	405	1555	1170	262	4319	3375	2922	3805	3204	3585	3539	2173	1180	2180	2180	1613	2415	2520	1754	560	504	640	359	478	1164
Tb927.3.4380	Tob55, SAM50	Mito.biogenesis	1	187	415	874	1161	0	6	234	0	167	1112	41	3	90	139	7	489	178	447	330	539	144	117	503	364	144	1330	853	895	1867	1744	2385	2228	1394	620	760	1400	1388	2251	2390	1764	416	358	413	600	545	1225
Tb927.11.6890	DNA repair and recombination helicase protein PIF1	Mito.DNA	2	766	2119	1268	1346	72	290	1425	10	953	2089	32	3	202	113	13	963	216	860	1018	1391	897	1093	1836	1781	405	3592	5045	6186	4275	3138	4463	4769	2754	6440	3780	2760	3274	4955	4715	4733	448	334	360	467	598	141
Tb927.11.6900	DNA repair and recombination helicase protein PIF2	Mito.DNA	10	557	1195	783	890	53	85	865	0	436	1478	21	0	106	113	4	914	284	779	842	1336	306	669	2460	2264	409	3431	4719	5251	5354	2980	6091	5998	3953	2380	3020	3960	2828	3934	1823	2388	909	858	903	426	706	1062
Tb927.11.11800	DNA repair and recombination helicase protein PIF3	Mito.DNA	2	232	542	526	614	52	9	520	0	278	779	29	1	43	110	4	499	209	534	410	726	295	327	1344	1711	188	1626	1805	1885	3743	2840	2812	2885	2316	1500	1540	2320	1445	1737	1934	1790	764	877	921	653	890	1370
Tb927.11.14790	DNA repair and recombination helicase protein PIF4	Mito.DNA	1	266	626	802	919	65	19	438	1	354	725	17	1	72	141	3	565	253	367	348	629	147	285	780	1111	133	1490	1226	1277	3884	3181	3002	3231	2428	3640	3380	2440	1933	2282	2655	1846	989	921	1061	699	1610	857
Tb927.8.3560	DNA repair and recombination helicase protein PIF5	Mito.DNA	1	355	592	571	662	27	74	552	0	306	1080	16	2	82	105	3	763	231	1133	1124	1853	485	888	2725	2416	458	5061	5315	5464	4720	3072	4666	4501	2765	2340	2380	2780	1417	3191	1031	1066	877	924	1007	437	737	640
Tb927.10.910	DNA repair and recombination helicase protein PIF6	Mito.DNA	1	218	391	371	426	63	51	401	0	276	533	4	0	38	68	6	326	154	717	573	977	112	289	1102	1292	196	2540	2215	2249	2145	967	3444	3264	2220	1380	1520	2220	1596	3170	1339	1170	670	757	766	681	912	1136
Tb927.8.700	DNA repair and recombination helicase protein PIF7	Mito.DNA	4	462	990	1047	1254	88	33	829	3	390	2424	44	3	78	264	10	1144	321	776	702	1312	502	520	1522	1594	362	3885	2368	2613	4370	3199	4248	4244	2848	1400	1640	2860	1796	3648	2922	2147	1013	930	1096	652	1070	700
Tb927.7.1000	DNA repair and recombination helicase protein PIF8	Mito.DNA	0	281	493	547	677	40	32	405	0	278	288	8	1	53	30	5	167	101	700	745	1225	238	338	1329	1677	278	2561	2133	2413	3516	1814	3663	3507	2175	1180	1520	2180	1629	3111	2269	1392	1009	1088	1035	568	855	1127
Tb927.10.1900	DNA topoisomerase IA, putative	Mito.DNA	3	192	395	536	568	20	34	363	0	209	621	22	0	66	106	5	666	230	621	616	914	268	371	852	1134	237	2406	2217	2306	2059	915	2811	2807	1709	1820	1840	1720	777	1517	557	586	487	489	575	357	586	452
Tb927.9.5590	DNA topoisomerase ii (TOP2)	Mito.DNA	0	795	1434	1014	1229	69	116	1178	1	867	1644	30	1	100	155	11	1014	280	1398	1493	2888	893	1108	2635	2725	643	7620	6463	6766	5518	2206	6858	7039	4453	2280	3140	4480	3158	4895	1942	2750	1120	1141	1203	747	1419	1582
Tb927.10.8890	kinetoplast DNA-associated protein, putative	Mito.DNA	0	53	72	68	78	0	0	31	0	71	99	0	0	17	10	1	94	17	341	299	596	86	78	179	172	125	862	864	1074	1677	1287	1134	1047	607	960	700	600	405	938	464	414	217	155	184	343	547	143
Tb927.10.8950	kinetoplast DNA-associated protein, putative	Mito.DNA	0	103	216	704	892	19	5	109	0	131	693	17	3	141	88	4	569	146	484	385	675	300	339	952	555	234	3281	1288	1738	2797	3202	3377	3411	2120	3180	2540	2120	1086	2028	2531	1946	442	438	465	961	933	1418
Tb927.11.16400	kinetoplast DNA-associated protein, putative	Mito.DNA	0	75	116	221	257	2	0	178	0	94	459	10	1	83	38	2	428	74	747	896	1466	431	554	1553	944	358	3050	3521	3726	4411	4140	5949	6087	3479	5820	4440	3500	985	2644	1232	1183	827	907	837	1218	1821	2068
Tb927.8.7260	kinetoplast-associated protein, putative	Mito.DNA	1	136	246	202	272	581	723	1543	0	318	236	24	1	28	34	2	306	81	4381	4444	7545			2497	2109	305	4088			3325	1133	3818	3732	2420	NA	NA	NA	2425	3455	1154	2185	1657	1581	1652	273	366	1083
Tb927.5.2780	mitochondrial DNA polymerase beta	Mito.DNA	0	206	309	226	260	68	3	344	0	229	361	2	0	34	43	0	336	117	599	643	1036	243	324	1031	900	323	2869	2200	2239	2107	1008	2923	2767	1847	620	1140	1860	869	1486	612	686	359	408	446	139	280	683
Tb927.5.2790	mitochondrial DNA polymerase beta-PAK (Pol beta-PAK)	Mito.DNA	3	239	383	189	216	43	3	658	2	249	309	3	0	21	29	2	276	50	1246	1443	2070			1551	1552	361	2276			4047	1378	5277	5165	3048	NA	NA	NA	1371	2380	901	1142	1035	1130	1116	162	201	441
Tb927.4.2950	mitochondrial DNA polymerase I protein A, putative	Mito.DNA	2	345	562	615	698	19	51	541	2	419	1362	28	0	99	224	7	977	379	913	731	1314	526	721	1646	1492	289	2941	2583	3161	5185	3736	3575	3750	2708	1900	1980	2720	1349	2918	2383	1271	1094	898	1098	445	653	581
Tb927.11.4690	mitochondrial DNA polymerase I protein B (POLIB)	Mito.DNA	2	563	1140	1327	1526	20	48	901	0	547	2043	46	1	182	210	9	1285	414	1167	1133	1877	1075	1150	3154	3289	660	6991	4582	5456	6879	4702	6733	6371	4024	2680	3180	4040	2032	4010	2232	1812	1247	1308	1404	1231	1370	1670
Tb927.7.3990	mitochondrial DNA polymerase I protein C (TbPOL1C)	Mito.DNA	4	660	1417	944	1163	34	104	970	0	766	1085	26	3	94	62	9	845	191	1283	1233	2135	382	798	2028	1887	517	5183	6190	6173	4716	1743	5475	5346	3463	2580	2820	3480	1747	2794	1306	1415	990	985	1091	339	661	311
Tb927.11.3260	mitochondrial DNA polymerase I protein D, putative (POLID)	Mito.DNA	3	777	1567	1486	1718	160	191	1652	2	1190	3214	66	2	180	334	17	1787	486	2162	2297	4537	1150	1585	5200	4765	941	11402	10926	10889	12820	7371	7761	7424	4657	3920	4100	4680	2088	3930	1916	1765	1649	1684	2012	617	962	1376
Tb927.8.2550	mitochondrial DNA primase (PRI1)	Mito.DNA	1	184	271	237	231	53	13	507	0	189	386	5	1	65	39	2	296	136	1184	1379	2028	145	335	2136	3214	197	2007	6683	5698	4969	3169	6206	6639	4239	3920	5140	4260	1220	2687	793	1158	692	869	887	182	271	608
Tb927.10.340	mitochondrial structure specific endonuclease I (SSE-1), putative	Mito.DNA	0	94	198	375	531	0	0	92	1	100	410	20	0	46	56	2	286	123	250	236	347	92	77	399	414	60	747	523	717	1272	885	1179	1136	735	260	260	740	514	938	678	533	212	225	257	66	153	206
Tb927.1.4010	TbPRI2, primase 2, kDNA replication	Mito.DNA	3	312	585	439	520	48	171	741	1	303	474	38	2	70	67	6	617	184	1309	1101	1700	288	504	534	453	340	3234	4324	4630	1294	588	2534	2381	1266	2500	1860	1280	711	1320	420	547	418	292	404	239	380	70
Tb927.10.180	ATP synthase F1 subunit gamma protein, putative (ATPF1G)	Mito.e.transport	2	410	1058	699	890	25	5	497	0	235	1729	71	3	101	250	14	830	246	623	510	838	387	406	1586	1127	244	2379	1923	2431	4516	4131	5734	5113	3568	1960	2720	3580	4620	5812	11017	6629	1250	1353	1139	1547	2011	4007
Tb927.7.7420	ATP synthase F1, alpha subunit (ATPF1A)	Mito.e.transport	12	1757	4332	1932	2123	176	86	2313	1	785	3184	114	1	107	314	21	1277	359	2223	1755	2801	744	1122	7097	7112	564	6074	8873	9217	10673	7470	8274	8301	5597	3160	3900	5620	11187	12251	11676	7779	2512	2652	2266	1323	1822	6785
Tb927.3.1380	ATP synthase subunit beta, mitochondrial (ATPB)	Mito.e.transport	2	1086	2654	945	1062	32	99	1687	0	433	1853	95	2	78	211	13	657	254	1906	1327	1926	561	1461	5921	5589	596	6409	7113	7640	8293	5667	4471	4497	3342	1340	1720	3360	6798	6460	3978	4545	1470	1611	1233	422	812	2812
Tb927.1.3820	ATP synthase subunit, putative	Mito.e.transport	0	98	178	722	748	1	5	185	0	100	1095	19	1	94	90	7	565	142	337	332	679	331	241	855	1202	265	4284	1108	1379	2384	2217	3344	2952	1926	2560	2320	1940	1125	2165	3904	2061	691	714	595	5173	4937	4612
Tb927.6.4990	ATP synthase, epsilon chain, putative	Mito.e.transport	0	359	846	635	820	17	0	276	0	157	1224	44	1	84	123	9	416	109	547	397	775	362	364	1035	1092	273	2665	1191	1454	2333	2285	2744	2630	1840	1020	1340	1840	2614	2722	4802	3758	574	629	515	1704	2734	3708
Tb927.10.730	ATP synthase, putative	Mito.e.transport	1	250	422	1078	1355	5	59	421	0	284	1212	30	1	87	126	6	667	204	774	509	1021	739	495	1531	1446	294	2781	1858	2315	4125	4429	3804	3837	2668	860	1500	2680	1363	3284	2448	1045	824	915	803	382	852	655
Tb927.11.9420	ATP synthase, putative	Mito.e.transport	2	164	225	400	423	42	1	312	0	304	763	4	2	63	46	10	333	61	755	562	1150	393	507	1910	1374	437	4664	3863	4055	4775	4992	4023	3869	2438	1260	1620	2440	1433	3928	2848	988	859	949	887	204	305	807
Tb927.5.1060	Complex III beta-MMP subunit of cytochrom b/c1 complex	Mito.e.transport	2	324	517	146	138	36	39	477	0	134	759	9	1	42	35	3	331	37	677	462	975	192	249	1076	1017	234	1854	1944	2158	3273	2746	2652	2802	1796	1980	1840	1800	2815	2030	1801	2453	565	565	539	99	188	370
Tb927.11.16220	Complex III cytochrome b/c complex	Mito.e.transport	1	84	255	248	300	0	0	39	0	56	495	53	0	11	48	3	242	50	138	92	171	95	52	201	195	38	531	335	331	723	503	686	659	600	280	240	600	1144	1011	2493	1694	180	169	199	330	446	1073
Tb927.10.4280	Complex III cytochrome b/c complex, Cytochrome bd ubiquinol oxidase, 14kDa subunit	Mito.e.transport	0	137	293	144	165	21	0	155	4	35	387	17	0	8	45	3	188	53	172	167	205	20	23	341	368	9	135	467	445	800	695	674	652	471	440	260	480	1761	1310	1987	2258	213	158	190	42	75	362
Tb927.8.1890	Complex III cytochrome c1, cytochrome b/c complex	Mito.e.transport	1	204	546	418	532	42	2	185	0	106	623	33	1	34	81	1	395	150	585	476	700	259	296	1136	998	146	1512	1707	2131	2629	1830	4969	4737	3596	1660	2300	3620	1886	2348	2007	1960	1083	1291	1066	208	443	735
Tb927.11.3980	Complex III subunit of cytochrom b/c1 complex alpha-MMP	Mito.e.transport	0	576	800	527	655	43	0	253	0	185	1408	23	1	46	82	8	449	101	835	618	988	427	528	2296	2282	541	6761	3116	3909	3351	2672	2774	2883	2160	1260	1620	2160	2827	3161	2330	2889	1136	1293	1076	411	711	1361
Tb927.11.12040	component of cytochrome c oxidase complex	Mito.e.transport	1	121	358	427	548	0	3	85	2	44	692	90	0	23	87	7	224	71	218	192	352	84	83	344	199	96	2275	603	729	1226	859	2086	1869	1331	1300	980	1340	1854	2009	4372	3760	272	291	245	1326	1697	2553
Tb927.11.16510	cytochrome b/c1 complex component, putative	Mito.e.transport	1	290	707	713	848	0	0	216	0	205	482	8	1	44	48	9	195	71	322	246	511	59	169	1143	1078	99	2134	1586	1844	2775	2788	3017	3034	1992	1600	1540	2000	2106	3158	3641	1835	422	381	428	238	379	687
Tb927.11.13650	cytochrome b5, putative (CYB5)	Mito.e.transport	1	80	166	190	253	0	1	65	0	64	201	21	0	15	17	0	124	34	137	151	234	107	81	217	174	62	786	456	461	871	445	1328	1296	970	780	720	980	834	1294	1400	965	245	199	222	554	642	1251
Tb927.11.6640	cytochrome b5, putative (CYB5)	Mito.e.transport	3	137	320	627	758	0	0	68	0	85	770	138	0	30	185	9	461	164	122	75	146	57	45	132	117	63	881	245	261	1335	1262	1525	1482	1186	640	740	1200	943	1058	2798	2204	421	453	432	169	266	443
Tb927.3.3470	cytochrome b5, putative (CYB5)	Mito.e.transport	1	86	186	382	432	49	6	70	0	70	187	13	1	29	39	1	56	60	168	125	233	45	79	233	203	66	1384	451	609	1440	896	1475	1492	902	560	640	900	596	1457	1284	544	352	374	334	212	351	295
Tb927.8.5120	cytochrome c	Mito.e.transport	0	153	182	148	150	0	4	74	0	94	572	10	0	29	28	6	204	6	529	546	689	351	282	769	594	444	4683	1874	2535	1892	2455	5919	5495	4480	9600	5280	4500	763	1352	1758	1652	564	630	660	884	988	1419
Tb927.9.8680	cytochrome c oxidase assembly factor, putative	Mito.e.transport	1	245	633	740	751	0	19	320	2	87	580	73	3	44	123	5	343	145	319	250	416	99	98	757	527	76	688	1025	1181	2895	2084	2515	2246	1682	740	1080	1680	1768	1958	3972	2269	607	650	665	386	478	1323
Tb927.1.1580	cytochrome c oxidase assembly factor, SCO1/2, putative	Mito.e.transport	1	96	198	407	515	13	4	181	0	84	550	58	1	19	127	5	336	134	216	209	300	47	68	265	250	43	310	557	601	1015	1112	1034	1020	902	520	400	900	841	903	1402	1111	235	265	228	26	41	102
Tb927.10.3120	cytochrome c oxidase assembly protein, putative	Mito.e.transport	1	190	636	408	423	15	0	108	0	42	237	27	1	15	29	4	141	43	291	216	416	152	116	404	727	104	967	411	645	1730	879	1771	1804	1474	1060	1080	1480	1461	1729	3097	2093	297	323	296	563	1134	1500
Tb927.7.6990	cytochrome c oxidase complex	Mito.e.transport	1	178	371	220	249	0	0	250	0	104	413	21	0	18	45	7	253	55	301	231	526	172	178	601	510	73	707	843	869	2087	1225	4234	4330	2914	2700	2780	2920	4352	4732	5425	6002	583	532	490	524	1005	1391
Tb927.5.3040	Cytochrome c Oxidase complex, MIX protein	Mito.e.transport	3	203	397	263	285	6	7	247	0	104	232	26	0	18	48	3	193	74	186	161	217	120	96	293	400	83	1034	449	516	1069	790	598	626	474	400	280	480	911	840	1296	1353	170	201	195	132	221	1099
Tb927.3.2650	cytochrome c oxidase copper chaperone, putative	Mito.e.transport	1	109	268	306	334	21	0	172	0	61	327	202	0	12	62	4	236	82	173	129	302	113	96	337	259	65	1129	500	619	1103	823	1714	1444	1127	660	600	1140	1226	1918	6065	3220	335	238	250	479	779	853
Tb927.11.11950	cytochrome oxidase assembly protein, putative	Mito.e.transport	0	110	295	152	205	0	2	171	0	73	265	14	0	18	49	0	199	112	136	109	200	45	79	352	251	65	562	576	580	927	452	1203	1228	1026	420	380	1040	1546	1522	1551	1501	193	190	213	59	157	337
Tb927.1.4100	cytochrome oxidase subunit IV (COXIV)	Mito.e.transport	0	239	499	122	122	17	17	429	0	103	503	14	1	26	47	4	208	47	516	337	598	110	228	920	658	157	904	2043	2368	3467	2641	2787	2630	1957	1340	1500	1960	3510	2872	2405	3770	1485	1648	1343	187	334	203
Tb927.10.8320	cytochrome oxidase subunit IX (COXIX)	Mito.e.transport	2	294	824	1020	1253	12	5	85	1	48	1109	226	3	69	301	40	798	231	291	241	466	164	124	504	273	180	1715	887	1103	1970	1857	2089	2055	1636	920	940	1640	2839	2715	7616	5739	694	729	541	714	1061	1160
Tb927.9.3170	cytochrome oxidase subunit V (COXV)	Mito.e.transport	3	255	858	662	845	12	0	215	0	90	1192	175	4	31	235	15	474	155	251	169	286	130	156	702	455	148	1729	785	1066	1738	1818	1747	1781	1422	1160	1160	1420	1926	1438	4840	4735	685	617	610	759	986	934
Tb927.10.280	cytochrome oxidase subunit VI (COXVI)	Mito.e.transport	2	266	736	424	565	0	0	110	0	145	719	97	1	25	104	10	334	109	289	235	542	360	188	691	440	237	2733	1041	1300	2746	1871	3686	3418	2662	1960	1920	2680	3302	3105	7725	6633	619	511	468	1224	1911	3909
Tb927.3.1410	cytochrome oxidase subunit VII (COXVII)	Mito.e.transport	1	288	818	849	1019	0	0	158	0	25	953	219	2	83	166	8	616	222	360	244	479	268	168	840	526	154	2109	817	986	2376	1940	5310	4870	4311	1840	2320	4320	5243	7038	14621	8722	795	802	666	2282	4513	1702
Tb927.4.4620	cytochrome oxidase subunit VIII (COXVIII)	Mito.e.transport	0	168	461	385	470	9	12	113	0	56	532	159	0	44	104	12	340	100	110	91	137	111	81	305	360	109	1319	272	428	1839	1061	2068	2078	1661	1340	1200	1660	2278	3189	5678	3394	561	698	549	300	352	811
Tb927.3.680	cytochrome P450, putative	Mito.e.transport	1	327	713	596	727	0	8	363	0	96	604	48	0	48	101	10	399	156	320	304	387	344	241	737	528	233	2721	1233	1407	2533	1740	1767	1674	958	1740	1220	960	2128	1966	2330	2653	436	442	426	111	291	425
Tb927.8.1240	electron transfer flavoprotein-ubiquinone oxidoreductase, putative	Mito.e.transport	2	188	345	456	470	2	16	398	2	146	346	9	0	27	67	6	239	154	550	382	653	120	239	915	974	90	1264	1467	1603	2788	1924	2566	2482	1727	1100	940	1740	1175	1918	1536	920	841	752	741	389	477	615
Tb927.11.180	electron transfer flavoprotein, putative	Mito.e.transport	1	231	603	543	623	11	3	193	0	158	702	62	2	23	151	7	385	124	298	206	489	156	137	457	295	67	892	473	663	1315	1067	2718	2600	1997	1480	1680	2000	3168	2584	6451	5710	384	326	287	388	564	870
Tb927.10.12540	electron transfer protein, putative,ferredoxin, putative	Mito.e.transport	4	197	585	803	908	22	23	217	0	165	1207	76	1	54	197	13	519	152	398	345	614	156	127	599	595	120	1582	884	1010	2170	1461	2829	2498	1992	1440	1440	2000	1695	2546	3679	2984	709	714	629	774	928	1376
Tb927.9.2450	electron transport protein SCO1/SCO2, putative	Mito.e.transport	1	169	362	341	425	16	18	147	0	87	385	19	0	36	83	6	324	139	259	207	342	113	161	365	339	115	786	731	789	1311	1018	1268	1410	888	820	700	900	1117	1339	1374	1347	339	301	343	164	296	281
Tb927.11.7540	electron-transfer-flavoprotein, alpha polypeptide, putative	Mito.e.transport	1	116	288	271	301	0	0	153	0	91	88	21	0	19	33	2	106	99	455	319	471	233	232	624	557	102	1292	1064	1152	1949	1883	1979	1919	1476	640	760	1480	1474	1570	2485	1829	481	465	478	153	234	349
Tb927.10.5500	hypothetical protein, conserved,, in NADH dehydrogenase complex	Mito.e.transport	3	215	566	600	741	21	5	277	0	149	1144	28	1	87	154	14	585	203	337	281	576	95	97	491	565	86	1020	804	904	2490	1919	1925	1867	1370	600	520	1380	3097	2438	3785	4298	630	575	567	320	482	358
Tb927.10.13600	hypothetical protein, possible component of cytochorome oxidase complex	Mito.e.transport	3	96	367	170	175	0	10	123	0	63	111	18	0	10	16	2	63	40	162	106	200	128	119	523	489	51	450	457	549	1316	977	1229	1148	849	880	660	860	2364	2205	4341	3168	228	208	179	391	764	783
Tb927.10.4880	hypothetical protein, possible component of cytochorome oxidase complex	Mito.e.transport	0	260	570	260	307	0	19	281	0	89	294	24	1	25	47	3	173	50	428	388	737	92	144	647	520	84	593	681	1131	2580	1868	3247	3248	2341	2100	2140	2360	3274	3545	5203	3433	467	528	452	171	386	598
Tb927.10.5220	hypothetical protein, possible component of cytochorome oxidase complex	Mito.e.transport	2	289	1033	712	770	58	32	337	0	156	527	113	3	30	162	9	429	237	448	295	407	432	258	821	862	86	1268	991	1135	2648	2164	3993	3988	3238	2120	2360	3260	4107	3007	7066	4798	580	609	619	289	533	686
Tb927.11.10140	hypothetical protein, possible component of cytochorome oxidase complex	Mito.e.transport	1	124	260	314	371	0	8	142	0	40	269	63	0	24	69	4	150	192	216	137	239	158	164	602	457	61	953	579	755	1508	1391	1677	1829	1190	560	500	1200	1807	1403	2733	1986	355	367	381	145	190	264
Tb927.11.2010	hypothetical protein, possible component of cytochorome oxidase complex	Mito.e.transport	2	192	429	671	775	0	4	177	0	154	713	65	0	51	119	4	469	173	321	299	397	152	182	785	607	155	1527	899	1011	2058	1197	1702	1594	1235	440	480	1240	995	2049	1514	947	371	443	392	207	275	548
Tb927.3.1940	hypothetical protein, possible component of cytochorome oxidase complex	Mito.e.transport	2	389	816	270	358	19	0	472	0	174	520	77	0	38	99	6	373	109	457	288	477	224	226	1033	919	113	1595	1148	1412	2800	2015	2851	2801	2118	800	1020	2120	2025	2707	3279	2843	471	520	527	61	114	369
Tb927.5.2580	hypothetical protein, possible component of cytochorome oxidase complex	Mito.e.transport	0	142	366	260	326	9	6	143	0	83	228	17	0	13	32	5	152	64	267	208	341	88	106	358	322	96	726	636	710	780	909	2595	2547	1782	1280	1360	1780	1993	1943	1766	2675	290	291	330	186	408	243
Tb927.9.10520	hypothetical protein, possible component of cytochorome oxidase complex	Mito.e.transport	1	183	332	310	380	0	3	216	0	54	530	25	0	31	82	5	355	148	270	203	399	110	102	338	290	80	1262	671	793	1385	1142	904	925	696	620	420	700	1060	1039	2375	1912	285	317	330	285	447	693
Tb927.9.14200	hypothetical protein, possible component of cytochorome oxidase complex	Mito.e.transport	1	114	223	177	200	4	19	112	0	49	129	13	0	18	47	0	99	113	259	233	372	41	69	440	296	76	632	586	838	1397	886	1674	1538	1142	520	420	1140	1306	1339	1279	1437	276	257	317	52	140	213
Tb927.10.2550	malate dehydrogenase-related	Mito.e.transport	0	98	370	358	406	0	14	87	0	95	488	53	2	50	107	4	297	152	210	201	339	167	144	472	325	102	837	477	647	1852	1372	1660	1421	969	540	500	980	1083	1538	2536	1336	329	290	282	774	833	1095
Tb927.10.9440	NADH dehydrogenase (54 NDH2) in TAO/G3PDH complex	Mito.e.transport	1	500	858	574	733	29	80	773	1	333	831	16	2	45	77	7	531	135	1033	982	1568	169	481	1482	1426	188	2227	4208	4048	4947	3155	4989	4856	2969	3420	2940	2980	2097	3686	2117	3153	980	819	936	288	592	804
Tb927.11.8910	NADH dehydrogenase subunit NB6M, putative	Mito.e.transport	0	97	321	216	292	0	3	119	0	92	331	13	1	17	38	2	169	70	260	199	318	161	174	670	585	127	1247	772	802	1455	695	1251	1199	877	300	420	880	1654	2233	2557	1821	318	320	333	70	171	412
Tb927.11.15810	NADH dehydrogenase subunit NI2M, putative	Mito.e.transport	1	163	527	576	651	23	0	246	0	78	1136	130	1	56	206	6	765	263	303	263	507	283	256	777	721	156	1253	872	1011	1930	1534	1910	1889	1223	740	580	1220	2103	2646	3108	3368	631	769	637	446	478	702
Tb927.11.16870	NADH dehydrogenase subunit NI8M, putative	Mito.e.transport	0	164	303	486	614	16	0	190	0	106	543	28	1	39	48	1	254	67	339	318	564	192	222	1000	861	183	1722	1285	1744	2028	1923	2252	2238	1542	760	1000	1540	1358	2031	2139	1397	457	527	475	282	378	1203
Tb927.11.6970	NADH-cytochrome b5 reductase-like protein	Mito.e.transport	1	175	360	516	576	19	12	241	0	181	770	28	1	52	74	4	336	91	403	285	526	107	151	800	872	114	1043	1042	1309	2463	1939	3127	2962	1988	980	1420	2000	1559	2153	1905	1377	703	780	728	377	379	779
Tb927.7.2710	NADH-cytochrome b5 reductase, putative	Mito.e.transport	1	173	475	831	1072	0	14	165	0	108	1153	146	1	69	150	10	585	154	365	301	654	205	196	478	231	193	2034	792	1029	1955	1691	2087	1914	1422	720	880	1420	1793	2128	3802	3718	712	664	620	642	784	1058
Tb927.11.1310	NADH-cytochrome b5 reductase, putative (B5R)	Mito.e.transport	5	190	305	490	694	12	0	176	1	93	605	18	2	38	98	7	356	74	398	400	623	434	266	661	801	193	1879	819	1185	1996	1545	3813	3628	3000	2040	2180	3020	973	1452	1929	1508	465	470	563	853	1153	1895
Tb927.11.15550	NADH-cytochrome b5 reductase, putative (B5R)	Mito.e.transport	0	139	394	462	525	12	12	196	0	81	696	27	1	43	136	8	412	176	145	133	230	95	106	179	213	72	769	281	388	1078	815	681	743	590	760	460	600	864	858	1409	1371	275	334	261	120	245	174
Tb927.11.3750	NADH-cytochrome b5 reductase, putative (B5R)	Mito.e.transport	0	121	264	187	240	0	13	128	0	87	325	8	2	25	35	0	170	70	238	180	290	138	164	358	285	72	1076	576	698	1478	863	1566	1547	1192	500	400	1200	1807	1881	2150	1819	299	289	289	257	387	662
Tb927.5.1470	NADH-cytochrome b5 reductase, putative (B5R)	Mito.e.transport	0	358	509	435	475	7	33	317	2	161	654	11	0	36	63	5	344	61	412	427	943	159	151	392	541	322	2809	1094	1424	2615	1919	3025	2997	1559	2180	1540	1560	1884	2537	2003	2558	492	423	362	492	689	1164
Tb927.7.2700	NADH-cytochrome b5 reductase, putative (B5R)	Mito.e.transport	3	469	697	1029	1407	34	0	432	0	207	1591	126	2	138	140	9	742	232	689	585	758	177	154	976	781	121	992	1354	1833	4257	4414	4617	4196	3020	1220	2380	3040	2999	4248	6267	2938	1861	1917	1671	882	1004	1220
Tb927.11.1320	NADH-ubiquinone oxidoreductase 20 kDa subunit, NDUFS7 (NDHK)	Mito.e.transport	1	198	430	887	1059	0	14	318	0	117	1008	14	0	87	164	7	433	143	277	189	449	96	156	498	425	111	1324	604	784	2123	1915	1251	1178	904	1140	800	900	1238	1495	2141	1218	231	227	225	329	507	464
Tb927.10.9620	NADH-ubiquinone oxidoreductase c	Mito.e.transport	1	128	261	296	358	0	0	74	0	64	195	50	0	0	32	5	142	17	115	92	234	17	16	45	7	8	95	220	228	89	65	418	362	221	400	260	220	424	582	256	235	12	13	11	24	51	390
Tb927.10.13620	NADH-ubiquinone oxidoreductase complex I subunit, NDUFA9 subunit, putative	Mito.e.transport	2	292	728	305	383	86	31	536	0	156	849	34	0	25	129	2	477	142	520	364	648	177	206	1108	1058	127	1247	1593	1582	2212	948	2348	2254	1518	660	560	1520	2254	3078	2180	2035	655	711	609	270	488	694
Tb927.11.15440	NADH-ubiquinone oxidoreductase complex I subunit, putative	Mito.e.transport	1	118	257	358	382	0	20	225	0	100	697	14	0	60	89	0	326	109	214	167	341	153	197	830	829	88	1380	1171	1159	1770	1151	2155	2224	1326	900	1160	1340	891	1675	2467	1531	313	280	337	252	462	1317
Tb927.11.7212	NADH-ubiquinone oxidoreductase complex I subunit, putative	Mito.e.transport	0	221	449	352	445	47	3	465	0	97	810	52	1	96	132	4	460	148	447	496	865			630	509	180	1585			2506	1788	3763	3650	2254	NA	NA	NA	4019	3776	4292	6338	745	720	639	1520	1801	1948
Tb927.11.9930	NADH-ubiquinone oxidoreductase complex I subunit, putative	Mito.e.transport	0	211	660	519	567	0	16	321	0	130	1027	72	2	62	120	4	514	178	489	384	743	93	262	1178	1284	108	1504	1557	1490	2309	1711	2396	2430	1520	540	780	1520	2393	2429	3841	2324	568	551	515	718	1362	2683
Tb927.4.4300	NADH-ubiquinone oxidoreductase complex I subunit, putative	Mito.e.transport	1	221	420	331	388	15	0	345	0	117	857	20	1	56	81	3	408	138	375	312	521	223	228	703	875	96	1128	995	1090	2201	1206	1767	1692	1249	540	660	1260	1068	1603	1651	1286	574	529	528	341	585	501
Tb927.7.3910	NADH-ubiquinone oxidoreductase complex I subunit, putative	Mito.e.transport	1	257	531	1104	1337	19	26	248	0	174	1113	59	2	88	242	11	693	296	525	478	791	432	320	708	915	268	2278	1034	1256	3424	2766	3243	2920	2115	1120	1460	2120	1743	2932	3759	1905	724	744	764	1615	1704	1543
Tb927.9.15010	NADH-ubiquinone oxidoreductase complex I subunit, putative	Mito.e.transport	0	139	344	546	557	22	21	335	4	299	1005	54	0	45	114	9	593	127	333	288	427	284	259	1087	801	136	2190	1201	1603	2215	1455	2263	2014	1278	1260	1100	1280	1348	1862	4067	2566	447	480	518	1029	1597	2793
Tb927.10.4130	NADH-ubiquinone oxidoreductase complex I subunit, putative,NDUFA5/B13 subunit	Mito.e.transport	0	151	316	291	371	2	16	317	0	90	382	12	0	46	61	1	218	147	363	309	611	54	87	453	456	73	977	818	956	2179	1333	1323	1322	807	680	480	820	1747	1905	1592	1930	487	458	435	414	959	389
Tb927.9.15380	NADH-ubiquinone oxidoreductase complex I subunit, putative,NDUFA9 subunit, putative	Mito.e.transport	1	261	562	703	795	22	0	374	0	129	780	55	0	58	157	3	520	190	454	370	706	220	244	972	881	159	1582	1230	1581	3178	2538	3025	3027	1976	1180	1300	1980	1783	2591	2438	2176	788	771	719	314	705	567
Tb927.5.450	NADH-ubiquinone oxidoreductase, mitochondrial, putative	Mito.e.transport	0	189	468	336	454	64	47	452	0	167	379	28	0	35	42	6	250	116	527	473	873	213	239	893	719	408	4170	1704	1867	3493	2081	3397	3351	2176	2620	1980	2180	3424	4389	2690	3536	657	625	566	691	1084	875
Tb927.7.6350	NADH-ubiquinone oxidoreductase, mitochondrial, putative	Mito.e.transport	1	160	342	280	273	14	0	202	1	83	523	24	0	21	98	0	301	116	510	375	716	259	260	954	1146	88	879	1356	1415	2206	1500	2849	2833	1777	960	980	1780	1014	2015	1565	1024	422	398	375	448	967	1325
Tb927.4.1670	POMP29, cytochrome b5-like haem-binding domain	Mito.e.transport	1	96	372	277	349	0	0	75	0	25	331	117	2	23	89	7	262	113	163	156	263	30	61	153	155	57	624	297	341	749	586	1224	1227	758	920	600	760	1969	1453	3400	4601	144	167	159	176	297	291
Tb927.7.3590	SDH succinate dehydrogenase (complex II) subunit, putative	Mito.e.transport	0	177	213	574	857	0	27	194	0	124	462	5	0	58	31	5	211	59	283	175	444	119	118	468	764	89	1343	941	899	2394	2049	1697	1793	1247	1300	1320	1260	976	1725	1677	785	533	566	454	110	118	585
Tb927.8.1490	SDH succinate dehydrogenase (complex II) subunit, putative	Mito.e.transport	0	117	184	225	235	0	0	55	0	25	163	12	0	11	20	0	114	25	183	150	257	79	89	356	409	82	808	719	848	1076	981	554	568	410	220	200	420	798	976	928	576	223	240	202	72	128	451
Tb927.8.6580	SDH1 succinate dehydrogenase (complex II) subunit, flavoprotein	Mito.e.transport	3	527	1096	571	747	74	43	507	5	229	771	31	0	52	69	7	569	165	666	544	995	227	370	817	657	171	1377	2070	2563	4090	2255	4469	5129	3072	3620	4100	3080	3381	4583	2164	3738	1050	1169	978	96	198	220
Tb927.5.510	SDH10 succinate dehydrogenase (complex II) subunit	Mito.e.transport	0	202	354	728	922	0	0	154	0	117	616	32	1	56	122	2	489	144	182	150	345	85	90	297	212	183	1763	502	688	1198	1116	516	556	366	340	220	360	527	805	1039	854	206	233	204	94	139	116
Tb927.9.5960	SDH2C succinate dehydrogenase (complex II) subunit	Mito.e.transport	1	80	193	378	463	31	7	118	0	106	548	8	0	35	49	2	171	45	170	164	324			243	249	83	1140			1713	1241	NA	NA	NA	NA	NA	NA	1305	1051	2498	1947	210	241	225	99	206	351
Tb927.8.3380	SDH2N succinate dehydrogenase (complex II) subunit, electron transfer protein	Mito.e.transport	1	259	443	441	523	21	10	273	0	151	973	12	2	105	113	8	676	98	457	420	938	291	328	811	926	354	2855	1331	1640	4192	3713	3371	3638	2241	3400	2820	2260	2692	4215	4553	3693	853	667	644	725	1126	687
Tb927.6.4130	SDH3 succinate dehydrogenase (complex II) subunit, cytochrome B subunit	Mito.e.transport	0	173	339	539	648	0	5	115	0	153	1061	15	1	72	76	6	368	83	255	183	494	249	177	698	597	168	2482	1213	1361	2147	1917	1481	1527	1030	900	920	1040	1726	1865	3685	3013	363	401	341	256	433	2873
Tb927.3.3460	SDH5 succinate dehydrogenase (complex II) subunit	Mito.e.transport	2	360	836	758	840	27	26	352	0	173	989	19	1	83	117	7	471	165	623	425	832	382	330	941	1204	181	2225	1150	1459	3974	2838	3378	3359	2537	1300	2280	2540	2143	4281	3718	2108	825	723	734	249	513	450
Tb927.8.5640	SDH6 succinate dehydrogenase (complex II) subunit	Mito.e.transport	2	200	407	287	346	15	9	305	0	156	835	6	4	46	47	6	243	52	504	405	808	199	328	1054	1010	209	1801	1757	1930	3770	3428	2665	2877	1805	1740	1900	1820	2219	2628	2896	1841	842	925	734	253	474	797
Tb927.6.2490	SDH7 succinate dehydrogenase (complex II) subunit	Mito.e.transport	1	204	314	442	472	17	24	190	0	138	489	8	0	57	41	4	281	57	370	232	504	220	214	580	498	193	2495	1002	1367	3062	2790	1981	1925	1322	1620	1400	1320	1387	2079	1905	1677	442	473	403	166	248	188
Tb927.2.4700	SDH8 succinate dehydrogenase (complex II) subunit	Mito.e.transport	1	82	206	137	123	0	4	115	0	93	282	6	0	14	16	3	178	16	129	107	250	22	35	218	213	40	426	611	579	1077	658	686	713	449	700	460	460	537	796	1052	965	146	169	117	88	165	14
Tb927.10.3040	SDH9 succinate dehydrogenase (complex II) subunit	Mito.e.transport	0	172	375	404	473	0	0	170	0	76	400	93	0	15	62	9	222	87	266	231	364	147	98	450	469	149	1257	671	681	1677	1343	1382	1429	1062	1020	880	1060	2062	2125	3866	3169	378	459	364	393	616	1663
Tb927.4.4990	ubiquinol-cytochrome c reductase, putative	Mito.e.transport	2	198	329	180	242	20	0	79	0	66	171	2	0	5	27	4	125	56	236	168	281	103	90	280	269	31	759	207	377	1512	1085	1978	1735	1486	740	740	1500	1287	1108	2677	2651	190	231	214	117	208	167
Tb927.9.3780	MPC1 mitochondrial pyruvate carrier	Mito.membrane	0	139	523	458	524	20	12	104	0	65	440	85	0	16	95	11	215	84	207	180	321	127	161	451	558	37	736	500	466	1281	957	725	779	577	280	220	580	879	975	2355	1631	223	228	171	279	572	839
Tb927.7.3520	MPC2 mitochondrial pyruvate carrier	Mito.membrane	2	260	724	307	409	29	24	235	0	146	401	29	1	35	62	9	187	83	263	203	546	119	128	593	656	73	918	469	796	2685	1532	2429	2327	1792	1740	1120	1800	4543	4062	8835	7326	507	418	463	475	900	1264
Tb927.11.13180	POMP10	Mito.membrane	2	375	673	251	295	42	56	845	0	354	504	23	0	47	51	2	301	90	1224	1090	2127	613	590	2115	1700	583	5715	7489	6430	4770	2603	7104	6752	4627	2360	3880	4640	4922	4943	2608	3824	1263	1053	1223	1061	2132	852
Tb927.11.2580	POMP11	Mito.membrane	3	162	290	307	413	0	12	233	0	91	238	18	0	29	50	1	173	77	385	279	413	117	143	494	411	70	1012	1013	986	1662	1312	2771	2578	1999	520	640	2000	1947	3029	2161	1706	348	427	392	368	632	565
Tb927.11.3100	POMP13, Trypanosome-specific, putative TM domain at Cterminus	Mito.membrane	0	141	273	404	580	6	23	189	0	48	271	67	0	29	65	4	201	91	405	310	494	97	176	643	360	96	1717	1658	1457	1989	1398	1250	1297	846	700	460	840	1556	1683	1632	1707	286	385	393	91	165	327
Tb11.02.5105	POMP15	Mito.membrane	0	140	310	561	688	7	0	169	0	98	906	82	2	59	96	7	394	102	269	237	419			377	421	102	1634			1367	970	NA	NA	NA	NA	NA	NA	1642	1929	3163	2721	382	424	368	444	628	1003
Tb927.1.3800	POMP18	Mito.membrane	0	56	155	219	260	12	11	165	0	38	212	20	0	42	46	1	127	100	158	137	224	51	65	212	97	88	868	546	496	572	491	1059	994	830	560	300	840	982	1252	1509	991	245	276	262	185	494	667
Tb927.9.2650	POMP2	Mito.membrane	1	261	566	470	529	18	78	550	0	306	722	36	0	63	94	2	469	184	892	562	1043	178	224	945	791	213	1532	2565	2339	2249	1154	4601	4578	2844	980	1880	2860	2450	2911	1612	1929	857	946	1000	156	296	287
Tb927.10.9140	POMP20	Mito.membrane	6	287	605	697	734	13	43	522	0	257	967	23	3	44	138	7	532	164	615	498	860	280	323	1358	1220	176	2011	2362	2360	4166	3205	4452	4201	3106	800	1420	3120	2244	3895	3476	2256	676	714	811	570	685	1473
Tb927.2.5530	POMP22	Mito.membrane	2	906	1780	870	978	331	193	2758	0	755	1258	45	0	110	121	3	924	465	2602	2003	3434	376	761	2264	1986	475	4894	7190	7388	7224	2062	5202	5367	3805	4580	3440	3820	3535	4873	2132	3858	2572	2797	2563	584	1112	434
Tb927.3.1080	POMP23	Mito.membrane	4	243	326	749	846	0	0	106	0	164	984	32	2	70	129	7	566	129	422	400	767	392	257	866	607	336	3826	1568	2034	3863	2790	3301	2775	1843	1480	1340	1860	1757	3126	4306	1702	694	816	699	977	1113	1917
Tb927.3.3130	POMP24	Mito.membrane	3	1245	1912	1087	1229	235	374	2961	5	1705	1982	51	3	151	205	5	1557	412	3039	3127	5341	687	1748	4418	4218	1239	13691	15274	14903	9102	3485	12734	12374	8009	5080	6460	8040	5394	10894	2647	3906	2265	2719	2451	1053	1420	821
Tb927.3.3520	POMP25	Mito.membrane	0	124	330	208	227	0	8	246	0	100	215	11	0	21	38	2	168	119	529	425	715	30	80	732	557	103	709	1764	1754	1944	958	3295	3128	1854	580	780	1860	1730	2873	1864	1682	476	420	481	375	581	649
Tb927.3.4640	POMP26	Mito.membrane	1	134	219	539	631	0	32	99	0	185	206	35	0	28	34	4	205	72	355	322	739	251	213	481	330	104	1349	1252	1648	1478	1589	2449	2310	1420	1600	1240	1420	967	2046	1194	879	225	192	200	83	159	108
Tb927.4.1540	POMP27, NAD-dependent epimerase, aldehyde reductase, one putative TM domain	Mito.membrane	1	369	817	507	574	13	8	580	0	188	1048	11	0	99	71	9	631	144	1065	965	1538	254	515	1302	1204	391	2846	4406	4181	3207	1653	2155	2298	1486	2180	1520	1500	1724	2625	1294	2098	661	563	601	155	250	213
Tb927.4.1590	POMP28	Mito.membrane	NA	NA	NA	NA	NA	NA	NA	NA	NA	NA									NA	NA	NA			976	1289	165	2163					NA	NA	NA	800	1620	2480	NA	NA	NA	NA	NA	NA	NA	NA	NA	NA
Tb927.9.2670	POMP3	Mito.membrane	1	116	206	223	290	13	10	225	1	104	166	11	1	26	17	1	136	62	489	403	696	237	216	850	723	272	2840	2396	2093	2630	1904	5149	5033	3353	1560	2660	3360	1827	3327	2043	1550	592	645	691	285	361	1033
Tb927.6.3680	POMP31	Mito.membrane	2	176	330	597	679	0	0	114	0	149	770	113	1	67	122	15	415	147	318	288	553	242	197	698	788	143	1589	1229	1263	3098	2923	3692	3655	2471	1520	1760	2480	2130	3235	5447	3512	675	568	661	1630	1784	3639
Tb927.6.4180	POMP32	Mito.membrane	0	139	129	877	950	0	0	153	0	168	544	20	0	83	58	7	451	145	399	288	659	215	271	467	492	320	3653	1662	2022	3083	3672	4126	4138	2571	2680	2840	2580	1551	2956	3792	1674	424	483	386	73	168	452
Tb927.7.2960	POMP33	Mito.membrane	2	147	269	588	653	59	32	282	0	280	862	25	0	80	95	7	440	140	423	368	661	66	71	831	634	130	643	1382	1530	2455	1847	2965	2723	1750	640	1000	1760	1295	2546	2306	872	807	879	776	401	390	622
Tb927.7.4890	POMP34	Mito.membrane	6	434	876	865	912	73	17	535	0	348	1280	46	0	131	153	4	744	202	977	900	1564	289	393	1980	1743	401	3211	4661	4654	6406	3688	5713	5759	3423	2760	2720	3440	2323	4474	2985	2570	1387	1288	1456	237	438	535
Tb927.7.5470	POMP36	Mito.membrane	5	388	674	967	1018	20	67	784	0	303	1496	25	2	118	156	5	727	242	625	498	962	302	334	1298	976	256	2404	2020	2454	6216	3711	6797	6801	4635	3620	3480	4660	2977	7595	3074	1856	1647	1317	1503	809	1207	824
Tb927.7.7210	POMP37	Mito.membrane	1	482	874	421	455	110	50	1113	0	232	1077	38	2	41	131	6	526	194	682	507	898	223	283	1324	1215	182	1354	1663	2181	4430	2096	6001	6160	3918	2420	3100	3940	6501	7442	5742	5949	840	762	724	376	977	756
Tb927.8.1470	POMP38	Mito.membrane	0	130	336	383	424	6	15	237	6	170	283	57	1	30	93	2	276	154	363	230	443	140	150	962	750	167	2044	1590	1917	1722	833	2112	2021	1357	560	540	1360	1043	1825	1458	955	436	453	498	110	150	395
Tb927.8.5130	POMP41	Mito.membrane	0	176	329	307	356	71	37	330	0	193	259	8	0	36	61	2	207	125	390	406	619	95	150	798	681	128	1238	1684	1704	2526	1588	2866	2658	2074	1520	1360	2080	1733	2616	1826	1509	506	590	584	177	249	440
Tb927.9.9080	POMP5	Mito.membrane	0	151	248	416	482	23	8	139	0	105	646	12	0	58	85	5	310	116	288	284	511	218	188	647	838	237	1535	951	1175	1694	1712	1649	1646	1264	800	800	1260	893	1507	2087	1679	280	280	318	289	444	1768
Tb927.9.10560	POMP6/TbLOK1	Mito.membrane	0	202	516	517	552	0	0	256	0	130	542	24	0	47	72	8	351	125	363	295	525	173	215	536	722	81	2124	750	1062	1528	1619	1152	1196	746	960	700	740	1318	1247	2031	2060	178	169	140	277	541	464
Tb927.9.12500	POMP7	Mito.membrane	4	534	759	1535	1758	29	8	295	0	380	1077	87	2	96	137	21	678	234	308	255	482	166	148	443	438	100	1140	775	1019	3506	3010	5830	5823	4502	3780	4320	4520	2220	4648	5277	3506	1209	1029	1068	369	669	613
Tb927.9.13120	POMP8	Mito.membrane	0	84	206	333	361	0	0	161	0	50	415	83	1	32	113	8	288	137	207	118	235	132	122	422	273	71	818	635	624	1280	1217	1768	1681	1125	580	660	1120	1320	1673	4651	2243	299	309	333	447	591	672
Tb927.8.6600	SAM35, putative	Mito.membrane	2	232	487	539	749	18	12	436	0	164	876	46	5	62	122	20	540	132	306	210	475	215	193	356	401	78	758	578	811	2065	1413	1172	1111	885	720	740	880	1167	1391	1418	1824	263	263	215	63	150	125
Tb927.6.1570	2-hydroxy-3-oxopropionate reductase, putative	Mito.pathway	0	143	281	426	492	8	3	186	0	175	512	20	0	92	81	3	344	134	587	609	1173	408	457	1643	1509	493	5599	3176	2688	4320	4214	4105	4602	2506	1940	4420	2520	2252	2886	3312	2420	480	615	542	584	981	2756
Tb927.11.10960	2OG-Fe(II) oxygenase superfamily, putative	Mito.pathway	0	324	632	315	422	11	5	688	1	175	664	37	1	29	105	1	529	193	705	567	1048	87	207	1006	1134	139	1018	1722	1922	2475	694	3042	2933	2257	840	1220	2260	2726	3878	2606	2986	945	868	913	246	419	545
Tb927.3.950	2OG-Fe(II) oxygenase superfamily, putative	Mito.pathway	2	145	346	289	360	39	4	225	0	160	413	13	0	45	63	2	287	115	323	269	497	204	306	894	572	129	1430	1488	1420	2391	1648	2189	2223	1200	1560	1460	1200	697	1185	956	1129	364	383	432	163	251	280
Tb927.8.6110	3-hydroxy-3-methylglutaryl-CoA synthase, putative (HMGS)	Mito.pathway	4	550	798	491	591	38	22	935	2	633	846	34	3	30	154	2	543	183	1589	1544	2533	480	796	2792	2827	511	4940	5597	5906	5138	2335	6075	6177	4725	3660	2960	4740	2887	2570	1506	2399	1135	1567	1374	176	310	1727
Tb927.7.2630	50S ribosome-binding GTPase, putative	Mito.pathway	4	408	674	948	1123	61	111	874	2	387	1241	51	0	134	248	8	1016	414	1232	1068	1751	188	368	2108	1913	288	2187	3717	3871	7039	4419	8693	8274	4954	2320	3680	4980	3642	4990	4062	3527	1674	1772	1836	1154	1523	1313
Tb927.10.8730	ABC1 family, putative	Mito.pathway	1	402	870	882	1085	23	44	513	0	161	707	32	0	54	56	5	291	105	312	392	593	167	184	279	402	85	1157	936	1159	526	311	1141	1206	718	560	420	720	1153	1241	1036	1061	56	47	53	275	307	260
Tb927.8.4000	ABC1 family, putative	Mito.pathway	0	275	561	864	1028	2	6	398	2	267	817	61	1	60	96	6	463	173	765	715	1293	917	877	2897	2736	437	5867	4098	4501	3519	2313	5008	5251	3166	1360	1820	3180	2447	4478	3392	2269	1117	990	1189	981	1725	1942
Tb927.3.4260	Acyl-coenzyme A thioesterase, putative	Mito.pathway	0	282	503	464	536	0	13	254	0	159	944	19	0	77	130	13	557	145	513	492	840	95	243	1001	1175	110	2170	1892	2452	3841	2925	3204	3074	1696	2640	2240	1700	1825	3160	3295	2072	481	421	408	414	516	707
Tb927.10.2230	adrenodoxin reductase, putative,ferredoxin NADP reductase-like protein	Mito.pathway	2	192	401	467	538	34	54	372	0	183	498	16	1	60	71	3	256	133	605	482	790	99	223	1321	1298	76	833	1354	1621	3811	3253	4556	4515	2909	1620	2380	2920	2703	3515	3279	2803	690	720	744	323	531	904
Tb927.10.6190	aldehyde dehydrogenase, putative (ALDH)	Mito.pathway	5	438	1058	502	588	87	8	696	0	173	735	87	0	48	187	3	528	227	607	420	640	511	403	1397	1029	165	1954	1676	2026	4411	3562	5977	5617	4075	1540	2160	4100	5861	6288	6927	5888	856	752	784	1002	1271	1532
Tb927.4.600	Alpha/beta hydrolase family, putative	Mito.pathway	0	290	615	588	756	0	18	461	0	219	479	47	1	41	46	3	283	112	467	405	747	266	250	1035	710	245	2292	1460	1553	2685	2433	2662	2500	1984	920	1200	2000	3438	3714	4036	4313	466	563	469	914	1495	2324
Tb927.6.2010	AMP-binding enzyme, putative	Mito.pathway	1	262	761	525	643	53	58	520	0	189	541	38	0	34	64	5	333	133	687	567	976	169	219	1306	1244	139	1798	2091	2278	3555	2093	3309	3170	2138	860	1060	2140	2890	2869	2950	3140	972	1045	915	279	485	497
Tb927.10.13850	ATP12 chaperone protein, putative	Mito.pathway	2	280	583	502	578	20	13	344	0	179	714	39	2	57	81	3	347	132	471	453	637	351	317	980	1211	192	1347	1319	1433	3363	2346	4096	3923	2788	1060	1820	2800	2589	2807	4653	3162	849	895	812	762	1024	1472
Tb927.7.6930	ATPase, putative	Mito.pathway	1	176	345	331	361	14	0	288	0	135	276	7	1	30	50	1	198	90	300	284	471	127	199	662	629	108	1235	929	1020	1675	987	1399	1505	983	740	840	980	1081	1565	1070	1113	415	367	384	104	211	485
Tb927.10.11930	beta-D-hydroxybutyrate dehydrogenase	Mito.pathway	0	59	175	266	321	0	8	171	0	174	173	8	0	19	51	1	148	80	386	291	599	128	147	709	683	72	1192	1155	1075	1365	880	1769	1938	1332	440	540	1340	740	783	1156	838	321	349	388	51	100	541
Tb927.11.1350	calcium uniporter protein, mitochondrial	Mito.pathway	2	156	349	861	963	0	8	266	0	178	560	68	0	69	123	9	415	223	349	295	671	201	158	768	647	58	1162	1009	1031	2309	1754	2833	2944	1950	460	840	1960	1972	2749	4544	2314	484	489	487	310	493	469
Tb927.10.14860	Complex 1 protein (LYR family), putative	Mito.pathway	2	570	1218	695	952	17	49	601	0	248	930	44	0	61	104	13	341	145	986	834	1614	92	167	1081	846	128	1511	1883	2069	4356	3137	3651	3527	2734	1860	1980	2740	4202	4291	4135	5465	1427	1530	1419	872	1364	1820
Tb927.3.940	Complex 1 protein (LYR family), putative	Mito.pathway	0	92	163	129	158	11	0	118	0	74	191	8	0	15	31	2	151	45	229	171	261	113	87	407	234	73	913	608	753	1154	706	1163	1081	701	680	560	700	1059	989	1534	1672	188	181	221	449	660	686
Tb927.4.1130	Complex 1 protein (LYR family), putative	Mito.pathway	0	78	163	289	289	46	23	148	0	131	296	15	0	17	40	2	146	74	248	208	322	106	144	529	368	88	1676	1239	1020	1488	800	1936	2061	1178	1080	1140	1180	1101	1935	2365	1273	359	318	365	211	419	435
Tb927.9.14160	Complex III cytochrome b/c complex, rieske iron-sulfur protein ISP	Mito.pathway	2	287	827	639	783	27	34	205	0	125	711	44	0	49	89	7	340	144	791	580	823	159	404	1662	1893	297	2734	2175	2893	3575	3416	4295	4273	2879	1100	2000	2900	2409	2314	2382	2306	866	1095	885	414	675	534
Tb927.11.5920	conserved protein	Mito.pathway	2	276	412	522	591	45	24	395	0	353	824	17	0	52	153	6	510	233	264	257	443	121	159	525	575	148	1447	885	806	1238	454	1425	1391	1201	560	700	1200	921	2848	2073	933	520	593	586	384	694	738
Tb927.6.1590	conserved protein	Mito.pathway	2	187	321	286	310	0	28	278	0	139	541	10	0	31	57	1	242	109	315	262	411	141	205	664	610	111	1325	866	1017	1787	1015	1763	1580	1236	320	440	1240	1471	1608	1748	1524	360	434	451	419	792	738
Tb927.1.1730	conserved protein, unknown function	Mito.pathway	0	276	505	351	336	62	55	699	0	197	716	21	0	37	97	4	424	157	877	760	1380	133	361	1984	2237	147	2013	3494	3211	3851	2369	6399	6722	4283	2560	3560	4300	4129	5616	3566	3840	1479	1392	1423	1147	2012	2067
Tb927.4.830	cytochrome c oxidase assembly protein PET191, putative	Mito.pathway	0	40	139	205	265	0	3	82	0	39	183	22	1	19	47	2	178	52	104	90	127	58	65	148	93	31	775	185	263	485	200	547	521	465	220	180	460	543	798	1138	1173	155	154	135	298	529	197
Tb927.3.1890	cytochrome c oxidase assembly protein, putative	Mito.pathway	1	161	424	370	395	25	25	353	2	137	314	6	2	16	34	1	223	80	265	196	347	188	176	524	570	120	1264	1057	1018	1505	1190	1978	1863	1365	920	960	1380	1806	2607	2581	1932	341	375	371	501	641	835
Tb927.7.5260	Cytochrome c oxidase biogenesis protein Cmc1 like, putative	Mito.pathway	2	116	231	214	260	49	7	179	0	42	303	19	1	22	32	2	197	78	396	295	538	187	237	599	517	104	1526	967	1078	1906	1537	2978	2857	1999	680	720	2000	2365	3109	3879	2878	411	390	367	639	1083	932
Tb927.1.3950	D-alanine aminotransferase (ALAT)	Mito.pathway	5	453	826	1042	1151	38	122	1041	0	380	1123	33	0	99	76	6	687	167	1894	1616	2995	72	296	3916	3309	263	1236	9516	11904	13557	8154	11897	13728	7042	17600	13380	7080	3809	5752	2438	2819	2859	3262	2830	51	72	182
Tb927.10.3210	delta-1-pyrroline-5-carboxylate dehydrogenase, putative	Mito.pathway	7	1717	2264	817	913	99	108	1572	0	586	2850	32	1	63	161	19	970	254	2379	1938	4059	1130	1401	5512	6319	565	4651	7161	8933	10747	8225	9736	9455	7895	5980	5540	7920	8321	7375	5335	5916	3152	2996	2935	1469	2703	4582
Tb927.1.1000	developmentally regulated phosphoprotein (dr6)	Mito.pathway	1	339	777	915	1146	0	20	535	0	218	816	39	0	52	134	8	372	154	530	418	715	286	247	774	667	181	1566	858	1293	4643	3312	3614	3513	2605	1820	2220	2620	3231	4395	6954	4972	915	762	709	975	1637	1982
Tb927.10.7570	dihydrolipoamide acetyltransferase E2 subunit, putative	Mito.pathway	2	947	1646	671	758	64	22	1394	3	425	1528	43	1	41	146	7	668	182	1526	1423	2857	388	800	3581	2847	288	4034	4884	6261	8553	4362	8569	7956	6524	5340	4060	6560	8171	8393	5678	5469	2182	2345	2115	690	1572	2366
Tb927.5.4330	dihydrolipoamide branched chain transacylase, putative	Mito.pathway	2	223	469	700	900	24	17	164	0	172	1460	131	2	65	271	8	671	381	442	374	580	211	204	654	640	159	1434	903	1163	2647	2404	2323	2122	1892	420	980	1900	1732	1622	2891	1766	752	895	826	267	479	411
Tb927.11.13830	DnaJ domain containing protein, putative	Mito.pathway	1	147	278	268	269	12	2	255	0	150	792	27	0	52	70	1	340	98	340	331	592	185	198	676	571	153	1670	1126	1218	2097	1430	1907	1755	1265	640	680	1280	1726	2258	2505	2168	553	500	478	801	1219	1316
Tb927.11.570	DnaJ domain containing protein, putative	Mito.pathway	1	133	268	249	265	0	8	140	0	65	361	43	0	14	69	2	243	68	221	124	233	100	118	521	525	80	963	595	805	1478	885	1389	1266	998	400	580	1000	1067	1096	1794	1134	313	378	344	174	257	949
Tb927.3.2300	DNL zinc finger, putative	Mito.pathway	0	120	282	410	417	0	0	170	0	75	490	42	0	27	65	3	212	63	232	218	321	82	125	410	415	37	916	512	585	1248	1139	1674	1543	1042	320	740	1040	1301	1495	2978	1886	245	248	282	915	1154	1586
Tb927.11.6830	Domain of unknown function(DUF2779), putative	Mito.pathway	1	341	588	434	576	78	79	756	0	395	957	31	0	65	105	6	661	209	1199	1076	1821	249	540	1529	1424	390	4505	3748	3903	3170	1445	6175	5843	3813	960	1660	3820	2798	4884	2121	2392	1184	1433	1413	697	1349	1011
Tb927.7.2410	Dynamin family, putative	Mito.pathway	3	378	858	916	1197	52	59	567	0	406	1520	41	2	92	267	11	1049	387	673	557	1171	407	350	739	711	181	2164	1493	1880	3650	2789	3442	3272	2162	1020	1220	2180	1880	2484	2423	2360	773	809	751	619	1114	742
Tb927.7.890	FDXA Ferredoxin	Mito.pathway	1	77	203	271	310	16	0	97	0	75	440	24	1	33	48	6	173	70	171	149	236	113	140	476	467	42	777	640	557	1717	1111	910	911	549	680	520	560	1071	971	1898	1402	247	257	244	518	487	1589
Tb927.4.4980	FDXB ferredoxin	Mito.pathway	1	193	459	598	708	8	5	419	0	115	1739	125	4	93	170	4	720	209	317	265	474			525	499	66	1253			3776	2348	2527	2533	1406	NA	NA	NA	4258	3101	15770	11174	415	434	400	751	761	1839
Tb927.10.2710	ferredoxin, putative	Mito.pathway	0	46	69	32	35	11	0	33	0	32	116	1	0	6	14	0	24	13	81	102	149	7	15	72	51	26	193	249	342	302	252	693	549	390	140	200	400	362	492	349	308	54	66	68	103	234	626
Tb927.6.2510	Flavinator of succinate dehydrogenase, putative	Mito.pathway	2	131	253	382	513	0	3	113	0	47	175	19	1	22	37	1	167	67	291	273	544	86	97	331	220	141	1279	984	1136	1171	1126	2578	2848	1801	1740	1720	1800	1263	1513	1472	2035	238	285	229	114	211	210
Tb927.9.6710	flavoprotein monooxygenase, putative	Mito.pathway	3	297	573	668	807	66	11	601	1	270	1154	45	0	73	123	6	569	213	484	415	745	356	405	1053	974	249	2906	1929	1985	2989	1119	2385	2153	1429	1000	960	1440	950	3107	1828	812	887	906	895	951	1952	1336
Tb927.3.1000	frataxin	Mito.pathway	1	137	286	344	412	18	25	153	0	123	319	27	0	39	60	2	268	89	310	219	388	49	97	518	444	51	500	704	718	1561	1440	1350	1306	944	300	360	940	1380	1125	1571	1457	232	251	272	358	672	602
Tb927.9.3600	Glycosyl transferase family 11, putative	Mito.pathway	1	192	437	350	442	6	17	272	0	173	392	50	1	50	40	6	200	83	493	352	559	128	244	1052	843	133	1274	1244	1488	2970	2114	3598	3523	2143	820	1420	2160	2344	2915	3029	1732	641	650	694	275	445	599
Tb927.2.4240	GTP binding protein, putative	Mito.pathway	1	160	310	270	297	0	12	230	0	121	330	8	1	19	64	4	229	60	237	215	340	99	68	293	487	58	605	559	649	1482	1098	1943	2057	1397	960	1260	1400	1278	1460	2294	2000	312	300	301	273	485	642
Tb927.9.10500	HAD hydrolase, TIGR01456 family/HAD hydrolase, family IIA, putative	Mito.pathway	2	297	545	549	657	90	9	388	1	181	1173	32	2	49	130	1	511	158	670	508	834	400	377	1218	1043	231	1874	1690	1816	3312	2389	4666	4359	3014	1020	1700	3020	2090	3642	3584	2232	431	533	499	295	489	881
Tb927.10.11160	HIRA-interacting protein 5, putative	Mito.pathway	0	112	252	206	223	41	0	275	1	62	364	16	1	32	63	1	264	79	337	269	400	185	206	926	668	73	1049	1249	1340	1629	828	2641	2496	1434	800	920	1440	1560	1957	2505	1780	383	397	402	647	908	2034
[truncated: 10,279 more rows]
[truncated: 9 more columns]

## Sheet: 4. Unique genes RPM
GeneID	Annotation	Class	HB71	HB73	HB80	HB81	HC50	HC57	HC58	HC71	RB_D1	RB_D2	RB_D4	RB_D5	RB_D7	RB_D8	Cult_A1	Cult_A2	Cult_A3	Cult_C1	Cult_C2	Cult_F1	Cult_F2	Cult_E1	Cult_E2	RB_B1	RB_B2	RB_B3	Cult_B1	Cult_B2	Cult_G1	Cult_G2	RB_A1	RB_A2	RB_A3	RB_C1	RB_C2	RB_C3	RB_C4	MB_A1	MB_A2	MB_A3	MB_B1	MB_B2	Cult_D1	Cult_D1a	Cult_D2	Cult_D2a	MAd1
[truncated: 7,028 more rows]
[truncated: 4 more columns]

[truncated: 1 more sheets: 5. Correlation with ZC3H11]
