# Supplementary material for: Transcriptomes of Trypanosoma brucei rhodesiense from sleeping sickness patients, rodents and culture: Effects of strain, growth conditions and RNA preparation methods
Source: PLoS Negl Trop Dis. 2018 Feb 23;12(2):e0006280. doi: 10.1371/journal.pntd.0006280 (PMC5842037; doi:10.1371/journal.pntd.0006280)
Supplement: S2 Table — For legends see sheet 0. (XLSX) [file pntd.0006280.s002.xlsx]

## Sheet: 0. Legend
Sheet 1	Selected pairwise comparisons, done using DESeq2. RNAs that are significantly lower (padj<0.01, factor >2) are in blue, those that are significantly higher are in red. These are designated in a binary way in the next two columns (1=regulated, 0=not regulated). To find genes that are regulated in a particular comparison, select the relevant column and sort largest to smallest. For example, selecti…
Sheet 2	Enrichment of mRNAs encoding particular functional protein classes for different comparisons. Data from Jensen et al (Pmc4210626) are also included: we show simple division of average RPMs without statistical analysis, since the raw reads are not published. The RNA for this publication was prepared in a very different way from the others analysed in this paper.
Sheet 3	Expression of genes in two clusters that differed between ribo-minus and poly(A)+. For details see the Cluster Viewer. In the top panel we chose only the subset of mRNAs encoding protein kinases, and divided these into clusters according to their mRNA abundances in the different samples. A cluster showing a marked differnce between poly(A)+ and ribo- is shown. The lower panel is similar, for RNA-…

## Sheet: 1.Deseq2
GeneID	Annotation	Class	ORF length	TranscriptLength	3_UTR length	Ribominus / all_poly(A)+ (log2)	padj_ribominus/all_poly(A)	ribominus>all_poly(A)	ribominus<all_poly(A)	ribominus RB / poly(A)+ RB (log2)	padj ribominus RB / poly(A)+ RB	RibominusRB > poly(A)+RB	Ribominus RB < poly(A)+ RB	ribo- Culture / poly(A)+ culture (log2)	padj ribo- Culture / poly(A)+ culture	ribo- Culture > poly(A)+ culture	ribo- Culture < poly(A)+ culture	ribo- CulturesA&C / poly(A)+ culturesB&G (log2)	padj CulturesA&C / poly(A)+ culturesB&G	ribo- CulturesA&C > poly(A)+ culturesB&G	ribo- CulturesA&C < poly(A)+ culturesB&G	HB/HC (log2)	padj HB/HC	HB>HC	HB<HC	HB/RBD (log2)	padj HB/RBD	HB>RBD	HB<RBD	HC / ribo- culture (log2)	padj HC / ribo- culture	HC > ribo- culture	HC < ribo- culture	HB / ribo- culture (log2)	padj HB / ribo- culture	HB > ribo- culture	HB < ribo- culture	rat blood / cultureJensen	rat blood / culture ribosome footprintsJensen	log2FoldChange RBCl/RBA	padj RBCl/RBA	RBCl>RBA	RBCl<RBA	log2FoldChange CultG/Cults B&E	padj CultG/Cults B&E	CultG>Cults B&E	CultG<Cults B&E
Tb927.11.6680	Polyamine transporter 2 (TbPOT2)	Amino.acid.transport	1524	2581	989	0.329	0.111882	0	0	0.258	0.267512	0	0	0.43	0.265232	0	0	0.4426	0.141333	0	0	1.301	4.85053e-05	1	0	0.614	0.0666519	0	0	-0.146	0.687242	0	0	1.148	1.3058e-05	1	0	-2.064	-0.941	-0.336	0.835035	0	0	0.091	0.87479	0	0
Tb927.10.5780	amino acid tansporter, putative	Amino.acid.transport	1731	0	0	0.803	0.00457527	0	0	1.109	0.000661561	1	0	0.002	0.99835	0	0	-0.2526	0.361383	0	0	1.505	8.24145e-05	1	0	0.141	0.795494	0	0	0.352	0.472166	0	0	1.792	9.83816e-06	1	0	1.013	0.556	1.207	0.0663816	0	0	0.611	0.283621	0	0
Tb927.8.4700	amino acid transporter, AAT5	Amino.acid.transport	1377	3193	1730	1.342	3.56272e-06	1	0	2.077	4.62648e-10	1	0	0.043	0.977689	0	0	-0.1054	0.807755	0	0	1.153	0.0116677	0	0	-0.389	0.499926	0	0	0.724	0.117107	0	0	1.849	1.45488e-05	1	0	1.261	-0.064	0.862	0.48655	0	0	0.791	0.240408	0	0
Tb927.7.4970	glutamine synthetase, putative	Amino.acids	1146	1528	347	-0.069	0.853044	0	0	-0.57	0.124302	0	0	0.267	0.785108	0	0	0.1112	0.81627	0	0	0.533	0.224889	0	0	0.582	0.232397	0	0	0.793	0.0914378	0	0	1.307	0.00345837	1	0	-3.655	-0.47	0.999	0.259564	0	0	0.979	0.0865397	0	0
Tb927.11.5090	aspartate aminotransferase, mitochondrial	Amino.acids	1254	0	0	0.108	0.689806	0	0	-0.1	0.764635	0	0	0.159	0.85117	0	0	-0.0186	0.965465	0	0	0.589	0.0484564	0	0	0.428	0.188199	0	0	0.621	0.110629	0	0	1.16	0.0010399	1	0	0.167	0.654	-1.283	0.000904148	0	1	0.653	0.0854493	0	0
Tb927.11.1540	isovaleryl-coA dehydrogenase, putative	Amino.acids	1236	2322	699	-0.585	0.00605778	0	0	-1.074	0.000123001	0	1	-0.547	0.285554	0	0	-0.3533	0.486823	0	0	0.413	0.218825	0	0	0.943	0.00516094	0	0	0.619	0.107003	0	0	1.039	0.00360992	1	0	0.298	-0.036	-0.833	0.156483	0	0	0.491	0.280547	0	0
Tb927.6.5020	CYC7, CYC2-like cyclin	Cell.cycle	642	2963	493	0.35	0.297525	0	0	0.419	0.31341	0	0	0.211	0.856176	0	0	-0.2786	0.556622	0	0	1.444	0.00241038	1	0	0.119	0.864427	0	0	0.036	0.955933	0	0	1.375	0.00448493	1	0	-0.585	-0.09	0.09	0.989531	0	0	1.321	0.0174173	0	0
Tb927.10.8710	Centrin3	Cell.cycle	498	1236	630	0.066	0.848622	0	0	0.26	0.46091	0	0	-0.87	0.0862041	0	0	-0.5874	0.243179	0	0	0.75	0.0185899	0	0	0.065	0.888016	0	0	0.994	0.0188031	0	0	1.704	1.29463e-05	1	0	-0.22	-0.212	-0.072	0.985816	0	0	0.759	0.0551809	0	0
Tb927.3.4170	CRK9AP	Cell.cycle	414	784	318	-0.072	0.806161	0	0	0.156	0.652387	0	0	-0.398	0.532854	0	0	-0.4781	0.0601683	0	0	0.45	0.319107	0	0	-0.216	0.707174	0	0	0.563	0.185628	0	0	1.007	0.00834451	1	0	0.308	0.344	-0.079	0.989469	0	0	0.598	0.282842	0	0
Tb927.8.6350	CYC11, CYC2-like cyclin	Cell.cycle	2364	5620	2670	1.26	3.43097e-12	1	0	1.404	3.57587e-13	1	0	0.499	0.135271	0	0	0.6294	0.00641782	0	0	0.441	0.0804452	0	0	0.327	0.242706	0	0	1.025	9.85779e-05	1	0	1.462	1.8331e-09	1	0	0.538	1.415	0.341	0.807347	0	0	0.017	0.978008	0	0
Tb927.8.6340	CYC10, CYC2-like cyclin	Cell.cycle	1011	4273	2948	1.675	5.69949e-08	1	0	1.223	2.99763e-06	1	0	0.756	0.0779574	0	0	0.9416	0.0232978	0	0	0.434	0.154037	0	0	0.953	0.00183879	0	0	2.289	2.13243e-12	1	0	2.705	3.46064e-18	1	0	2.416	2.589	0.353	0.883624	0	0	0.637	0.245269	0	0
Tb927.10.2350	pyruvate dehydrogenase complex E3 binding protein, putative	Citric.acid.cycle	783	1278	380	0.203	0.488199	0	0	0.342	0.324019	0	0	-0.109	0.917338	0	0	-0.0614	0.880548	0	0	0.805	0.0395429	0	0	-0.049	0.9322	0	0	0.455	0.322225	0	0	1.24	0.00228639	1	0	0.248	0.092	1.077	0.112072	0	0	0.684	0.210401	0	0
Tb927.3.1790	pyruvate dehydrogenase E1 beta subunit, putative	Citric.acid.cycle	1047	2442	1274	0.632	0.0102192	0	0	1.086	0.000122611	1	0	-0.452	0.435645	0	0	-0.867	1.34995e-05	0	0	0.576	0.0763145	0	0	-0.217	0.59267	0	0	0.9	0.0166587	0	0	1.446	5.78957e-05	1	0	0.577	-0.021	1.096	0.0439469	0	0	0.651	0.169132	0	0
Tb927.10.2560	mitochondrial malate dehydrogenase (mMDH)	Citric.acid.cycle	957	1590	473	-0.359	0.208808	0	0	-0.236	0.521577	0	0	-0.424	0.559235	0	0	-0.8208	0.0394338	0	0	1.082	0.001201	1	0	0.029	0.954589	0	0	0.266	0.594782	0	0	1.272	0.00231615	1	0	1.234	-0.396	0.728	0.310815	0	0	1.727	3.63239e-06	1	0
Tb927.11.9980	2-oxoglutarate dehydrogenase E1 component, putative	Citric.acid.cycle	3018	3688	476	0.159	0.629825	0	0	-0.541	0.1604	0	0	-0.549	0.460599	0	0	-0.3426	0.565118	0	0	-0.367	0.459625	0	0	1.097	0.026908	0	0	1.592	0.00044999	1	0	1.24	0.00777293	1	0	1.356	0.959	0.463	0.866788	0	0	0.143	0.8691	0	0
Tb927.2.950	paraflagellar rod protein PFC13	Cytoskeleton	4185	6139	1883	1.644	2.0091e-05	1	0	4.125	1.14932e-27	1	0	0.315	0.771824	0	0	0.1828	0.806229	0	0	0.788	0.021312	0	0	-0.266	0.539136	0	0	0.858	0.101152	0	0	1.554	0.00188101	1	0	-2.447	-2.19	-0.456	0.794844	0	0	2.753	1.85176e-11	1	0
Tb927.8.4050	flagellar membrane protein that interacts with FLA1, similar to FLA3	Cytoskeleton	2253	3046	675	-0.323	0.254087	0	0	-0.509	0.185789	0	0	-0.837	0.179624	0	0	-0.7335	0.0935949	0	0	0.698	0.128875	0	0	0.87	0.0804107	0	0	0.714	0.142699	0	0	1.383	0.00248331	1	0	-0.495	-0.219	0.894	0.459919	0	0	-0.044	0.962872	0	0
Tb927.10.7290	Flagellar Member 2 (FLAM2)	Cytoskeleton	3468	0	0	0.441	0.053773	0	0	-0.303	0.316479	0	0	0.176	0.829998	0	0	0.0939	0.847068	0	0	0.266	0.515903	0	0	1.228	0.00158152	1	0	0.864	0.0176971	0	0	1.128	0.00147537	1	0	0.003	0.801	0.681	0.525168	0	0	-0.116	0.870479	0	0
Tb927.10.350	BBP59	Cytoskeleton	1539	3551	1674	1.38	2.23307e-12	1	0	2.17	2.63169e-24	1	0	0.384	0.373982	0	0	0.2201	0.406794	0	0	1.032	0.00120647	1	0	0.209	0.60347	0	0	-0.021	0.958571	0	0	1.005	0.000390788	1	0	0.384	0.293	-0.126	0.976648	0	0	0.29	0.581309	0	0
Tb927.8.6490	BBP122	Cytoskeleton	3240	0	0	1.182	6.81236e-08	1	0	1.32	1.59476e-08	1	0	0.643	0.0982541	0	0	0.6244	0.148878	0	0	0.311	0.266569	0	0	-0.03	0.93993	0	0	1.129	0.000297478	1	0	1.43	1.80276e-06	1	0	1.527	1.172	-0.003	1	0	0	0.904	0.0260203	0	0
Tb927.5.3760	SPO11 meiotic recombination protein	DNA	1485	0	0	0.619	0.009128	0	0	1.106	3.3183e-05	1	0	0.08	0.931848	0	0	-0.1487	0.735573	0	0	1.223	0.000855837	1	0	0.022	0.966207	0	0	0.088	0.852394	0	0	1.311	0.000103836	1	0	-1.807	0.569	-0.033	1	0	0	0.909	0.0529665	0	0
Tb927.9.9600	DNA replication licensing factor MCM9	DNA	2322	0	0	0.077	0.649936	0	0	0.13	0.453574	0	0	-0.411	0.0902011	0	0	-0.359	0.28489	0	0	0.323	0.141679	0	0	0.441	0.0513873	0	0	0.743	0.000344951	0	0	1.063	1.4796e-08	1	0	-0.023	0.553	0.135	0.941498	0	0	-0.099	0.790879	0	0
Tb927.6.2890	single strand-specific nuclease, putative	DNA	831	1994	1032	-0.022	0.951582	0	0	-0.25	0.448136	0	0	-0.082	0.936292	0	0	-0.3919	0.189281	0	0	1.355	0.000275058	1	0	0.653	0.105673	0	0	0.105	0.834135	0	0	1.437	8.92648e-05	1	0	0.232	0.281	0.447	0.796545	0	0	0.793	0.12617	0	0
Tb927.11.9160	ATPase-like protein, putative	Enzyme	1368	1747	269	-0.222	0.3803	0	0	0.126	0.659756	0	0	-1.056	0.00120075	0	1	-0.9487	0.00328129	0	0	-0.157	0.637074	0	0	-0.268	0.448797	0	0	1.506	3.17373e-06	1	0	1.338	1.26895e-05	1	0	-1.12	0.048	-0.385	0.737332	0	0	0.657	0.0885918	0	0
Tb927.6.2540	DREV methyltransferase, putative, Zinc finger domains	Enzyme	960	1292	229	-0.737	0.00140324	0	0	-0.784	0.00879517	0	0	-0.99	0.0217715	0	0	-1.0496	0.000279278	0	1	0.749	0.0720538	0	0	0.271	0.602808	0	0	0.438	0.309016	0	0	1.166	0.00187658	1	0	0.041	-0.535	-0.127	0.976648	0	0	0.615	0.298386	0	0
Tb927.11.7390	hypothetical protein, conserved, extremely weak but blast-back positive match to yeast PDH1 which may participate in conversion of 2-methylcitrate to 2-methylisocitrate	Enzyme	888	1766	767	0.602	0.0441024	0	0	0.976	0.00413627	0	0	-0.364	0.660709	0	0	-0.3115	0.41975	0	0	1.141	0.00169019	1	0	0.086	0.871385	0	0	0.969	0.0325378	0	0	2	1.42396e-06	1	0	0.265	-0.062	0.877	0.255982	0	0	0.846	0.0885918	0	0
Tb927.11.14520	polypeptide deformylase, putative	Enzyme	783	1004	160	-0.101	0.761562	0	0	0.355	0.266436	0	0	-0.359	0.593064	0	0	-0.6514	0.000895398	0	0	1.563	3.51904e-05	1	0	-0.35	0.431307	0	0	-0.486	0.263474	0	0	1.067	0.00540913	1	0	0.271	0.103	0.447	0.793136	0	0	0.62	0.247424	0	0
Tb927.6.3320	ferric reductase transmembrane protein, putative	Enzyme	720	0	0	0.75	0.0130319	0	0	1.172	0.00164469	1	0	-0.045	0.977862	0	0	-0.2015	0.689533	0	0	1.086	0.0348338	0	0	-0.128	0.867525	0	0	0.517	0.328973	0	0	1.575	0.000719155	1	0	0.324	-0.172	0.05	1	0	0	1.056	0.126734	0	0
Tb927.7.5550	hypothetical protein, conserved, TLD domain	Enzyme	1095	1515	106	0.442	0.149204	0	0	0.523	0.159358	0	0	-0.111	0.927034	0	0	-0.729	0.0020169	0	0	0.196	0.683686	0	0	-0.171	0.778044	0	0	1.307	0.0035727	1	0	1.485	0.00079708	1	0	0.348	0.905	0.769	0.527406	0	0	0.229	0.765202	0	0
Tb927.10.10650	NAR1 Cytosolic iron-sulphur cluster biogenesis, hydrogenase large subunit	Enzyme	1428	1702	249	-0.428	0.00970503	0	0	-0.341	0.0915436	0	0	-0.691	0.0103475	0	0	-0.5929	0.00476812	0	0	0.496	0.0451463	0	0	0.291	0.291484	0	0	0.55	0.0431208	0	0	1.035	1.35839e-05	1	0	0.462	0.26	0.052	0.988197	0	0	0.38	0.272211	0	0
Tb927.7.310	Thioredoxin domain, also matches human prostaglandin E synthetase	Enzyme	1029	0	0	0.071	0.831475	0	0	0.063	0.86866	0	0	0.127	0.900439	0	0	-0.3822	0.314522	0	0	0.039	0.933406	0	0	0.186	0.70043	0	0	1.221	0.00312677	1	0	1.253	0.00157337	1	0	0.807	0.56	0.395	0.866788	0	0	1.127	0.026911	0	0
Tb927.11.4430	ferric reductase, putative,ferric reductase transmembrane component, putative	Enzyme	2340	3877	1496	0.965	3.58187e-06	0	0	1.774	4.29497e-13	1	0	0.015	0.988154	0	0	0.1715	0.462643	0	0	0.646	0.0875033	0	0	-0.268	0.568042	0	0	0.405	0.26582	0	0	1.048	0.00134496	1	0	1.068	0.792	-0.439	0.816228	0	0	0.035	0.963509	0	0
Tb927.9.2320	POMP1 (possible S-Adenosyl methionine methyl transferase (yeast Cgt1 is involved in lipid homeostasis)	Enzyme	1104	0	0	0.317	0.342807	0	0	-0.23	0.536561	0	0	-0.166	0.868794	0	0	-0.1997	0.589995	0	0	-0.288	0.549656	0	0	0.541	0.299177	0	0	2.116	1.80348e-07	1	0	1.829	5.69954e-06	1	0	2.206	0.788	0.712	0.609768	0	0	0.507	0.457364	0	0
Tb927.1.1130	glycerol-3-phosphate dehydrogenase (FAD-dependent), in TAO complex	Glucose.glycerol	1854	0	0	0.126	0.565943	0	0	0.213	0.379385	0	0	-0.746	0.0192434	0	0	-0.5305	0.110431	0	0	0.042	0.905785	0	0	0.354	0.288511	0	0	1.224	1.70801e-05	1	0	1.264	3.4084e-06	1	0	-0.368	-0.158	0.282	0.873504	0	0	-0.25	0.594259	0	0
Tb927.10.9760	alternative oxidase	Glucose.glycerol	1056	1521	351	0.524	0.0320118	0	0	0.889	0.0026402	0	0	-0.442	0.458645	0	0	-0.2149	0.673607	0	0	0.608	0.07391	0	0	0.206	0.62605	0	0	1.015	0.00987957	1	0	1.593	1.16509e-05	1	0	0.249	0.023	-0.179	0.952621	0	0	0.16	0.786714	0	0
Tb927.11.16770	glucosamine-6-phosphate isomerase, putative	Glucose.glycerol	843	1156	91	-0.043	0.864352	0	0	-0.215	0.421348	0	0	-0.431	0.343651	0	0	-0.2837	0.415665	0	0	0.149	0.686205	0	0	0.318	0.414329	0	0	0.984	0.00180803	0	0	1.125	0.000192137	1	0	1.472	0.98	0.089	0.97723	0	0	0.509	0.248345	0	0
Tb927.3.5660	GnT11 UDP-GlcNAc:_3-D-mannoside _1Ð2-N-acetylglucosaminyltransferase I	Glycans	1167	2645	1385	0.529	0.0657732	0	0	0.698	0.0643476	0	0	-0.112	0.928764	0	0	0.1712	0.785138	0	0	1.732	0.000147979	1	0	0.477	0.38576	0	0	-0.238	0.675923	0	0	1.42	0.00193801	1	0	-0.382	0.709	-0.269	0.947164	0	0	1.014	0.110613	0	0
Tb927.2.3370	UDP-Gal glycosyltransferase GT3	Glycans	1134	2251	1101	0.642	0.0201353	0	0	0.336	0.362111	0	0	0.65	0.303817	0	0	0.3348	0.339607	0	0	1.07	0.00383722	1	0	0.583	0.161144	0	0	0.205	0.699074	0	0	1.219	0.00475654	1	0	-0.372	-0.301	1.328	0.0221468	0	0	0.867	0.0883096	0	0
Tb927.7.2420	GSK3-long glycogen synthase kinase-3 alpha	Glycans	1506	5323	3332	1.741	8.3562e-10	1	0	1.313	0.000240961	1	0	0.553	0.450386	0	0	1.028	0.0333291	0	0	-0.348	0.372389	0	0	0.805	0.0432697	0	0	2.056	3.50576e-06	1	0	1.732	0.000101627	1	0	2.385	2.227	0.446	0.863747	0	0	0.29	0.699294	0	0
Tb927.1.580	phosphate-repressible phosphate permease, putative	Ions	1551	2537	883	0.529	0.0574825	0	0	0.643	0.0714094	0	0	-0.203	0.845426	0	0	-0.5191	0.165253	0	0	0.394	0.433501	0	0	0.012	0.98462	0	0	1.074	0.0153105	0	0	1.46	0.000757929	1	0	0.122	0.482	0.293	0.942429	0	0	0.994	0.125865	0	0
Tb927.10.3100	Glycerol-3-phosphate acyltransferase	Lipids	2097	0	0	0.565	0.00119314	0	0	0.851	7.86616e-05	0	0	0.18	0.75929	0	0	0.3756	0.202146	0	0	0.84	0.0091445	0	0	0.229	0.56927	0	0	0.168	0.632744	0	0	1.004	0.000272625	1	0	-0.179	-0.145	0.123	0.976648	0	0	-0.093	0.878265	0	0
Tb927.3.1700	DAG acyltransferase	Lipids	1473	2288	737	0.656	0.00291241	0	0	1.131	2.01329e-05	1	0	-0.245	0.727673	0	0	-0.435	0.0692987	0	0	1.009	0.00544233	1	0	0.052	0.923	0	0	0.106	0.81574	0	0	1.11	0.00119022	1	0	-0.049	0.604	0.597	0.595561	0	0	0.526	0.326666	0	0
Tb927.3.3900	carnitine O-palmitoyltransferase II, putative (CPT II)	Lipids	1866	0	0	0.31	0.124254	0	0	-0.03	0.915709	0	0	-0.397	0.365307	0	0	-0.1932	0.668217	0	0	-0.229	0.416289	0	0	0.739	0.00717021	0	0	1.259	1.28224e-05	1	0	1.029	0.00036708	1	0	0.255	1.076	0.732	0.141204	0	0	-0.001	0.997776	0	0
Tb927.8.8020	monoglyceride lipase, putative	Lipids	945	2514	1359	0.996	0.000431966	0	0	1.479	5.91221e-06	1	0	0.453	0.530183	0	0	0.4407	0.164605	0	0	1.413	0.00284617	1	0	-0.327	0.589418	0	0	-0.112	0.840223	0	0	1.286	0.00240207	1	0	0.345	0.571	0.288	0.943481	0	0	0.708	0.310038	0	0
Tb927.8.1720	phosphatidylglycerolphosphate synthase, mitochondrial	Lipids	1848	2862	932	0.1	0.668303	0	0	-0.368	0.190462	0	0	-0.115	0.890511	0	0	0.0173	0.971472	0	0	0.501	0.129299	0	0	1.055	0.00157675	1	0	0.519	0.154666	0	0	1.013	0.00248331	1	0	0.504	0.307	0.909	0.126828	0	0	-0.559	0.237594	0	0
Tb927.6.3000	fatty acid desaturase, putative,sphingolipid delta 4 desaturase, putative	Lipids	1047	2866	1781	0.567	0.028105	0	0	0.954	0.00245084	0	0	-0.06	0.96018	0	0	-0.3449	0.328658	0	0	1.568	0.000241113	1	0	0.171	0.781273	0	0	-0.434	0.337109	0	0	1.112	0.00613627	1	0	0.554	0.741	-0.332	0.925606	0	0	0.817	0.181147	0	0
Tb927.10.4050	serine palmitoyltransferase, putative	Lipids	1674	4089	2270	1.058	3.14501e-06	1	0	0.771	0.00621111	0	0	0.145	0.867233	0	0	0.8297	0.00079629	0	0	0.348	0.307093	0	0	1.336	2.82279e-05	1	0	0.776	0.0349404	0	0	1.116	0.00159049	1	0	0.651	1.177	-0.014	1	0	0	-0.55	0.319903	0	0
Tb927.8.3400	palmitoyl acyltransferase 12, putative	Lipids	894	1946	814	0.044	0.87121	0	0	-0.119	0.70286	0	0	-0.069	0.938284	0	0	-0.145	0.606181	0	0	0.978	0.00351746	0	0	0.676	0.056492	0	0	0.318	0.436854	0	0	1.295	7.33854e-05	1	0	1.322	0.844	0.842	0.17222	0	0	0.457	0.34515	0	0
Tb927.10.13930	phosphatidic acid phosphatase, putative	Lipids	999	1224	182	0.458	0.210293	0	0	1.277	0.00117079	1	0	-0.493	0.578585	0	0	-0.4539	0.221779	0	0	2.179	0.000177638	1	0	-0.497	0.503259	0	0	-0.748	0.164441	0	0	1.485	0.00277036	1	0	1.333	0.629	0.041	1	0	0	0.809	0.307706	0	0
Tb927.6.510	GPEET2 procyclin	Membrane.protein	345	675	299	1	0.0334706	0	0	0.345	0.625892	0	0	-0.092	0.970517	0	0	0.154	0.836037	0	0	0.02	0.983209	0	0	0.952	0.214331	0	0	2.298	0.000719289	1	0	2.311	0.000744109	1	0	-0.305	-3.448	2.908	0.000224957	1	0	1.038	0.237808	0	0
Tb927.8.7340	trans-sialidase, putative,neuraminidase, putative	Membrane.protein	2247	0	0	0.457	0.0440713	0	0	0.522	0.0745818	0	0	0.164	0.846179	0	0	-0.0527	0.861715	0	0	0.863	0.01552	0	0	0.129	0.797286	0	0	0.196	0.665716	0	0	1.03	0.00439096	1	0	0.372	0.4	0.952	0.159264	0	0	0.468	0.39224	0	0
Tb927.11.12270	hypothetical protein, conserved,drug resistence protein, putative	Membrane.protein	1476	1786	42	-0.143	0.490343	0	0	-0.413	0.0910212	0	0	-0.297	0.55064	0	0	0.1395	0.734087	0	0	0.691	0.0187023	0	0	0.694	0.0235751	0	0	0.363	0.288742	0	0	1.036	0.000349377	1	0	0.558	0.463	0.158	0.956669	0	0	-0.253	0.601645	0	0
Tb927.9.7850	hypothetical protein, conserved, predicted GPI anchor	Membrane.protein	918	1454	517	1.225	0.00294929	1	0	1.37	0.014126	0	0	-0.049	0.981374	0	0	0.0124	0.987465	0	0	0.835	0.194687	0	0	0.493	0.533403	0	0	1.512	0.0242809	0	0	2.271	0.000404957	1	0	0.848	1.392	1.348	0.278505	0	0	2.2	0.0024998	1	0
Tb927.9.7900	hypothetical protein, conserved, predicted GPI anchor	Membrane.protein	942	0	0	1.454	0.000105807	1	0	1.789	0.00025549	1	0	0.07	0.973574	0	0	0.0673	0.92936	0	0	0.964	0.131737	0	0	0.18	0.844782	0	0	1.459	0.0201968	0	0	2.372	4.93554e-05	1	0	1.585	1.672	0.764	0.74357	0	0	1.479	0.0590537	0	0
Tb927.9.7870	hypothetical protein, conserved, predicted GPI anchor	Membrane.protein	930	0	0	1.281	0.0013356	1	0	1.511	0.00315705	1	0	-0.065	0.976394	0	0	-0.0508	0.946869	0	0	0.967	0.133572	0	0	0.219	0.811599	0	0	1.642	0.0100491	0	0	2.549	2.09185e-05	1	0	1.585	1.823	0.235	0.976313	0	0	1.756	0.0223323	0	0
Tb927.11.11410	trans-sialidase, putative	Membrane.protein	2046	3010	809	0.935	0.000242754	0	0	0.826	0.00190854	0	0	0.64	0.155505	0	0	0.7894	0.0595124	0	0	0.195	0.62677	0	0	0.739	0.0580055	0	0	1.571	2.77057e-06	1	0	1.762	5.12378e-08	1	0	1.654	1.532	0.916	0.201497	0	0	0.053	0.942755	0	0
Tb927.5.440	trans sialidase, putative	Membrane.protein	2328	2844	352	0.056	0.889239	0	0	-0.928	0.0111014	0	0	-0.195	0.858889	0	0	-0.0139	0.973797	0	0	-0.344	0.468739	0	0	1.037	0.0287353	0	0	1.939	1.27777e-05	1	0	1.61	0.000334702	1	0	1.987	-0.68	1.543	0.0221456	0	0	0.448	0.519419	0	0
Tb927.3.2580	Fam5 cell surface protein	Membrane.protein	675	0	0	1.71	0.000145395	1	0	2.423	4.1772e-05	1	0	-0.269	0.882834	0	0	-0.3347	0.626276	0	0	1.183	0.0798181	0	0	-0.332	0.731291	0	0	1.818	0.00821501	1	0	2.773	3.23268e-05	1	0	3.863	2.678	2.552	0.002971	1	0	1.99	0.0106447	0	0
Tb927.9.7830	mitochondrial tRNA import complex, putative	Mito.biogenesis	603	817	160	0.823	0.0220619	0	0	1.383	0.000464443	1	0	0.502	0.57322	0	0	0.2799	0.405576	0	0	2.338	1.07738e-06	1	0	-0.728	0.173491	0	0	-0.774	0.152516	0	0	1.387	0.00599955	1	0	-1.059	-1.385	1.116	0.227688	0	0	0.582	0.404948	0	0
Tb927.3.4380	Tob55, SAM50	Mito.biogenesis	1440	1596	89	0.464	0.0554041	0	0	0.797	0.00270431	0	0	0.238	0.729504	0	0	0.2539	0.436356	0	0	1.465	3.83165e-05	1	0	-0.059	0.909424	0	0	-0.443	0.258913	0	0	1.018	0.00274419	1	0	-0.585	-0.305	0.218	0.942033	0	0	0.716	0.132556	0	0
Tb927.3.1600	Tim10/DDP family zinc finger	Mito.biogenesis	309	0	0	0.259	0.420252	0	0	0.249	0.550336	0	0	-0.372	0.687381	0	0	-0.1005	0.792939	0	0	0.586	0.237148	0	0	0.307	0.616716	0	0	1.015	0.0370834	0	0	1.58	0.000550108	1	0	-0.322	0.213	0.239	0.952263	0	0	0.223	0.777382	0	0
Tb927.11.6640	cytochrome b5, putative (CYB5)	Mito.e.transport	402	1085	622	0.492	0.248097	0	0	1.271	0.00258462	1	0	-0.125	0.93214	0	0	-0.2435	0.689471	0	0	2.07	0.000111553	1	0	-0.952	0.102354	0	0	-0.272	0.679384	0	0	1.676	0.00134733	1	0	-1.505	-0.99	-0.068	0.996032	0	0	1.751	0.00417335	1	0
Tb927.10.9620	NADH-ubiquinone oxidoreductase c	Mito.e.transport	333	0	0	1.203	0.00278803	1	0	1.233	0.0157939	0	0	0.871	0.366164	0	0	1.5481	0.00149983	1	0	1.634	0.00869417	1	0	0.085	0.931196	0	0	0.114	0.887038	0	0	1.644	0.00747024	1	0	-1.222	0.769	0.633	0.839161	0	0	-0.382	0.709973	0	0
Tb927.1.1580	cytochrome c oxidase assembly factor, SCO1/2, putative	Mito.e.transport	906	1524	597	0.51	0.0577299	0	0	1.161	0.000111654	1	0	-0.22	0.797476	0	0	-0.1213	0.821398	0	0	0.725	0.0823415	0	0	-0.702	0.109093	0	0	0.38	0.411263	0	0	1.089	0.00554659	1	0	-0.515	0.358	0.199	0.956669	0	0	0.624	0.272512	0	0
Tb927.7.2700	NADH-cytochrome b5 reductase, putative (B5R)	Mito.e.transport	864	1227	321	-0.153	0.636534	0	0	0.479	0.152804	0	0	-0.476	0.466018	0	0	-0.465	0.292231	0	0	1.19	0.00297937	1	0	-0.249	0.631847	0	0	0.051	0.927104	0	0	1.205	0.00300663	1	0	-0.188	-0.874	0.224	0.950953	0	0	0.981	0.0679822	0	0
Tb927.9.8680	cytochrome c oxidase assembly factor, putative	Mito.e.transport	816	0	0	-0.072	0.824939	0	0	0.335	0.316285	0	0	-0.699	0.192966	0	0	-0.7406	0.0109025	0	0	1.284	0.00187368	1	0	0.056	0.929734	0	0	0.208	0.675129	0	0	1.467	0.000151023	1	0	-0.029	-0.261	0.188	0.963931	0	0	0.656	0.254587	0	0
Tb927.10.8320	cytochrome oxidase subunit IX (COXIX)	Mito.e.transport	375	768	317	0.407	0.284889	0	0	0.996	0.0107358	0	0	0.149	0.907185	0	0	0.1695	0.720691	0	0	2.498	2.10306e-07	1	0	-0.769	0.137884	0	0	-0.978	0.0597678	0	0	1.317	0.00747789	1	0	0.056	-1.17	0.809	0.504598	0	0	0.758	0.239896	0	0
Tb927.11.16510	cytochrome b/c1 complex component, putative	Mito.e.transport	441	763	76	-0.536	0.0353926	0	0	-1.076	0.000163634	0	1	-0.81	0.0663054	0	0	-0.7441	0.00533829	0	0	1.551	0.000135676	1	0	1.331	0.00140648	1	0	-0.318	0.465718	0	0	1.224	0.000595348	1	0	0.33	0	0.293	0.934775	0	0	0.162	0.826919	0	0
Tb927.11.1320	NADH-ubiquinone oxidoreductase 20 kDa subunit, NDUFS7 (NDHK)	Mito.e.transport	609	0	0	0.582	0.0201478	0	0	0.879	0.00233382	0	0	-0.104	0.912091	0	0	-0.2566	0.456418	0	0	1.322	0.000275058	1	0	0.143	0.778044	0	0	-0.005	0.991914	0	0	1.302	0.000336109	1	0	0.603	0.05	0.642	0.531765	0	0	0.938	0.0486212	0	0
Tb927.10.5500	hypothetical protein, conserved,, in NADH dehydrogenase complex	Mito.e.transport	1041	1957	859	-0.002	0.995233	0	0	0.356	0.303949	0	0	-0.278	0.740634	0	0	-0.2919	0.383631	0	0	0.925	0.00144091	0	0	-0.282	0.399286	0	0	0.223	0.660925	0	0	1.116	0.00675413	1	0	0.674	0.384	1.102	0.00417527	1	0	0.85	0.0116204	0	0
Tb927.11.15550	NADH-cytochrome b5 reductase, putative (B5R)	Mito.e.transport	927	3163	2175	0.727	0.00306036	0	0	1.214	6.21951e-06	1	0	0.372	0.529729	0	0	0.094	0.828729	0	0	0.927	0.00283911	0	0	-0.348	0.315814	0	0	0.361	0.38694	0	0	1.248	0.000311661	1	0	1.408	-0.094	0.746	0.136757	0	0	1.027	0.00198375	1	0
Tb927.9.12500	POMP7	Mito.membrane	1575	2414	700	-0.234	0.470587	0	0	-0.245	0.436177	0	0	-0.386	0.527697	0	0	-0.5752	0.157148	0	0	1.305	9.67968e-05	1	0	0.421	0.274383	0	0	0.753	0.0501242	0	0	2.027	3.61106e-09	1	0	0.139	0.376	-0.332	0.864114	0	0	1.485	0.000117216	1	0
Tb927.9.4310	tricarboxylate carrier, putative	Mito.membrane	984	3957	2788	1.037	9.30536e-05	1	0	0.616	0.0158105	0	0	0.744	0.0519068	0	0	0.7092	0.0743003	0	0	0.71	0.0136731	0	0	0.736	0.0139707	0	0	0.898	0.00727013	0	0	1.575	2.48523e-07	1	0	1.993	0.904	-0.166	0.946263	0	0	-1.263	0.00019767	0	1
Tb927.11.1950	hypothetical protein, conserved	Mito.pathway	669	711	17	0.415	0.169412	0	0	0.79	0.0113427	0	0	0.188	0.839356	0	0	0.2527	0.506527	0	0	2.193	8.57771e-07	1	0	-0.144	0.80924	0	0	-1.024	0.0197372	0	0	1.138	0.00381562	1	0	-0.939	-0.894	-0.111	0.978278	0	0	0.869	0.111627	0	0
Tb927.8.2880	hypothetical protein, conserved	Mito.pathway	3396	4561	1156	1.535	1.64578e-11	1	0	2.623	1.32391e-28	1	0	0.687	0.0846048	0	0	0.9975	4.47546e-05	0	0	1.252	0.000225179	1	0	0.146	0.758072	0	0	-0.161	0.687661	0	0	1.08	0.000635062	1	0	-0.787	0.023	-0.253	0.931202	0	0	-0.431	0.411764	0	0
Tb927.11.12160	hypothetical protein, conserved	Mito.pathway	603	0	0	0.247	0.319233	0	0	0.753	0.00277033	0	0	-0.241	0.703946	0	0	-0.2978	0.421457	0	0	1.974	3.65569e-08	1	0	0.227	0.578167	0	0	-0.748	0.0486179	0	0	1.203	0.000102024	1	0	-0.524	-0.61	-0.008	1	0	0	0.854	0.0223076	0	0
Tb927.11.16750	hypothetical protein, conserved	Mito.pathway	705	1020	275	-0.361	0.149244	0	0	-0.674	0.012368	0	0	-0.462	0.365646	0	0	-0.6172	0.00924551	0	0	0.953	0.00490826	0	0	0.58	0.119446	0	0	0.277	0.495387	0	0	1.221	0.000258236	1	0	-0.391	-0.341	0.532	0.661513	0	0	0.18	0.77	0	0
Tb927.10.6200	hypothetical protein, conserved, no clear yeast or human matches	Mito.pathway	315	740	312	0.41	0.331441	0	0	0.887	0.0550724	0	0	-0.202	0.886032	0	0	-0.4775	0.201315	0	0	1.671	0.00545789	1	0	-0.635	0.386118	0	0	0.305	0.658372	0	0	1.924	0.000437018	1	0	-0.363	-0.703	0.337	0.944368	0	0	0.605	0.500117	0	0
Tb927.6.2180	Mitochondrial SSU-associated	Mito.pathway	741	4215	1003	0.694	0.00349447	0	0	1.036	0.000327331	1	0	0.422	0.476067	0	0	0.3112	0.382124	0	0	1.574	0.000225179	1	0	0.316	0.542879	0	0	-0.374	0.404917	0	0	1.184	0.00114441	1	0	-0.297	-0.62	-0.034	1	0	0	0.536	0.394506	0	0
Tb927.10.1660	hypothetical protein, conserved	Mito.pathway	888	958	65	0.145	0.620862	0	0	0.375	0.236313	0	0	0.217	0.791288	0	0	0.2115	0.494963	0	0	1.294	0.000888725	1	0	-0.049	0.931591	0	0	-0.267	0.571937	0	0	1.013	0.00784042	1	0	0.232	-0.285	0.458	0.758086	0	0	0.477	0.371676	0	0
Tb927.11.11620	hypothetical protein, conserved	Mito.pathway	717	1482	639	0.459	0.101176	0	0	0.979	0.000407401	0	0	-0.566	0.273632	0	0	-0.5674	0.0843056	0	0	1.182	7.75249e-05	1	0	-0.342	0.305052	0	0	0.568	0.154366	0	0	1.662	1.59818e-06	1	0	0.333	0.528	0.845	0.0865234	0	0	0.72	0.0572782	0	0
Tb927.3.2880	Mitochondrial ATP synthase subunit, putative	Mito.pathway	315	1152	666	0.126	0.76141	0	0	0.299	0.483278	0	0	0.161	0.894609	0	0	0.3527	0.503188	0	0	2.557	2.24639e-09	1	0	0.038	0.948304	0	0	-0.896	0.0903066	0	0	1.501	0.00163067	1	0	0.367	0.08	0.63	0.586736	0	0	1.249	0.00782568	1	0
Tb927.10.8730	ABC1 family, putative	Mito.pathway	1590	0	0	1.368	3.93709e-08	1	0	0.839	0.00130027	0	0	0.824	0.0318849	0	0	1.0824	0.00269067	1	0	0.766	0.00432748	0	0	1.121	2.00756e-05	1	0	0.71	0.0427306	0	0	1.438	6.52965e-06	1	0	0.435	1.294	0.638	0.318216	0	0	-1.293	0.000128598	0	1
Tb927.10.160	KPAP2 Kinetoplast poly(A) polymerase	Mito.RNA	972	1264	146	0.937	0.00178813	0	0	1.576	2.66282e-06	1	0	0.234	0.813831	0	0	0.196	0.669321	0	0	1.154	0.00834508	1	0	-0.686	0.158571	0	0	0.324	0.533015	0	0	1.429	0.000971429	1	0	-0.338	-0.802	0.259	0.943481	0	0	1.089	0.0511217	0	0
Tb927.3.3630	EF-TS Mitochondrial elongation factor ts	Mito.translation	825	1346	396	0.827	1.77539e-05	0	0	1.175	3.10734e-07	1	0	0.263	0.626393	0	0	0.3236	0.225931	0	0	0.341	0.277077	0	0	-0.139	0.727994	0	0	0.76	0.0197167	0	0	1.106	0.000178914	1	0	-0.258	-0.197	0.632	0.334298	0	0	0.278	0.549684	0	0
Tb927.5.3110	Mitchondrial LSU ribosomal protein	Mito.translation	657	1388	521	-0.198	0.465382	0	0	0.076	0.816404	0	0	-0.526	0.300327	0	0	-0.4146	0.294668	0	0	1.188	0.000808648	1	0	0.03	0.95316	0	0	0.028	0.955229	0	0	1.241	0.000322231	1	0	-0.044	-0.355	0.451	0.73883	0	0	0.105	0.867696	0	0
Tb927.4.930	Mitchondrial LSU ribosomal protein L14, putative	Mito.translation	570	717	119	-0.168	0.607656	0	0	0.083	0.829173	0	0	-0.179	0.853601	0	0	-0.3237	0.281734	0	0	1.412	0.00116608	1	0	-0.22	0.703708	0	0	-0.282	0.575954	0	0	1.111	0.00689153	1	0	0.184	-0.161	0.318	0.919275	0	0	0.078	0.921063	0	0
Tb927.6.4930	Mitchondrial SSU ribosomal associated, thiosulfate sulfurtransferase	Mito.translation	693	725	8	0.748	0.0122601	0	0	1.364	4.58124e-05	1	0	0.061	0.963113	0	0	0.1996	0.521679	0	0	0.958	0.0492095	0	0	-0.579	0.305381	0	0	0.559	0.245037	0	0	1.502	0.000436466	1	0	0.843	0.04	0.132	0.977994	0	0	0.217	0.793614	0	0
Tb927.8.3330	mitochondrial carrier protein, MCP18	Mito.transport	924	1703	723	-0.38	0.149989	0	0	-0.89	0.00405611	0	0	-0.359	0.600334	0	0	-0.301	0.199266	0	0	1.554	0.000265663	1	0	1.17	0.00877993	1	0	-0.355	0.444393	0	0	1.189	0.00195242	1	0	-0.8	-0.035	0.386	0.883624	0	0	0.405	0.541408	0	0
Tb927.2.2970	mitochondrial carrier protein, MCP13	Mito.transport	939	0	0	1.064	0.000143367	1	0	1.79	3.30443e-07	1	0	0.076	0.953532	0	0	0.4427	0.123979	0	0	1.416	0.00488929	1	0	-0.167	0.81876	0	0	-0.13	0.827496	0	0	1.266	0.00582231	1	0	-0.149	0.087	-0.316	0.942033	0	0	0.246	0.787178	0	0
Tb927.10.12840	mitochondrial carrier protein, MCP12	Mito.transport	915	2256	1253	0.118	0.689206	0	0	0.186	0.570319	0	0	-0.473	0.407961	0	0	-0.8833	0.000477673	0	0	0.685	0.0455001	0	0	0.119	0.803777	0	0	0.773	0.0448345	0	0	1.443	6.81957e-05	1	0	1.989	1.187	1.015	0.107068	0	0	0.569	0.267946	0	0
Tb927.11.3550	NPA3/XAB1 homologue, interacts with XPA and with RNA pol II, required for pol II import into the nucleus.	Nuclear.transport	873	0	0	-0.072	0.836065	0	0	0.373	0.305365	0	0	-0.929	0.0857182	0	0	-0.5915	0.20795	0	0	0.148	0.701639	0	0	-0.613	0.0881458	0	0	1.044	0.0187014	0	0	1.161	0.00723569	1	0	-0.427	-0.276	0.188	0.941001	0	0	-0.086	0.874695	0	0
Tb927.8.3510	thymidylate kinase, putative	Nucleotides	1038	0	0	1.321	1.19461e-09	1	0	1.86	3.42836e-13	1	0	0.702	0.104072	0	0	0.4842	0.111942	0	0	0.936	0.0107739	0	0	-0.289	0.527336	0	0	0.233	0.57358	0	0	1.156	0.000664358	1	0	-1.166	-0.802	0.016	1	0	0	0.569	0.286376	0	0
Tb927.9.3000	cytidine deaminase, putative	Nucleotides	549	0	0	1.284	1.72434e-07	1	0	2.355	2.52811e-20	1	0	0.069	0.93994	0	0	-0.1047	0.702428	0	0	0.858	0.0272803	0	0	-0.41	0.360915	0	0	0.363	0.373417	0	0	1.203	0.00037245	1	0	-0.435	-0.906	0.272	0.934502	0	0	0.299	0.630098	0	0
Tb927.9.7550	adenylosuccinate lyase, putative	Nucleotides	1416	1836	322	0.726	1.83303e-05	0	0	1.007	4.98779e-06	1	0	-0.027	0.977689	0	0	-0.2442	0.362269	0	0	0.452	0.0987864	0	0	0.422	0.156184	0	0	0.575	0.0605664	0	0	1.017	0.000368358	1	0	1.057	1.159	0.975	0.0213981	0	0	0.31	0.463383	0	0
Tb927.9.7470	purine nucleoside transporter NT10	Nucleotides	1389	3722	2291	1.302	0.000367097	1	0	1.889	1.05425e-06	1	0	-0.074	0.961278	0	0	-0.1964	0.706223	0	0	1.026	0.0484564	0	0	-0.534	0.399286	0	0	1.508	0.00237706	1	0	2.495	1.6687e-07	1	0	1.843	1.283	0.749	0.685696	0	0	1.236	0.0699609	0	0
Tb927.7.1790	Adenine phosphoribosyltransferase, putative	Nucleotides	693	1946	1161	0.821	0.00632761	0	0	1.089	0.00435594	1	0	0.029	0.982989	0	0	-0.2344	0.596775	0	0	1.461	0.000249834	1	0	0.226	0.662127	0	0	0.225	0.707133	0	0	1.579	0.00085345	1	0	1.928	1	1.711	0.00253851	1	0	0.494	0.418353	0	0
Tb927.9.15980	nucleoside transporter 1, putative	Nucleotides	1449	3181	1688	1.74	1.5159e-07	1	0	2.698	4.42341e-11	1	0	0	0.999946	0	0	0.0568	0.928807	0	0	1.328	0.00531172	1	0	-0.221	0.74299	0	0	0.948	0.0889135	0	0	2.157	2.81074e-05	1	0	2.098	1.753	2.399	0.00014318	1	0	0.908	0.184572	0	0
Tb927.11.11740	membrane-bound acid phosphatase, putative	Phosphatase	1503	2050	438	-0.198	0.492888	0	0	-0.92	0.00305655	0	0	-0.552	0.353075	0	0	-0.7597	0.00747444	0	0	0.274	0.534674	0	0	1.221	0.00385399	1	0	1.253	0.00137092	1	0	1.519	7.91293e-05	1	0	-1.235	-0.302	0.851	0.396074	0	0	0.778	0.183329	0	0
Tb927.11.7950	kinetoplastid-specific dual specificity phosphatase, putative	Phosphatase	1857	0	0	0.528	0.00831277	0	0	0.896	0.000128234	0	0	-0.027	0.978311	0	0	0.137	0.687916	0	0	0.952	0.00136313	0	0	0.535	0.0964601	0	0	0.262	0.469323	0	0	1.198	4.68892e-05	1	0	-0.604	-0.523	-0.514	0.555997	0	0	0.389	0.387938	0	0
Tb927.11.7320	dual specificity phopshatase, putative	Phosphatase	1245	2111	718	-0.198	0.479484	0	0	-0.274	0.436566	0	0	-0.424	0.529729	0	0	-0.4511	0.244765	0	0	1.753	2.88549e-05	1	0	0.763	0.0881458	0	0	-0.538	0.23927	0	0	1.194	0.00273272	1	0	-0.487	-0.141	0.101	0.985816	0	0	0.775	0.175319	0	0
Tb927.10.10670	kinetoplastid-specific dual specificity phosphatase, putative	Phosphatase	600	2611	1160	0.473	0.108725	0	0	1.221	0.000244459	1	0	-0.258	0.780355	0	0	-0.5874	0.00389703	0	0	1.296	0.00806028	1	0	-0.511	0.378924	0	0	-0.108	0.850743	0	0	1.175	0.00643987	1	0	1.191	0.465	-0.14	0.97723	0	0	0.438	0.571595	0	0
Tb927.8.6170	transketolase, putative (TK)	PPP	2010	2891	779	-0.093	0.81228	0	0	-0.85	0.0274407	0	0	-0.852	0.193948	0	0	-0.8688	0.0491091	0	0	0.238	0.648494	0	0	1.242	0.0129182	0	0	1.939	3.01656e-05	1	0	2.165	2.24321e-06	1	0	2.151	-0.046	0.845	0.534374	0	0	0.787	0.257102	0	0
Tb927.1.4780	Alpha/beta hydrolase domain-containing protein	Protease	2013	0	0	0.156	0.44984	0	0	0.603	0.00485052	0	0	-0.435	0.260855	0	0	-0.3481	0.274544	0	0	0.43	0.040077	0	0	-0.109	0.680164	0	0	0.663	0.0229429	0	0	1.058	7.82121e-05	1	0	-0.026	0.2	0.76	0.0109984	0	0	0.445	0.104473	0	0
Tb927.9.10970	Bem46-like serine peptidase,Serine peptidase, Clan SC, Family S09X	Protease	1113	1845	342	0.058	0.808264	0	0	0.002	0.997037	0	0	-0.378	0.403538	0	0	-0.5001	0.0369403	0	0	1.377	7.5315e-05	1	0	0.831	0.0207078	0	0	-0.264	0.484707	0	0	1.108	0.000151023	1	0	0.255	0.257	0.199	0.948328	0	0	-0.079	0.907224	0	0
Tb927.8.6450	inhibitor of cysteine peptidase (ICP)	Protease	366	1085	670	0.226	0.429236	0	0	0.693	0.0294479	0	0	-0.663	0.238949	0	0	-0.5658	0.190953	0	0	1.839	8.3031e-07	1	0	0.387	0.386491	0	0	-0.431	0.330158	0	0	1.335	0.000729568	1	0	0.904	0.673	0.401	0.847808	0	0	1.062	0.0299861	0	0
Tb927.10.3230	protein kinase, putative	Protein.kinase	1122	1987	595	-0.053	0.83267	0	0	0.081	0.763978	0	0	-0.379	0.397224	0	0	-0.5717	0.0112401	0	0	0.875	0.0039916	0	0	0.065	0.88515	0	0	0.227	0.525309	0	0	1.086	0.000171108	1	0	-0.792	0.601	0.242	0.911108	0	0	0.421	0.320347	0	0
Tb927.11.8940	LDK protein kinase	Protein.kinase	1665	2933	993	0.86	2.91528e-06	0	0	1.43	1.30325e-12	1	0	-0.072	0.915942	0	0	-0.0482	0.854781	0	0	0.511	0.109744	0	0	0.04	0.931196	0	0	0.716	0.0122057	0	0	1.225	2.35854e-06	1	0	-0.345	-0.169	-0.044	0.995756	0	0	0.153	0.785272	0	0
Tb927.5.1650	serine/threonine-protein kinase, putative,protein kinase, putative	Protein.kinase	2052	0	0	1.196	2.24359e-07	1	0	2.267	4.45762e-19	1	0	0.089	0.922188	0	0	0.3077	0.395064	0	0	0.609	0.085018	0	0	-0.401	0.326171	0	0	0.531	0.152516	0	0	1.125	0.000970399	1	0	-0.083	-0.011	-0.255	0.937992	0	0	0.561	0.299005	0	0
Tb927.9.3120	protein kinase, putative	Protein.kinase	3042	3140	93	0.28	0.218997	0	0	0.239	0.439584	0	0	-0.119	0.894609	0	0	-0.0938	0.834649	0	0	1.002	0.00483801	1	0	0.62	0.118543	0	0	0.272	0.518416	0	0	1.255	0.000368358	1	0	0.34	0.68	0.779	0.374912	0	0	-0.009	0.990229	0	0
Tb927.3.1630	CK1 casein kinase 1	Protein.kinase	1203	4581	3325	2.499	1.53878e-16	1	0	2.868	5.03703e-21	1	0	1.726	4.74134e-05	1	0	2.7169	4.36616e-36	1	0	1.391	0.000193772	1	0	0.021	0.969393	0	0	0.176	0.732136	0	0	1.524	0.000151023	1	0	0.654	1.869	-0.112	0.985455	0	0	-1.02	0.0895494	0	0
Tb927.3.5650	protein kinase, putative,serine/threonine protein kinase, putative	Protein.kinase	2790	4465	1593	0.603	0.010381	0	0	0.592	0.0373075	0	0	0.473	0.382551	0	0	-0.0998	0.825622	0	0	0.438	0.15006	0	0	-0.025	0.95478	0	0	0.615	0.104399	0	0	1.026	0.00415006	1	0	0.824	0.39	0.279	0.895438	0	0	1.315	0.000308125	1	0
Tb927.11.3140	DYRK2 dual-specificity protein kinase	Protein.kinase	1368	2760	1352	0.449	0.0194604	0	0	0.739	0.00197669	0	0	-0.188	0.7709	0	0	-0.2412	0.510378	0	0	0.804	0.00955481	0	0	0.4	0.264752	0	0	0.341	0.326965	0	0	1.132	0.000168661	1	0	0.868	0.097	0.179	0.948758	0	0	0.646	0.139403	0	0
Tb927.10.2390	protein kinase, putative,casein kinase I, putative	Protein.kinase	1140	2409	1071	0.401	0.0374357	0	0	0.186	0.489909	0	0	-0.02	0.982686	0	0	0.0656	0.883683	0	0	0.401	0.240722	0	0	0.583	0.103986	0	0	0.691	0.0328218	0	0	1.089	0.000285628	1	0	1.01	1.722	0.272	0.915643	0	0	0.592	0.212865	0	0
Tb927.2.4200	protein kinase, putative	Protein.kinase	3114	0	0	1.487	1.15961e-09	1	0	1.664	6.80177e-10	1	0	0.81	0.0660522	0	0	1.1419	0.000551156	1	0	0.308	0.424723	0	0	-0.11	0.831424	0	0	1.265	0.000410002	1	0	1.566	6.50991e-06	1	0	1.138	1.177	0.177	0.968144	0	0	-0.195	0.774733	0	0
Tb927.10.5270	MKK5 protein kinase	Protein.kinase	1137	1674	342	0.484	0.0489726	0	0	1.129	5.33733e-05	1	0	-0.458	0.414833	0	0	-0.4527	0.220182	0	0	0.746	0.00719034	0	0	-0.336	0.276253	0	0	0.523	0.19532	0	0	1.264	0.000422496	1	0	1.213	0.526	1.075	0.00942038	1	0	0.561	0.149897	0	0
Tb927.11.15010	NEK21 protein kinase	Protein.kinase	1722	4055	2213	0.939	0.000428012	0	0	0.702	0.0196263	0	0	0.516	0.369049	0	0	0.4353	0.23187	0	0	0.689	0.0530108	0	0	0.676	0.0793879	0	0	1.28	0.000696037	1	0	1.948	6.53328e-08	1	0	1.82	1.65	1.346	0.0151976	0	0	0.731	0.15566	0	0
Tb927.10.9600	protein kinase, putative,tyrosine protein kinase, putative	Protein.kinase	1617	2044	299	2.917	1.30269e-19	1	0	3.208	1.40376e-15	1	0	0.953	0.19203	0	0	2.5815	1.09613e-11	1	0	0.197	0.614857	0	0	0.687	0.0733949	0	0	1.806	0.000452257	1	0	1.978	0.000113374	1	0	1.831	1.9	0.041	1	0	0	-1.881	0.00124785	0	1
Tb927.11.13880	kinetoplastid-specific protein tyrosine phosphatase, putative	Protein.phosphatase	1485	0	0	0.474	0.0837246	0	0	0.912	0.00324002	0	0	-0.633	0.257733	0	0	-0.4194	0.423129	0	0	1.132	0.00199937	1	0	0.45	0.283428	0	0	0.74	0.0818833	0	0	1.836	1.13345e-06	1	0	-0.807	-1.017	0.09	0.985816	0	0	0.425	0.446427	0	0
Tb927.3.1240	protein phosphatase 2A, putative	Protein.phosphatase	972	0	0	0.085	0.767484	0	0	0.705	0.0189225	0	0	-1.01	0.0191035	0	0	-0.5484	0.288532	0	0	0.763	0.00814945	0	0	-0.072	0.858561	0	0	0.574	0.169677	0	0	1.235	0.000960703	1	0	-0.045	-0.352	-0.249	0.903017	0	0	0.333	0.446676	0	0
Tb927.9.1540	protein phosphatase 2B, putative	Protein.phosphatase	1296	2109	768	0.715	0.000926166	0	0	1.045	1.26241e-05	1	0	0.039	0.969239	0	0	0.133	0.580579	0	0	0.968	0.00731315	0	0	0.043	0.937126	0	0	0.422	0.231196	0	0	1.386	4.60134e-06	1	0	1.007	1.234	-0.115	0.976648	0	0	0.228	0.709973	0	0
Tb927.10.8050	TFIIF-stimulated CTD phosphatase, putative	Protein.phosphatase	801	2830	1894	0.655	0.031725	0	0	-0.204	0.536599	0	0	0.223	0.778052	0	0	0.3305	0.525383	0	0	0.191	0.625502	0	0	1.279	0.000290693	1	0	1.946	7.64086e-08	1	0	2.146	6.05942e-10	1	0	2.124	1.888	0.861	0.231896	0	0	0.099	0.884306	0	0
Tb927.8.1130	protein phosphatase with EF-Hand domains, putative	Protein.phosphatase	4293	6939	2002	0.829	0.0017716	0	0	0.768	0.0106359	0	0	-0.215	0.79931	0	0	-0.1131	0.833496	0	0	-0.477	0.210589	0	0	0.603	0.143713	0	0	2.079	1.23113e-08	1	0	1.615	1.25241e-05	1	0	3.642	2.449	0.893	0.290393	0	0	0.567	0.32517	0	0
Tb927.3.4940	5-histidylcysteine sulfoxide synthase, 1st step ovothiol s/s	Redox	2250	3568	1294	0.496	0.00359532	0	0	0.549	0.00222673	0	0	-0.052	0.933178	0	0	0.1505	0.674836	0	0	0.082	0.773706	0	0	0.463	0.0817305	0	0	1.081	2.80512e-06	1	0	1.159	1.00004e-07	1	0	-0.547	0.019	0.016	1	0	0	0.111	0.801921	0	0
Tb927.1.1770	glutaredoxin GRX2	Redox	324	1037	701	0.571	0.121318	0	0	0.971	0.0129109	0	0	0.146	0.908077	0	0	0.0731	0.906412	0	0	2.714	9.79031e-07	1	0	-0.374	0.580585	0	0	-1.279	0.0159256	0	0	1.376	0.00487082	1	0	-0.273	0.162	0.089	0.993792	0	0	0.79	0.299346	0	0
Tb927.10.12370	gamma-glutamylcysteine synthetase (GCS)	Redox	2040	0	0	-0.116	0.623624	0	0	-0.43	0.107295	0	0	-0.64	0.125822	0	0	-0.4892	0.288532	0	0	0.852	0.00540089	0	0	1.041	0.000867615	1	0	0.407	0.261749	0	0	1.245	8.60168e-05	1	0	-0.205	0.141	0.081	0.985455	0	0	0.197	0.718026	0	0
Tb927.11.15920	glutathione peroxidase, putative (PxIV)	Redox	471	570	76	0.566	0.103605	0	0	1.216	0.000861695	1	0	-0.46	0.578585	0	0	-0.4547	0.206683	0	0	0.662	0.176712	0	0	-1.016	0.0443607	0	0	0.918	0.0635568	0	0	1.548	0.000796672	1	0	0.263	-0.073	0.501	0.816263	0	0	0.907	0.14404	0	0
Tb927.6.4030	superoxide dismutase, putative	Redox	792	1269	413	0.463	0.0708107	0	0	0.814	0.000967863	0	0	0.268	0.656135	0	0	0.1442	0.545078	0	0	1.658	9.04996e-06	1	0	-0.147	0.77375	0	0	-0.456	0.215665	0	0	1.193	0.000137704	1	0	0.449	-0.181	-0.105	0.97723	0	0	0.189	0.762636	0	0
Tb927.11.8200	40S ribosomal protein S26	Ribosome	336	643	256	-1.071	2.27539e-05	0	1	-1.107	0.000901074	0	1	-1.433	0.00155445	0	1	-1.1613	0.00336126	0	1	1.69	7.98124e-06	1	0	0.622	0.140837	0	0	-0.32	0.522277	0	0	1.273	0.00289812	1	0	-1.546	-0.026	0.171	0.974919	0	0	-0.093	0.904657	0	0
Tb927.9.3920	40S ribosomal protein S7	Ribosome	609	736	105	-0.743	0.0117101	0	0	-0.716	0.0695488	0	0	-1.585	0.00237308	0	1	-1.114	0.0171917	0	0	0.67	0.0895218	0	0	0.329	0.49839	0	0	1.103	0.0238336	0	0	1.709	0.00030867	1	0	-1.414	0.149	0.454	0.816228	0	0	0.069	0.929746	0	0
Tb927.10.3380	60S acidic ribosomal protein P2	Ribosome	345	501	139	0.302	0.302294	0	0	0.681	0.014126	0	0	-0.729	0.101727	0	0	-0.7653	0.00294595	0	0	0.512	0.156583	0	0	-0.386	0.362905	0	0	1.229	0.00042506	1	0	1.729	3.62054e-07	1	0	-1.114	-0.295	0.125	0.976648	0	0	0.843	0.0505129	0	0
Tb927.5.810	ZC3H11	RNA.binding	1095	4912	3500	1.06	0.007254	1	0	0.329	0.483843	0	0	-0.213	0.868794	0	0	-0.2593	0.633869	0	0	-0.864	0.0631006	0	0	0.717	0.171374	0	0	2.685	8.98066e-08	1	0	1.889	0.000264768	1	0	-1.259	3.856	2.253	0.000366384	1	0	1.077	0.0943961	0	0
Tb927.7.4980	ZC3H23 POMP35	RNA.binding	1188	1274	64	0.658	0.0162804	0	0	1.155	2.88198e-05	1	0	0.154	0.856906	0	0	0.23	0.441792	0	0	1.734	1.06074e-05	1	0	-0.244	0.625415	0	0	-0.427	0.302231	0	0	1.285	0.000304252	1	0	-0.443	-0.549	-0.064	0.99349	0	0	0.658	0.216714	0	0
Tb927.10.12780	ZC3H37	RNA.binding	861	3457	2506	0.949	0.0015927	0	0	0.979	0.0128248	0	0	-0.102	0.939114	0	0	-0.0997	0.883075	0	0	1.43	0.00171096	1	0	0.963	0.0558968	0	0	0.542	0.315454	0	0	1.897	7.16492e-05	1	0	-0.414	1.257	0.677	0.694631	0	0	1.225	0.046089	0	0
Tb927.3.2930	RBP6	RNA.binding	720	5524	4490	0.721	0.0204034	0	0	0.852	0.0250497	0	0	0.722	0.29256	0	0	0.7515	0.105524	0	0	1.54	0.000755297	1	0	0.142	0.823499	0	0	-0.105	0.867548	0	0	1.396	0.0027875	1	0	-0.382	1.142	-1.515	0.0248074	0	0	1.052	0.0738807	0	0
Tb927.10.12760	ZC3H36	RNA.binding	951	0	0	1.238	7.33235e-05	1	0	0.957	0.00602929	0	0	0.934	0.0900418	0	0	1.3567	1.85238e-05	1	0	0.912	0.0148107	0	0	0.56	0.1745	0	0	0.831	0.0745742	0	0	1.695	6.622e-05	1	0	0.181	1.334	-0.866	0.353414	0	0	-0.344	0.604387	0	0
Tb927.9.9520	ZC3H29	RNA.binding	1038	4546	3438	1.697	1.1339e-11	1	0	2.336	5.44771e-16	1	0	0.516	0.377288	0	0	1.4135	1.31561e-10	1	0	0.663	0.0392288	0	0	0.907	0.00665724	0	0	0.438	0.303019	0	0	1.069	0.00582231	1	0	0.182	1.157	-0.496	0.794156	0	0	-0.602	0.324816	0	0
Tb927.10.12740	ZC3H35	RNA.binding	1425	2941	1322	-0.018	0.955052	0	0	-0.033	0.932816	0	0	-0.391	0.576947	0	0	-0.2083	0.734087	0	0	0.194	0.620942	0	0	0.567	0.146102	0	0	0.926	0.0239109	0	0	1.107	0.00582231	1	0	0.388	0.983	0.27	0.927539	0	0	1.096	0.0154006	0	0
Tb927.11.530	RBP3	RNA.binding	603	3454	2772	2.335	3.50508e-12	1	0	2.577	7.54005e-11	1	0	1.575	0.00602722	1	0	3.3068	9.31782e-33	1	0	1.556	0.000188966	1	0	0.125	0.836705	0	0	0.108	0.869275	0	0	1.511	0.00328896	1	0	0.655	1.793	-0.223	0.973042	0	0	-1.844	0.00223249	0	1
Tb927.10.5150	ZC3H31	RNA.binding	1545	2470	114	2.116	6.06935e-14	1	0	2.051	1.83375e-07	1	0	1.045	0.111111	0	0	1.8377	3.8532e-13	1	0	0.168	0.706928	0	0	0.383	0.421473	0	0	1.25	0.0145546	0	0	1.396	0.00613687	1	0	1.422	2.153	-1.661	0.0127137	0	0	-0.826	0.19391	0	0
Tb927.11.12100	RBP5	RNA.binding	393	1145	734	1.137	0.00336966	1	0	1.431	0.000967764	1	0	-0.826	0.312079	0	0	-0.5211	0.304867	0	0	0.438	0.443608	0	0	-0.157	0.840546	0	0	2.417	4.50239e-06	1	0	2.825	4.75124e-08	1	0	3.777	0.424	0.695	0.736121	0	0	0.862	0.251618	0	0
Tb927.3.3160	PAP1 poly(A) polymerase. Cis-spliced.	RNA.processing	1464	2063	581	0.749	0.0158388	0	0	1.054	0.0127843	0	0	-0.075	0.962751	0	0	0.2412	0.460768	0	0	0.275	0.625341	0	0	-0.056	0.944032	0	0	1.202	0.0239109	0	0	1.45	0.00587254	1	0	0.086	0.624	1.526	0.0723671	0	0	0.058	0.955122	0	0
Tb927.3.4900	tRNA isopentenyltransferase, putative	rRNA.tRNA.process	1377	1438	19	0.174	0.516252	0	0	0.606	0.0280425	0	0	-0.343	0.56791	0	0	-0.1868	0.58664	0	0	0.955	0.00980302	0	0	-0.348	0.429491	0	0	0.138	0.762509	0	0	1.079	0.00178385	1	0	-0.853	-0.975	0.265	0.928619	0	0	-0.116	0.862465	0	0
Tb927.10.4740	nucleolar RNA-binding protein, putative	rRNA.tRNA.process	192	513	221	0.481	0.114839	0	0	0.93	0.00359695	0	0	0.099	0.928277	0	0	0.0926	0.841762	0	0	1.785	5.98941e-05	1	0	-0.407	0.433648	0	0	-0.693	0.131496	0	0	1.072	0.00906078	1	0	-0.759	-0.206	0.203	0.956669	0	0	0.149	0.833294	0	0
Tb927.6.4120	TBC-E likely GAP	Signalling	1182	1718	399	1	5.58425e-05	0	0	1.84	6.89532e-13	1	0	-0.05	0.961278	0	0	-0.1838	0.561016	0	0	0.884	0.0141083	0	0	-0.773	0.0395322	0	0	0.308	0.454226	0	0	1.168	0.000606866	1	0	0.369	-0.006	0.388	0.837482	0	0	0.742	0.135867	0	0
Tb927.4.4080	C-5 sterol desaturase, putative	Sterols	741	1283	403	0.407	0.197804	0	0	0.789	0.0438514	0	0	-0.52	0.520912	0	0	-0.9866	0.00744598	0	0	1.359	0.00231236	1	0	0.097	0.883382	0	0	0.341	0.556397	0	0	1.559	0.000976562	1	0	0.09	-0.113	0.439	0.889899	0	0	0.044	0.963228	0	0
Tb927.3.4650	C-8 sterol isomerase, putative	Sterols	666	1534	731	-0.226	0.477343	0	0	-0.762	0.00973783	0	0	-0.084	0.933964	0	0	-0.4085	0.215539	0	0	1.437	3.78096e-05	1	0	1.033	0.00343356	1	0	0.277	0.540922	0	0	1.652	3.14698e-06	1	0	0.535	-0.415	0.175	0.963383	0	0	0.783	0.124527	0	0
Tb927.11.3270	squalene monooxygenase, putative	Sterols	1740	0	0	0.268	0.302802	0	0	0.413	0.194546	0	0	-0.315	0.669376	0	0	-0.2442	0.589172	0	0	1.198	0.000246788	1	0	0.699	0.0444145	0	0	0.307	0.496837	0	0	1.486	6.94724e-05	1	0	0.557	0.203	0.68	0.446262	0	0	0.485	0.350058	0	0
Tb927.11.15530	C-14 sterol reductase, putative	Sterols	1377	1795	391	-0.015	0.972118	0	0	-0.109	0.79674	0	0	-0.432	0.589338	0	0	-0.8018	0.00533829	0	0	2.135	2.90816e-06	1	0	0.781	0.11647	0	0	-0.186	0.749257	0	0	1.881	1.60697e-05	1	0	0.568	0.134	0.872	0.456486	0	0	0.68	0.310038	0	0
Tb927.10.9080	pteridine transporter, putative	Transporter	1923	2438	445	-0.169	0.531818	0	0	-1.113	6.2334e-05	0	1	-0.033	0.978311	0	0	-0.5884	0.00614532	0	0	0.438	0.19836	0	0	1.374	2.24142e-05	1	0	0.68	0.0696882	0	0	1.106	0.00209852	1	0	0.096	1.089	0.687	0.43425	0	0	0.339	0.539975	0	0
Tb927.8.6010	Heme uptake protein LHR1	Transporter	501	1331	778	-0.676	0.0336882	0	0	-1.407	0.00013361	0	1	-0.526	0.482119	0	0	-0.4163	0.255279	0	0	1.233	0.0103239	0	0	1.188	0.0210138	0	0	0.457	0.397667	0	0	1.66	0.000237375	1	0	1	-0.312	0.609	0.726305	0	0	0.518	0.451971	0	0
Tb927.10.12400	membrane transporter protein, putative	Transporter	1449	1920	413	0.667	0.00137838	0	0	0.943	0.000422848	0	0	0.028	0.979897	0	0	-0.2754	0.366953	0	0	1.027	0.00186098	1	0	0.669	0.0579491	0	0	0.01	0.984851	0	0	1.024	0.00263316	1	0	1.7	0.696	0.462	0.694631	0	0	0.478	0.307098	0	0
Tb927.10.7700	ABC transporter, putative	Transporter	2007	2127	51	0.385	0.110057	0	0	0.317	0.301107	0	0	-0.153	0.86019	0	0	-0.213	0.626173	0	0	0.315	0.420994	0	0	0.505	0.224709	0	0	1.188	0.00103418	1	0	1.496	2.26364e-05	1	0	1.716	0.871	0.914	0.224402	0	0	0.388	0.506118	0	0
Tb927.8.920	ubiquitin-conjugating enzyme e2, putative (PEX4?)	Ubiquitin.proteasome	483	636	125	1.031	0.00895024	1	0	1.867	7.61347e-06	1	0	0.153	0.912091	0	0	0.0133	0.981785	0	0	1.753	0.00140488	1	0	-1.277	0.0311079	0	0	-0.272	0.677801	0	0	1.392	0.0095734	1	0	0.204	0.262	0.619	0.795862	0	0	0.659	0.409801	0	0
Tb927.10.10190	Homologue of GRR1, and F-box component of the SCF ubiquitin ligase complex.	Ubiquitin.proteasome	2541	3039	364	0.168	0.338767	0	0	0.084	0.72086	0	0	-0.293	0.474823	0	0	-0.3988	0.301876	0	0	0.182	0.517377	0	0	0.533	0.0534328	0	0	0.825	0.0015727	0	0	1.014	5.24199e-05	1	0	0.327	0.871	0.277	0.873504	0	0	-0.393	0.353315	0	0
Tb927.11.13940	ubiquitin-conjugating enzyme e2, putative	Ubiquitin.proteasome	651	3672	2810	1.351	4.56737e-08	1	0	1.788	4.97344e-11	1	0	-0.087	0.928725	0	0	-0.092	0.843942	0	0	0.766	0.0218087	0	0	0.408	0.290953	0	0	1.361	0.000167905	1	0	2.095	8.1697e-10	1	0	0.458	0.744	1.111	0.0439469	0	0	0.921	0.0373624	0	0
Tb927.10.2210	ubiquitin carboxyl-terminal hydrolase, Clan CA cysteine peptidase, family C12, putative	Ubiquitin.proteasome	1989	3465	850	0.273	0.401165	0	0	-0.359	0.307422	0	0	-0.52	0.419094	0	0	-0.6736	0.072991	0	0	-0.739	0.0739721	0	0	0.581	0.220679	0	0	2.308	4.96711e-09	1	0	1.59	8.20008e-05	1	0	1.263	0.585	0.918	0.327728	0	0	1.073	0.0505907	0	0
Tb927.6.3140	Ubiquitin-like protein	Ubiquitin.proteasome	288	1346	828	0.206	0.581977	0	0	0.409	0.315182	0	0	-0.323	0.742768	0	0	-0.5177	0.352299	0	0	1.302	0.00059297	1	0	-0.133	0.801111	0	0	0.579	0.273067	0	0	1.755	0.000168598	1	0	2.136	1.205	1.162	0.049726	0	0	1.841	1.35551e-05	1	0
Tb927.11.15930	Probable TRAPP subunit 4	Vesicular.transport	474	0	0	-0.271	0.283127	0	0	0.017	0.963771	0	0	-0.863	0.0534375	0	0	-0.903	0.000151434	0	0	1.263	0.0004918	1	0	0.21	0.642366	0	0	-0.021	0.970156	0	0	1.249	0.00069704	1	0	-0.506	0.418	0.435	0.803345	0	0	0.226	0.72116	0	0
Tb927.7.3600	emp24/gp25L/p24 family/GOLD, putative	Vesicular.transport	678	1280	439	0.223	0.337531	0	0	0.285	0.327671	0	0	0.029	0.978311	0	0	-0.3223	0.319187	0	0	0.514	0.156723	0	0	0.272	0.532982	0	0	0.672	0.0677619	0	0	1.159	0.000587428	1	0	-0.297	-0.348	-0.301	0.896049	0	0	0.965	0.02533	0	0
Tb927.11.15030	small GTPase (X3)	Vesicular.transport	600	2025	1377	1.35	1.89352e-06	1	0	1.908	2.44686e-09	1	0	0.339	0.685816	0	0	0.1062	0.748853	0	0	2.023	1.01826e-05	1	0	0.093	0.891418	0	0	-0.511	0.278644	0	0	1.481	0.000366847	1	0	0.491	0.239	0.319	0.935827	0	0	0.371	0.619525	0	0
Tb927.10.2340	hypothetical protein, conserved, t-SNARE like	Vesicular.transport	294	1290	984	0.992	0.00118327	0	0	1.618	6.12055e-07	1	0	0.226	0.813472	0	0	0.3101	0.379847	0	0	2.374	9.38783e-07	1	0	-0.1	0.884813	0	0	-0.64	0.19532	0	0	1.682	4.17094e-05	1	0	0.504	0.154	0.034	1	0	0	0.692	0.294002	0	0
Tb927.10.3180	zinc-finger of acetyl-transferase ESCO, putative	Zinc.finger	1347	2499	1110	1.094	5.76887e-08	1	0	1.653	1.09431e-11	1	0	0.329	0.55064	0	0	0.3132	0.264106	0	0	0.837	0.0250557	0	0	-0.228	0.629416	0	0	0.221	0.583025	0	0	1.051	0.00104795	1	0	-0.515	-0.491	0.222	0.944368	0	0	0.496	0.375032	0	0
Tb927.6.4810	zinc-binding protein (Yippee), putative	Zinc.finger	354	1079	672	0.628	0.0207215	0	0	1.782	1.32563e-06	1	0	0.073	0.959087	0	0	-0.0699	0.894626	0	0	1.211	0.0202955	0	0	-0.71	0.240163	0	0	0.647	0.214507	0	0	1.832	8.60168e-05	1	0	0.415	0.313	0.173	0.976648	0	0	1.021	0.154307	0	0
Tb927.8.7790	zinc finger domain, LSD1 subclass, putative	Zinc.finger	366	2454	1918	0.323	0.201725	0	0	0.43	0.169463	0	0	-0.09	0.929219	0	0	-0.1891	0.662725	0	0	1.89	5.18355e-06	1	0	0.733	0.100359	0	0	-0.858	0.0346362	0	0	1.011	0.00758896	1	0	0.625	0.603	0.028	1	0	0	0.908	0.0993836	0	0
Tb927.5.3440	hypothetical protein, conserved	ZUnknown	1146	1810	525	0.694	0.0117636	0	0	1.261	5.88245e-06	1	0	-0.504	0.360246	0	0	-0.6878	0.0195681	0	0	1.127	0.00339114	1	0	-0.281	0.560105	0	0	0.713	0.0680742	0	0	1.821	1.8996e-07	1	0	-2.747	-0.38	0.197	0.957757	0	0	0.669	0.237035	0	0
Tb927.1.3550	hypothetical protein	ZUnknown	1092	6796	5637	1.504	5.95193e-08	1	0	1.786	3.10734e-07	1	0	1.046	0.0628423	0	0	1.4202	3.70597e-09	1	0	1.363	0.000898816	1	0	-0.122	0.836705	0	0	0.022	0.971463	0	0	1.304	0.00418466	1	0	-2.371	-0.045	-1.333	0.0723671	0	0	0.084	0.922516	0	0
Tb927.8.6570	hypothetical protein, conserved	ZUnknown	675	2277	1068	1.028	0.000419228	1	0	1.457	2.15401e-05	1	0	0.482	0.515436	0	0	0.4087	0.457009	0	0	1.156	0.0122606	0	0	-0.308	0.588037	0	0	0.389	0.466637	0	0	1.505	0.000567179	1	0	-1.874	0.178	0.483	0.847888	0	0	1.175	0.0542989	0	0
Tb927.10.14450	hypothetical protein, conserved	ZUnknown	1188	1843	654	0.722	0.00342393	0	0	1.012	0.000169411	1	0	0.033	0.977689	0	0	-0.0531	0.874108	0	0	0.779	0.0574231	0	0	-0.067	0.911923	0	0	0.71	0.0608116	0	0	1.486	1.04874e-05	1	0	-1.837	0.22	0.05	0.997555	0	0	0.501	0.406645	0	0
Tb927.5.4510	hypothetical protein, conserved	ZUnknown	420	471	28	0.662	0.0374182	0	0	1.188	0.00142821	1	0	0.134	0.912366	0	0	0.1479	0.743787	0	0	1.572	0.00128178	1	0	-0.467	0.42047	0	0	-0.236	0.694676	0	0	1.269	0.00761028	1	0	-1.635	-1.038	0.655	0.694631	0	0	0.718	0.278791	0	0
Tb927.11.5720	hypothetical protein, conserved	ZUnknown	1455	2904	1363	0.537	0.150518	0	0	0.856	0.0558979	0	0	0.219	0.868794	0	0	0.057	0.910496	0	0	1.533	0.0148301	0	0	-0.294	0.749794	0	0	-0.101	0.88592	0	0	1.485	0.00618372	1	0	-1.495	-0.048	-0.212	0.976648	0	0	0.836	0.349378	0	0
Tb927.8.7810	hypothetical protein, conserved	ZUnknown	921	1551	452	0.402	0.136514	0	0	0.797	0.0089132	0	0	-0.474	0.435645	0	0	-0.7547	0.0272008	0	0	-0.435	0.285097	0	0	-0.73	0.0835033	0	0	1.481	0.000134855	1	0	1.051	0.00711091	1	0	-1.485	-0.415	0.285	0.919775	0	0	0.874	0.0687445	0	0
Tb927.7.1700	hypothetical protein, conserved	ZUnknown	1659	0	0	0.221	0.425801	0	0	0.136	0.685508	0	0	0.218	0.785055	0	0	0.0764	0.799149	0	0	1.544	0.00020111	1	0	0.475	0.326989	0	0	-0.446	0.290841	0	0	1.086	0.00309717	1	0	-1.444	-0.283	0.371	0.897305	0	0	0.397	0.553242	0	0
Tb927.6.3270	hypothetical protein, conserved	ZUnknown	606	1398	631	-0.021	0.957822	0	0	0.325	0.393704	0	0	-0.471	0.523652	0	0	-0.538	0.221779	0	0	1.82	0.000126238	1	0	0.335	0.566758	0	0	-0.104	0.861308	0	0	1.681	8.28741e-05	1	0	-1.17	-0.412	-0.605	0.735073	0	0	0.615	0.359856	0	0
Tb927.10.12550	hypothetical protein, conserved	ZUnknown	891	0	0	0.565	0.026509	0	0	1.012	0.000467155	1	0	0.176	0.841026	0	0	0.1712	0.49341	0	0	1.011	0.0207292	0	0	-0.158	0.796763	0	0	0.248	0.591543	0	0	1.252	0.000670704	1	0	-1.161	-1.783	0.195	0.97081	0	0	0.112	0.892719	0	0
Tb927.10.3300	Domain of unknown function (DUF4206), putative	ZUnknown	1626	2364	707	0.547	0.00535467	0	0	0.998	9.93306e-05	0	0	-0.17	0.818314	0	0	-0.5592	0.0867992	0	0	0.395	0.216597	0	0	0.01	0.980966	0	0	0.634	0.077339	0	0	1.016	0.00206646	1	0	-1.087	-0.506	0.369	0.787166	0	0	0.931	0.0135744	0	0
Tb927.1.4970	hypothetical protein	ZUnknown	348	2515	2101	1.029	9.33925e-05	1	0	1.803	5.58988e-12	1	0	0.47	0.371247	0	0	0.502	0.194031	0	0	1.208	0.00530728	1	0	-0.36	0.464725	0	0	0.295	0.532437	0	0	1.48	9.89102e-06	1	0	-1.07	-0.604	-0.42	0.828672	0	0	0.182	0.790879	0	0
Tb927.1.1140	Transmembrane protein 231, putative	ZUnknown	1074	0	0	-0.764	0.00158346	0	0	-0.922	0.000586828	0	0	-0.54	0.27027	0	0	-0.5387	0.0877244	0	0	1.488	0.000177244	1	0	0.486	0.282908	0	0	-0.284	0.503492	0	0	1.194	0.000408234	1	0	-1.055	-0.619	0.08	0.989618	0	0	-0.134	0.856229	0	0
Tb927.8.4850	hypothetical protein, conserved	ZUnknown	903	1100	95	-0.407	0.0912164	0	0	-0.531	0.11456	0	0	-1.012	0.0315939	0	0	-0.6426	0.195513	0	0	-0.105	0.760776	0	0	0.343	0.319006	0	0	1.25	0.00238248	1	0	1.051	0.00996626	1	0	-1.034	-0.802	0.207	0.934775	0	0	0.075	0.895604	0	0
Tb927.11.9850	hypothetical protein, conserved	ZUnknown	363	379	12	1.066	0.000790552	1	0	1.437	0.000204719	1	0	0.085	0.952516	0	0	0.0185	0.976723	0	0	-0.45	0.393717	0	0	-0.847	0.122764	0	0	1.814	0.000202566	1	0	1.363	0.00605536	1	0	-1	-0.941	0.447	0.874473	0	0	1.184	0.0507756	0	0
Tb927.7.860	hypothetical protein, conserved	ZUnknown	3123	4139	645	0.464	0.0601451	0	0	0.877	0.00101471	0	0	-0.355	0.544235	0	0	-0.2667	0.549844	0	0	1.07	0.00222917	1	0	0.002	0.996334	0	0	0.476	0.213293	0	0	1.539	3.78028e-06	1	0	-0.967	0.008	0.132	0.976648	0	0	0.577	0.241689	0	0
Tb927.10.1300	hypothetical protein, conserved, no homologues	ZUnknown	1269	1686	396	0.105	0.714499	0	0	0.527	0.0755183	0	0	-0.444	0.435645	0	0	-0.7222	0.000158377	0	0	1.58	0.000113528	1	0	0.062	0.917259	0	0	-0.353	0.429234	0	0	1.217	0.000704491	1	0	-0.951	0.704	-0.004	1	0	0	0.483	0.44376	0	0
Tb927.8.5160	hypothetical protein, conserved	ZUnknown	3630	5604	1517	0.475	0.0237403	0	0	0.598	0.0297619	0	0	-0.117	0.891556	0	0	0.1207	0.786674	0	0	0.267	0.509604	0	0	0.346	0.444997	0	0	0.946	0.00731391	0	0	1.21	0.000371898	1	0	-0.9	0.436	0.12	0.976648	0	0	-0.162	0.811397	0	0
Tb927.7.2040	hypothetical protein, conserved	ZUnknown	822	0	0	0.376	0.193773	0	0	0.657	0.0301485	0	0	0.106	0.912264	0	0	-0.0618	0.860783	0	0	1.285	0.00179057	1	0	-0.023	0.969215	0	0	0.206	0.671718	0	0	1.465	7.1878e-05	1	0	-0.858	0.118	0.345	0.911108	0	0	0.381	0.569826	0	0
Tb927.9.8030	hypothetical protein, conserved	ZUnknown	1611	2452	754	0.337	0.187519	0	0	0.798	0.00728358	0	0	-0.45	0.453398	0	0	-0.8628	0.000947919	0	0	0.266	0.498129	0	0	-0.392	0.349894	0	0	0.82	0.0394493	0	0	1.102	0.00358048	1	0	-0.807	0.509	0.363	0.866788	0	0	0.964	0.0415284	0	0
Tb927.10.10000	hypothetical protein, conserved	ZUnknown	1224	2381	978	-0.097	0.69438	0	0	-0.527	0.0450197	0	0	-0.106	0.897978	0	0	-0.0532	0.899812	0	0	0.628	0.0640275	0	0	0.732	0.0413884	0	0	0.44	0.22037	0	0	1.067	0.000958282	1	0	-0.795	-0.424	0.443	0.769886	0	0	0.342	0.540755	0	0
Tb927.10.6390	hypothetical protein, conserved	ZUnknown	897	0	0	0.491	0.0738144	0	0	1.115	0.000646409	1	0	-0.182	0.856176	0	0	-0.2099	0.676531	0	0	1.501	0.000768908	1	0	0.05	0.943753	0	0	-0.139	0.794602	0	0	1.335	0.00138027	1	0	-0.776	-0.69	-0.227	0.958573	0	0	1.128	0.0619388	0	0
Tb927.9.15480	hypothetical protein	ZUnknown	1653	2866	936	0.2	0.425304	0	0	-0.001	0.9992	0	0	-0.274	0.714713	0	0	-0.1795	0.742198	0	0	-0.073	0.841808	0	0	0.313	0.392595	0	0	1.133	0.00237474	1	0	1.058	0.00421355	1	0	-0.771	0.756	-0.487	0.624138	0	0	1.269	0.000462269	1	0
Tb927.1.40	hypothetical protein	ZUnknown	327	0	0	2.21	1.9925e-06	1	0	2.938	2.04386e-06	1	0	0.192	0.925732	0	0	0.0711	0.869193	0	0	-2.49	0.000261077	0	1	0.012	0.990322	0	0	4.557	2.37067e-12	1	0	1.984	0.00469778	1	0	-0.737	-0.415	0.075	0.997555	0	0	0.723	0.452872	0	0
Tb927.11.8000	hypothetical protein, conserved	ZUnknown	1635	0	0	0.897	0.0056987	0	0	1.748	8.7358e-08	1	0	0.196	0.847592	0	0	0.2977	0.44275	0	0	2.247	1.49877e-06	1	0	-0.647	0.22224	0	0	-0.834	0.0696067	0	0	1.371	0.00126509	1	0	-0.712	-0.293	-0.212	0.963931	0	0	0.863	0.172531	0	0
Tb927.6.4020	hypothetical protein, conserved	ZUnknown	321	540	71	0.541	0.0300701	0	0	0.467	0.152802	0	0	-0.006	0.996406	0	0	-0.1258	0.762896	0	0	0.695	0.10743	0	0	0.381	0.466007	0	0	0.682	0.104672	0	0	1.363	0.000467116	1	0	-0.686	-0.676	-0.534	0.769896	0	0	0.405	0.550742	0	0
Tb927.10.2360	hypothetical protein, tryp specific	ZUnknown	570	1029	440	-0.02	0.96623	0	0	-0.346	0.491552	0	0	-0.053	0.977963	0	0	0.1782	0.807368	0	0	0.962	0.0486595	0	0	0.565	0.320353	0	0	0.563	0.368841	0	0	1.462	0.00878179	1	0	-0.678	0.263	0.617	0.796192	0	0	1.497	0.0260203	0	0
Tb927.4.3080	Uncharacterised ACR, YggU family COG1872, putative	ZUnknown	498	777	202	0.102	0.744407	0	0	0.485	0.082095	0	0	-0.193	0.798895	0	0	-0.1102	0.807516	0	0	0.636	0.0745227	0	0	-0.567	0.126201	0	0	0.427	0.289955	0	0	1.054	0.00212473	1	0	-0.666	-0.078	-0.016	1	0	0	0.77	0.032464	0	0
Tb927.2.5070	hypothetical protein, conserved	ZUnknown	519	621	64	0.471	0.182931	0	0	0.809	0.0458355	0	0	0.17	0.891767	0	0	0.2142	0.689471	0	0	1.291	0.00459124	1	0	-0.514	0.32533	0	0	0.135	0.836435	0	0	1.326	0.00787907	1	0	-0.663	-1.103	1.04	0.188299	0	0	1.169	0.0255561	0	0
Tb927.7.850	hypothetical protein, conserved	ZUnknown	1005	0	0	-0.118	0.68194	0	0	0.062	0.86866	0	0	-0.458	0.468065	0	0	-0.6335	0.0598917	0	0	1.631	8.15767e-05	1	0	0.471	0.320857	0	0	-0.413	0.379415	0	0	1.206	0.00212473	1	0	-0.612	-0.264	0.095	0.98796	0	0	-0.084	0.919741	0	0
Tb927.5.3790	Tetraspanin family, putative	ZUnknown	792	2863	704	0.502	0.0488459	0	0	0.359	0.301857	0	0	0.136	0.894609	0	0	0.1598	0.7838	0	0	1.624	0.000142891	1	0	0.889	0.0543268	0	0	-0.25	0.617291	0	0	1.337	0.000907792	1	0	-0.599	0.358	-0.207	0.962933	0	0	1.172	0.0378746	0	0
Tb927.7.6330	hypothetical protein	ZUnknown	516	0	0	1.276	0.0039547	1	0	1.737	0.000333892	1	0	0.693	0.495449	0	0	1.0167	0.0633658	0	0	1.331	0.0275212	0	0	-0.659	0.369759	0	0	1.16	0.0633161	0	0	2.411	3.22349e-05	1	0	-0.585	1.309	0.447	0.928619	0	0	0.711	0.459148	0	0
Tb927.10.410	hypothetical protein, conserved	ZUnknown	1434	2504	918	0.435	0.0771619	0	0	0.71	0.0250014	0	0	0.289	0.721798	0	0	0.1988	0.611078	0	0	1.163	0.00435836	1	0	0.158	0.787257	0	0	-0.069	0.898377	0	0	1.064	0.00782731	1	0	-0.507	0.388	-0.888	0.353414	0	0	0.68	0.256174	0	0
Tb927.10.13770	hypothetical protein, conserved	ZUnknown	342	1028	176	0.305	0.345841	0	0	0.605	0.097859	0	0	-0.081	0.949672	0	0	0.0488	0.883683	0	0	0.356	0.478986	0	0	-0.614	0.244905	0	0	0.874	0.064141	0	0	1.202	0.00743145	1	0	-0.493	-0.145	0.551	0.76611	0	0	0.196	0.799878	0	0
Tb927.11.3200	Histone methylation protein DOT1, putative	ZUnknown	906	0	0	0.703	0.00683814	0	0	1.037	0.000514943	1	0	0.102	0.918395	0	0	0.2769	0.383561	0	0	1.425	9.02567e-05	1	0	0.059	0.914042	0	0	0.125	0.803862	0	0	1.505	6.23267e-05	1	0	-0.49	-0.729	0.67	0.469541	0	0	0.494	0.353763	0	0
Tb927.6.910	SET domain containing protein, putative	ZUnknown	1635	0	0	-0.159	0.482239	0	0	-0.119	0.684159	0	0	-0.305	0.586233	0	0	-0.1967	0.626173	0	0	0.97	0.00289309	0	0	0.403	0.281531	0	0	0.079	0.85394	0	0	1.058	0.00085345	1	0	-0.472	0.084	0.262	0.919275	0	0	-0.466	0.337221	0	0
Tb927.9.13570	hypothetical protein, conserved	ZUnknown	2655	3016	294	0.681	0.00051732	0	0	0.943	4.00282e-05	0	0	0.097	0.897978	0	0	-0.084	0.863076	0	0	-0.032	0.926463	0	0	-0.249	0.445804	0	0	1.052	0.00054855	1	0	1.017	0.000614593	1	0	-0.436	0.157	0.423	0.661513	0	0	1.059	0.00142173	1	0
Tb927.5.2360	hypothetical protein, conserved	ZUnknown	2262	5579	3159	1.279	4.13299e-07	1	0	0.557	0.0849005	0	0	1.128	0.0101089	0	0	2.0281	1.47047e-27	1	0	-0.266	0.493484	0	0	0.747	0.0545975	0	0	1.318	0.000745851	1	0	1.058	0.00754266	1	0	-0.426	1.17	-0.4	0.874473	0	0	-0.838	0.143284	0	0
Tb927.2.5720	hypothetical protein, predicted by Mitocarta	ZUnknown	366	4058	2873	2.007	4.14216e-09	1	0	2.82	3.68124e-11	1	0	0.427	0.711589	0	0	0.4725	0.415915	0	0	1.016	0.109988	0	0	-0.511	0.505802	0	0	1.021	0.0945871	0	0	1.999	0.000213006	1	0	-0.415	0	-0.004	1	0	0	0.383	0.695673	0	0
Tb927.2.3750	Domain of unknown function (DUF4520), putative	ZUnknown	2217	2740	356	0.398	0.0126291	0	0	0.646	3.01949e-05	0	0	-0.295	0.292031	0	0	-0.4289	0.0784354	0	0	0.67	0.00223557	0	0	0.219	0.385266	0	0	0.357	0.124729	0	0	1.029	4.87663e-08	1	0	-0.406	-0.106	-0.038	0.993831	0	0	0.091	0.820745	0	0
Tb927.10.6770	BRCA1 C Terminus (BRCT) domain containing protein, putative	ZUnknown	654	1397	706	0.197	0.502895	0	0	1.455	0.000196497	1	0	-0.234	0.8442	0	0	-0.2845	0.529124	0	0	0.864	0.132951	0	0	-1.099	0.0734037	0	0	0.449	0.440994	0	0	1.303	0.0097098	1	0	-0.344	-0.247	0.071	0.996305	0	0	0.746	0.358235	0	0
Tb927.11.10410	Cornichon protein, putative	ZUnknown	570	0	0	0.195	0.493369	0	0	0.615	0.0424185	0	0	-0.479	0.402449	0	0	-0.4188	0.195964	0	0	1.601	0.000140131	1	0	0.031	0.959072	0	0	-0.236	0.635958	0	0	1.354	0.00022276	1	0	-0.337	-0.189	0.268	0.937992	0	0	0.534	0.357654	0	0
Tb927.9.140	hypothetical protein	ZUnknown	#N/A	#N/A	#N/A	1.793	7.38506e-05	1	0	4.203	4.56456e-13	1	0	-0.541	0.725574	0	0	-0.2511	0.68812	0	0	0.42	0.574663	0	0	-1.502	0.0416592	0	0	1.978	0.00405803	1	0	2.179	0.00153268	1	0	-0.322	0.322	1.024	0.582995	0	0	1.935	0.0150975	0	0
Tb927.7.200	hypothetical protein, conserved	ZUnknown	1617	0	0	1.124	5.51283e-06	1	0	1.852	2.22088e-12	1	0	0.473	0.377678	0	0	0.5039	0.0731184	0	0	0.877	0.030629	0	0	-0.726	0.0958467	0	0	0.258	0.549828	0	0	1.127	0.00132445	1	0	-0.316	-0.695	-0.184	0.97081	0	0	0.596	0.318871	0	0
Tb927.10.150	hypothetical protein, conserved	ZUnknown	603	3046	105	0.536	0.0785658	0	0	1.052	0.00401089	1	0	-0.044	0.977862	0	0	0.1584	0.776803	0	0	1.524	0.00113322	1	0	-0.137	0.836705	0	0	-0.133	0.82893	0	0	1.354	0.00319726	1	0	-0.254	-0.297	0.338	0.927512	0	0	0.915	0.14302	0	0
Tb927.10.3790	hypothetical protein, conserved	ZUnknown	11706	0	0	1.349	1.3816e-09	1	0	1.352	2.49109e-06	1	0	0.246	0.758101	0	0	0.9757	0.0149287	0	0	-0.128	0.692373	0	0	0.606	0.0483515	0	0	1.182	0.00151515	1	0	1.06	0.00535115	1	0	-0.198	0.488	-0.088	0.979521	0	0	-1.204	0.00175744	0	1
Tb927.11.3170	Der1-like family, putative	ZUnknown	618	1138	462	0.758	0.00989546	0	0	1.598	2.14199e-06	1	0	-0.213	0.835528	0	0	-0.167	0.534379	0	0	1.711	0.000528254	1	0	-0.182	0.795782	0	0	-0.377	0.472383	0	0	1.311	0.00268875	1	0	-0.195	-0.578	0.439	0.892384	0	0	-0.01	0.99182	0	0
Tb927.4.370	hypothetical protein, conserved	ZUnknown	1221	2575	1333	0.55	0.0218071	0	0	0.936	0.000729715	0	0	0.231	0.758209	0	0	-0.045	0.913188	0	0	1.334	0.000614235	1	0	-0.157	0.770205	0	0	-0.289	0.508417	0	0	1.032	0.00392178	1	0	-0.193	-0.186	-0.077	0.989618	0	0	0.86	0.0944792	0	0
Tb927.10.670	hypothetical protein, conserved	ZUnknown	681	947	121	0.065	0.853245	0	0	0.456	0.189989	0	0	-0.89	0.0902011	0	0	-1.1066	1.86922e-07	0	1	0.416	0.377459	0	0	-0.408	0.445218	0	0	1.113	0.0101947	0	0	1.507	0.000253586	1	0	-0.17	0.707	0.32	0.928619	0	0	0.584	0.366756	0	0
Tb927.1.1210	conserved protein, unknown function	ZUnknown	435	1020	391	0.254	0.378606	0	0	0.583	0.0628637	0	0	-0.159	0.864901	0	0	-0.1555	0.668885	0	0	1.707	5.47002e-05	1	0	-0.052	0.931295	0	0	-0.643	0.146842	0	0	1.049	0.00682904	1	0	-0.118	0.052	0.125	0.976648	0	0	0.616	0.287354	0	0
Tb927.5.4370	hypothetical protein, conserved	ZUnknown	375	534	157	0.644	0.059271	0	0	1.152	0.000768318	1	0	0.309	0.731433	0	0	0.3974	0.319374	0	0	1.493	0.00106012	1	0	-0.783	0.114995	0	0	0.059	0.923728	0	0	1.503	0.000542681	1	0	-0.112	-0.174	0.317	0.92704	0	0	0.422	0.526747	0	0
Tb927.11.9880	Protein of unknown function (DUF2009), putative	ZUnknown	1356	0	0	0.394	0.0941846	0	0	1.069	9.14515e-05	1	0	-0.487	0.361235	0	0	-0.3461	0.34552	0	0	0.543	0.143335	0	0	-0.23	0.618566	0	0	0.517	0.184531	0	0	1.053	0.00300663	1	0	-0.112	-0.497	-0.095	0.985193	0	0	-0.041	0.955405	0	0
Tb927.8.4300	hypothetical protein	ZUnknown	582	1860	906	1.402	0.000294846	1	0	1.419	0.00332671	1	0	1.129	0.168019	0	0	1.377	0.00754445	1	0	1.913	0.000280905	1	0	0.454	0.484306	0	0	0.435	0.531306	0	0	2.17	0.000171108	1	0	-0.1	0.243	-0.165	0.977994	0	0	0.68	0.453939	0	0
Tb927.8.4420	hypothetical protein, conserved	ZUnknown	537	0	0	-0.069	0.845711	0	0	0.163	0.677598	0	0	-0.325	0.711476	0	0	-0.4431	0.0800392	0	0	1.693	0.000480202	1	0	0.061	0.9322	0	0	-0.426	0.401617	0	0	1.249	0.00363816	1	0	-0.1	0.087	-0.158	0.976648	0	0	0.648	0.366242	0	0
Tb927.4.1450	hypothetical protein, conserved	ZUnknown	1266	0	0	0.56	0.00954451	0	0	0.967	4.2387e-06	0	0	-0.561	0.101727	0	0	-0.4601	0.15918	0	0	-0.284	0.292031	0	0	0.075	0.838529	0	0	1.686	3.71955e-10	1	0	1.383	1.33757e-07	1	0	-0.089	-0.329	0.379	0.700922	0	0	0.166	0.71154	0	0
Tb927.9.14100	hypothetical protein, conserved	ZUnknown	945	1366	384	0.562	0.0226386	0	0	0.832	0.00197672	0	0	-0.175	0.823017	0	0	0.1316	0.779925	0	0	1.192	0.000235443	1	0	0.109	0.811599	0	0	0.359	0.369253	0	0	1.523	4.90305e-06	1	0	-0.071	0.585	0.506	0.679309	0	0	0.546	0.266099	0	0
Tb927.6.4490	hypothetical protein, conserved	ZUnknown	504	0	0	0.138	0.586342	0	0	0.738	0.00760885	0	0	-0.935	0.0192434	0	0	-1.1876	1.71713e-05	0	1	0.345	0.388364	0	0	-0.147	0.780157	0	0	0.851	0.0211144	0	0	1.172	0.000741206	1	0	-0.045	0.161	0.354	0.882365	0	0	0.647	0.232027	0	0
Tb927.7.670	hypothetical protein, conserved	ZUnknown	2478	4022	1510	0.441	0.0220619	0	0	0.709	0.00473318	0	0	-0.113	0.882834	0	0	0.0684	0.867416	0	0	0.721	0.00279816	0	0	0.41	0.116082	0	0	0.427	0.228472	0	0	1.111	0.000421004	1	0	-0.044	0.567	-0.769	0.0657028	0	0	0.622	0.0569708	0	0
Tb927.6.3880	hypothetical protein, conserved	ZUnknown	1503	3852	2099	1.183	1.77539e-05	1	0	0.887	0.00621111	0	0	0.631	0.288528	0	0	0.7354	0.11373	0	0	-0.134	0.781401	0	0	0.287	0.588297	0	0	1.683	3.01656e-05	1	0	1.551	0.000111457	1	0	-0.034	1.056	-0.282	0.937992	0	0	0.291	0.67941	0	0
Tb927.8.6190	BolA-like protein, putative	ZUnknown	264	1083	778	0.828	0.00402674	0	0	1.589	7.50674e-07	1	0	0.265	0.767917	0	0	0.1554	0.763859	0	0	1.663	0.000135676	1	0	-0.538	0.254315	0	0	-0.475	0.34702	0	0	1.161	0.00587254	1	0	-0.03	-0.285	0.2	0.956669	0	0	1.051	0.0386519	0	0
Tb927.11.16660	Dopey, N-terminal, putative	ZUnknown	6408	8255	593	0.632	0.00079328	0	0	0.553	0.0225563	0	0	-0.122	0.868794	0	0	0.2383	0.632164	0	0	-0.1	0.749439	0	0	0.67	0.0204951	0	0	1.105	0.00026689	1	0	1.008	0.000946025	1	0	-0.025	1.116	-0.027	1	0	0	-1.117	0.000310525	0	1
Tb927.10.1820	hypothetical protein, conserved	ZUnknown	795	0	0	0.622	0.0142555	0	0	1.148	0.000235822	1	0	-0.116	0.909127	0	0	0.1112	0.837847	0	0	1.111	0.00697074	1	0	-0.136	0.812778	0	0	0.16	0.764495	0	0	1.226	0.00207579	1	0	-0.022	-0.568	0.15	0.976648	0	0	0.556	0.355765	0	0
Tb927.5.1480	hypothetical protein	ZUnknown	483	2226	1691	1.839	7.61731e-07	1	0	2.045	1.30868e-05	1	0	1.434	0.0476734	0	0	2.3164	1.16732e-07	1	0	1.365	0.0140828	0	0	-0.238	0.761312	0	0	0.337	0.63454	0	0	1.558	0.0082285	1	0	0	0.536	-0.042	1	0	0	-0.02	0.986963	0	0
Tb927.1.2420	hypothetical protein	ZUnknown	531	1245	481	-0.721	0.0419466	0	0	-2.155	1.36665e-07	0	1	-1.361	0.0192614	0	0	-1.1595	0.01631	0	0	-0.778	0.136292	0	0	1.529	0.0070033	1	0	2.363	1.7715e-06	1	0	1.619	0.00112642	1	0	0	0.959	-0.086	0.993792	0	0	-0.722	0.341259	0	0
Tb927.10.3270	hypothetical protein, conserved, in plasma membrane and mito membrane proteomes	ZUnknown	465	0	0	0.673	0.0402424	0	0	1.291	0.000548206	1	0	-0.087	0.949893	0	0	-0.3845	0.285343	0	0	1.43	0.00448744	1	0	-0.701	0.209615	0	0	-0.071	0.915915	0	0	1.277	0.00777293	1	0	0	-0.593	0.552	0.807347	0	0	0.435	0.577829	0	0
Tb927.7.6300	WD domain, G-beta repeat, putative	ZUnknown	1650	3580	1215	1.394	3.3838e-05	1	0	1.195	0.000128255	1	0	1.097	0.018035	0	0	1.9465	2.4087e-20	1	0	-0.769	0.0425893	0	0	-0.36	0.437511	0	0	2.21	1.24503e-08	1	0	1.458	0.000243386	1	0	0	1.705	0.087	0.989618	0	0	-0.777	0.221678	0	0
Tb927.9.9610	hypothetical protein, conserved	ZUnknown	327	0	0	0.888	0.00104906	0	0	1.186	2.19589e-05	1	0	0.267	0.717438	0	0	0.4887	0.198161	0	0	1.694	2.67104e-05	1	0	0.259	0.595611	0	0	0.168	0.731848	0	0	1.829	1.04688e-07	1	0	0.029	-0.458	0.152	0.976313	0	0	0.374	0.540916	0	0
Tb927.6.1450	hypothetical protein, conserved	ZUnknown	843	1205	355	-0.632	0.00862745	0	0	-0.897	0.00404313	0	0	-0.978	0.0324258	0	0	-1.1177	0.000219891	0	1	0.226	0.635883	0	0	0.426	0.411063	0	0	0.933	0.0231007	0	0	1.153	0.00327681	1	0	0.029	0.587	0.357	0.911108	0	0	0.215	0.778143	0	0
Tb927.9.11150	hypothetical protein, conserved	ZUnknown	2424	0	0	0.706	0.000871441	0	0	1.227	5.46964e-07	1	0	0.08	0.926659	0	0	0.1323	0.708741	0	0	1.065	0.00285189	1	0	-0.075	0.889237	0	0	0.137	0.739644	0	0	1.192	0.000187799	1	0	0.035	-0.201	-0.021	1	0	0	0.667	0.201924	0	0
Tb927.10.2480	hypothetical protein, conserved	ZUnknown	2859	0	0	0.781	3.79771e-05	0	0	1.443	3.65864e-14	1	0	0.078	0.904912	0	0	0.2205	0.479583	0	0	1.129	2.8939e-05	1	0	0.186	0.575851	0	0	0.038	0.915543	0	0	1.162	2.57933e-06	1	0	0.048	0.141	0.089	0.976648	0	0	-0.091	0.860339	0	0
Tb927.9.12440	hypothetical protein, conserved	ZUnknown	702	835	56	0.246	0.394432	0	0	0.625	0.0406481	0	0	-0.108	0.911008	0	0	-0.1314	0.783403	0	0	1.117	0.00444186	1	0	-0.354	0.436203	0	0	0.041	0.940069	0	0	1.112	0.00329806	1	0	0.059	-0.145	0.313	0.902002	0	0	1.022	0.0259566	0	0
Tb927.8.4660	hypothetical protein, conserved	ZUnknown	3165	0	0	0.701	0.00151775	0	0	1.488	4.25572e-11	1	0	-0.429	0.340356	0	0	-0.254	0.491968	0	0	0.762	0.0174511	0	0	-0.066	0.889389	0	0	0.698	0.0281995	0	0	1.454	5.81869e-07	1	0	0.113	-0.01	-0.095	0.97723	0	0	0.008	0.990229	0	0
Tb927.5.3740	RING-H2 zinc finger, putative	ZUnknown	480	0	0	-0.504	0.102894	0	0	-0.142	0.736309	0	0	-1.155	0.0303375	0	0	-0.855	0.0692921	0	0	0.847	0.0744267	0	0	-0.294	0.611686	0	0	0.629	0.226241	0	0	1.477	0.00100166	1	0	0.138	0.249	0.003	1	0	0	0.066	0.940666	0	0
Tb927.10.3740	hypothetical protein, conserved	ZUnknown	1443	1689	111	0.463	0.0121227	0	0	0.57	0.00688391	0	0	0.255	0.579011	0	0	0.3291	0.230007	0	0	1.157	0.000186335	1	0	0.285	0.430874	0	0	-0.074	0.841894	0	0	1.077	2.88031e-05	1	0	0.14	-0.254	-0.024	1	0	0	0.212	0.683355	0	0
Tb927.7.4800	hypothetical protein, conserved	ZUnknown	312	572	254	0.918	0.00441434	0	0	1.256	0.00194869	1	0	0.359	0.736373	0	0	0.4747	0.198822	0	0	0.413	0.486322	0	0	-0.55	0.407999	0	0	1.008	0.0591755	0	0	1.395	0.00645173	1	0	0.147	-0.371	0.4	0.921378	0	0	0.486	0.559753	0	0
Tb927.11.220	hypothetical protein, conserved	ZUnknown	951	0	0	0.5	0.0519527	0	0	0.883	0.000149746	0	0	0.15	0.828663	0	0	0.2578	0.362269	0	0	0.686	0.0343541	0	0	-0.448	0.195827	0	0	0.54	0.117225	0	0	1.231	2.88031e-05	1	0	0.15	-0.275	-0.1	0.976648	0	0	-0.13	0.79577	0	0
Tb927.7.2520	Uncharacterised protein family UPF0066, putative	ZUnknown	1176	1902	634	0.191	0.41815	0	0	0.535	0.0313739	0	0	-0.335	0.513408	0	0	-0.4089	0.170614	0	0	0.381	0.227019	0	0	-0.274	0.445539	0	0	0.752	0.0236656	0	0	1.119	0.00027385	1	0	0.15	0.368	0.122	0.976313	0	0	0.342	0.451042	0	0
Tb927.11.3370	hypothetical protein	ZUnknown	564	2173	1569	0.725	0.00105073	0	0	1.086	3.00637e-05	1	0	0.581	0.202862	0	0	0.4341	0.238327	0	0	1.164	0.00114417	1	0	0.316	0.456303	0	0	-0.113	0.802631	0	0	1.03	0.00196222	1	0	0.155	-0.029	-0.122	0.976648	0	0	0.961	0.0327224	0	0
Tb927.10.13170	hypothetical protein, conserved	ZUnknown	1032	0	0	-0.182	0.521098	0	0	-0.136	0.725492	0	0	-0.422	0.552239	0	0	-0.1301	0.822651	0	0	0.631	0.154922	0	0	0.351	0.508723	0	0	0.611	0.184782	0	0	1.25	0.00248693	1	0	0.193	0.176	-0.347	0.911108	0	0	-0.13	0.86492	0	0
Tb927.10.12160	hypothetical protein, conserved	ZUnknown	1113	0	0	0.626	0.0147171	0	0	1.476	7.33053e-10	1	0	-0.252	0.688128	0	0	-0.5468	0.0138683	0	0	1.316	0.000161251	1	0	-0.491	0.190722	0	0	0.13	0.764289	0	0	1.411	4.90305e-06	1	0	0.204	-0.012	0.056	0.993792	0	0	0.531	0.2608	0	0
Tb927.11.16240	RING-variant domain containing protein, putative	ZUnknown	3336	0	0	0.179	0.468519	0	0	0.318	0.337604	0	0	-0.478	0.436211	0	0	0.0494	0.930929	0	0	0.207	0.543712	0	0	0.374	0.301758	0	0	0.896	0.0254454	0	0	1.085	0.00581438	1	0	0.222	0.729	0.044	0.995066	0	0	-0.388	0.375079	0	0
Tb927.6.3860	leucyl/phenylalanyl-tRNA protein transferase, putative	ZUnknown	1176	2162	382	0.563	0.0269648	0	0	0.936	0.00378529	0	0	0.032	0.980764	0	0	-0.0667	0.86062	0	0	0.824	0.0687618	0	0	-0.122	0.850122	0	0	0.331	0.494244	0	0	1.14	0.00587254	1	0	0.233	0.17	-0.28	0.941812	0	0	0.897	0.143489	0	0
Tb927.10.6280	N-terminal glutamine amidase, putative	ZUnknown	657	0	0	0.559	0.0208724	0	0	1.122	4.12465e-05	1	0	0.097	0.914168	0	0	-0.1886	0.47656	0	0	1.735	2.52823e-05	1	0	-0.074	0.901242	0	0	-0.689	0.0910566	0	0	1.032	0.00353323	1	0	0.239	-0.025	-0.427	0.846722	0	0	0.227	0.749237	0	0
Tb927.1.1390	hypothetical protein, conserved	ZUnknown	738	1153	329	0.406	0.211817	0	0	0.832	0.012364	0	0	0.277	0.752722	0	0	0.1851	0.699908	0	0	1.56	7.75249e-05	1	0	-0.56	0.185495	0	0	-0.418	0.400271	0	0	1.112	0.00866336	1	0	0.24	-0.043	0.636	0.514857	0	0	1.148	0.00903994	1	0
Tb927.3.2850	Got1/Sft2-like family, putative	ZUnknown	615	0	0	0.659	0.0657732	0	0	1.398	0.000271587	1	0	-0.489	0.573759	0	0	-0.325	0.525383	0	0	1.318	0.00897749	1	0	-0.834	0.132226	0	0	0.469	0.410388	0	0	1.746	0.000291119	1	0	0.276	-0.248	0.269	0.950998	0	0	0.867	0.216714	0	0
Tb927.6.370	hypothetical protein, conserved	ZUnknown	951	0	0	0.141	0.66461	0	0	0.474	0.20741	0	0	-0.805	0.192083	0	0	-1.3094	0.000581111	0	1	0.64	0.0823538	0	0	-0.012	0.980966	0	0	0.963	0.0383226	0	0	1.57	0.000390788	1	0	0.28	0.495	0.367	0.866839	0	0	2.019	2.29107e-06	1	0
Tb927.3.2920	hypothetical protein, conserved	ZUnknown	1008	1585	445	0.398	0.21311	0	0	0.583	0.124613	0	0	0.045	0.977369	0	0	-0.3512	0.432432	0	0	1.286	0.00402409	1	0	-0.018	0.977321	0	0	0.173	0.771233	0	0	1.426	0.00168523	1	0	0.322	1.79	0.688	0.609768	0	0	1.16	0.036394	0	0
Tb927.5.4360	hypothetical protein, conserved	ZUnknown	969	0	0	1.064	9.47565e-05	1	0	1.948	7.17714e-12	1	0	0.293	0.703117	0	0	0.2593	0.404943	0	0	1.301	0.00245449	1	0	-0.737	0.116082	0	0	-0.031	0.952841	0	0	1.255	0.000852982	1	0	0.332	-0.439	-0.062	0.995756	0	0	0.6	0.33439	0	0
Tb927.4.380	WD domain, G-beta repeat, putative	ZUnknown	1002	1601	563	0.482	0.0779472	0	0	1.31	6.83632e-06	1	0	-0.537	0.347577	0	0	-0.3425	0.347139	0	0	1.256	0.000570845	1	0	-0.617	0.111908	0	0	-0.036	0.946997	0	0	1.165	0.00218116	1	0	0.338	0.343	0.696	0.4525	0	0	0.736	0.13642	0	0
Tb927.11.14940	hypothetical protein, conserved	ZUnknown	1620	1900	122	0.393	0.0362107	0	0	0.526	0.0171869	0	0	-0.141	0.819235	0	0	-0.3671	0.199596	0	0	0.726	0.0104158	0	0	0.298	0.369441	0	0	0.53	0.0827078	0	0	1.24	3.76537e-06	1	0	0.348	0.099	0.064	0.988334	0	0	0.69	0.0863175	0	0
Tb927.6.3080	hypothetical protein	ZUnknown	552	0	0	0.775	0.00915514	0	0	1.146	0.00047437	1	0	0.351	0.668484	0	0	0.29	0.377374	0	0	0.55	0.224889	0	0	-0.682	0.158571	0	0	0.76	0.089819	0	0	1.286	0.00225532	1	0	0.349	-0.07	0.282	0.934775	0	0	0.611	0.286541	0	0
Tb927.11.2160	hypothetical protein, conserved	ZUnknown	465	795	108	-0.072	0.841795	0	0	-0.151	0.73917	0	0	-0.57	0.470833	0	0	-0.3124	0.573362	0	0	0.897	0.0134086	0	0	0.497	0.219575	0	0	0.692	0.190845	0	0	1.445	0.00286417	1	0	0.352	-0.126	1.013	0.0983071	0	0	0.546	0.283621	0	0
Tb927.5.1220	hypothetical protein, conserved	ZUnknown	567	970	324	0.741	0.0177411	0	0	1.051	0.00241775	1	0	0.429	0.58213	0	0	0.2578	0.597265	0	0	1.817	0.000138711	1	0	-0.159	0.813599	0	0	-0.353	0.507632	0	0	1.428	0.00101516	1	0	0.355	-0.255	-0.131	0.97723	0	0	1.103	0.0642157	0	0
Tb927.10.11290	hypothetical protein, conserved	ZUnknown	1044	0	0	0.329	0.235217	0	0	0.453	0.136691	0	0	0.039	0.974759	0	0	0.2645	0.325769	0	0	0.597	0.11616	0	0	-0.142	0.787257	0	0	0.757	0.0557397	0	0	1.329	0.000270751	1	0	0.372	-0.21	0.615	0.567061	0	0	0.349	0.54701	0	0
Tb927.10.1340	hypothetical protein, conserved	ZUnknown	1626	0	0	-0.362	0.103926	0	0	-0.392	0.209782	0	0	-0.798	0.0862041	0	0	-0.5118	0.235693	0	0	0.272	0.482131	0	0	0.29	0.506069	0	0	0.808	0.0397504	0	0	1.054	0.00488943	1	0	0.375	0.132	-0.194	0.955244	0	0	-0.382	0.498659	0	0
Tb927.7.520	cytochrome b5-like Heme/Steroid binding domain containing protein, putative	ZUnknown	549	1432	689	1.302	6.29286e-07	1	0	0.888	0.00202646	0	0	0.952	0.0240516	0	0	1.6742	3.82667e-17	1	0	0.35	0.332135	0	0	0.609	0.102243	0	0	1.211	0.00102736	1	0	1.521	1.65596e-05	1	0	0.379	1.455	-0.027	1	0	0	-0.543	0.387987	0	0
Tb927.10.9940	Predicted membrane protein, putative	ZUnknown	486	719	168	0.827	0.00347746	0	0	0.75	0.0441114	0	0	-0.365	0.687381	0	0	-0.4833	0.0767433	0	0	-0.741	0.148479	0	0	0.096	0.901259	0	0	1.99	8.54968e-06	1	0	1.255	0.00613687	1	0	0.379	-0.242	-0.011	1	0	0	0.049	0.960999	0	0
Tb927.4.350	hypothetical protein, conserved	ZUnknown	1527	2170	588	1.759	6.18177e-10	1	0	2.818	1.45879e-18	1	0	0.803	0.163297	0	0	0.4518	0.159685	0	0	1.859	1.30388e-05	1	0	-0.316	0.54971	0	0	-0.506	0.294849	0	0	1.3	0.00234217	1	0	0.387	-0.037	0.575	0.735073	0	0	0.754	0.216714	0	0
Tb927.10.8860	hypothetical protein, conserved	ZUnknown	1641	0	0	0.476	0.0772747	0	0	1.014	0.00253235	1	0	-0.46	0.5226	0	0	-0.075	0.882684	0	0	1.16	0.00517641	1	0	0.398	0.436911	0	0	0.218	0.677801	0	0	1.337	0.0016052	1	0	0.389	0.778	-0.106	0.985193	0	0	-0.033	0.968347	0	0
Tb927.6.3030	hypothetical protein, conserved	ZUnknown	2487	0	0	0.428	0.0298935	0	0	1.02	6.05049e-07	1	0	-0.321	0.451215	0	0	-0.2382	0.498888	0	0	0.944	0.000275306	0	0	-0.143	0.668851	0	0	0.211	0.523556	0	0	1.135	1.57919e-05	1	0	0.439	0.582	-0.492	0.477372	0	0	0.686	0.045217	0	0
Tb927.11.13770	ROS3, putative beta subunit of MT	ZUnknown	1074	1499	342	0.689	0.0109406	0	0	1.685	2.14528e-10	1	0	-0.19	0.811277	0	0	-0.2536	0.436057	0	0	1.863	1.67626e-06	1	0	-0.471	0.293604	0	0	-0.689	0.0709633	0	0	1.152	0.00104297	1	0	0.445	-0.157	0.129	0.976648	0	0	0.771	0.163618	0	0
Tb927.11.15890	hypothetical protein, conserved	ZUnknown	2865	0	0	0.648	0.000983469	0	0	1.219	1.49868e-08	1	0	-0.39	0.362237	0	0	-0.4373	0.043361	0	0	0.301	0.374051	0	0	-0.175	0.674777	0	0	0.88	0.00284297	0	0	1.178	2.28996e-05	1	0	0.451	0.553	-0.182	0.948758	0	0	0.537	0.245269	0	0
Tb927.7.5710	hypothetical protein, conserved	ZUnknown	897	1294	329	0.764	0.0115687	0	0	1.222	0.000710013	1	0	0.254	0.805708	0	0	0.1137	0.741871	0	0	1.806	0.000280619	1	0	-0.158	0.826092	0	0	-0.563	0.277305	0	0	1.21	0.00917821	1	0	0.463	-0.046	0.247	0.956669	0	0	0.323	0.698239	0	0
Tb927.10.8760	hypothetical protein, conserved	ZUnknown	1170	0	508	0.359	0.0489031	0	0	0.572	0.0027588	0	0	-0.077	0.899361	0	0	-0.2347	0.413489	0	0	0.585	0.0310961	0	0	0.074	0.844843	0	0	0.568	0.0344485	0	0	1.144	1.03968e-06	1	0	0.485	0.373	-0.168	0.944543	0	0	0.044	0.938085	0	0
Tb927.3.2860	hypothetical protein, conserved	ZUnknown	903	0	0	0.191	0.448382	0	0	0.403	0.152474	0	0	-0.295	0.630434	0	0	-0.3134	0.382124	0	0	1.321	8.84605e-06	1	0	0.326	0.319006	0	0	0.11	0.812688	0	0	1.39	2.35221e-05	1	0	0.498	0.784	0.801	0.0724621	0	0	0.855	0.00918781	0	0
Tb927.2.6080	hypothetical protein, conserved	ZUnknown	1587	1786	186	0.738	0.013487	0	0	1.525	7.56822e-08	1	0	0.015	0.989548	0	0	-0.2561	0.355119	0	0	2.004	9.79031e-07	1	0	-0.664	0.138245	0	0	-0.863	0.0299446	0	0	1.116	0.00296223	1	0	0.508	-0.031	0.091	0.986997	0	0	0.728	0.203898	0	0
Tb927.6.5010	hypothetical protein, conserved	ZUnknown	1155	2008	821	0.665	0.00268624	0	0	0.684	0.0088583	0	0	-0.206	0.770962	0	0	-0.1481	0.734966	0	0	0.34	0.258694	0	0	0.613	0.0483515	0	0	1.324	5.59861e-05	1	0	1.647	2.6711e-07	1	0	0.51	1.21	0.071	0.985816	0	0	0.989	0.00682811	0	0
Tb927.6.3920	hypothetical protein, conserved	ZUnknown	480	0	0	0.271	0.396338	0	0	0.899	0.00373114	0	0	-0.405	0.55064	0	0	-0.3262	0.23307	0	0	1.62	0.000339538	1	0	-0.59	0.241001	0	0	-0.426	0.369312	0	0	1.173	0.00300663	1	0	0.513	0.355	0.29	0.939836	0	0	0.429	0.541501	0	0
Tb927.8.850	hypothetical protein, conserved	ZUnknown	2337	0	0	1.185	1.37375e-07	1	0	1.964	2.44586e-22	1	0	0.188	0.737276	0	0	0.2243	0.432225	0	0	0.894	0.00340201	0	0	-0.315	0.387007	0	0	0.687	0.0175072	0	0	1.574	1.50513e-09	1	0	0.514	0.623	0.199	0.942033	0	0	0.079	0.896612	0	0
Tb927.10.9630	hypothetical protein	ZUnknown	483	0	0	1.291	0.00246236	1	0	1.637	0.000268106	1	0	1.212	0.0951007	0	0	1.9119	4.32392e-06	1	0	1.497	0.0109909	0	0	-0.516	0.486136	0	0	0.561	0.377099	0	0	1.995	0.000303562	1	0	0.515	1.213	0.597	0.846722	0	0	-0.454	0.633911	0	0
Tb927.10.12080	hypothetical protein, conserved	ZUnknown	783	1460	485	0.141	0.712477	0	0	0.478	0.214314	0	0	-0.134	0.909127	0	0	-0.3221	0.402418	0	0	1.354	0.00897749	1	0	-0.383	0.559935	0	0	0.047	0.940278	0	0	1.388	0.00237594	1	0	0.528	0.171	-0.032	1	0	0	0.125	0.898664	0	0
Tb927.11.7260	hypothetical protein, conserved	ZUnknown	237	0	0	1.066	0.0130319	0	0	1.749	0.00043319	1	0	0.242	0.875659	0	0	0.1656	0.786674	0	0	1.702	0.005922	1	0	-1.066	0.126314	0	0	0.415	0.567167	0	0	1.878	0.00195783	1	0	0.603	-0.722	0.976	0.55335	0	0	1.247	0.111242	0	0
Tb927.10.9040	hypothetical protein, conserved	ZUnknown	4623	4913	203	1.082	3.06478e-09	1	0	1.672	1.14535e-21	1	0	0.029	0.970681	0	0	0.1343	0.721803	0	0	0.153	0.587011	0	0	-0.382	0.172156	0	0	1.005	2.69308e-05	1	0	1.154	5.1395e-07	1	0	0.636	0.648	0.156	0.941001	0	0	-0.089	0.839037	0	0
Tb927.11.15730	cyclic nucleotide-binding domain containing protein, putative	ZUnknown	2118	0	0	1.27	1.58806e-08	1	0	0.795	0.00532189	0	0	0.43	0.453378	0	0	0.6759	0.0298835	0	0	-0.291	0.480938	0	0	0.989	0.0148752	0	0	1.482	3.00161e-05	1	0	1.194	0.000848622	1	0	0.64	1.214	0.521	0.74357	0	0	-0.646	0.256709	0	0
Tb927.9.1650	hypothetical protein, conserved	ZUnknown	1101	1255	131	-0.136	0.573156	0	0	-0.183	0.553841	0	0	-0.478	0.353075	0	0	-0.7212	0.014238	0	0	-0.119	0.777021	0	0	0.268	0.553473	0	0	1.142	0.00118653	1	0	1.01	0.00331909	1	0	0.656	-0.252	0.347	0.878309	0	0	0.433	0.435748	0	0
Tb927.10.3680	hypothetical protein, conserved	ZUnknown	867	2074	768	1.103	8.05549e-06	1	0	1.479	3.04006e-06	1	0	0.188	0.849438	0	0	-0.1247	0.785715	0	0	0.815	0.0525249	0	0	0.043	0.946974	0	0	0.696	0.11285	0	0	1.486	0.000261139	1	0	0.669	1.103	0.706	0.585978	0	0	0.855	0.145807	0	0
Tb927.9.9230	hypothetical protein, conserved	ZUnknown	510	0	0	0.263	0.391772	0	0	0.77	0.00890568	0	0	0.078	0.938284	0	0	0.0848	0.796013	0	0	1.855	2.82289e-05	1	0	-0.317	0.557829	0	0	-0.8	0.0535541	0	0	1.04	0.00582231	1	0	0.686	0.33	-0.145	0.976648	0	0	0.473	0.463838	0	0
Tb927.8.5870	hypothetical protein, conserved	ZUnknown	375	1636	935	-0.235	0.483529	0	0	-0.257	0.500266	0	0	-0.763	0.197596	0	0	-0.8456	0.0266277	0	0	0.675	0.0953945	0	0	0.245	0.631081	0	0	1.179	0.00793878	1	0	1.824	1.27443e-05	1	0	0.704	1.781	0.874	0.291912	0	0	1.105	0.0244647	0	0
Tb927.2.2490	hypothetical protein	ZUnknown	831	1205	240	0.334	0.191509	0	0	0.971	0.000166185	0	0	-0.403	0.446599	0	0	-0.3011	0.448856	0	0	1.633	1.35177e-06	1	0	0.232	0.579568	0	0	-0.347	0.371906	0	0	1.262	0.000124782	1	0	0.719	0.226	-0.119	0.976648	0	0	0.907	0.0453265	0	0
Tb927.10.1650	hypothetical protein, conserved	ZUnknown	519	0	0	1.464	1.05458e-05	1	0	2.381	1.49879e-09	1	0	0.274	0.815346	0	0	0.2011	0.752842	0	0	1.727	0.00169414	1	0	-0.362	0.611952	0	0	0.193	0.7705	0	0	1.863	0.000205494	1	0	0.763	0.255	-0.466	0.902643	0	0	0.897	0.246816	0	0
Tb927.10.3620	Laminin-like protein, putative	ZUnknown	927	1212	199	-0.003	0.993522	0	0	0.139	0.727108	0	0	-0.484	0.496149	0	0	-0.6459	0.0791865	0	0	0.763	0.0150645	0	0	0.19	0.640166	0	0	0.484	0.312027	0	0	1.201	0.00583582	1	0	0.827	0.718	1.502	7.96159e-05	1	0	1.254	0.000289174	1	0
Tb927.8.4340	hypothetical protein, conserved, signal peptide, 4TM domains, no functional domains or BLASTp hits	ZUnknown	603	2579	1748	0.809	0.000603821	0	0	1.202	0.000111051	1	0	-0.09	0.935888	0	0	-0.308	0.508975	0	0	0.311	0.496485	0	0	0.034	0.957117	0	0	1.006	0.0144954	0	0	1.305	0.0010224	1	0	0.844	1.074	0.1	0.985816	0	0	1.038	0.0669502	0	0
Tb927.9.12490	hypothetical protein, conserved	ZUnknown	3840	4554	603	1.038	4.19314e-10	1	0	1.653	9.64086e-22	1	0	0.217	0.597426	0	0	0.3579	0.235766	0	0	0.606	0.0123803	0	0	-0.039	0.914308	0	0	0.475	0.0595915	0	0	1.077	1.9694e-06	1	0	0.847	0.998	0.028	1	0	0	0.447	0.221678	0	0
Tb927.6.4400	hypothetical protein, conserved	ZUnknown	1812	1909	68	0.339	0.119089	0	0	0.875	0.000213694	0	0	-0.377	0.435645	0	0	-0.5971	0.0357766	0	0	1.089	0.000520748	1	0	-0.104	0.817007	0	0	0.071	0.860755	0	0	1.147	0.000157699	1	0	0.852	-0.229	-0.069	0.988334	0	0	0.89	0.0337574	0	0
Tb927.7.3150	CRAL/TRIO domain containing protein, putative	ZUnknown	1689	3380	1505	0.17	0.55499	0	0	-0.141	0.707068	0	0	-0.175	0.856157	0	0	-0.1618	0.570153	0	0	0.894	0.00412744	0	0	0.79	0.0156699	0	0	0.533	0.233843	0	0	1.367	0.00063788	1	0	0.927	0.754	1.462	0.000265028	1	0	0.406	0.371676	0	0
Tb927.1.1470	conserved protein, unknown function	ZUnknown	1758	4756	1633	1.086	0.000237317	1	0	0.16	0.709672	0	0	0.431	0.600334	0	0	0.8852	0.0331548	0	0	0.386	0.435115	0	0	1.722	0.000210145	1	0	1.503	0.000945505	1	0	1.879	2.27385e-05	1	0	0.983	1.787	0.247	0.956669	0	0	-0.03	0.975197	0	0
Tb927.2.2140	hypothetical protein, conserved	ZUnknown	327	738	223	0.499	0.232435	0	0	0.67	0.182	0	0	0.61	0.555359	0	0	0.4245	0.440389	0	0	1.555	0.00485654	1	0	-0.344	0.631182	0	0	0.251	0.732111	0	0	1.622	0.00563324	1	0	1	-0.28	1.023	0.365629	0	0	1.298	0.0415488	0	0
Tb927.2.4670	hypothetical protein, conserved	ZUnknown	1164	1747	364	0.394	0.180707	0	0	0.591	0.126312	0	0	-0.158	0.891767	0	0	-0.2386	0.652711	0	0	0.956	0.0482754	0	0	0.132	0.849876	0	0	0.308	0.580401	0	0	1.248	0.00771492	1	0	1.011	1.053	-0.4	0.911108	0	0	1.113	0.0805999	0	0
Tb927.4.3920	CRAL/TRIO domain containing protein, putative	ZUnknown	3240	3812	538	0.044	0.897157	0	0	-0.198	0.580267	0	0	-0.459	0.47995	0	0	-0.5803	0.0812914	0	0	1.089	0.00750226	1	0	0.745	0.100656	0	0	0.648	0.129807	0	0	1.712	1.09236e-05	1	0	1.044	0.71	0.803	0.469391	0	0	0.45	0.500522	0	0
Tb927.10.5090	Enriched in surface-labeled proteome protein 18 (ESP18)	ZUnknown	558	0	0	1.4	5.72357e-07	1	0	1.965	2.19408e-14	1	0	-0.079	0.933631	0	0	0.3141	0.545524	0	0	0.488	0.113056	0	0	-0.512	0.115021	0	0	1.375	8.07896e-05	1	0	1.827	3.3572e-08	1	0	1.076	1.857	0.211	0.941001	0	0	-0.255	0.630098	0	0
Tb927.3.5190	hypothetical protein, conserved	ZUnknown	1077	3666	1049	-0.019	0.964419	0	0	-0.056	0.867137	0	0	-0.575	0.252066	0	0	-0.4444	0.281428	0	0	0.8	0.0272803	0	0	0.155	0.757682	0	0	1.437	6.37155e-05	1	0	2.22	1.8631e-11	1	0	1.09	1.104	0.891	0.22717	0	0	0.181	0.782342	0	0
Tb927.10.4400	hypothetical protein, conserved, no domains, kinetoplastid specific	ZUnknown	492	0	0	0.779	0.0102944	0	0	0.859	0.0308027	0	0	0.804	0.250603	0	0	0.9126	0.0318897	0	0	1.068	0.040237	0	0	0.137	0.855493	0	0	0.259	0.669445	0	0	1.28	0.00917821	1	0	1.135	0.178	-0.526	0.838462	0	0	0.932	0.181278	0	0
Tb927.5.3780	hypothetical protein, conserved	ZUnknown	1254	2538	1237	1.114	3.4293e-05	1	0	1.554	2.01e-06	1	0	0.489	0.47995	0	0	0.3123	0.348113	0	0	1.484	0.000978542	1	0	-0.189	0.768753	0	0	-0.183	0.733662	0	0	1.274	0.00279189	1	0	1.146	1.235	0.623	0.730618	0	0	0.403	0.589712	0	0
Tb927.10.12060	hypothetical protein, conserved	ZUnknown	4482	0	0	1.57	4.87783e-10	1	0	1.517	9.27874e-09	1	0	0.838	0.0444631	0	0	1.4008	0.000114883	1	0	0.136	0.675366	0	0	0.134	0.737536	0	0	1.178	0.000714867	1	0	1.306	0.000153723	1	0	1.191	1.454	-0.047	0.995756	0	0	-1.545	5.11779e-05	0	1
Tb927.3.710	RING-variant domain containing protein, putative	ZUnknown	1998	3105	127	1.39	0.000114143	1	0	2.167	6.88849e-10	1	0	0.033	0.981293	0	0	0.347	0.394824	0	0	1.901	6.14905e-05	1	0	-0.778	0.143344	0	0	0.248	0.659887	0	0	2.082	2.9697e-06	1	0	1.218	0.255	0.423	0.898428	0	0	0.546	0.46205	0	0
Tb927.7.3090	Galactose oxidase, central domain containing protein, putative	ZUnknown	3087	4989	1607	0.313	0.242732	0	0	-0.527	0.0623791	0	0	-0.214	0.771824	0	0	0.1657	0.741154	0	0	-0.625	0.0693578	0	0	1.177	0.000818101	1	0	1.742	2.31917e-07	1	0	1.131	0.00106074	1	0	1.313	0.682	0.741	0.365629	0	0	-0.224	0.70635	0	0
Tb927.9.4570	hypothetical protein, conserved	ZUnknown	660	0	0	0.574	0.0364175	0	0	1.187	0.000598705	1	0	-0.442	0.567816	0	0	-0.5723	0.00599751	0	0	0.712	0.119436	0	0	-0.107	0.872579	0	0	0.669	0.164692	0	0	1.374	0.00173227	1	0	1.322	0.648	0.978	0.325962	0	0	0.311	0.680271	0	0
Tb927.4.1000	hypothetical protein, conserved	ZUnknown	666	4231	3312	1.593	1.85393e-06	1	0	0.865	0.043002	0	0	0.395	0.713847	0	0	1.0354	0.00143214	1	0	-0.633	0.232401	0	0	0.824	0.156592	0	0	2.234	9.05307e-06	1	0	1.628	0.00156858	1	0	1.342	2.511	-0.292	0.948758	0	0	-0.477	0.572665	0	0
Tb927.11.16820	hypothetical protein, conserved	ZUnknown	1107	6975	4111	0.505	0.130278	0	0	-1.033	0.00130375	0	1	0.285	0.72948	0	0	1.0265	0.000837025	1	0	-0.833	0.033155	0	0	1.443	0.000331155	1	0	2.125	4.07946e-08	1	0	1.311	0.000996998	1	0	1.506	1.88	0.209	0.963194	0	0	-0.287	0.702274	0	0
Tb927.10.13690	hypothetical protein, conserved	ZUnknown	2055	0	0	1.339	2.01256e-05	1	0	2.152	9.27566e-09	1	0	0.826	0.235495	0	0	0.4371	0.369982	0	0	1.642	0.000680279	1	0	-0.437	0.468902	0	0	-0.266	0.65259	0	0	1.303	0.00819128	1	0	1.524	0.996	0.246	0.956669	0	0	1.39	0.0259995	0	0
Tb927.1.4700	hypothetical protein, conserved	ZUnknown	960	1703	687	0.118	0.732426	0	0	0.598	0.0915491	0	0	-0.415	0.588336	0	0	-0.3575	0.430494	0	0	0.779	0.0170031	0	0	-0.636	0.0607097	0	0	0.546	0.257249	0	0	1.279	0.00316514	1	0	1.564	1.675	1.627	7.85182e-05	1	0	1.146	0.00292986	1	0
Tb927.10.3530	hypothetical protein, conserved	ZUnknown	1149	2775	797	0.848	0.00536975	0	0	1.461	4.35376e-06	1	0	-0.141	0.891767	0	0	-0.2165	0.721231	0	0	1.516	0.000142891	1	0	-0.237	0.64324	0	0	0.575	0.209808	0	0	2.027	3.62054e-07	1	0	1.628	0.409	-0.089	0.988197	0	0	1.639	0.000584906	1	0
Tb927.5.3180	hypothetical protein, conserved	ZUnknown	540	0	0	0.848	0.00175087	0	0	1.127	0.000577715	1	0	-0.134	0.899138	0	0	-0.0686	0.909481	0	0	0.951	0.0235823	0	0	0.174	0.761312	0	0	0.891	0.0496009	0	0	1.783	9.83816e-06	1	0	1.648	1.205	0.337	0.911108	0	0	0.975	0.0658299	0	0
Tb927.10.780	Ring finger domain containing protein, putative	ZUnknown	522	1719	1176	0.948	0.00152033	0	0	1.411	0.000134939	1	0	0.089	0.947173	0	0	-0.1595	0.700546	0	0	1.192	0.0217864	0	0	-0.275	0.70043	0	0	0.204	0.731119	0	0	1.379	0.0035345	1	0	1.789	1.541	0.183	0.976648	0	0	0.729	0.342189	0	0
Tb927.11.6040	Nodulin-like, putative	ZUnknown	1932	2811	723	0.709	0.0183321	0	0	1.949	1.89811e-07	1	0	0.35	0.72948	0	0	0.0708	0.864508	0	0	1.11	0.029778	0	0	-1.234	0.0244541	0	0	0.515	0.341218	0	0	1.587	0.000962274	1	0	1.832	1.173	0.688	0.72254	0	0	0.769	0.293274	0	0
Tb927.5.1970	hypothetical protein, T. brucei-specific, no domains	ZUnknown	828	0	0	0.666	0.0140207	0	0	0.95	0.0020802	0	0	0.208	0.814634	0	0	0.3011	0.508434	0	0	-0.271	0.549222	0	0	-0.508	0.288805	0	0	1.458	0.000210787	1	0	1.192	0.0024825	1	0	1.842	1.866	-0.151	0.976648	0	0	0.859	0.102126	0	0
Tb927.4.2410	Glycosyl hydrolase family 65 central catalytic domain/Haloacid dehalogenase-like hydrolase, putative	ZUnknown	3447	0	0	0.72	0.00337697	0	0	0.197	0.50271	0	0	0.407	0.44266	0	0	0.4913	0.060741	0	0	0.393	0.285417	0	0	0.852	0.0235751	0	0	1.203	0.000328604	1	0	1.59	8.9817e-07	1	0	1.863	1.712	0.883	0.255982	0	0	0.221	0.731007	0	0
Tb927.9.11820	CRAL/TRIO domain containing protein, putative	ZUnknown	969	1703	662	0.514	0.166814	0	0	0.683	0.124292	0	0	0.113	0.938284	0	0	-0.4548	0.292945	0	0	1.873	0.000435011	1	0	0.154	0.843412	0	0	0.064	0.9303	0	0	1.848	0.00037245	1	0	1.889	0.318	0.731	0.706282	0	0	1.137	0.107573	0	0
Tb927.9.15290	CHAT domain containing protein, putative	ZUnknown	4137	0	0	1.387	2.28787e-08	1	0	2.033	2.3323e-11	1	0	0.072	0.950505	0	0	0.5451	0.218356	0	0	-0.358	0.401337	0	0	0.041	0.946974	0	0	1.513	0.000133454	1	0	1.165	0.00414936	1	0	1.93	1.665	0.059	0.996305	0	0	-0.208	0.790879	0	0
Tb927.11.1830	hypothetical protein, conserved	ZUnknown	1713	0	0	0.597	0.0362429	0	0	0.104	0.807801	0	0	-0.027	0.984354	0	0	-0.3128	0.363396	0	0	-0.19	0.729037	0	0	0.844	0.114952	0	0	1.626	0.00026689	1	0	1.439	0.0014139	1	0	1.965	0.62	1.18	0.219714	0	0	0.456	0.553567	0	0
Tb927.4.3970	hypothetical protein, conserved, kinetoplastid-specific	ZUnknown	1464	5383	3854	2.28	3.14697e-24	1	0	2.668	2.58948e-24	1	0	0.859	0.0389676	0	0	1.4472	2.19343e-09	1	0	0.13	0.726718	0	0	0.191	0.651516	0	0	1.382	8.12062e-05	1	0	1.505	1.09236e-05	1	0	2.136	2.279	0.489	0.747797	0	0	-0.805	0.113899	0	0
Tb927.10.11630	PSP1 C-terminal conserved region, putative	ZUnknown	1905	6316	3564	1.186	0.00020535	1	0	0.215	0.625892	0	0	0.561	0.473733	0	0	1.3016	0.000259441	1	0	-0.757	0.119525	0	0	0.926	0.0835203	0	0	2.226	1.66814e-06	1	0	1.497	0.00165422	1	0	2.209	1.872	0.214	0.975846	0	0	-0.381	0.655971	0	0
Tb927.11.6600	hypothetical protein, conserved	ZUnknown	1593	6888	4930	2.321	1.40947e-14	1	0	2.171	1.30954e-08	1	0	0.778	0.282193	0	0	2.4555	8.57316e-27	1	0	-0.271	0.52715	0	0	0.8	0.0624901	0	0	1.746	0.000320427	1	0	1.492	0.00248331	1	0	2.305	2.67	0.912	0.486099	0	0	-1.208	0.0667227	0	0
Tb927.11.1280	hypothetical protein, conserved, no clear yeast or human matches	ZUnknown	810	1574	221	1.096	0.00342393	1	0	1.532	0.000209637	1	0	0.199	0.877366	0	0	0.4216	0.323993	0	0	0.748	0.131645	0	0	-0.792	0.146102	0	0	0.905	0.097802	0	0	1.595	0.00217506	1	0	2.31	4.091	0.47	0.88116	0	0	0.394	0.636017	0	0
Tb927.5.4020	hypothetical protein no clear yeast or human matches	ZUnknown	819	872	1	-0.15	0.753518	0	0	-0.811	0.0844573	0	0	-0.934	0.250603	0	0	-0.8225	0.13969	0	0	-0.28	0.502567	0	0	0.768	0.0683624	0	0	2.726	3.98936e-07	1	0	2.485	3.81078e-06	1	0	2.447	1.056	1.928	0.000213833	1	0	3.022	9.11448e-13	1	0
Tb927.8.8320	hypothetical protein, conserved	ZUnknown	1311	3926	2506	1.845	3.26216e-09	1	0	1.927	5.52572e-11	1	0	0.801	0.108981	0	0	1.0622	6.53837e-05	1	0	0.963	0.018138	0	0	0.295	0.568488	0	0	1.635	2.40087e-05	1	0	2.577	1.29795e-12	1	0	2.894	2.82	0.62	0.694631	0	0	-0.029	0.972748	0	0
Tb927.8.5350	hypothetical protein, conserved	ZUnknown	513	2062	1308	-0.047	0.919325	0	0	-0.806	0.0844369	0	0	0.205	0.879975	0	0	0.1655	0.795034	0	0	1.029	0.0396446	0	0	1.238	0.0200488	0	0	0.812	0.175163	0	0	1.781	0.000954399	1	0	3.087	1.436	2.066	0.00191207	1	0	1.005	0.127695	0	0
Tb927.3.2550	hypothetical protein, conserved	ZUnknown	657	2169	1486	1.921	2.13751e-05	1	0	2.833	1.72383e-06	1	0	-0.366	0.835207	0	0	-0.4251	0.517435	0	0	1.444	0.0335177	0	0	-0.28	0.784236	0	0	1.865	0.00694272	1	0	3.044	4.74516e-06	1	0	3.605	2.98	2.264	0.0126739	0	0	2.189	0.00437648	1	0
Tb927.3.2560	hypothetical protein, conserved	ZUnknown	657	0	0	1.914	2.52987e-05	1	0	2.925	8.57631e-07	1	0	-0.386	0.820058	0	0	-0.4335	0.506043	0	0	1.452	0.0334384	0	0	-0.314	0.756343	0	0	1.851	0.00749922	1	0	3.033	5.48889e-06	1	0	3.737	2.945	2.173	0.0205796	0	0	2.207	0.00414966	1	0
Tb927.3.5670	hypothetical protein	ZUnknown	672	0	0	0.679	0.0582566	0	0	1.16	0.00459372	1	0	-0.253	0.835528	0	0	-0.0921	0.90279	0	0	1.119	0.00334	1	0	0.029	0.959072	0	0	1.298	0.0142967	0	0	2.289	3.31162e-06	1	0	4.177	0.834	0.276	0.943481	0	0	2.114	7.26974e-05	1	0
Tb927.3.5690	hypothetical protein, conserved	ZUnknown	993	0	0	-0.166	0.680293	0	0	-0.024	0.959936	0	0	-0.086	0.948394	0	0	0.0101	0.988139	0	0	-0.388	0.433673	0	0	-0.573	0.285167	0	0	1.99	1.49304e-05	1	0	1.608	0.000465068	1	0	4.446	1.619	0.299	0.941001	0	0	1.483	0.0100077	0	0
Tb927.3.5700	hypothetical protein, conserved	ZUnknown	1062	0	0	0.147	0.804446	0	0	0.381	0.478669	0	0	0.678	0.583329	0	0	0.0868	0.807755	0	0	1.088	0.0985843	0	0	-0.849	0.257759	0	0	3.598	1.19599e-08	1	0	4.667	1.21878e-15	1	0	5.119	6.073	0.615	0.847324	0	0	1.117	0.205868	0	0
Tb927.3.5720	hypothetical protein, conserved	ZUnknown	1065	0	0	0.143	0.809384	0	0	0.362	0.503599	0	0	0.672	0.586974	0	0	0.0868	0.807755	0	0	0.861	0.199709	0	0	-0.893	0.231242	0	0	3.741	2.55788e-09	1	0	4.589	4.32641e-15	1	0	5.35	6.629	0.612	0.852829	0	0	1.122	0.20422	0	0	1
Tb927.11.15380	hypothetical protein	ZUnknown	492	0	0	1.151	8.34429e-08	1	0	1.59	9.22296e-10	1	0	0.446	0.378032	0	0	0.3045	0.506589	0	0	1.162	0.00146936	1	0	0.224	0.606941	0	0	0.242	0.592707	0	0	1.36	2.71876e-05	1	0	#DIV/0!	#DIV/0!	0.122	0.976648	0	0	0.672	0.134213	0	0
Tb927.10.2450	hypothetical protein	ZUnknown	369	0	0	1.957	4.38242e-10	1	0	2.8	4.41704e-13	1	0	0.474	0.604494	0	0	0.4573	0.452371	0	0	1.337	0.0157889	0	0	-0.317	0.65591	0	0	0.537	0.369917	0	0	1.834	0.000205494	1	0	#DIV/0!	#DIV/0!	-0.195	0.976648	0	0	1.025	0.171306	0	0
Tb927.11.17910	hypothetical protein	ZUnknown	459	0	0	1.041	0.0336789	0	0	5.357	7.76252e-21	1	0	-0.478	0.760977	0	0	-0.3781	0.54368	0	0	1.639	0.00566656	1	0	-0.212	0.795782	0	0	1.192	0.0958899	0	0	2.498	0.000210076	1	0	#DIV/0!	#DIV/0!	1.054	0.520714	0	0	4.191	3.31794e-11	1	0
Tb927.9.8320	hypothetical protein	ZUnknown	897	0	610	1.018	0.000814969	1	0	1.431	0.000332929	1	0	0.626	0.436819	0	0	0.6873	0.224544	0	0	1.166	0.0123419	0	0	0.06	0.931345	0	0	0.291	0.637565	0	0	1.379	0.00643987	1	0	#DIV/0!	#DIV/0!	-0.083	0.994554	0	0	1.344	0.0446472	0	0
Tb927.10.12580	hypothetical protein	ZUnknown	375	0	1147	2.02	2.99318e-06	1	0	3.015	1.56723e-07	1	0	0.763	0.541078	0	0	0.4459	0.491704	0	0	1.613	0.0148868	0	0	0.302	0.751954	0	0	0.699	0.35664	0	0	2.033	0.00277036	1	0	#DIV/0!	#DIV/0!	1.223	0.415672	0	0	1.769	0.0264164	0	0
Tb927.8.1760	hypothetical protein	ZUnknown	561	964	70	0.409	0.133624	0	0	0.369	0.305587	0	0	-0.155	0.878143	0	0	0.3595	0.41249	0	0	0.735	0.065912	0	0	0.44	0.336225	0	0	0.602	0.198233	0	0	1.366	0.00094378	1	0	#DIV/0!	#DIV/0!	0.229	0.948758	0	0	0.028	0.972108	0	0
Tb927.5.4000	hypothetical protein	ZUnknown	474	1010	75	2.647	4.47634e-11	1	0	3.133	1.11048e-08	1	0	1.036	0.322912	0	0	0.5061	0.429658	0	0	1.319	0.0593727	0	0	0.234	0.821365	0	0	0.955	0.182771	0	0	2.173	0.000903749	1	0	#DIV/0!	#DIV/0!	0.806	0.74357	0	0	0.918	0.326137	0	0
Tb927.11.11990	hypothetical protein	ZUnknown	483	1518	530	2.083	2.15031e-11	1	0	2.643	2.74266e-13	1	0	1.401	0.00975049	1	0	0.9544	0.0513794	0	0	1.338	0.00743814	1	0	-0.461	0.418358	0	0	0.346	0.570244	0	0	1.644	0.000421004	1	0	#DIV/0!	#DIV/0!	0.526	0.803345	0	0	1.21	0.0463916	0	0
Tb927.9.14510	hypothetical protein	ZUnknown	#N/A	#N/A	#N/A	2.15	4.10948e-09	1	0	2.884	1.24173e-12	1	0	0.684	0.416522	0	0	0.9666	0.0140301	0	0	1.891	0.00100908	1	0	-0.534	0.452773	0	0	0.64	0.283073	0	0	2.478	1.0883e-06	1	0	#DIV/0!	#DIV/0!	0.446	0.917819	0	0	0.187	0.857354	0	0
Tb927.4.2690	hypothetical protein	ZUnknown	#N/A	#N/A	#N/A	1.317	7.55231e-07	1	0	1.689	1.84302e-06	1	0	0.524	0.47995	0	0	0.6409	0.220865	0	0	1.145	0.00770228	1	0	0.03	0.963272	0	0	0.24	0.677242	0	0	1.329	0.00353323	1	0	#DIV/0!	#DIV/0!	0.14	0.976648	0	0	1.27	0.0272622	0	0
Tb927.9.3180	hypothetical protein	ZUnknown	#N/A	#N/A	#N/A	0.396	0.330267	0	0	0.823	0.0809698	0	0	-0.162	0.912366	0	0	-0.2217	0.756726	0	0	1.872	0.00206663	1	0	-0.443	0.553341	0	0	-0.071	0.9303	0	0	1.682	0.00265933	1	0	#DIV/0!	#DIV/0!	0.38	0.937992	0	0	1.348	0.0771923	0	0
Tb927.11.4440	hypothetical protein	ZUnknown	726	0	0	1.252	0.000504332	1	0	1.92	1.83563e-05	1	0	-0.196	0.892373	0	0	0.1336	0.859238	0	0	-0.434	0.500756	0	0	-0.922	0.170374	0	0	2.116	0.000166751	1	0	1.68	0.00291741	1	0	#DIV/0!	#DIV/0!	-0.064	1	0	0	0.748	0.397144	0	0
Tb927.9.6570	hypothetical protein, conserved	ZUnknown	450	0	0	0.819	0.0220842	0	0	0.811	0.0813693	0	0	-0.05	0.978311	0	0	0.2134	0.762766	0	0	0.725	0.17897	0	0	0.287	0.685143	0	0	1.361	0.0158192	0	0	2.05	0.000157699	1	0	#DIV/0!	#DIV/0!	-0.187	0.976648	0	0	1.142	0.124913	0	0
Tb927.11.12000	hypothetical protein, conserved	ZUnknown	897	0	695	0.94	0.001189	0	0	0.974	0.0053901	0	0	0.228	0.815346	0	0	0.2368	0.681822	0	0	1.208	0.0136992	0	0	0.383	0.508745	0	0	0.555	0.293672	0	0	1.729	3.31892e-05	1	0	#DIV/0!	#DIV/0!	0.463	0.854681	0	0	0.727	0.265431	0	0
Tb927.11.10290	hypothetical protein, conserved	ZUnknown	#N/A	#N/A	#N/A	0.556	0.0479188	0	0	0.602	0.103421	0	0	0.097	0.936292	0	0	0.5314	0.166988	0	0	0.148	0.791493	0	0	0.203	0.765307	0	0	1.204	0.00942154	1	0	1.359	0.00198861	1	0	#DIV/0!	#DIV/0!	-0.032	1	0	0	0.275	0.74946	0	0
Tb927.11.17900	Trypanosomal VSG domain containing protein, putative	ZUnknown	327	0	0	0.878	0.0638727	0	0	3.48	1.8488e-08	1	0	-0.553	0.725574	0	0	-0.3406	0.515642	0	0	1.5	0.0281396	0	0	-0.573	0.507413	0	0	1.005	0.15901	0	0	1.93	0.00508074	1	0	#DIV/0!	#DIV/0!	0	1	0	0	3.405	3.06413e-06	1	0
Tb927.7.7040	methylthioadenosine phosphorylase, putative (MTAP)	Amino.acids	930	1650	646	-0.474	0.145549	0	0	-0.464	0.268228	0	0	-0.154	0.904912	0	0	-0.0831	0.800505	0	0	0.122	0.807876	0	0	-1.109	0.0130483	0	0	-1.732	0.000369881	0	1	-1.604	0.000961824	0	1	-1.183	-1.019	-1.43	0.0332361	0	0	-0.161	0.835289	0	0
Tb927.6.4430	homoserine kinase and VSG silencing factor	Amino.acids	1008	1382	120	-0.302	0.424779	0	0	-0.934	0.019698	0	0	-0.085	0.952196	0	0	-0.0041	0.995678	0	0	-0.186	0.643745	0	0	0.252	0.578167	0	0	-1.688	0.000532979	0	1	-1.824	0.000151023	0	1	-1.168	-0.824	0.746	0.406852	0	0	-1.587	0.000219107	0	1
Tb927.11.9590	S-adenosylhomocysteine hydrolase, putative	Amino.acids	1314	1992	564	-0.713	0.0192833	0	0	-1.315	5.53246e-05	0	1	-0.647	0.292616	0	0	-1.0572	9.60724e-05	0	1	-0.721	0.0085565	0	0	0.195	0.580067	0	0	-0.968	0.0240814	0	0	-1.62	8.60168e-05	0	1	-0.811	-1.153	-1.18	0.00969628	0	1	-0.459	0.310836	0	0
Tb927.4.360	1,2-Dihydroxy-3-keto-5-methylthiopentene dioxygenase, putative	Amino.acids	843	1757	529	-0.775	0.00823452	0	0	-1.636	3.36696e-07	0	1	0.029	0.981471	0	0	0.1358	0.769851	0	0	-0.225	0.660296	0	0	-0.344	0.550041	0	0	-1.517	0.000263767	0	1	-1.736	1.64671e-05	0	1	0.158	0.273	0.194	0.975147	0	0	0.355	0.637573	0	0
Tb927.8.1680	KKT12 Kinetochore protein	Cell.cycle	603	1044	348	-0.369	0.160175	0	0	-0.78	0.0161246	0	0	0.134	0.891767	0	0	0.3131	0.435016	0	0	-1.206	0.00283683	0	1	-0.632	0.171104	0	0	-0.461	0.303348	0	0	-1.643	2.4499e-05	0	1	-0.428	-0.442	-0.558	0.735414	0	0	0.418	0.521939	0	0
Tb927.11.1030	KKT7 Kinetochore protein	Cell.cycle	1935	2885	576	-0.091	0.783286	0	0	-0.603	0.0636934	0	0	0.198	0.827663	0	0	0.5125	0.128726	0	0	-0.675	0.0879142	0	0	0.132	0.816291	0	0	-0.793	0.0554149	0	0	-1.446	0.000205494	0	1	-0.183	0.068	-0.334	0.911108	0	0	-1.088	0.0347508	0	0
Tb927.4.5110	KKT8 Kinetochore protein	Cell.cycle	1200	1730	405	-0.672	0.00156499	0	0	-0.677	0.0143948	0	0	-0.318	0.600334	0	0	-0.3624	0.177692	0	0	-0.611	0.0976885	0	0	-0.73	0.0610643	0	0	-0.755	0.0397504	0	0	-1.356	6.23267e-05	0	1	0.862	0.188	-0.061	0.993831	0	0	0.447	0.41203	0	0
Tb927.10.16100	FK506-binding protein (FKBP)-type peptidyl-prolyl isomerase	Chaperone	1278	0	0	-1.126	0.00394668	0	1	-2.045	7.49297e-06	0	1	-0.191	0.897998	0	0	0.1122	0.843748	0	0	0.133	0.855881	0	0	-0.515	0.513861	0	0	-1.994	0.000396708	0	1	-1.86	0.00101905	0	1	-2.247	-1.796	-0.733	0.7739	0	0	0.583	0.538557	0	0
Tb927.9.4500	HSP70, endoplasmatic reticulum, HSP70.a	Chaperone	2508	2824	186	-0.582	0.0533608	0	0	-1.456	1.02486e-06	0	1	-0.476	0.436211	0	0	-0.296	0.408373	0	0	-0.919	0.00351746	0	0	0.496	0.169984	0	0	-0.743	0.0655007	0	0	-1.612	1.90492e-05	0	1	-1.655	-1.19	-1.228	0.0136687	0	0	-0.761	0.0885918	0	0
Tb927.10.10980	heat shock protein 83, HSP83	Chaperone	2115	2450	260	-1.164	2.31495e-06	0	1	-1.542	8.10392e-07	0	1	-0.38	0.604494	0	0	-0.0895	0.863076	0	0	-0.489	0.264817	0	0	-0.84	0.068834	0	0	-0.825	0.0507007	0	0	-1.301	0.00142063	0	1	-1.558	-0.288	0.398	0.896016	0	0	0.742	0.246319	0	0
Tb927.11.11330	heat shock protein 70, major HSP70	Chaperone	1986	0	0	-0.752	0.00106591	0	0	-0.851	0.00113093	0	0	-0.481	0.342718	0	0	-0.4443	0.162581	0	0	-0.165	0.702143	0	0	-0.777	0.0590799	0	0	-1.182	0.000397521	0	1	-1.346	4.81553e-05	0	1	-1.399	-0.822	0.568	0.694631	0	0	-0.368	0.558727	0	0
Tb927.10.9840	chaperone protein DNAj, putative	Chaperone	789	1220	243	-0.876	0.000161683	0	0	-1.665	1.84796e-11	0	1	-0.001	0.99835	0	0	-0.0543	0.866381	0	0	-1.226	0.000851642	0	1	-0.633	0.126102	0	0	-0.667	0.0530955	0	0	-1.885	6.05942e-10	0	1	-1.307	-0.711	-0.059	0.993792	0	0	0.442	0.400523	0	0
Tb927.9.10230	HSP20 domain (p23-like)	Chaperone	507	1190	631	-0.645	0.0316722	0	0	-0.938	0.00230089	0	0	-0.079	0.939993	0	0	0.0949	0.803029	0	0	0.878	0.0542158	0	0	-0.554	0.295114	0	0	-2.449	1.19033e-10	0	1	-1.571	3.9951e-05	0	1	-1.147	-1.071	-0.471	0.854681	0	0	-0.096	0.915708	0	0
Tb927.7.1300	protein disulfide isomerase,ERp72-like, cofactor wth calnexin, putative	Chaperone	1134	1828	471	-0.781	0.0188215	0	0	-1.737	8.07416e-06	0	1	-0.035	0.981621	0	0	-0.1694	0.589352	0	0	-0.069	0.908965	0	0	-0.033	0.964862	0	0	-1.719	0.00046267	0	1	-1.775	0.000289006	0	1	-0.878	-0.68	-0.999	0.398183	0	0	0.019	0.984087	0	0
Tb927.10.1060	Tric complex delta subunit (TCP-1-delta)	Chaperone	1611	2219	494	-0.595	0.0165643	0	0	-1.337	1.1724e-06	0	1	-0.383	0.526147	0	0	-0.2765	0.244545	0	0	-0.423	0.280015	0	0	0.519	0.230927	0	0	-0.683	0.0683407	0	0	-1.098	0.00218116	0	1	-0.858	-0.709	-0.727	0.472166	0	0	-0.077	0.919583	0	0
Tb927.8.2000	cyclophilin, putative (NCP1) (in PUF7-TAP)	Chaperone	789	0	0	-0.545	0.0332616	0	0	-1.068	0.000392464	0	1	0.152	0.868794	0	0	0.5427	0.00559645	0	0	0.083	0.858424	0	0	-0.369	0.431823	0	0	-1.409	0.000311673	0	1	-1.309	0.000578988	0	1	-0.529	-0.862	0.305	0.920016	0	0	-0.284	0.662909	0	0
Tb927.7.3630	TPR-repeat-containing chaperone protein DNAJ, putative	Chaperone	1587	0	0	-0.461	0.0848377	0	0	-1.355	3.63727e-07	0	1	-0.099	0.909127	0	0	0.5774	0.019862	0	0	-1.08	0.00050321	0	1	0.289	0.459183	0	0	-0.535	0.147463	0	0	-1.571	2.24321e-06	0	1	-0.517	-0.432	-0.171	0.959226	0	0	-0.657	0.173446	0	0
Tb927.10.4450	stress-inducible protein STI1-like, putative	Chaperone	774	1109	278	-0.528	0.0329547	0	0	-0.517	0.0779497	0	0	-0.018	0.987282	0	0	-0.1822	0.634048	0	0	0.33	0.430644	0	0	-0.899	0.0262097	0	0	-1.571	1.82486e-05	0	1	-1.234	0.000568069	0	1	-0.427	-0.573	-0.237	0.942429	0	0	0.412	0.492151	0	0
Tb927.11.880	cyclophilin a,cyclophilin type peptidyl-prolyl cis-trans isomerase (CYPA)	Chaperone	534	770	195	-1.412	1.90384e-05	0	1	-2.515	2.37458e-11	0	1	-0.486	0.58005	0	0	-0.5717	0.0383457	0	0	-0.442	0.311222	0	0	-0.713	0.122764	0	0	-1.976	3.92772e-05	0	1	-2.359	5.99625e-07	0	1	-0.417	-0.775	-1.762	0.00305554	0	1	-0.384	0.573274	0	0
Tb927.7.710	heat shock 70 kDa protein, putative (HSP70.4)	Chaperone	1920	0	0	-0.286	0.231642	0	0	-0.484	0.0676048	0	0	0.042	0.968411	0	0	-0.1634	0.482518	0	0	-0.283	0.458135	0	0	-0.37	0.379728	0	0	-1.136	0.000513472	0	1	-1.414	9.78798e-06	0	1	-0.417	-0.169	-0.294	0.915643	0	0	-0.032	0.963849	0	0
Tb927.1.1960	chaperone protein DNAj, putative	Chaperone	1977	2399	261	-0.845	0.00154929	0	0	-2.166	1.78448e-11	0	1	-0.048	0.973574	0	0	0.3637	0.411198	0	0	-1.126	0.00588726	0	1	0.381	0.462946	0	0	-0.122	0.819626	0	0	-1.196	0.00440952	0	1	-0.398	0.352	0.461	0.829823	0	0	-0.278	0.697774	0	0
Tb927.11.14250	Tric complex epsilon subunit (TCP-1-epsilon)	Chaperone	1617	2261	604	-0.603	0.00322259	0	0	-1.049	3.59329e-06	0	1	-0.361	0.435845	0	0	-0.3754	0.14253	0	0	-0.067	0.864819	0	0	0.124	0.794343	0	0	-0.945	0.00154041	0	0	-1.01	0.000593397	0	1	-0.359	-0.274	-0.251	0.928619	0	0	-0.386	0.463252	0	0
Tb927.7.2590	prefoldin, putative	Chaperone	513	1128	476	-0.543	0.0178568	0	0	-1.372	6.79383e-09	0	1	0.164	0.804438	0	0	0.1664	0.67181	0	0	-0.234	0.514199	0	0	0.002	0.996334	0	0	-1.087	0.000612284	0	1	-1.317	7.68237e-06	0	1	-0.291	-0.674	-0.039	0.996305	0	0	-0.195	0.687512	0	0
Tb927.9.8410	chaperone protein DNAj, putative	Chaperone	1383	2717	1116	-0.214	0.509942	0	0	-1.863	1.59585e-10	0	1	0.267	0.718063	0	0	0.599	0.113239	0	0	-0.787	0.0307978	0	0	1.215	0.00183879	1	0	-0.563	0.155198	0	0	-1.326	0.00022276	0	1	-0.188	-0.038	-0.042	0.999104	0	0	-1.173	0.00757504	0	1
Tb927.10.6610	chaperone protein DNAj, putative	Chaperone	825	0	0	-1.068	3.47848e-06	0	1	-2.081	1.6023e-20	0	1	-0.436	0.280277	0	0	-0.4898	0.012055	0	0	-0.173	0.663292	0	0	0.411	0.322242	0	0	-1.07	0.000397521	0	1	-1.241	7.83634e-06	0	1	-0.081	0.08	-0.128	0.976648	0	0	0.153	0.803819	0	0
Tb927.11.15130	chaperone protein DNAj, putative	Chaperone	960	0	0	-0.732	0.0156147	0	0	-0.727	0.0450685	0	0	-0.375	0.656135	0	0	-0.4442	0.240523	0	0	0.65	0.212811	0	0	-0.311	0.63246	0	0	-2.036	5.08326e-06	0	1	-1.39	0.00157323	0	1	0.571	-0.013	-0.079	0.994716	0	0	0.176	0.842869	0	0
Tb927.11.13400	Bromodomain protein BDFx	Chromatin	1983	2045	39	-0.631	0.0140207	0	0	-2.364	8.40457e-25	0	1	0.287	0.569965	0	0	0.4397	0.280846	0	0	-1.098	6.14905e-05	0	1	0.931	0.0016455	0	0	-0.239	0.4909	0	0	-1.313	4.06177e-06	0	1	-0.337	0.155	-0.132	0.956669	0	0	-1.054	0.000540613	0	1
Tb927.3.3490	high mobility group protein, putative (TDP1)	Chromatin	816	0	0	-0.514	0.026964	0	0	-0.575	0.0723354	0	0	-0.117	0.90833	0	0	0.1608	0.593707	0	0	-0.435	0.308538	0	0	-0.707	0.116761	0	0	-0.895	0.0271664	0	0	-1.32	0.000719155	0	1	-0.275	-0.601	-0.218	0.956669	0	0	0.283	0.690877	0	0
Tb927.10.15180	nucleosome assembly protein, putative	Chromatin	1101	1981	663	-0.671	0.00220129	0	0	-1.511	9.68435e-10	0	1	-0.186	0.791288	0	0	0.0161	0.963942	0	0	-0.644	0.063995	0	0	0.142	0.772663	0	0	-0.576	0.0945535	0	0	-1.211	0.000151023	0	1	-0.121	0.017	0.55	0.66356	0	0	0.136	0.835137	0	0
Tb927.10.12950	BBP110	Cytoskeleton	2880	0	0	-0.242	0.226777	0	0	-0.595	0.00976199	0	0	0.107	0.875659	0	0	0.2262	0.534379	0	0	-0.652	0.0300034	0	0	-0.211	0.57789	0	0	-0.554	0.0730015	0	0	-1.183	2.50238e-05	0	1	-1.445	-0.792	-0.418	0.703366	0	0	-0.686	0.0799909	0	0
Tb927.1.3560	CEP164	Cytoskeleton	2598	3924	524	0.318	0.140414	0	0	0.103	0.753412	0	0	0.683	0.142014	0	0	0.9262	0.000371989	0	0	-0.486	0.132132	0	0	-0.419	0.245592	0	0	-0.675	0.0717762	0	0	-1.146	0.00117408	0	1	-0.953	-0.492	-0.326	0.866166	0	0	-0.079	0.900251	0	0
Tb927.11.12150	flagellar protein essential for flagellar pocket biogenesis (BILBO1)	Cytoskeleton	1764	2719	748	-0.546	0.0368536	0	0	-0.982	0.000345101	0	0	-0.193	0.801422	0	0	0.03	0.902094	0	0	-1.273	0.000154477	0	1	-0.821	0.0236605	0	0	-0.829	0.0228284	0	0	-2.065	4.70101e-10	0	1	-0.932	-0.943	-0.355	0.84033	0	0	-0.335	0.522469	0	0
Tb927.7.4290	Nuclear migration protein NudC (animals), 46% identity	Cytoskeleton	894	0	0	-0.615	0.013487	0	0	-0.599	0.0182925	0	0	-0.017	0.98614	0	0	0.1736	0.607951	0	0	0.41	0.296746	0	0	-1.144	0.00226693	0	1	-1.472	7.72866e-06	0	1	-1.06	0.000913084	0	1	-0.688	-0.629	-0.088	0.986659	0	0	0.334	0.590912	0	0
Tb927.9.15470	Trypanosome-specific kinesin family 1	Cytoskeleton	2046	2812	499	-0.39	0.0895747	0	0	-1.362	3.41208e-07	0	1	0.224	0.75641	0	0	0.4504	0.10438	0	0	-0.593	0.119373	0	0	0.399	0.379301	0	0	-0.429	0.260854	0	0	-1.015	0.00337597	0	1	-0.522	0.187	-0.187	0.962562	0	0	0.113	0.876129	0	0
Tb927.3.5180	cofilin/actin depolymerizing factor, putative	Cytoskeleton	411	1466	934	-0.36	0.181912	0	0	-0.722	0.0239616	0	0	-0.057	0.961421	0	0	-0.1626	0.704252	0	0	0.235	0.565431	0	0	0.105	0.844425	0	0	-1.361	0.000631988	0	1	-1.14	0.00440786	0	1	-0.498	-0.625	-0.664	0.549682	0	0	0.288	0.652772	0	0
Tb927.6.4670	MORN repeat-containing protein,flagellar component (TbMORN1)	Cytoskeleton	1077	1827	560	-0.837	0.00361705	0	0	-2.581	2.47216e-21	0	1	0.014	0.989548	0	0	0.4191	0.133197	0	0	-0.58	0.0618609	0	0	0.642	0.0579491	0	0	-1.172	0.00106933	0	1	-1.751	2.65767e-07	0	1	-0.492	-0.516	-0.838	0.128432	0	0	-0.465	0.293601	0	0
Tb927.10.9250	G-actin binding protein, putative, CAP/Srv2p, putative	Cytoskeleton	810	1562	619	-0.835	6.30975e-05	0	0	-1.871	8.87681e-26	0	1	-0.193	0.625977	0	0	-0.1508	0.485502	0	0	-1.486	4.39807e-09	0	1	-0.035	0.931196	0	0	-0.061	0.840128	0	0	-1.544	2.3101e-13	0	1	-0.461	-0.437	-0.267	0.841889	0	0	0.031	0.950398	0	0
Tb927.11.16810	dynein light intermediate chain D1bLIC, putative	Cytoskeleton	1257	2549	555	-0.37	0.114206	0	0	-0.822	0.00130837	0	0	-0.013	0.98914	0	0	0.3945	0.0997513	0	0	-0.627	0.0610973	0	0	-0.188	0.668289	0	0	-0.855	0.0110655	0	0	-1.473	2.22948e-06	0	1	-0.309	0.043	-0.275	0.888019	0	0	-0.645	0.113478	0	0
Tb927.6.3100	intraflagellar transport protein IFT46	Cytoskeleton	1308	1643	251	-0.81	0.00359564	0	0	-1.378	9.85526e-05	0	1	-0.229	0.824808	0	0	-0.1728	0.551696	0	0	-0.56	0.277555	0	0	-0.261	0.702441	0	0	-1.048	0.0235222	0	0	-1.6	0.000320551	0	1	-0.276	0.017	-0.202	0.976313	0	0	-0.055	0.955377	0	0
Tb927.10.16110	CMF1, possible component of motile flagella	Cytoskeleton	1161	0	0	-0.283	0.318545	0	0	-1.205	9.01937e-05	0	1	0.176	0.842886	0	0	0.2513	0.380526	0	0	-0.554	0.170383	0	0	0.43	0.367513	0	0	-0.787	0.0533867	0	0	-1.358	0.000296604	0	1	-0.266	-0.557	-1.044	0.130098	0	0	-0.545	0.333046	0	0
Tb927.7.6250	CEP120A	Cytoskeleton	1281	1815	232	-0.616	0.00328943	0	0	-1.029	1.29125e-05	0	1	-0.06	0.938384	0	0	-0.0195	0.955517	0	0	-1.154	0.000773519	0	1	-0.818	0.0257766	0	0	-0.479	0.154733	0	0	-1.623	1.4796e-08	0	1	-0.152	-0.713	-0.078	0.985816	0	0	-0.441	0.370801	0	0
Tb927.10.2640	intraflagellar transport protein IFT81	Cytoskeleton	2307	0	0	-0.596	0.0301358	0	0	-1.394	4.8261e-06	0	1	-0.122	0.904912	0	0	0.0299	0.918258	0	0	-1.181	0.00324024	0	1	-0.187	0.746255	0	0	-0.694	0.0944583	0	0	-1.842	1.34313e-06	0	1	-0.09	0.075	-0.502	0.769896	0	0	-0.23	0.739364	0	0
Tb927.4.2080	CC2D is a FAZ-ER protein, also present on the basal bodies. CC2D is required for FAZ filament assembly.	Cytoskeleton	2721	0	0	-0.045	0.888451	0	0	-0.035	0.935747	0	0	0.264	0.788322	0	0	0.4425	0.243133	0	0	-0.4	0.39302	0	0	-0.604	0.232346	0	0	-0.864	0.0619077	0	0	-1.244	0.00580723	0	1	-0.066	-0.183	-0.414	0.887552	0	0	0.555	0.420288	0	0
Tb927.11.10760	KIN-D kinesin, associated with sub-pellicular microtubules, essential	Cytoskeleton	1854	2705	610	-0.639	0.00361542	0	0	-1.114	9.67479e-05	0	1	-0.261	0.725574	0	0	0.0098	0.983568	0	0	-0.694	0.0698419	0	0	0.024	0.966334	0	0	-0.399	0.330158	0	0	-1.074	0.00333788	0	1	-0.056	-0.116	0.415	0.83442	0	0	0.152	0.826397	0	0
Tb927.7.3370	intraflagellar transport protein IFT74	Cytoskeleton	1791	2616	649	-0.384	0.163729	0	0	-0.605	0.039547	0	0	-0.109	0.907821	0	0	-0.0257	0.938128	0	0	-0.883	0.019352	0	0	-0.577	0.17697	0	0	-0.992	0.00749922	0	0	-1.853	1.05155e-07	0	1	-0.027	-0.226	-0.564	0.670742	0	0	0.295	0.632259	0	0
Tb927.10.14990	intraflagellar transport protein IFT80/CHE2	Cytoskeleton	2349	3397	613	-0.305	0.133624	0	0	-0.637	0.00717261	0	0	-0.036	0.970598	0	0	0.1724	0.300664	0	0	-0.873	0.00155784	0	0	-0.145	0.705092	0	0	-0.269	0.43725	0	0	-1.126	0.000137693	0	1	-0.024	0.12	-0.479	0.442633	0	0	-0.041	0.929836	0	0
Tb927.9.3650	kinesin KIF13-1, depolymerising, spindle regulation	Cytoskeleton	2076	0	0	-0.224	0.314285	0	0	-0.253	0.331809	0	0	0.243	0.682197	0	0	0.134	0.649941	0	0	-0.282	0.377232	0	0	-0.492	0.129508	0	0	-1.045	0.000862604	0	1	-1.289	1.45488e-05	0	1	-0.021	-0.211	-0.366	0.737332	0	0	-0.359	0.380095	0	0
Tb927.4.3120	hook complex protein, conserved	Cytoskeleton	2802	3734	698	-0.163	0.453543	0	0	-0.317	0.243601	0	0	0.117	0.878143	0	0	0.4319	0.243593	0	0	-1.325	5.32418e-05	0	1	-0.615	0.0901245	0	0	0.288	0.440669	0	0	-1.008	0.001687	0	1	-0.02	0.237	-0.03	1	0	0	-0.627	0.169132	0	0
Tb927.5.3030	intraflagellar transport protein IFT122B	Cytoskeleton	3783	5028	1119	0.184	0.516915	0	0	0.076	0.83364	0	0	0.595	0.282037	0	0	1.0801	0.000381675	1	0	-0.12	0.762851	0	0	0.201	0.65455	0	0	-0.914	0.0204741	0	0	-1.01	0.00946074	0	1	0.092	0.58	-0.651	0.428011	0	0	-1.108	0.00571933	0	1
Tb927.11.9110	C-terminal motor kinesin, Kinesin-14B	Cytoskeleton	2010	0	0	-0.314	0.118461	0	0	-0.854	2.8045e-05	0	0	0.279	0.501999	0	0	0.3065	0.0378781	0	0	-0.814	0.0041386	0	0	-0.279	0.420568	0	0	-0.538	0.0549648	0	0	-1.35	5.70016e-08	0	1	0.15	0.485	-0.196	0.937992	0	0	-0.052	0.922921	0	0
Tb927.11.2610	hypothetical protein, conserved, no domains, no yeast or human match	Cytoskeleton	1386	2481	830	-0.793	0.0105399	0	0	-1.633	1.61311e-05	0	1	-0.369	0.712471	0	0	0.2011	0.661155	0	0	-1.63	0.000424754	0	1	-0.412	0.482037	0	0	-0.427	0.437413	0	0	-1.951	3.46607e-05	0	1	0.162	0.062	0.117	0.985816	0	0	-0.131	0.886047	0	0
Tb927.10.450	hypothetical protein, conserved, microtubule binding domains. very K/E rich	Cytoskeleton	1926	0	0	-1.649	7.29912e-07	0	1	-3.582	9.74479e-20	0	1	-0.367	0.72948	0	0	0.0901	0.886056	0	0	-1.642	0.00019236	0	1	0.294	0.621369	0	0	-0.5	0.381782	0	0	-1.957	8.77497e-05	0	1	0.218	0.363	-0.434	0.881033	0	0	0.56	0.428759	0	0
Tb927.3.1110	flagellar transport protein, putative (PIFTA1)	Cytoskeleton	1434	2955	1323	-0.363	0.0627475	0	0	-0.562	0.0168983	0	0	0.101	0.889736	0	0	0.0456	0.901474	0	0	-0.161	0.609296	0	0	-0.418	0.181554	0	0	-1.047	0.000518389	0	1	-1.184	4.2105e-05	0	1	0.252	-0.199	-0.369	0.759085	0	0	0.37	0.395118	0	0
Tb927.11.15800	CIF1	Cytoskeleton	2382	3291	861	-0.23	0.462233	0	0	-0.421	0.296212	0	0	-0.175	0.878143	0	0	0.4141	0.420943	0	0	-1.321	0.00153507	0	1	-0.39	0.457803	0	0	-0.082	0.894204	0	0	-1.304	0.00582876	0	1	0.279	0.215	0.261	0.942429	0	0	-0.879	0.128678	0	0
Tb927.2.4060	dynein intermediate chain IC 138	Cytoskeleton	2595	0	0	0.119	0.588452	0	0	-0.167	0.508266	0	0	0.31	0.50069	0	0	0.1974	0.438358	0	0	-0.818	0.00743648	0	0	-0.159	0.707551	0	0	-0.285	0.38219	0	0	-1.097	8.79861e-05	0	1	0.32	0.372	0.486	0.639735	0	0	-0.229	0.657927	0	0
Tb927.1.2340	alpha tubulin	Cytoskeleton	1356	1546	84	-1.116	1.75371e-06	0	1	-0.984	0.00211798	0	0	-0.938	0.0635121	0	0	-1.2401	5.59939e-07	0	1	-0.235	0.624615	0	0	-0.807	0.0891409	0	0	-1.014	0.0141973	0	0	-1.244	0.00240207	0	1	0.391	-0.219	-0.225	0.956832	0	0	-0.258	0.739045	0	0
Tb927.10.14520	BBP52	Cytoskeleton	1401	2016	207	-0.679	0.000196079	0	0	-1.331	1.80096e-13	0	1	0.045	0.939114	0	0	0.1208	0.63362	0	0	-0.265	0.307229	0	0	-0.017	0.963462	0	0	-0.926	0.000181203	0	0	-1.171	1.04688e-07	0	1	0.398	0.157	-0.1	0.974658	0	0	0.252	0.464608	0	0
Tb927.11.4480	radial spoke protein RSP4/6, putative	Cytoskeleton	1758	2138	278	-0.633	0.00265324	0	0	-0.786	0.00346921	0	0	-0.211	0.770763	0	0	-0.0129	0.965465	0	0	-0.355	0.384705	0	0	-0.416	0.360915	0	0	-0.934	0.00786213	0	0	-1.285	0.000136886	0	1	0.399	-0.014	0.01	1	0	0	0.263	0.687512	0	0
Tb927.11.16090	outer dynein arm docking complex, DC2	Cytoskeleton	1905	3329	1370	0.048	0.848622	0	0	-0.149	0.548591	0	0	0.468	0.227638	0	0	0.5839	0.000787643	0	0	0.001	0.999229	0	0	-0.088	0.843412	0	0	-1.173	3.92772e-05	0	1	-1.17	1.78427e-05	0	1	0.461	0.262	0.074	0.985816	0	0	-0.034	0.955049	0	0
Tb927.11.6560	POC11	Cytoskeleton	1215	1634	351	-0.27	0.187317	0	0	-0.632	0.0029932	0	0	-0.212	0.664298	0	0	-0.24	0.414369	0	0	-1.195	1.84563e-05	0	1	-0.168	0.654417	0	0	0.029	0.937228	0	0	-1.168	4.12989e-06	0	1	0.473	0.088	-0.174	0.942033	0	0	-0.39	0.340452	0	0
Tb927.10.8940	Flagellum tageting protein KHARON1	Cytoskeleton	1236	2524	1184	-1.303	0.000482919	0	1	-3.052	1.77e-12	0	1	-0.477	0.662811	0	0	-0.0984	0.871048	0	0	-0.91	0.0594775	0	0	0.767	0.159146	0	0	-1.108	0.0529496	0	0	-1.868	0.000676302	0	1	0.476	0.556	-0.611	0.745344	0	0	-0.835	0.21011	0	0
Tb927.5.2090	kinesin, putative	Cytoskeleton	3267	3909	416	0.494	0.0418838	0	0	0.447	0.134971	0	0	0.411	0.484912	0	0	0.9123	0.000249673	0	0	-1.217	0.000254668	0	1	-0.316	0.446817	0	0	-0.033	0.945678	0	0	-1.212	0.00079708	0	1	0.532	0.632	-0.242	0.937992	0	0	-0.408	0.451042	0	0
Tb927.3.3300	FAZ19 flagellar attachment zone protein	Cytoskeleton	2445	0	0	-0.801	0.0027117	0	0	-1.184	0.000942836	0	1	-0.447	0.578585	0	0	0.1964	0.692644	0	0	-0.739	0.070877	0	0	-0.241	0.653665	0	0	-0.687	0.155938	0	0	-1.357	0.0027875	0	1	0.623	0.439	-0.127	0.976648	0	0	-0.637	0.278086	0	0
Tb927.8.4640	flagellar protofilament ribbon protein, putative	Cytoskeleton	1158	1568	364	-0.356	0.20798	0	0	-0.182	0.652705	0	0	-0.365	0.671895	0	0	-0.2397	0.527508	0	0	-1.393	0.00277319	0	1	-1.063	0.0378468	0	0	-0.175	0.751929	0	0	-1.539	0.000427823	0	1	0.645	0.267	0.84	0.530531	0	0	0.493	0.509261	0	0
Tb927.8.4580	BBP58	Cytoskeleton	1452	2082	387	-0.946	0.000241589	0	0	-1.145	0.000792513	0	1	-0.617	0.34479	0	0	-0.2366	0.568073	0	0	-0.971	0.024302	0	0	-0.801	0.0933082	0	0	-0.699	0.130252	0	0	-1.629	0.000134636	0	1	0.668	0.386	-0.058	0.996305	0	0	0.181	0.816523	0	0
Tb927.11.14880	paraflagellar rod protein PFC9	Cytoskeleton	1116	2157	825	-0.342	0.293622	0	0	-1.056	0.00215544	0	1	-0.29	0.750987	0	0	-0.2961	0.279066	0	0	-2.239	1.65576e-06	0	1	-0.584	0.300784	0	0	0.225	0.66932	0	0	-1.988	2.24321e-06	0	1	0.676	0.442	0.089	0.991301	0	0	0.396	0.607996	0	0
Tb927.10.870	myosin-like	Cytoskeleton	4056	4591	476	0.205	0.437553	0	0	0.359	0.262816	0	0	0.205	0.812185	0	0	0.6857	0.0189586	0	0	-1.089	0.00435836	0	1	-0.396	0.399912	0	0	0.044	0.931523	0	0	-1.017	0.00846339	0	1	0.677	1.073	-0.144	0.976648	0	0	-0.796	0.121866	0	0
Tb927.8.6660	paraflagellar rod protein PFC1	Cytoskeleton	1824	3013	965	-0.738	0.00377433	0	0	-1.208	7.98601e-05	0	1	-0.508	0.402176	0	0	-0.2299	0.548594	0	0	-1.14	0.003303	0	1	-0.092	0.877609	0	0	-0.332	0.463802	0	0	-1.436	0.000213006	0	1	0.697	0.521	0.161	0.974658	0	0	-0.839	0.0851661	0	0
Tb927.7.3740	hypothetical protein, conserved, in flagellum	Cytoskeleton	2550	3853	1013	-0.568	0.0149561	0	0	-0.672	0.0346398	0	0	-0.536	0.372128	0	0	-0.0615	0.904955	0	0	-1.327	6.82081e-05	0	1	-0.478	0.217214	0	0	0.203	0.673903	0	0	-1.053	0.00849554	0	1	0.81	0.514	0.013	1	0	0	0.107	0.866437	0	0
Tb927.3.4290	paraflagellar rod component PFR1	Cytoskeleton	1770	2106	205	-0.641	0.0409622	0	0	-0.355	0.478669	0	0	-0.446	0.698668	0	0	-0.7801	0.00270596	0	0	-0.876	0.15232	0	0	-1.241	0.0634522	0	0	-0.913	0.116379	0	0	-1.776	0.00125776	0	1	0.913	0.256	-0.032	1	0	0	0.377	0.70243	0	0
Tb927.5.4480	paraflagellar rod protein par4, putative	Cytoskeleton	1740	2087	317	-0.879	0.00211708	0	0	-1.097	0.00631034	0	1	-0.534	0.536525	0	0	-0.2291	0.627623	0	0	-1.039	0.0443562	0	0	-0.772	0.193004	0	0	-0.501	0.370001	0	0	-1.493	0.00285205	0	1	0.931	0.593	0.225	0.974919	0	0	0.614	0.439587	0	0
Tb927.11.1150	radial spoke protein RSP3, putative	Cytoskeleton	999	2887	1426	-0.114	0.654808	0	0	-0.075	0.826159	0	0	0.115	0.901486	0	0	-0.0157	0.969565	0	0	-0.824	0.0386581	0	0	-0.971	0.0219106	0	0	-0.55	0.166166	0	0	-1.362	0.000157699	0	1	1	0.298	0.047	0.99912	0	0	0.443	0.485902	0	0
Tb927.5.3050	poly(ADP-ribose) polymerase, putative	DNA	1722	2509	681	-0.307	0.213399	0	0	-1.29	1.14175e-06	0	1	0.278	0.653923	0	0	0.7085	0.00232229	0	0	-1.002	0.00214607	0	1	0.364	0.369428	0	0	-0.25	0.531822	0	0	-1.236	0.00016219	0	1	-1.474	-0.544	-0.322	0.882519	0	0	0.066	0.922163	0	0
Tb927.4.1270	ruvB-like DNA helicase, putative	DNA	1380	1754	325	-0.715	0.00110944	0	0	-1.558	1.15383e-14	0	1	-0.126	0.835528	0	0	-0.1087	0.69094	0	0	-0.531	0.0896986	0	0	-0.032	0.946589	0	0	-1.018	0.000160781	0	1	-1.546	6.60415e-10	0	1	-0.788	-0.672	-0.313	0.866788	0	0	-0.013	0.981849	0	0
Tb927.9.12300	replication factor C, subunit 3, putative	DNA	1074	1578	165	-0.749	0.000317435	0	0	-1.42	1.56858e-09	0	1	0.058	0.943837	0	0	-0.0169	0.956707	0	0	-0.383	0.291646	0	0	-0.236	0.587362	0	0	-0.829	0.0103072	0	0	-1.207	5.31611e-05	0	1	-0.237	-0.272	0.089	0.985193	0	0	0.071	0.918535	0	0
Tb927.4.1330	DNA topoisomerase IB, large subunit	DNA	2091	2323	84	-0.666	0.00871523	0	0	-1.748	1.4097e-09	0	1	0.095	0.924942	0	0	0.6635	0.0329742	0	0	-0.415	0.254916	0	0	0.345	0.418349	0	0	-0.945	0.0145546	0	0	-1.341	0.000322231	0	1	-0.173	0.165	-0.417	0.817041	0	0	-0.492	0.38443	0	0
Tb927.9.13380	phosphoinositide-binding protein, putative	Enzyme	1260	3237	1671	-0.789	0.0027117	0	0	-1.857	1.02196e-10	0	1	-0.351	0.597426	0	0	-0.268	0.170355	0	0	-0.922	0.00622592	0	0	0.454	0.2589	0	0	-0.553	0.170413	0	0	-1.437	9.15147e-05	0	1	0.319	0.069	-0.71	0.343062	0	0	-0.027	0.967824	0	0
Tb927.3.3270	ATP-dependent phosphofructokinase (TbPFK)	Glucose.glycerol	1464	2549	1019	-1.374	0.000300696	0	1	-2.825	9.46126e-09	0	1	-0.576	0.619809	0	0	-0.015	0.981668	0	0	-0.849	0.0846567	0	0	0.565	0.336225	0	0	-1.002	0.11861	0	0	-1.617	0.00917529	0	1	-0.558	-0.615	-1.618	0.0248074	0	0	-1.106	0.0793301	0	0
Tb927.10.14140	pyruvate kinase 1 (PYK1)	Glucose.glycerol	1500	1664	41	-1.475	0.000101786	0	1	-2.534	1.1406e-07	0	1	-0.704	0.484823	0	0	-0.4861	0.212842	0	0	-0.545	0.363582	0	0	-0.199	0.809224	0	0	-1.29	0.0344485	0	0	-1.74	0.00363816	0	1	-0.321	-0.508	-1.711	0.0511009	0	0	-0.463	0.601714	0	0
Tb927.10.6880	glyceraldehyde 3-phosphate dehydrogenase, cytosolic (GAP)	Glucose.glycerol	996	0	0	-0.347	0.289578	0	0	-0.349	0.374871	0	0	-0.146	0.90138	0	0	-0.4571	0.0807532	0	0	0.55	0.22635	0	0	-0.504	0.328637	0	0	-2.037	4.98173e-06	0	1	-1.52	0.000744109	0	1	-0.287	-0.861	-0.365	0.91268	0	0	0.08	0.925545	0	0
Tb927.10.5620	fructose-bisphosphate aldolase, glycosomal (ALD)	Glucose.glycerol	1119	1639	448	-1.623	0.000122549	0	1	-4.277	5.71349e-22	0	1	-0.521	0.629541	0	0	-0.3438	0.376784	0	0	-0.209	0.746641	0	0	0.448	0.532982	0	0	-2.513	6.18225e-06	0	1	-2.693	1.04048e-06	0	1	0.03	-0.349	-1.754	0.0383268	0	0	-0.747	0.350847	0	0
Tb927.10.7930	2,3-bisphosphoglycerate-independent phosphoglycerate mutase (PGAM)	Glucose.glycerol	1656	2578	841	-1.089	0.000125325	0	1	-2.347	1.33838e-11	0	1	-0.421	0.604494	0	0	-0.1516	0.788154	0	0	-0.929	0.0148193	0	0	0.443	0.336588	0	0	-0.603	0.215404	0	0	-1.45	0.00126966	0	1	0.212	0.081	-0.596	0.595741	0	0	-1.433	0.000967944	0	1
Tb927.8.3530	glycerol-3-phosphate dehydrogenase [NAD ], glycosomal	Glucose.glycerol	1065	1428	278	-1.161	0.00018684	0	1	-1.9	5.15533e-08	0	1	-0.679	0.316992	0	0	-0.814	0.000287139	0	0	0.464	0.365866	0	0	-0.051	0.946282	0	0	-2.006	6.13837e-06	0	1	-1.551	0.000578988	0	1	0.401	-0.223	-0.162	0.976648	0	0	0.304	0.713206	0	0
Tb927.8.980	Phosphoacetylglucosamine mutase PAGM, acts as phosphoglucomutase	Glucose.glycerol	1809	4003	1967	-0.408	0.100173	0	0	-1.278	1.67908e-08	0	1	-0.117	0.867538	0	0	0.1244	0.795034	0	0	-0.194	0.44794	0	0	0.755	0.00200488	0	0	-1.009	0.000669944	0	1	-1.179	3.12495e-05	0	1	0.478	0.3	-0.42	0.453801	0	0	-0.837	0.00124785	0	0
Tb927.5.1100	PEX5 peroxisome targeting signal 1 receptor	Glycosome	1968	0	0	-0.227	0.396931	0	0	-0.958	0.00177938	0	0	0.097	0.924942	0	0	0.7085	0.003338	0	0	-0.579	0.119987	0	0	0.426	0.329431	0	0	-0.5	0.235272	0	0	-1.061	0.00643987	0	1	0.531	0.409	-0.328	0.90867	0	0	-0.76	0.150255	0	0
Tb927.11.14140	ethanolamine-phosphate cytidylyltransferase (TbECT)	GPI.anchors	1155	1909	591	-0.356	0.0763836	0	0	-0.711	0.000277404	0	0	-0.046	0.943912	0	0	-0.1659	0.571486	0	0	0.104	0.640618	0	0	0.125	0.609554	0	0	-1.207	2.54684e-06	0	1	-1.068	7.96987e-06	0	1	-0.612	-0.33	-0.584	0.0491513	0	0	0.165	0.573719	0	0
Tb927.8.2540	3-ketoacyl-CoA thiolase, putative	Lipids	1317	2133	626	-0.213	0.392068	0	0	-0.417	0.132539	0	0	-0.174	0.813831	0	0	0.2841	0.515282	0	0	-0.599	0.0380299	0	0	0.11	0.790842	0	0	-0.498	0.169328	0	0	-1.041	0.00158487	0	1	-2.503	-1.426	0.323	0.817041	0	0	-0.801	0.0304749	0	0
Tb927.8.7100	acetyl-CoA carboxylase, putative	Lipids	6546	7246	502	-0.012	0.974562	0	0	-0.783	0.0213598	0	0	0.201	0.841263	0	0	0.8693	0.0130097	0	0	-1.059	0.000139446	0	1	0.62	0.0419094	0	0	-0.2	0.699637	0	0	-1.159	0.00694418	0	1	-0.996	0.333	-1.036	0.0248074	0	0	-1.456	2.71858e-05	0	1
Tb927.8.6390	lysophospholipase, putative,alpha/beta hydrolase, putative (TbLysoPLA)	Lipids	843	1355	312	-0.412	0.146459	0	0	-0.577	0.0788691	0	0	-0.305	0.706662	0	0	-0.0788	0.780843	0	0	0.502	0.230584	0	0	0.015	0.978835	0	0	-1.56	0.000103041	0	1	-1.065	0.00862436	0	1	-0.703	-0.637	-0.238	0.944368	0	0	-0.042	0.957297	0	0
Tb927.11.15150	1-acyl-sn-glycerol-3-phosphate acyltransferase, putative	Lipids	816	1693	495	-0.502	0.0708236	0	0	-1.68	1.86402e-08	0	1	0.078	0.938384	0	0	0.2296	0.495937	0	0	0.048	0.930827	0	0	0.701	0.142441	0	0	-1.172	0.00283771	0	1	-1.12	0.00311255	0	1	-0.239	-0.123	-0.676	0.597309	0	0	0.377	0.570879	0	0
Tb927.11.13000	phospholipid-transporting ATPase, putative	Lipids	4710	5696	298	0.006	0.990785	0	0	0.227	0.61743	0	0	-0.12	0.929863	0	0	-0.0913	0.903628	0	0	-0.484	0.0633069	0	0	0.442	0.124769	0	0	-1.508	0.0020729	0	1	-1.914	7.46954e-05	0	1	-0.238	0.412	-0.385	0.538957	0	0	-3.324	5.49598e-54	0	1
Tb927.9.4190	fatty acyl CoA syntetase 1 (ACS1)	Lipids	2097	3414	1092	-0.219	0.413137	0	0	-0.708	0.0105178	0	0	-0.059	0.952196	0	0	0.2033	0.369982	0	0	-0.103	0.818279	0	0	0.392	0.401413	0	0	-0.946	0.00771349	0	0	-1.047	0.00257566	0	1	-0.164	0.457	-0.322	0.91268	0	0	-0.249	0.706235	0	0
Tb927.8.5140	DAG kinase	Lipids	1728	2714	606	-0.418	0.0576582	0	0	-0.99	0.000558053	0	0	0.139	0.874174	0	0	0.584	0.00723699	0	0	-0.701	0.0151343	0	0	-0.035	0.93535	0	0	-0.382	0.354206	0	0	-1.076	0.00325058	0	1	0.228	0.701	-0.79	0.136656	0	0	-0.34	0.446742	0	0
Tb927.8.2310	(H )-ATPase G subunit, putative	Lysosome	330	504	84	-0.233	0.23549	0	0	-0.225	0.356891	0	0	-0.036	0.96849	0	0	-0.1429	0.685748	0	0	-0.158	0.642467	0	0	-0.443	0.185503	0	0	-0.902	0.00239301	0	0	-1.056	0.000151023	0	1	-0.136	-0.324	-0.344	0.807347	0	0	0.528	0.214794	0	0
Tb927.11.6960	ATG16/SAP18/CVT11/APG16, putative (ATG16)	Lysosome	1626	0	0	-0.086	0.629914	0	0	-0.021	0.927273	0	0	0.146	0.751573	0	0	0.0319	0.890153	0	0	-0.61	0.0144837	0	0	-0.578	0.0267955	0	0	-0.468	0.0639258	0	0	-1.07	1.24342e-06	0	1	0.447	0.265	-0.334	0.71169	0	0	0.233	0.535522	0	0
Tb927.11.13290	TIM17	Mito.biogenesis	459	830	154	-0.484	0.0440632	0	0	-1.551	2.15558e-11	0	1	0.199	0.72948	0	0	0.2375	0.496226	0	0	-0.453	0.141715	0	0	0.151	0.711032	0	0	-1.109	0.000320987	0	1	-1.536	3.30938e-08	0	1	-0.18	-0.399	0.331	0.796545	0	0	-0.319	0.458553	0	0
Tb927.8.2550	mitochondrial DNA primase (PRI1)	Mito.DNA	1890	3929	1994	-0.829	0.00205897	0	0	-1.347	0.000182454	0	1	-0.587	0.407419	0	0	-0.1649	0.768558	0	0	-0.865	0.0156217	0	0	-0.139	0.789396	0	0	-0.472	0.35551	0	0	-1.246	0.00676333	0	1	-1.342	-0.563	-1.124	0.0448397	0	0	-0.83	0.0730872	0	0
Tb927.10.8890	kinetoplast DNA-associated protein, putative	Mito.DNA	630	3205	2283	-0.389	0.21583	0	0	-1.155	0.00163475	0	1	0.28	0.767917	0	0	0.548	0.230994	0	0	0.21	0.683463	0	0	0.134	0.834918	0	0	-1.718	0.00023057	0	1	-1.453	0.000975282	0	1	-0.285	0.519	-0.118	0.984833	0	0	0.689	0.305282	0	0
Tb927.11.16400	kinetoplast DNA-associated protein, putative	Mito.DNA	975	1639	628	-0.789	0.0107141	0	0	-1.23	0.000446236	0	1	0.09	0.940244	0	0	0.1437	0.672585	0	0	0.264	0.561714	0	0	-0.862	0.0436837	0	0	-2.259	3.95484e-07	0	1	-1.936	6.71667e-06	0	1	0.357	-0.077	-1.07	0.150458	0	0	0.138	0.852035	0	0
Tb927.8.5120	cytochrome c	Mito.e.transport	345	1734	1242	-0.992	0.00461772	0	0	-2.118	4.47098e-07	0	1	0.564	0.541078	0	0	0.768	0.0438465	0	0	0.75	0.143335	0	0	0.018	0.97941	0	0	-2.163	4.36383e-05	0	1	-1.456	0.00648689	0	1	-0.698	-0.82	-1.632	0.0275215	0	0	0.032	0.972837	0	0
Tb927.11.9420	ATP synthase, putative	Mito.e.transport	651	838	17	-0.397	0.10822	0	0	-0.728	0.0085189	0	0	-0.159	0.843639	0	0	-0.1184	0.763859	0	0	-0.388	0.353796	0	0	0.053	0.93095	0	0	-0.807	0.0257636	0	0	-1.194	0.000464716	0	1	-0.234	0.026	-0.061	0.995066	0	0	0.099	0.896684	0	0
Tb927.11.13180	POMP10	Mito.membrane	1683	2877	934	-0.442	0.0592419	0	0	-1.595	1.40106e-10	0	1	0.11	0.890716	0	0	0.5615	0.0196174	0	0	-0.719	0.034129	0	0	0.584	0.126131	0	0	-0.449	0.201937	0	0	-1.155	0.000291119	0	1	-0.374	-0.27	0.105	0.97723	0	0	-0.836	0.0830819	0	0
Tb927.9.2670	POMP3	Mito.membrane	1110	1639	287	-0.904	8.23243e-06	0	0	-2.104	2.7871e-25	0	1	0.083	0.891767	0	0	0.2974	0.292571	0	0	-0.038	0.899966	0	0	0.631	0.0130483	0	0	-1.011	0.000217909	0	1	-1.02	3.49237e-05	0	1	0.168	0.166	-0.452	0.427511	0	0	-0.081	0.843262	0	0
Tb927.6.1570	2-hydroxy-3-oxopropionate reductase, putative	Mito.pathway	903	0	0	-0.409	0.0871233	0	0	-0.721	0.00363921	0	0	0.111	0.882834	0	0	0.0828	0.858419	0	0	0.598	0.0760349	0	0	-0.294	0.450449	0	0	-1.782	3.04182e-08	0	1	-1.168	0.000151023	0	1	0.092	-0.423	-0.11	0.976648	0	0	0.166	0.769127	0	0
Tb927.7.7080	mitochondrial glycoprotein-like protein	Mito.pathway	1119	1639	326	-1.028	0.000138211	0	1	-2.729	9.51064e-24	0	1	0.008	0.994857	0	0	0.5377	0.0828678	0	0	-1.402	2.26446e-05	0	1	0.401	0.327167	0	0	-0.192	0.652319	0	0	-1.547	3.82079e-06	0	1	0.132	-0.101	0.17	0.960626	0	0	-0.362	0.506768	0	0
Tb927.8.2740	mitochondrial RNA binding protein (TbRBP38)	Mito.RNA	1017	0	0	-0.48	0.0465786	0	0	-0.935	0.000392009	0	0	-0.135	0.865662	0	0	0.066	0.869268	0	0	-0.619	0.0827888	0	0	-0.005	0.990912	0	0	-0.749	0.0332219	0	0	-1.347	3.22349e-05	0	1	-1.29	-0.91	-0.311	0.896049	0	0	-0.63	0.203306	0	0
Tb927.8.6040	Kinetoplast ribosomal PPR-repeat containing protein 11	Mito.RNA	720	812	82	0.17	0.740487	0	0	0.046	0.947421	0	0	0.008	0.996477	0	0	0.0013	0.997813	0	0	0.642	0.179505	0	0	-0.474	0.386314	0	0	-3.162	4.34036e-07	0	1	-2.707	1.68106e-05	0	1	-0.678	-0.685	-0.204	0.966966	0	0	-3.772	1.97698e-16	0	1
Tb927.6.2230	TbRGG1	Mito.RNA	2385	2744	311	-0.514	0.14893	0	0	-2.449	1.97726e-10	0	1	0.227	0.850562	0	0	0.6974	0.24404	0	0	-1.619	8.25833e-05	0	1	0.961	0.0355679	0	0	-0.289	0.623714	0	0	-1.743	0.000366651	0	1	-0.212	-0.087	0.235	0.956669	0	0	-1.031	0.0900796	0	0
Tb927.3.1820	mitochondrial RNA binding complex 1 subunit (MRB1820)	Mito.RNA	870	2288	838	-0.716	0.0274126	0	0	-2.571	2.47872e-28	0	1	0.072	0.909127	0	0	0.323	0.33752	0	0	-0.669	0.0286634	0	0	0.196	0.625476	0	0	-2.105	4.33055e-13	0	1	-2.777	1.11197e-30	0	1	-0.08	0.447	0.148	0.946051	0	0	-0.105	0.815802	0	0
Tb927.10.10830	RGG2, MRB complex component	Mito.RNA	963	1305	271	-0.772	0.0111611	0	0	-2.424	4.3216e-12	0	1	0.118	0.918052	0	0	1.0452	0.00473867	1	0	-1.9	9.38783e-07	0	1	0.319	0.53461	0	0	0.451	0.36549	0	0	-1.339	0.00252316	0	1	0.5	-0.287	0.111	0.985193	0	0	-0.801	0.195462	0	0
Tb927.7.2570	guide RNA associated protein, GAP2	Mito.RNA	1422	2460	334	-0.855	0.000201941	0	0	-1.894	4.9745e-13	0	1	-0.085	0.924942	0	0	0.0402	0.903224	0	0	-0.799	0.0425227	0	0	0.174	0.757056	0	0	-0.582	0.112569	0	0	-1.38	3.46607e-05	0	1	0.627	0.267	0.164	0.976313	0	0	-0.08	0.918664	0	0
Tb927.11.15370	hypothetical protein, conserved (TbKap123)	Nuclear.transport	3219	4514	1070	0.576	0.0318928	0	0	0.56	0.0322328	0	0	0.323	0.569066	0	0	0.7483	0.0533348	0	0	-0.639	0.0243449	0	0	0.376	0.257759	0	0	-0.395	0.269535	0	0	-1.019	0.00177799	0	1	-1.249	-0.558	0.361	0.789543	0	0	-1.602	2.72148e-06	0	1
Tb927.3.1120	Ran or RTB2	Nuclear.transport	654	1052	143	-0.998	0.000742877	0	0	-1.835	1.60088e-06	0	1	-0.61	0.435645	0	0	-0.46	0.0795973	0	0	-0.558	0.292573	0	0	0.29	0.672427	0	0	-0.767	0.139163	0	0	-1.302	0.00855164	0	1	-0.772	-0.589	-0.749	0.679309	0	0	-0.256	0.777382	0	0
Tb927.10.2240	NTF2-like domain, in Y14 TAP	Nuclear.transport	1767	0	0	-1.087	0.000262029	0	1	-2.987	3.21292e-22	0	1	-0.194	0.840158	0	0	0.3425	0.457425	0	0	-1.353	0.000230946	0	1	0.617	0.144117	0	0	-0.562	0.197455	0	0	-1.844	2.5308e-06	0	1	-0.578	-0.266	-0.289	0.928619	0	0	-0.896	0.0839562	0	0
Tb927.9.1340	TbNup92 Basket	Nuclear.transport	2442	2593	139	-0.218	0.470662	0	0	-0.168	0.660185	0	0	-0.017	0.98914	0	0	0.0413	0.927808	0	0	-0.725	0.0499626	0	0	-0.878	0.0247138	0	0	-1.055	0.0135643	0	0	-1.727	2.28613e-05	0	1	-0.311	-0.498	-0.878	0.227688	0	0	-0.462	0.395259	0	0
Tb927.10.16120	inosine-5'-monophosphate dehydrogenase,IMP dehydrogenase	Nucleotides	1539	2012	219	-0.957	0.00100501	0	0	-1.778	2.07964e-06	0	1	-0.413	0.651543	0	0	0.1632	0.746874	0	0	-0.491	0.0604137	0	0	0.052	0.891742	0	0	-1.018	0.0394814	0	0	-1.442	0.00259841	0	1	0.273	-0.164	-1.897	2.83797e-11	0	1	-0.592	0.0742955	0	0
Tb927.10.10220	procyclin-associated gene 2 (PAG2) protein (PAG2)	PAG	1209	0	0	1.035	0.0161957	0	0	-0.826	0.162133	0	0	1.974	0.00912977	1	0	2.9228	1.61448e-19	1	0	-1.805	0.00169671	0	1	1.161	0.0983287	0	0	-0.766	0.276042	0	0	-2.238	0.000436912	0	1	-1.663	-2.369	2.083	0.0109984	0	0	-0.347	0.715128	0	0
Tb927.9.12110	6-phosphogluconate dehydrogenase, decarboxylating (gnD)	PPP	1440	0	0	-0.179	0.551114	0	0	-0.329	0.304276	0	0	0.108	0.911008	0	0	0.3589	0.164131	0	0	0.706	0.104766	0	0	-0.127	0.838317	0	0	-1.754	3.16877e-06	0	1	-1.05	0.00595974	0	1	0.026	-0.02	-0.036	1	0	0	-0.232	0.762603	0	0
Tb927.3.4750	aminopeptidase, putative,metallo-peptidase, Clan MA(E) Family M1	Protease	2616	2845	196	0.066	0.808697	0	0	0.251	0.216508	0	0	-0.056	0.93214	0	0	-0.0388	0.926522	0	0	-0.869	0.000225179	0	0	-0.162	0.592647	0	0	-0.302	0.262943	0	0	-1.165	8.25071e-07	0	1	-1.317	-0.762	0.014	1	0	0	-0.736	0.0036493	0	0
Tb927.10.16150	ATP-dependent zinc metallopeptidase, putative,metallo-peptidase, Clan MA(E) Family M41	Protease	1734	2019	146	-0.711	0.00051732	0	0	-1.305	7.93657e-08	0	1	-0.315	0.541078	0	0	-0.4514	0.047618	0	0	-0.892	0.0009835	0	0	0.071	0.862652	0	0	-0.279	0.444012	0	0	-1.191	8.47076e-05	0	1	-0.718	-0.493	-0.98	0.0248074	0	0	0.005	0.993121	0	0
Tb927.10.1420	metallo-peptidase, Clan MG, Family M24 (MetAP2)	Protease	1392	2533	1111	-0.26	0.194693	0	0	-0.729	0.000393653	0	0	-0.008	0.991167	0	0	0.0771	0.811555	0	0	-0.529	0.0857403	0	0	0.069	0.880222	0	0	-0.557	0.0449699	0	0	-1.085	2.27003e-05	0	1	-0.179	-0.213	-0.109	0.976648	0	0	-0.058	0.922921	0	0
Tb927.10.8020	prolyl endopeptidase (POP)	Protease	2097	2436	239	-0.245	0.347	0	0	-0.767	0.0019784	0	0	0.068	0.936935	0	0	-0.1444	0.687916	0	0	-0.238	0.498877	0	0	0.493	0.174771	0	0	-0.905	0.00473642	0	0	-1.131	0.000270751	0	1	-0.126	-0.263	0.072	0.988197	0	0	-0.412	0.405374	0	0
Tb927.5.1880	inhibitor of serine peptidase (ISP), putative,ecotin family (I11), putative	Protease	465	932	336	-0.802	0.00088413	0	0	-1.452	1.01657e-05	0	1	-0.199	0.841034	0	0	-0.0463	0.926955	0	0	-0.767	0.0526267	0	0	-0.174	0.755975	0	0	-0.425	0.372001	0	0	-1.174	0.00579153	0	1	0.379	-0.029	-0.863	0.331334	0	0	0.615	0.282443	0	0
Tb927.6.4970	serine/arginine-rich protein specific kinase SRPK, putative	Protein.kinase	2172	2718	367	-0.429	0.0251462	0	0	-0.807	0.000826296	0	0	-0.037	0.97131	0	0	0.0542	0.834328	0	0	-0.351	0.353927	0	0	-0.131	0.797796	0	0	-0.676	0.0371593	0	0	-1.027	0.00085345	0	1	-0.798	-0.509	-0.184	0.956832	0	0	0.019	0.97861	0	0
Tb927.7.940	protein kinase C substrate protein, heavy chain, putative,glucosidase II beta subunit, putative	Protein.kinase	1446	1486	21	0.429	0.0930202	0	0	0.247	0.456947	0	0	0.972	0.0279616	0	0	1.1719	0.000356482	1	0	0.157	0.73269	0	0	-0.581	0.19082	0	0	-1.588	3.07981e-05	0	1	-1.431	0.000131268	0	1	-0.795	-0.932	-0.644	0.623303	0	0	0.111	0.884826	0	0
Tb927.11.10820	protein kinase ck2 regulatory subunit beta, putative	Protein.kinase	885	0	0	-0.601	0.0283357	0	0	-2.072	1.80556e-17	0	1	0.101	0.891767	0	0	0.6436	0.0025413	0	0	-1.189	8.1062e-05	0	1	0.339	0.369428	0	0	-0.809	0.0120238	0	0	-1.951	8.904e-12	0	1	0.105	0.117	-0.038	0.998674	0	0	-0.82	0.0454849	0	0
Tb927.11.12950	TbRLJ ras-like small GTPase	Protein.kinase	651	1072	136	-0.825	0.00103474	0	0	-1.701	1.35229e-10	0	1	-0.166	0.819681	0	0	-0.0949	0.765198	0	0	-0.329	0.445322	0	0	-0.033	0.956967	0	0	-1.272	0.000336131	0	1	-1.599	6.04122e-07	0	1	0.822	-0.225	0.132	0.976648	0	0	-0.246	0.698887	0	0
Tb927.7.3750	TFIIF-stimulated CTD phosphatase, putative	Protein.phosphatase	597	1228	206	-0.262	0.235137	0	0	-0.598	0.0109324	0	0	-0.031	0.973574	0	0	-0.3054	0.496569	0	0	-0.319	0.20275	0	0	-0.113	0.729631	0	0	-0.871	0.00463029	0	0	-1.196	1.87875e-05	0	1	-0.535	-1.005	0.013	1	0	0	-0.622	0.0653682	0	0
Tb927.11.10340	Putative serine/threonine protein phosphatase	Protein.phosphatase	915	2061	276	-0.575	0.0157083	0	0	-1.745	9.88584e-16	0	1	0.388	0.341003	0	0	0.2691	0.347219	0	0	-0.268	0.407787	0	0	0.162	0.68415	0	0	-1.141	9.30278e-05	0	1	-1.426	9.23122e-08	0	1	0.148	-0.072	0.015	1	0	0	-0.415	0.32445	0	0
Tb927.4.2450	Protein Disulfide Isomerase 1	Redox	1242	1721	248	-0.732	0.00385613	0	0	-1.056	0.000384247	0	1	-0.342	0.621275	0	0	-0.1514	0.717588	0	0	-0.35	0.384422	0	0	-0.598	0.151193	0	0	-1.263	0.000961719	0	1	-1.6	1.62947e-05	0	1	-2.283	-1.335	-0.292	0.929007	0	0	0.455	0.458577	0	0
Tb927.11.14090	DRBD18	RNA.binding	1443	2040	280	-0.709	0.0419067	0	0	-2.586	1.3939e-12	0	1	-0.059	0.969695	0	0	0.2547	0.584827	0	0	-0.785	0.0598329	0	0	0.817	0.0763139	0	0	-1.204	0.0120477	0	0	-1.916	3.08016e-05	0	1	-0.771	-0.596	-1.116	0.121042	0	0	-1.393	0.00435605	0	1
Tb927.5.2100	RBP30	RNA.binding	1398	0	0	-0.672	0.000201252	0	0	-1.341	3.96842e-10	0	1	0.092	0.892373	0	0	0.1296	0.745016	0	0	-0.211	0.484518	0	0	0.081	0.8383	0	0	-0.787	0.00741587	0	0	-1.005	0.000246152	0	1	-0.67	-0.206	0.457	0.557769	0	0	0.067	0.895689	0	0
Tb927.11.6240	hypothetical protein, conserved, 2 weak RBDs, no yeast or human match	RNA.binding	1737	0	0	-0.744	0.000958139	0	0	-1.212	3.69631e-05	0	1	-0.242	0.748075	0	0	0.0913	0.846833	0	0	-1.07	7.5315e-05	0	1	-0.08	0.840763	0	0	-0.061	0.902816	0	0	-1.08	0.00347344	0	1	-0.538	0.89	-1.107	0.00273923	0	1	-0.593	0.0897501	0	0
Tb927.9.13990	DRBD2	RNA.binding	918	4635	3456	-0.488	0.0930202	0	0	-1.408	4.7371e-05	0	1	-0.177	0.868794	0	0	0.3108	0.328658	0	0	-0.639	0.158421	0	0	0.563	0.282901	0	0	-0.612	0.195867	0	0	-1.221	0.00584459	0	1	-0.021	0.543	-0.483	0.836434	0	0	-0.474	0.498659	0	0
Tb927.11.14100	DRBD4 (PTB2)	RNA.binding	1518	0	0	-0.66	0.0220219	0	0	-2.241	1.71331e-13	0	1	-0.16	0.868353	0	0	0.2005	0.690675	0	0	-0.642	0.0966563	0	0	0.974	0.0187422	0	0	-0.657	0.116812	0	0	-1.274	0.00114712	0	1	0.48	0.709	0.386	0.866788	0	0	-1.195	0.0132655	0	0
Tb927.10.10850	AGO1	RNA.degradation	2712	3387	624	0.165	0.571666	0	0	-0.32	0.37797	0	0	0.334	0.688128	0	0	1.0519	0.00404353	1	0	-1.264	0.000362213	0	1	-0.054	0.920773	0	0	0.028	0.959639	0	0	-1.164	0.00593971	0	1	-0.579	-0.405	-0.19	0.956669	0	0	-1.373	0.00138098	0	1
Tb927.11.14310	small nuclear ribonucleoprotein Sm-G	RNA.processing	249	1052	484	-0.58	0.0159377	0	0	-1.075	6.59766e-05	0	1	0.106	0.898878	0	0	0.2405	0.60731	0	0	0.457	0.252494	0	0	-0.222	0.638656	0	0	-1.592	1.38566e-05	0	1	-1.107	0.000945277	0	1	-0.924	-0.563	0.003	1	0	0	0.051	0.943743	0	0
Tb927.9.3480	U5 Cwc21 small nuclear ribonucleoprotein (TbCWC21)	RNA.processing	552	0	0	-0.931	0.000180015	0	0	-1.994	6.4072e-11	0	1	-0.219	0.780355	0	0	0.0991	0.725024	0	0	-0.606	0.116988	0	0	0.332	0.484387	0	0	-0.875	0.0334467	0	0	-1.37	0.000203009	0	1	-0.253	-0.405	0.552	0.609768	0	0	-0.182	0.762636	0	0
Tb927.7.1620	CFI25m	RNA.processing	903	0	0	-0.727	0.000936741	0	0	-1.805	1.92224e-13	0	1	0.213	0.714045	0	0	0.0772	0.821457	0	0	0.079	0.860944	0	0	0.431	0.329432	0	0	-1.134	0.000665851	0	1	-1.067	0.000285628	0	1	0.041	0.165	0.005	1	0	0	-0.024	0.972108	0	0
Tb927.2.4710	TRRM1	RNA.processing	1326	3158	1310	-0.623	0.0225359	0	0	-1.82	6.75551e-09	0	1	-0.041	0.976006	0	0	0.5456	0.0292518	0	0	-1.159	0.00259684	0	1	0.23	0.659492	0	0	-0.303	0.528325	0	0	-1.414	0.000514445	0	1	0.289	0.122	-0.496	0.807347	0	0	-0.371	0.598801	0	0
Tb927.2.3580	transcription elongation factor s-II, putative (TFIIS2-1)	RNA.synthesis	1404	0	0	0.031	0.951582	0	0	-1.345	0.00539714	0	1	0.442	0.721113	0	0	1.4261	6.81556e-05	1	0	-1.626	0.000113158	0	1	0.777	0.109069	0	0	-0.39	0.568539	0	0	-1.691	0.00378812	0	1	-1.051	-0.149	-1.07	0.374912	0	0	-0.399	0.638857	0	0
Tb927.11.13240	RNA polymerase subunit, putative (RPC25)	RNA.synthesis	744	1239	264	-0.54	0.0318928	0	0	-0.651	0.0395908	0	0	-0.459	0.457103	0	0	-0.3339	0.540387	0	0	-0.206	0.56247	0	0	-0.35	0.347428	0	0	-0.992	0.0142911	0	0	-1.229	0.00146452	0	1	-0.469	-0.358	-0.016	1	0	0	-1.208	0.000584906	0	1
Tb927.5.4420	nucleolar RNA helicase 2 human, DDX50 Mouse	rRNA.tRNA.process	1899	2428	312	-0.074	0.802217	0	0	-0.761	0.0037103	0	0	0.164	0.828757	0	0	0.2829	0.500677	0	0	-0.165	0.655647	0	0	0.422	0.273285	0	0	-0.959	0.00449815	0	0	-1.118	0.00069731	0	1	-1.266	-1.151	-0.217	0.941512	0	0	-1.198	0.00379443	0	1
Tb927.4.470	snoRNP protein GAR1, putative	rRNA.tRNA.process	690	933	211	-1.019	0.0132582	0	0	-4.284	7.74107e-31	0	1	-0.001	0.999049	0	0	0.4892	0.301722	0	0	-0.598	0.181921	0	0	1.444	0.00274148	1	0	-1.995	1.08085e-05	0	1	-2.529	1.92657e-09	0	1	-0.625	-0.461	0.318	0.921667	0	0	-1.387	0.00591577	0	1
Tb927.9.2470	nucleolar protein (NOP86)	rRNA.tRNA.process	2283	3300	801	-0.359	0.141913	0	0	-0.397	0.201191	0	0	-0.319	0.653704	0	0	-0.1437	0.665574	0	0	-0.216	0.581533	0	0	-0.139	0.786879	0	0	-0.831	0.0308663	0	0	-1.04	0.00618372	0	1	0.337	0.043	-0.331	0.896049	0	0	0.237	0.706761	0	0
Tb927.11.6870	14-3-3 protein	Signalling	759	2673	1591	0.14	0.666898	0	0	0.271	0.491428	0	0	-0.019	0.988542	0	0	0.1906	0.648327	0	0	-0.55	0.276802	0	0	-0.412	0.497111	0	0	-0.634	0.184579	0	0	-1.176	0.0091567	0	1	-0.092	0.302	-0.135	0.98005	0	0	0.215	0.807941	0	0
Tb927.11.9530	14-3-3-I protein	Signalling	789	2161	1039	-0.086	0.802105	0	0	0.169	0.645577	0	0	-0.199	0.83457	0	0	-0.5649	0.135908	0	0	-1.055	0.00331134	0	1	-1.004	0.00904262	0	1	-0.77	0.0665397	0	0	-1.772	5.92324e-06	0	1	0.115	-0.405	-0.262	0.937992	0	0	-0.165	0.804336	0	0
Tb927.2.5200	hypothetical protein, conserved, resembles human cholesterol esterase	Sterols	2142	2337	52	-0.995	0.00342393	0	0	-2.803	4.28916e-12	0	1	0.341	0.75929	0	0	0.848	0.134619	0	0	-1.3	9.3361e-05	0	1	0.752	0.0460123	0	0	-0.532	0.354788	0	0	-1.587	0.00204007	0	1	-0.146	-0.071	-0.02	1	0	0	-0.87	0.0859506	0	0
Tb927.10.4570	EF2 elongation factor 2	Translation	2541	2979	410	-0.746	0.0237482	0	0	-1.958	1.34032e-09	0	1	-0.562	0.391896	0	0	-0.6994	0.107583	0	0	-0.706	0.033155	0	0	0.582	0.113582	0	0	-1.141	0.00758922	0	1	-1.79	1.48443e-05	0	1	-1.281	-1.177	-0.982	0.0945769	0	0	-1.39	0.000539473	0	1
Tb927.10.2110	EF1-alpha elongation factor 1-alpha, (TEF1)	Translation	1350	1643	233	-0.739	0.0201353	0	0	-1.92	6.2506e-09	0	1	-0.073	0.953532	0	0	-0.4996	0.16381	0	0	-0.695	0.0629102	0	0	-0.124	0.817007	0	0	-1.577	0.000211776	0	1	-2.219	9.43302e-08	0	1	-1.269	-1.221	-0.879	0.312351	0	0	-0.669	0.237728	0	0
Tb927.11.13190	EF1 gamma, elongation factor 1 gamma, putative	Translation	1215	1472	222	-0.485	0.0860647	0	0	-0.924	0.000580534	0	0	-0.205	0.785055	0	0	-0.3561	0.279104	0	0	-0.368	0.279516	0	0	-0.349	0.370549	0	0	-1.527	7.19692e-06	0	1	-1.88	1.4796e-08	0	1	-1.082	-0.873	-0.745	0.325962	0	0	-0.629	0.189143	0	0
Tb927.5.2570	EIF3B translation initiation factor	Translation	2091	2473	173	0.307	0.232435	0	0	-0.031	0.922689	0	0	0.649	0.128201	0	0	0.638	0.139832	0	0	0.239	0.490106	0	0	-0.102	0.822477	0	0	-1.562	1.60312e-06	0	1	-1.321	3.91942e-05	0	1	-1.031	-0.541	-0.437	0.739649	0	0	-0.937	0.0246562	0	0
Tb927.11.13250	eIF-2-gamma	Translation	1434	2259	694	-0.869	6.33226e-05	0	0	-1.476	3.94642e-09	0	1	-0.45	0.362091	0	0	-0.3628	0.290142	0	0	-0.324	0.385097	0	0	0.064	0.904366	0	0	-0.943	0.00504891	0	0	-1.257	0.000101627	0	1	-0.9	-0.109	-0.02	1	0	0	-0.438	0.42518	0	0
Tb927.7.6090	eIF3a	Translation	2289	2778	173	-0.696	0.00807176	0	0	-1.796	4.98918e-12	0	1	-0.141	0.866394	0	0	0.0383	0.888277	0	0	-0.541	0.170046	0	0	0.295	0.543286	0	0	-1.085	0.00161439	0	1	-1.623	1.06846e-06	0	1	-0.68	-0.279	-0.427	0.836166	0	0	-0.318	0.624125	0	0
Tb927.9.10770	PABP2	Translation	1668	4480	2511	-0.912	0.00585398	0	0	-2.58	8.30181e-11	0	1	-0.389	0.716679	0	0	0.3267	0.49003	0	0	-1.45	0.00181826	0	1	0.799	0.133217	0	0	-0.053	0.938348	0	0	-1.373	0.00822195	0	1	-0.564	0.274	-0.772	0.617662	0	0	-1.085	0.0965272	0	0
Tb927.11.11590	eIF3E	Translation	1242	2153	633	-0.923	2.24051e-05	0	0	-1.782	4.14839e-15	0	1	-0.629	0.0890484	0	0	-0.4444	0.0517151	0	0	-0.321	0.38807	0	0	0.503	0.204893	0	0	-0.748	0.0157722	0	0	-1.069	0.000284226	0	1	-0.515	-0.379	-0.18	0.956669	0	0	-0.38	0.491724	0	0
Tb927.9.4680	eIF4A1	Translation	1215	1531	270	-0.752	0.00847474	0	0	-1.993	1.10218e-09	0	1	-0.279	0.759565	0	0	-0.4544	0.110659	0	0	-0.627	0.087323	0	0	0.684	0.087911	0	0	-0.745	0.0969656	0	0	-1.326	0.00194062	0	1	-0.393	-0.237	-1.043	0.115458	0	0	-0.594	0.267946	0	0
Tb927.8.4220	TMA46, putative	Translation	678	1511	722	-0.783	0.000367097	0	0	-1.331	1.27862e-07	0	1	0.164	0.825184	0	0	0.4423	0.215091	0	0	-0.41	0.246343	0	0	-0.488	0.201537	0	0	-1.07	0.00141781	0	1	-1.458	4.61443e-06	0	1	-0.321	-0.103	-0.062	0.993905	0	0	0.509	0.355505	0	0
Tb927.3.1680	eIF3F	Translation	1017	1692	407	-0.643	0.0179182	0	0	-2.075	1.39689e-14	0	1	0.158	0.850562	0	0	0.1818	0.474183	0	0	-0.337	0.448062	0	0	0.626	0.180845	0	0	-1.032	0.00405431	0	1	-1.367	7.61396e-05	0	1	-0.198	-0.167	0.044	1	0	0	0.121	0.875328	0	0
Tb927.7.1670	eIF4E6	Translation	561	1007	282	-0.52	0.0266204	0	0	-1.039	2.23129e-05	0	1	0.141	0.843639	0	0	0.1117	0.769484	0	0	0.722	0.0477089	0	0	0.071	0.889794	0	0	-1.752	9.32176e-08	0	1	-1.021	0.00085345	0	1	0.347	-0.177	-0.031	1	0	0	0.192	0.739546	0	0
Tb927.4.2310	asparaginyl-tRNA synthetase, putative	Translation.tRNA	2004	2936	918	-0.084	0.808571	0	0	-0.443	0.185613	0	0	0.048	0.971891	0	0	0.2912	0.445321	0	0	0.526	0.109173	0	0	0.202	0.626208	0	0	-1.602	5.59861e-05	0	1	-1.082	0.00770338	0	1	-1.456	-1.055	-1.609	0.000265028	0	1	-1.124	0.00612333	0	1
Tb927.10.12890	bifunctional aminoacyl-tRNA synthetase, putative	Translation.tRNA	2148	2233	59	-0.46	0.0651965	0	0	-1.324	3.0238e-07	0	1	0.134	0.868794	0	0	0.4704	0.0443161	0	0	0.172	0.515825	0	0	0.569	0.0260438	0	0	-1.369	4.48471e-05	0	1	-1.171	0.000459206	0	1	-0.606	-0.587	-1.035	0.00597963	0	1	-0.757	0.0213545	0	0
Tb927.11.9640	glycyl-tRNA synthetase, putative	Translation.tRNA	1875	2229	232	-0.165	0.516252	0	0	-0.68	0.000392009	0	0	-0.097	0.868794	0	0	-0.1963	0.436063	0	0	-0.519	0.0598517	0	0	0.368	0.244041	0	0	-0.657	0.00937314	0	0	-1.173	6.24095e-07	0	1	-0.593	-0.466	-0.363	0.756812	0	0	-0.055	0.920044	0	0
Tb927.11.11730	MRP protein, putative	Transporter	855	1098	93	0.183	0.700113	0	0	-0.507	0.355934	0	0	1.116	0.196673	0	0	0.4049	0.491384	0	0	-0.304	0.478001	0	0	-0.025	0.964908	0	0	-2.95	4.8366e-07	0	1	-3.202	3.30938e-08	0	1	-0.556	-0.507	0.328	0.911108	0	0	-2.796	1.63348e-11	0	1
Tb927.4.3790	ubiquitin carboxyl-terminal hydrolase, Clan CA cysteine peptidase, family C12, putative	Ubiquitin.proteasome	1398	0	0	-0.586	0.015268	0	0	-1.433	6.25967e-08	0	1	0.148	0.854642	0	0	0.0179	0.960237	0	0	-0.912	0.0155215	0	0	-0.03	0.959072	0	0	-0.68	0.0599926	0	0	-1.584	1.77792e-06	0	1	-0.478	-0.217	-0.35	0.891379	0	0	0.585	0.298386	0	0
Tb927.6.1090	proteasome regulatory ATPase subunit 3 (RPT3)	Ubiquitin.proteasome	1212	1737	163	-0.402	0.0914994	0	0	-0.906	0.000250552	0	0	0.286	0.609822	0	0	0.3116	0.189349	0	0	-0.324	0.42373	0	0	-0.346	0.450048	0	0	-1.189	0.000220021	0	1	-1.516	6.50475e-07	0	1	-0.445	-0.355	-0.048	0.996923	0	0	-0.146	0.829748	0	0
Tb927.2.2440	proteasome regulatory non-ATPase subunit 6 (RPN6)	Ubiquitin.proteasome	1542	2062	292	-0.354	0.0665681	0	0	-0.416	0.0777309	0	0	-0.064	0.935888	0	0	-0.1348	0.651146	0	0	-0.184	0.613951	0	0	-0.338	0.383025	0	0	-0.909	0.00227058	0	0	-1.09	0.00013413	0	1	-0.415	-0.685	0.035	1	0	0	0.021	0.974397	0	0
Tb927.11.7020	proteasome alpha 7 subunit, putative (PSA4)	Ubiquitin.proteasome	744	956	67	-0.708	0.000148104	0	0	-1.249	2.10099e-10	0	1	-0.112	0.851714	0	0	-0.2724	0.347219	0	0	-0.269	0.324488	0	0	-0.177	0.579568	0	0	-1.046	7.87369e-05	0	1	-1.333	5.89595e-08	0	1	-0.402	-0.328	-0.458	0.510464	0	0	0.468	0.191573	0	0
Tb927.11.4130	ubiquitin-like protein, putative	Ubiquitin.proteasome	1863	2117	180	-0.35	0.0284651	0	0	-0.604	0.0008343	0	0	-0.016	0.981293	0	0	-0.0117	0.978274	0	0	-0.928	0.000133553	0	0	-0.503	0.0564596	0	0	-0.253	0.338985	0	0	-1.169	1.23146e-07	0	1	-0.325	-0.194	0.101	0.976313	0	0	-0.614	0.0574965	0	0
Tb927.4.2540	NEDD8, neddylation	Ubiquitin.proteasome	237	857	270	-0.441	0.0999741	0	0	-0.956	0.00419724	0	0	0.512	0.414833	0	0	0.6395	0.113906	0	0	0.148	0.761313	0	0	-0.388	0.426023	0	0	-1.416	0.00124929	0	1	-1.207	0.00329889	0	1	-0.295	-0.497	0.355	0.832332	0	0	-0.412	0.406815	0	0
Tb927.5.1000	ubiquitin-conjugating enzyme e2, putative	Ubiquitin.proteasome	447	1761	1180	-1.016	0.000317138	0	1	-2.099	6.06652e-10	0	1	-0.356	0.680234	0	0	-0.0598	0.860829	0	0	-0.068	0.884522	0	0	0.626	0.154517	0	0	-1.278	0.00401135	0	1	-1.327	0.0024617	0	1	0.015	-0.05	-1.07	0.107068	0	0	-0.429	0.457543	0	0
Tb927.7.2190	Translocon-associated protein alpha subunit	Vesicular.transport	801	0	0	-0.535	0.0457822	0	0	-0.881	0.00501152	0	0	-0.277	0.731433	0	0	-0.2367	0.28489	0	0	0.172	0.680523	0	0	0.071	0.897243	0	0	-1.384	0.000479291	0	1	-1.205	0.00234557	0	1	-0.979	-0.338	-0.728	0.452441	0	0	0.153	0.819823	0	0
Tb927.4.5010	calreticulin, putative	Vesicular.transport	1188	1643	346	-0.715	0.0314873	0	0	-1.661	1.23568e-05	0	1	0.007	0.996406	0	0	0.544	0.0767433	0	0	-0.984	0.00634588	0	0	-0.433	0.316291	0	0	-1.449	0.00275699	0	1	-2.303	8.59281e-07	0	1	-0.918	-1	-1.728	0.00095673	0	1	-0.271	0.674957	0	0
Tb927.8.8030	emp24/gp25L/p24 family/GOLD	Vesicular.transport	618	3059	599	-1.068	9.11357e-06	0	1	-1.995	1.22488e-11	0	1	-0.397	0.540073	0	0	-0.2745	0.507333	0	0	-0.606	0.113218	0	0	0.07	0.902975	0	0	-0.642	0.118619	0	0	-1.212	0.0014139	0	1	-0.765	-0.516	-0.432	0.811204	0	0	0.363	0.551424	0	0
Tb927.10.14150	hypothetical protein, conserved, related to yeast BFR1, component pf polysomal mRNP. Weak chromosomal segregation ATPase domain. loc in ER of Sc. Interacts RF1, AP3	Vesicular.transport	1440	0	0	-0.629	0.0583262	0	0	-1.819	3.7092e-09	0	1	-0.242	0.781538	0	0	0.0237	0.950329	0	0	-1.105	0.00298376	0	1	-0.001	0.998274	0	0	-1.324	0.000917464	0	1	-2.373	4.70101e-10	0	1	-0.623	-0.382	-0.898	0.270039	0	0	0.046	0.95183	0	0
Tb927.8.1870	Golgi/lysosome glycoprotein 1 (tGLP1)	Vesicular.transport	1851	2116	86	-0.74	0.00966908	0	0	-1.944	1.24921e-09	0	1	-0.304	0.725574	0	0	0.0676	0.848508	0	0	-0.767	0.0474503	0	0	0.767	0.0703599	0	0	-0.63	0.158656	0	0	-1.354	0.00114811	0	1	-0.43	-0.361	-0.738	0.45405	0	0	-0.662	0.230161	0	0
Tb927.7.2510	endoplasmatic reticulum retrieval protein, putative	Vesicular.transport	549	1293	206	-0.553	0.0446975	0	0	-0.576	0.0331623	0	0	-0.394	0.451782	0	0	-0.3109	0.33752	0	0	0.768	0.0385054	0	0	-0.155	0.757682	0	0	-1.949	1.19599e-08	0	1	-1.167	0.000385152	0	1	-0.321	-0.124	0.345	0.881033	0	0	-0.016	0.981756	0	0
Tb927.8.4330	small GTP-binding protein Rab11	Vesicular.transport	651	1966	998	-0.081	0.834347	0	0	-0.666	0.0674341	0	0	0.07	0.955802	0	0	-0.0939	0.840635	0	0	-0.115	0.824062	0	0	0.715	0.151104	0	0	-1.062	0.0185787	0	0	-1.167	0.00837734	0	1	-0.07	-0.052	-0.576	0.747797	0	0	0.304	0.684372	0	0
Tb927.8.5250	coatomer delta subunit, ,delta-COP	Vesicular.transport	1596	0	0	-0.578	0.00212011	0	0	-1.162	2.0831e-11	0	1	-0.14	0.767917	0	0	-0.0706	0.819241	0	0	-1.422	3.01829e-08	0	1	-0.475	0.0941666	0	0	-0.138	0.618166	0	0	-1.555	1.86335e-13	0	1	0.267	0.264	0.047	0.991921	0	0	-0.414	0.261147	0	0
Tb927.9.11000	ras-related protein RAB7, putative	Vesicular.transport	663	1125	42	-1.115	0.000819448	0	1	-3.276	2.06688e-21	0	1	-0.343	0.692043	0	0	-0.0207	0.962722	0	0	-1.697	0.000275058	0	1	0.551	0.348759	0	0	-0.609	0.196584	0	0	-2.275	4.87663e-08	0	1	0.382	-0.031	0.042	1	0	0	0.243	0.777382	0	0
Tb927.6.440	haptoglobin-hemoglobin receptor (HpHbR)	Vesicular.transport	1212	0	0	-0.568	0.0248862	0	0	-1.728	4.41152e-14	0	1	0.288	0.569965	0	0	0.4676	0.0443161	0	0	-0.95	0.00157799	0	0	0.442	0.21118	0	0	-0.598	0.0564736	0	0	-1.543	4.75124e-08	0	1	0.458	0.014	-0.793	0.208402	0	0	0.135	0.811034	0	0
Tb927.8.4770	small GTP-binding protein Rab18	Vesicular.transport	648	946	242	-0.752	0.00703103	0	0	-1.414	2.49737e-05	0	1	0.259	0.770768	0	0	0.6225	0.0756776	0	0	0.402	0.449541	0	0	-0.116	0.872579	0	0	-1.86	2.40506e-05	0	1	-1.456	0.000443294	0	1	0.522	-0.184	-0.165	0.976648	0	0	-0.736	0.27786	0	0
Tb927.10.13520	Zn-finger in Ran binding protein and others/FYVE zinc finger, putative	Zinc.finger	1608	2102	408	-0.349	0.0575805	0	0	-0.666	0.00081994	0	0	0.002	0.996477	0	0	0.0777	0.863076	0	0	-1.023	8.1062e-05	0	1	-0.178	0.595611	0	0	-0.077	0.814694	0	0	-1.09	6.83714e-06	0	1	0.456	-0.027	0.382	0.640939	0	0	-0.726	0.0186469	0	0
Tb927.6.350	hypothetical protein, conserved, T. brucei specific, 2 C2H2 Zn fingers	Zinc.finger	858	2363	1434	-0.926	0.00336296	0	0	-1.962	1.13489e-06	0	1	-0.006	0.996477	0	0	0.3436	0.361393	0	0	-1.841	0.000458294	0	1	-0.445	0.514933	0	0	0.15	0.817138	0	0	-1.621	0.00125787	0	1	0.621	0.668	0.258	0.957757	0	0	0.235	0.79792	0	0
Tb927.8.490	hypothetical protein	ZUnknown	852	0	0	1.122	0.0106612	0	0	1.371	0.0182925	0	0	1.319	0.160992	0	0	2.4219	1.97908e-12	1	0	-0.184	0.805652	0	0	-0.14	0.886923	0	0	-1.721	0.0102465	0	0	-1.973	0.0028899	0	1	-6.271	-5.382	1.752	0.0784455	0	0	-0.722	0.427451	0	0
Tb927.7.4920	hypothetical protein, conserved	ZUnknown	2226	2663	375	-0.082	0.802004	0	0	-1.233	7.04571e-07	0	1	-0.183	0.795625	0	0	-0.1674	0.613363	0	0	-2.02	2.24639e-09	0	1	0.257	0.553996	0	0	0.815	0.0129838	0	0	-1.182	0.000216729	0	1	-2.54	0.222	0.055	0.995066	0	0	-0.37	0.503631	0	0
Tb927.7.6770	Acyl CoA binding protein, putative	ZUnknown	294	1204	761	-0.693	0.0118249	0	0	-1.307	2.00525e-05	0	1	-0.149	0.869423	0	0	0.0971	0.692489	0	0	0.806	0.0530099	0	0	0.21	0.694906	0	0	-2.04	4.08947e-07	0	1	-1.286	0.000722377	0	1	-2.505	-1.81	-0.307	0.91814	0	0	-0.253	0.695673	0	0
Tb927.8.7370	hypothetical protein	ZUnknown	1014	1767	521	-0.878	0.000502217	0	0	-2.304	1.854e-15	0	1	-0.565	0.279807	0	0	-0.5904	0.0752281	0	0	-1.216	0.00169414	0	1	0.853	0.0534657	0	0	0.192	0.671224	0	0	-1.008	0.00643987	0	1	-2.083	-0.214	0.477	0.794156	0	0	-0.15	0.835289	0	0
Tb927.10.14920	hypothetical protein, conserved, no clear yeast or human match	ZUnknown	3543	4013	453	-0.314	0.227236	0	0	-0.544	0.0603489	0	0	-0.251	0.728204	0	0	-0.2392	0.60311	0	0	-0.356	0.224192	0	0	0.319	0.340597	0	0	-0.721	0.053104	0	0	-1.043	0.00329905	0	1	-1.943	-0.802	-0.777	0.107068	0	0	-0.997	0.00230303	0	0
Tb927.2.4090	signal recognition particle receptor beta subunit, putative	ZUnknown	813	1463	280	-0.148	0.538624	0	0	-0.532	0.0435429	0	0	-0.197	0.770763	0	0	-0.4285	0.0849823	0	0	-1.354	0.00014498	0	1	-0.387	0.375692	0	0	0.33	0.370001	0	0	-1.016	0.00153268	0	1	-1.902	-1.054	-0.038	1	0	0	0.32	0.583731	0	0
Tb927.11.800	prefoldin subunit, putative	ZUnknown	375	0	0	-0.811	0.0108565	0	0	-1.654	3.92531e-09	0	1	-0.259	0.723009	0	0	-0.4459	0.141974	0	0	0.298	0.514338	0	0	-0.149	0.798109	0	0	-2.319	2.59714e-10	0	1	-2.014	4.45742e-09	0	1	-1.64	-1.421	-0.466	0.797363	0	0	-0.241	0.71945	0	0
Tb927.9.7090	hypothetical protein, conserved	ZUnknown	1104	0	0	-0.74	6.27459e-05	0	0	-1.102	2.63032e-07	0	1	-0.337	0.382842	0	0	-0.3593	0.10145	0	0	-0.139	0.701639	0	0	-0.323	0.370549	0	0	-0.911	0.00259879	0	0	-1.04	7.24781e-05	0	1	-1.447	-0.702	-0.205	0.928619	0	0	0.031	0.955357	0	0
Tb927.10.13710	Activator of Hsp90 ATPase, N-terminal/Activator of Hsp90 ATPase homolog 1-like protein, putative	ZUnknown	996	1381	132	-0.728	0.00446555	0	0	-0.934	0.00372013	0	0	-0.045	0.973574	0	0	0.0719	0.858116	0	0	-0.396	0.426596	0	0	-0.968	0.0541756	0	0	-0.868	0.041207	0	0	-1.262	0.00198861	0	1	-1.416	-0.877	0.291	0.942429	0	0	0.399	0.603231	0	0
Tb927.10.8960	hypothetical protein, conserved	ZUnknown	714	1705	361	0.086	0.682222	0	0	0.196	0.380783	0	0	0.422	0.217602	0	0	0.4587	0.146107	0	0	-0.624	0.0337973	0	0	-1.137	2.74054e-05	0	1	-0.434	0.154184	0	0	-1.044	3.49237e-05	0	1	-1.322	-0.359	-0.057	0.988334	0	0	0.364	0.363324	0	0
Tb927.2.2230	hypothetical protein, conserved, no domains, Kineto-specific	ZUnknown	1167	1745	516	-0.683	0.00927198	0	0	-2.087	1.90882e-14	0	1	-0.08	0.932699	0	0	0.2245	0.428454	0	0	-1.326	0.00071572	0	1	0.308	0.544815	0	0	-0.188	0.662857	0	0	-1.505	9.52067e-06	0	1	-1.272	-0.686	-0.378	0.879925	0	0	-0.469	0.446676	0	0
Tb927.11.9910	Domain of unknown function (DUF3846)/TPR repeat, putative	ZUnknown	1101	1130	4	-0.376	0.0630887	0	0	-0.683	0.00895821	0	0	0.226	0.737276	0	0	0.2142	0.492849	0	0	-0.214	0.584848	0	0	-0.383	0.360915	0	0	-0.891	0.00908187	0	0	-1.096	0.000842965	0	1	-1.248	-0.532	0.375	0.835491	0	0	0.048	0.945244	0	0
Tb927.7.4520	Thioredoxin-like, putative	ZUnknown	606	1317	563	-0.605	0.0295365	0	0	-1.33	1.04341e-05	0	1	-0.149	0.875659	0	0	-0.1558	0.674836	0	0	0.266	0.46043	0	0	0.196	0.652248	0	0	-1.64	2.1867e-05	0	1	-1.396	0.000301464	0	1	-1.193	-1.147	-1.052	0.061187	0	0	-0.235	0.680516	0	0
Tb927.2.5440	hypothetical protein, conserved	ZUnknown	2643	4018	1247	0.05	0.860985	0	0	-0.646	0.0167306	0	0	0.273	0.670505	0	0	0.3656	0.427466	0	0	-1.274	9.62662e-06	0	1	0.204	0.585242	0	0	0.095	0.826869	0	0	-1.14	0.000594298	0	1	-1.191	-0.009	-0.387	0.74357	0	0	-1.236	0.000346166	0	1
Tb927.11.14750	PSP1 C-terminal conserved region, putative	ZUnknown	1119	1279	82	0.497	0.086698	0	0	0.256	0.521184	0	0	0.598	0.38796	0	0	0.5031	0.0768355	0	0	-0.46	0.282156	0	0	-0.436	0.375071	0	0	-0.795	0.0920659	0	0	-1.232	0.00652729	0	1	-1.149	0.484	-0.097	0.985816	0	0	-0.566	0.361182	0	0
Tb927.10.6550	Poly(ADP-ribose) polymerase and DNA-Ligase Zn-finger region/Zinc-finger (CX5CX6HX5H) motif containing protein, putative	ZUnknown	723	0	0	-0.62	0.00152391	0	0	-0.722	0.000137122	0	0	0.086	0.878795	0	0	0.2244	0.417882	0	0	0.166	0.608215	0	0	-0.853	0.00204495	0	0	-1.349	3.6191e-07	0	1	-1.181	3.90321e-07	0	1	-1.107	-0.949	-0.217	0.879925	0	0	0.311	0.363641	0	0
Tb927.4.2770	hypothetical protein, conserved	ZUnknown	1026	1318	138	-0.853	8.50321e-05	0	0	-1.994	1.03249e-16	0	1	0.135	0.851714	0	0	0.1791	0.61353	0	0	-0.873	0.00952851	0	0	0.272	0.52899	0	0	-0.241	0.518294	0	0	-1.105	0.000308621	0	1	-0.945	-0.471	0.258	0.927512	0	0	0.564	0.252444	0	0
Tb927.5.1930	signal peptidase subunit, putative	ZUnknown	648	854	17	-0.274	0.357569	0	0	-0.577	0.0784854	0	0	0.29	0.723718	0	0	0.4636	0.196811	0	0	0.593	0.112789	0	0	-0.29	0.519586	0	0	-1.914	1.60312e-06	0	1	-1.317	0.000937737	0	1	-0.901	-0.453	-0.747	0.414618	0	0	-0.034	0.962872	0	0
Tb927.11.16180	hypothetical protein	ZUnknown	669	0	0	1.251	0.00590401	1	0	0.346	0.601354	0	0	1.18	0.217602	0	0	2.145	2.78618e-08	1	0	-3.204	2.21963e-06	0	1	-0.043	0.969135	0	0	0.486	0.522412	0	0	-2.463	0.000131992	0	1	-0.893	-1.07	-0.294	0.962562	0	0	-0.73	0.451042	0	0
Tb927.11.13350	hypothetical protein, conserved	ZUnknown	1266	2851	403	-0.481	0.0583858	0	0	-1.053	0.000524742	0	1	0.023	0.982932	0	0	0.2013	0.735573	0	0	0.027	0.936613	0	0	0.15	0.668289	0	0	-1.174	0.00290315	0	1	-1.127	0.00334905	0	1	-0.874	-0.121	0.243	0.885904	0	0	-1.181	0.000122783	0	1
Tb927.5.700	F-box-like, putative	ZUnknown	2064	3615	1096	-0.908	9.47565e-05	0	0	-2.209	2.38468e-20	0	1	-0.054	0.950518	0	0	0.1284	0.756726	0	0	-0.611	0.0537203	0	0	0.645	0.0623343	0	0	-0.726	0.0262324	0	0	-1.321	1.3087e-05	0	1	-0.859	-0.739	-0.583	0.462433	0	0	-0.623	0.14302	0	0
Tb927.11.13570	hypothetical protein, conserved	ZUnknown	393	1063	644	-0.63	0.00966511	0	0	-1.658	8.97064e-10	0	1	0.12	0.886285	0	0	0.7587	0.00230661	0	0	-0.845	0.00483985	0	0	-0.037	0.935158	0	0	-0.742	0.0442017	0	0	-1.579	2.22948e-06	0	1	-0.858	-0.025	-0.402	0.782519	0	0	-0.162	0.779818	0	0
Tb927.2.3420	hypothetical protein, conserved	ZUnknown	276	486	32	-1.004	9.49627e-05	0	1	-1.601	2.739e-08	0	1	-0.168	0.841026	0	0	-0.2409	0.502536	0	0	0.444	0.339985	0	0	-0.412	0.411288	0	0	-1.928	1.57713e-06	0	1	-1.469	3.41357e-05	0	1	-0.794	0.056	-0.093	0.985816	0	0	0.234	0.718499	0	0
Tb927.4.3070	hypothetical protein, conserved	ZUnknown	1347	1962	356	-0.779	0.00125815	0	0	-2.421	1.44188e-28	0	1	-0.1	0.876788	0	0	0.039	0.896503	0	0	-1.559	6.66622e-07	0	1	0.618	0.0850326	0	0	0.322	0.294992	0	0	-1.23	3.68029e-06	0	1	-0.762	-0.444	0.104	0.976648	0	0	-0.289	0.568082	0	0
Tb927.11.11760	hypothetical protein, conserved	ZUnknown	1038	0	0	-0.673	0.00839517	0	0	-1.954	2.33225e-14	0	1	-0.078	0.929219	0	0	0.2184	0.379847	0	0	-1.773	1.3248e-06	0	1	-0.027	0.963676	0	0	0.596	0.0883064	0	0	-1.166	0.000353624	0	1	-0.758	-0.415	-0.011	1	0	0	0.024	0.973736	0	0
Tb927.11.4910	predicted ankyrin repeat family protein	ZUnknown	1179	0	0	-0.692	0.00460266	0	0	-1.964	3.22533e-16	0	1	-0.217	0.72948	0	0	-0.2157	0.135264	0	0	-0.527	0.153851	0	0	0.858	0.0289201	0	0	-0.588	0.075749	0	0	-1.114	0.000285628	0	1	-0.742	-0.225	-0.147	0.976313	0	0	-0.077	0.915382	0	0
Tb927.4.4390	hypothetical protein	ZUnknown	555	0	0	-0.25	0.505057	0	0	-0.7	0.0875447	0	0	0.147	0.90671	0	0	-0.0424	0.952574	0	0	0.407	0.293389	0	0	-0.047	0.930676	0	0	-2.18	1.0076e-05	0	1	-1.659	0.000498671	0	1	-0.737	-0.229	-0.99	0.0357485	0	0	-1.566	3.81912e-06	0	1
Tb927.11.15390	hypothetical protein	ZUnknown	507	0	0	-0.427	0.127781	0	0	-1.633	1.74109e-08	0	1	0.177	0.818314	0	0	0.3363	0.527302	0	0	-0.469	0.166173	0	0	0.649	0.0770186	0	0	-1.072	0.00436584	0	1	-1.46	1.79835e-05	0	1	-0.737	-0.177	0.242	0.915053	0	0	-0.952	0.0089568	0	0
Tb927.11.16080	Soluble NSF attachment protein, SNAP, putative	ZUnknown	882	1395	183	-0.507	0.0486213	0	0	-1.155	7.25373e-07	0	1	0.063	0.935988	0	0	0.1202	0.654072	0	0	0.245	0.500756	0	0	0.528	0.145227	0	0	-1.413	3.89079e-06	0	1	-1.156	4.64894e-05	0	1	-0.721	-0.975	0.63	0.443977	0	0	-0.249	0.638857	0	0
Tb927.11.590	hypothetical protein, conserved	ZUnknown	603	697	92	-0.495	0.0176414	0	0	-1.244	1.24712e-09	0	1	-0.005	0.99541	0	0	0.0828	0.84193	0	0	-1.098	4.7129e-05	0	1	-0.286	0.38182	0	0	-0.536	0.0592515	0	0	-1.634	8.904e-12	0	1	-0.659	-0.146	-0.219	0.881685	0	0	-0.679	0.0213545	0	0
Tb927.7.1060	hypothetical protein, conserved, FY-rich domain IPR003889	ZUnknown	1485	2364	535	-0.376	0.0800469	0	0	-0.865	0.00103569	0	0	-0.044	0.965968	0	0	0.1421	0.706826	0	0	-0.994	0.00443524	0	0	-0.127	0.80286	0	0	-0.148	0.724869	0	0	-1.128	0.00064775	0	1	-0.653	0.033	-0.103	0.97723	0	0	-0.544	0.293258	0	0
Tb927.10.16080	hypothetical protein, conserved	ZUnknown	378	971	507	-0.44	0.121824	0	0	-0.848	0.00396735	0	0	-0.13	0.875659	0	0	-0.4651	0.122444	0	0	1.305	0.00148298	1	0	0.472	0.292795	0	0	-2.347	2.10794e-09	0	1	-1.032	0.00327681	0	1	-0.65	-0.933	-0.478	0.75082	0	0	-0.243	0.695131	0	0
Tb927.7.2240	hypothetical protein, conserved	ZUnknown	1635	1921	64	-0.019	0.94553	0	0	0.026	0.917326	0	0	-0.02	0.980764	0	0	0.0281	0.934562	0	0	-0.141	0.6226	0	0	-0.19	0.550041	0	0	-0.969	0.000272696	0	0	-1.1	1.82509e-05	0	1	-0.642	-0.315	-0.304	0.799241	0	0	-0.489	0.175319	0	0
Tb927.11.11320	hypothetical protein, conserved	ZUnknown	801	1382	390	-0.82	0.00217332	0	0	-1.633	9.1569e-08	0	1	-0.062	0.955622	0	0	-0.1854	0.686684	0	0	-0.103	0.841991	0	0	-0.083	0.898874	0	0	-1.213	0.00284297	0	1	-1.306	0.000765697	0	1	-0.637	-0.325	-0.245	0.944368	0	0	-0.726	0.216714	0	0
Tb927.11.5810	Surfeit locus protein 6, putative	ZUnknown	621	0	0	-1.041	6.09733e-05	0	1	-2.779	7.2661e-25	0	1	0.011	0.991167	0	0	0.5085	0.114287	0	0	-1.394	1.91096e-05	0	1	0.429	0.288805	0	0	-0.242	0.552527	0	0	-1.6	7.16097e-07	0	1	-0.623	0.041	0.217	0.941001	0	0	-0.253	0.652908	0	0
Tb927.9.3580	hypothetical protein, conserved, no domains, no yeast or human match	ZUnknown	1740	0	0	-0.112	0.645171	0	0	-0.695	0.00101046	0	0	0.125	0.8294	0	0	0.175	0.514474	0	0	-1.694	2.78944e-09	0	1	-0.5	0.122596	0	0	0.136	0.680453	0	0	-1.549	4.70101e-10	0	1	-0.608	-0.843	-0.374	0.745344	0	0	0.108	0.832829	0	0
Tb927.11.4180	PSP1 C-terminal conserved region, putative	ZUnknown	1524	3917	2023	-0.322	0.357684	0	0	-0.114	0.820773	0	0	-0.127	0.929942	0	0	-0.0289	0.926995	0	0	-0.538	0.29955	0	0	-0.98	0.0703599	0	0	-1.195	0.0261451	0	0	-1.675	0.00128815	0	1	-0.585	-0.126	-1.26	0.152306	0	0	-0.133	0.88278	0	0
Tb927.5.2770	SET domain containing protein, putative	ZUnknown	1224	0	0	-0.796	9.83493e-06	0	0	-1.138	1.58367e-08	0	1	-0.063	0.927329	0	0	0.0866	0.834328	0	0	-0.747	0.00119086	0	0	-0.785	0.000613088	0	0	-0.709	0.0109929	0	0	-1.455	6.80548e-09	0	1	-0.582	-0.2	-0.15	0.937992	0	0	-0.328	0.309746	0	0
Tb927.4.590	PQQ-like domain/Protein of unknown function (DUF1620), putative	ZUnknown	2457	3047	389	-0.026	0.933104	0	0	-0.636	0.00974139	0	0	0.068	0.935888	0	0	-0.0736	0.832269	0	0	-0.314	0.348403	0	0	0.498	0.158571	0	0	-0.773	0.015196	0	0	-1.081	0.000421004	0	1	-0.563	-0.493	-0.175	0.950998	0	0	-0.474	0.310836	0	0
Tb927.4.2530	hypothetical protein, conserved	ZUnknown	477	1329	717	-1.269	6.64651e-05	0	1	-2.566	1.23871e-10	0	1	-0.814	0.281705	0	0	-0.7788	0.0014721	0	0	-0.976	0.0179422	0	0	0.484	0.334026	0	0	-0.591	0.293089	0	0	-1.446	0.00515783	0	1	-0.556	-0.274	-1.686	0.00462621	0	1	0.038	0.962872	0	0
Tb927.11.7800	hypothetical protein, conserved	ZUnknown	720	1933	948	-0.297	0.307033	0	0	-0.597	0.120376	0	0	0.027	0.984354	0	0	-0.0336	0.944539	0	0	-0.671	0.144642	0	0	-0.308	0.594158	0	0	-0.683	0.166983	0	0	-1.309	0.00464715	0	1	-0.55	-0.788	-0.611	0.73883	0	0	0.635	0.352967	0	0
Tb927.2.5000	hypothetical protein, conserved, no domains, no yeast or human match	ZUnknown	1221	0	0	-0.522	0.00956074	0	0	-0.656	0.0157808	0	0	-0.521	0.269655	0	0	-0.6909	0.0828116	0	0	-1.083	0.000302488	0	1	-0.532	0.109423	0	0	0.006	0.990418	0	0	-1.067	0.00135055	0	1	-0.542	-0.662	-0.195	0.941001	0	0	-0.891	0.0187016	0	0
Tb927.10.11530	hypothetical protein, conserved	ZUnknown	306	653	190	-0.727	0.000751987	0	0	-1.212	1.58992e-05	0	1	0.029	0.979897	0	0	-0.2322	0.576801	0	0	-0.222	0.593249	0	0	-0.363	0.405707	0	0	-0.842	0.0309869	0	0	-1.081	0.00208943	0	1	-0.541	-0.258	0.111	0.976648	0	0	0.613	0.15983	0	0
Tb927.7.4120	hypothetical protein, conserved, no domains, K-specific	ZUnknown	1524	2592	753	-0.409	0.099049	0	0	-1.502	9.55553e-09	0	1	0.438	0.393306	0	0	0.9091	0.0014932	0	0	-1.141	0.000865766	0	1	0.027	0.959072	0	0	-0.391	0.300232	0	0	-1.508	4.05245e-06	0	1	-0.528	0.069	0.243	0.937992	0	0	-0.89	0.0596888	0	0
Tb927.6.4100	hypothetical protein, conserved, resemblance to myosin	ZUnknown	2394	2963	329	-0.77	0.000483507	0	0	-1.659	4.3106e-11	0	1	-0.323	0.56791	0	0	-0.2998	0.332811	0	0	-1.243	0.000581707	0	1	-0.038	0.947115	0	0	-0.036	0.936364	0	0	-1.271	8.05663e-05	0	1	-0.475	0.016	0.034	1	0	0	0.665	0.210637	0	0
Tb927.4.5330	hypothetical protein	ZUnknown	2652	4072	1375	-0.062	0.853412	0	0	0.258	0.4956	0	0	0.071	0.953768	0	0	0.1673	0.646059	0	0	0.239	0.565987	0	0	-0.658	0.105123	0	0	-1.425	0.000953972	0	1	-1.16	0.00743145	0	1	-0.441	-0.787	-0.856	0.282978	0	0	-0.503	0.364393	0	0
Tb927.10.14760	clathrin light chain, putative	ZUnknown	570	0	0	-1.025	0.00117237	0	1	-1.437	9.2177e-05	0	1	-0.303	0.76504	0	0	0.015	0.964603	0	0	0.089	0.884522	0	0	-0.927	0.0998287	0	0	-1.981	1.92396e-05	0	1	-1.89	3.44777e-05	0	1	-0.431	-0.305	-0.214	0.975442	0	0	0.017	0.986883	0	0
Tb927.11.9410	hypothetical protein	ZUnknown	492	0	0	-0.656	0.00477836	0	0	-0.917	0.00436561	0	0	-0.182	0.845426	0	0	-0.1114	0.838905	0	0	-0.851	0.0567813	0	0	-0.585	0.255949	0	0	-0.444	0.329949	0	0	-1.283	0.00123753	0	1	-0.415	-0.415	-0.266	0.944294	0	0	0.696	0.278911	0	0
Tb927.7.7350	hypothetical protein	ZUnknown	207	1681	1021	-0.179	0.596504	0	0	-0.655	0.0803038	0	0	0.08	0.948337	0	0	0.1757	0.786674	0	0	-0.162	0.708291	0	0	-0.03	0.957839	0	0	-1.238	0.00758922	0	1	-1.512	0.000464716	0	1	-0.415	-0.069	0.139	0.976313	0	0	-1.295	0.00141733	0	1
Tb927.3.4950	hypothetical protein, conserved	ZUnknown	1500	0	0	-0.687	0.000676551	0	0	-1.402	7.17311e-10	0	1	-0.163	0.791288	0	0	0.0529	0.910773	0	0	-0.923	0.00163534	0	0	0.046	0.918675	0	0	-0.373	0.255496	0	0	-1.292	3.94832e-06	0	1	-0.398	-0.549	-0.112	0.976648	0	0	-0.802	0.0301255	0	0
Tb927.3.4270	hypothetical protein, conserved	ZUnknown	2751	0	0	0.261	0.482864	0	0	-1.264	0.00197424	0	1	0.7	0.373982	0	0	1.6219	2.01924e-06	1	0	-1.934	1.3248e-06	0	1	0.428	0.38643	0	0	0.158	0.804949	0	0	-1.556	0.00218116	0	1	-0.378	0.141	-0.999	0.30094	0	0	-1.324	0.0184535	0	0
Tb927.6.580	hypothetical protein, conserved	ZUnknown	1791	2340	279	-0.672	0.000248178	0	0	-1.454	1.26902e-14	0	1	-0.135	0.790743	0	0	-0.0195	0.952768	0	0	-0.473	0.0933146	0	0	0.288	0.387536	0	0	-0.552	0.0354773	0	0	-1.02	1.16509e-05	0	1	-0.376	0.06	0.025	1	0	0	-0.339	0.362891	0	0
Tb927.11.7600	hypothetical protein, conserved	ZUnknown	786	2195	1134	-0.332	0.236506	0	0	-1.21	7.3507e-05	0	1	-0.159	0.86486	0	0	-0.4782	0.0771118	0	0	-1.612	9.62662e-06	0	1	0.184	0.724318	0	0	0.297	0.507883	0	0	-1.272	0.00085345	0	1	-0.352	-0.594	-0.744	0.4525	0	0	-0.216	0.74769	0	0
Tb927.9.10000	hypothetical protein, conserved	ZUnknown	336	577	174	-0.691	0.00344955	0	0	-1.557	1.1374e-08	0	1	0.199	0.789707	0	0	0.3158	0.395064	0	0	-1.163	0.00146668	0	1	-0.293	0.532226	0	0	0.128	0.778792	0	0	-1.019	0.00363816	0	1	-0.35	0.469	0.246	0.927512	0	0	-0.261	0.627631	0	0
Tb927.8.5760	Ankyrin repeats (many copies)/Alpha/beta hydrolase family, putative	ZUnknown	1437	3070	1202	-0.418	0.0827015	0	0	-1.365	8.48649e-08	0	1	0.087	0.918065	0	0	-0.0156	0.967755	0	0	-0.563	0.104241	0	0	0.432	0.282065	0	0	-0.724	0.0357061	0	0	-1.272	8.56476e-05	0	1	-0.343	0.173	0.117	0.976648	0	0	-0.539	0.27246	0	0
Tb927.11.6440	hypothetical protein, conserved, Bromodomain and poly(Q), often in TAP MS, low similarity to coiled-coil proteins and hook proteins (cytoskeletal linkers)	ZUnknown	1326	4958	3089	-0.366	0.391816	0	0	-2.075	9.62292e-07	0	1	-0.062	0.973574	0	0	0.8117	0.0443161	0	0	-0.933	0.0908041	0	0	1.222	0.0433884	0	0	-0.92	0.0985456	0	0	-1.805	0.000614593	0	1	-0.339	0.718	0.047	1	0	0	-1.528	0.0293813	0	0
Tb927.10.9450	invariant surface glycoprotein, putative	ZUnknown	753	2788	1974	-1.382	3.72679e-05	0	1	-2.422	5.04492e-10	0	1	0.124	0.928277	0	0	0.5112	0.274544	0	0	0.565	0.248035	0	0	-0.29	0.628355	0	0	-2.192	1.18498e-05	0	1	-1.614	0.00115494	0	1	-0.311	0.181	-0.617	0.758586	0	0	0.518	0.492151	0	0
Tb927.8.1300	hypothetical protein, conserved	ZUnknown	2169	3122	157	-0.105	0.753518	0	0	-0.998	0.00294552	0	0	0.124	0.907846	0	0	0.5592	0.169553	0	0	-1.394	0.000495907	0	1	0.309	0.552907	0	0	0.037	0.948212	0	0	-1.304	0.00165396	0	1	-0.307	-0.08	-0.605	0.684038	0	0	-1.281	0.0125777	0	0
Tb927.8.2150	hypothetical protein, conserved	ZUnknown	366	1224	678	-0.091	0.734876	0	0	0.193	0.56331	0	0	0.313	0.648108	0	0	0.2547	0.418536	0	0	0.016	0.976245	0	0	-0.935	0.0223327	0	0	-1.245	0.00166496	0	1	-1.194	0.00121978	0	1	-0.238	-0.113	0.307	0.916487	0	0	0.18	0.789143	0	0
Tb927.10.5810	The ARF-like 2 binding protein BART, putative	ZUnknown	1302	2410	919	-0.97	0.000668439	0	0	-1.592	4.67397e-05	0	1	-0.218	0.856176	0	0	0.1674	0.648072	0	0	-0.76	0.107309	0	0	-0.412	0.477515	0	0	-0.645	0.228922	0	0	-1.34	0.00776007	0	1	-0.201	-0.151	-0.843	0.531765	0	0	0.138	0.878337	0	0
Tb927.10.1230	hypothetical protein, conserved	ZUnknown	1029	1225	14	-0.715	3.81633e-05	0	0	-1.299	1.81722e-11	0	1	-0.074	0.90671	0	0	0.0307	0.904955	0	0	-0.653	0.0180486	0	0	-0.123	0.752531	0	0	-0.515	0.059151	0	0	-1.161	1.56519e-06	0	1	-0.189	0.087	-0.218	0.911108	0	0	-0.106	0.819823	0	0
Tb927.5.1160	Degradation arginine-rich protein for mis-folding, putative	ZUnknown	687	0	0	-0.405	0.167473	0	0	-0.645	0.0443099	0	0	-0.11	0.91338	0	0	-0.2697	0.493025	0	0	0.043	0.9211	0	0	-0.311	0.450197	0	0	-1.65	2.88792e-05	0	1	-1.597	3.41357e-05	0	1	-0.183	-0.374	-1.04	0.0723671	0	0	0.226	0.69687	0	0
Tb927.6.3950	hypothetical protein, conserved	ZUnknown	492	2375	1015	-0.214	0.364161	0	0	-0.67	0.0219459	0	0	0.289	0.672393	0	0	0.4115	0.395064	0	0	-0.209	0.519029	0	0	-0.088	0.832606	0	0	-0.84	0.0277765	0	0	-1.104	0.00198861	0	1	-0.172	0.129	0.74	0.214148	0	0	-0.501	0.240865	0	0
Tb927.3.5370	hypothetical protein, conserved	ZUnknown	942	1589	641	-0.595	0.081031	0	0	-0.756	0.0550736	0	0	0.164	0.891767	0	0	0.3118	0.316575	0	0	-0.179	0.763432	0	0	-1.317	0.015542	0	0	-2.141	7.03495e-06	0	1	-2.299	6.04122e-07	0	1	-0.168	-0.197	-0.287	0.948758	0	0	0.099	0.920745	0	0
Tb927.2.4850	Phosducin, putative	ZUnknown	759	1580	648	-0.474	0.010381	0	0	-0.923	6.95769e-05	0	0	-0.114	0.874009	0	0	-0.3536	0.248009	0	0	-0.704	0.011115	0	0	-0.226	0.514561	0	0	-0.349	0.297901	0	0	-1.04	0.000436466	0	1	-0.146	0.141	0.39	0.709215	0	0	0.468	0.237387	0	0
Tb927.8.7580	RING-variant domain containing protein, putative	ZUnknown	2622	4645	1582	-0.326	0.247867	0	0	-0.879	0.01103	0	0	0.039	0.978311	0	0	0.6535	0.0316929	0	0	-0.867	0.0276375	0	0	0.112	0.847004	0	0	-0.403	0.410388	0	0	-1.218	0.00518888	0	1	-0.136	0.249	-0.183	0.97024	0	0	-0.877	0.107596	0	0
Tb927.8.2030	hypothetical protein, conserved	ZUnknown	1266	0	0	-0.402	0.16673	0	0	-0.118	0.76698	0	0	-0.16	0.878748	0	0	-0.1174	0.795049	0	0	0.115	0.839761	0	0	-1.215	0.017935	0	0	-1.502	0.000464328	0	1	-1.388	0.00116981	0	1	-0.131	-0.565	0.192	0.976313	0	0	0.643	0.375032	0	0
Tb927.7.1360	hypothetical protein, conserved	ZUnknown	1101	0	0	-1.102	1.85682e-06	0	1	-2.206	6.81862e-18	0	1	-0.08	0.925732	0	0	0.3802	0.218375	0	0	-1.417	9.38783e-07	0	1	-0.08	0.854739	0	0	-0.168	0.682651	0	0	-1.505	2.24321e-06	0	1	-0.129	0.327	0.369	0.74701	0	0	-0.55	0.161137	0	0
Tb927.7.4700	WD domain, G-beta repeat, putative	ZUnknown	2097	3548	1312	-0.049	0.856996	0	0	-0.03	0.934456	0	0	0.028	0.981119	0	0	0.4192	0.0363572	0	0	-0.603	0.0871203	0	0	-0.348	0.409615	0	0	-0.452	0.268429	0	0	-1.031	0.00605536	0	1	-0.103	0.159	-0.648	0.438285	0	0	-0.475	0.327751	0	0
Tb927.4.3030	hypothetical protein, conserved	ZUnknown	1416	1592	140	-0.46	0.0506046	0	0	-1.187	4.08739e-06	0	1	0.35	0.501906	0	0	0.2213	0.591535	0	0	0.031	0.943511	0	0	0.167	0.72541	0	0	-1.274	0.000183618	0	1	-1.215	0.000138102	0	1	-0.102	-0.393	-0.233	0.936052	0	0	-0.371	0.46859	0	0
Tb927.9.9100	hypothetical protein, conserved	ZUnknown	255	0	0	-0.322	0.282165	0	0	-0.318	0.408947	0	0	0.127	0.911008	0	0	0.1658	0.788154	0	0	0.527	0.246556	0	0	-0.624	0.202066	0	0	-1.815	4.13895e-05	0	1	-1.301	0.00325424	0	1	-0.098	-0.577	-0.543	0.759085	0	0	0.574	0.367081	0	0
Tb927.8.3520	hypothetical protein, conserved	ZUnknown	1773	0	0	-0.038	0.889111	0	0	-0.355	0.169927	0	0	0.441	0.3218	0	0	0.4995	0.00106186	0	0	-0.393	0.305426	0	0	-0.063	0.908603	0	0	-0.863	0.00733931	0	0	-1.256	2.36908e-05	0	1	-0.074	0.235	-0.024	1	0	0	0.112	0.857077	0	0
Tb927.8.2200	terbinafine resistance locus protein (yip1), putative	ZUnknown	570	1012	145	-0.714	0.00662089	0	0	-1.532	2.6325e-07	0	1	-0.113	0.907185	0	0	0.1016	0.867127	0	0	-0.415	0.294226	0	0	0.004	0.994506	0	0	-1.253	0.00125396	0	1	-1.683	4.30005e-06	0	1	-0.054	-0.61	-0.135	0.976648	0	0	0.341	0.591052	0	0
Tb927.11.5830	YL1 nuclear protein, putative	ZUnknown	732	0	0	-0.474	0.0740542	0	0	-1.635	2.29164e-07	0	1	-0.035	0.978311	0	0	0.2626	0.569006	0	0	-1.373	0.000656784	0	1	0.27	0.618828	0	0	0.168	0.736895	0	0	-1.186	0.0027875	0	1	-0.051	0.353	0.222	0.954044	0	0	-0.682	0.249947	0	0
Tb927.11.7850	hypothetical protein, conserved	ZUnknown	522	0	0	-0.822	0.00100571	0	0	-1.896	4.52877e-10	0	1	0.153	0.864901	0	0	0.2719	0.432935	0	0	-0.841	0.0223274	0	0	0.049	0.931196	0	0	-0.364	0.421353	0	0	-1.154	0.00227805	0	1	-0.049	-0.171	0.828	0.201497	0	0	0.572	0.225736	0	0
Tb927.11.6430	hypothetical protein, conserved, NST1 domain	ZUnknown	3780	0	0	-0.377	0.232308	0	0	-1.556	2.3476e-05	0	1	0.224	0.841034	0	0	1.0658	0.00434539	1	0	-1.383	0.00115775	0	1	0.415	0.437854	0	0	-0.022	0.971463	0	0	-1.308	0.00578653	0	1	-0.045	0.574	-0.042	1	0	0	-1.318	0.0218152	0	0
Tb927.10.4510	PUB domain containing protein, putative	ZUnknown	1077	0	0	-0.345	0.0510417	0	0	-0.406	0.0491139	0	0	0.017	0.981898	0	0	-0.029	0.946869	0	0	-1.389	3.6137e-08	0	1	-0.907	0.000305391	0	0	0.234	0.434243	0	0	-1.151	2.9697e-06	0	1	-0.043	-0.199	0.129	0.956669	0	0	0.81	0.00824293	0	0
Tb927.11.1840	hypothetical protein, conserved, myosin-like	ZUnknown	1200	3185	1814	-0.364	0.22404	0	0	-0.52	0.147442	0	0	-0.176	0.868353	0	0	0.1493	0.543722	0	0	-0.718	0.113766	0	0	-0.544	0.303745	0	0	-0.992	0.0250927	0	0	-1.688	6.34911e-05	0	1	-0.027	-0.145	0.119	0.98308	0	0	-0.047	0.958452	0	0
Tb927.4.530	hypothetical protein, conserved	ZUnknown	1533	0	0	-0.493	0.00250945	0	0	-1.276	1.45598e-16	0	1	0.118	0.767917	0	0	0.1667	0.47323	0	0	-0.708	0.00129919	0	0	-0.032	0.923	0	0	-0.308	0.174862	0	0	-1.024	4.56002e-08	0	1	-0.026	-0.348	-0.193	0.883624	0	0	-0.031	0.940864	0	0
Tb927.3.4580	hypothetical protein, conserved	ZUnknown	2586	3249	623	-0.039	0.87293	0	0	-0.405	0.114784	0	0	0.29	0.590824	0	0	0.7818	0.000901757	0	0	-1.391	4.3975e-06	0	1	-0.427	0.225332	0	0	0.343	0.324307	0	0	-1.02	0.000921236	0	1	-0.009	0.356	-0.037	0.999104	0	0	-0.561	0.215815	0	0
Tb927.11.12640	PH domain containing protein, putative	ZUnknown	2925	0	0	-0.468	0.0386172	0	0	-1.7	3.42317e-14	0	1	0.336	0.472549	0	0	0.6925	0.00961605	0	0	-0.969	0.000415974	0	0	0.476	0.127385	0	0	-0.174	0.625464	0	0	-1.126	9.54936e-05	0	1	0.007	0.454	-0.242	0.911108	0	0	-0.657	0.0924059	0	0
Tb927.8.1320	hypothetical protein, conserved	ZUnknown	723	2226	1094	-0.506	0.0295805	0	0	-0.963	0.00122632	0	0	0.189	0.818314	0	0	0.5881	0.107496	0	0	-0.19	0.649799	0	0	-0.148	0.778044	0	0	-0.97	0.0142911	0	0	-1.139	0.00207579	0	1	0.016	-0.034	-0.192	0.967985	0	0	0.301	0.667375	0	0
Tb927.3.3880	hypothetical protein, conserved	ZUnknown	414	958	377	-1.056	2.84703e-06	0	1	-2.003	4.57199e-13	0	1	-0.295	0.636353	0	0	-0.0192	0.961246	0	0	-0.261	0.461714	0	0	0.137	0.762548	0	0	-0.862	0.0241576	0	0	-1.187	0.000594298	0	1	0.026	0.201	0.822	0.128101	0	0	0.379	0.401053	0	0
Tb927.7.5350	hypothetical protein, conserved	ZUnknown	1551	0	0	-0.405	0.0054342	0	0	-0.563	0.000210584	0	0	-0.032	0.952516	0	0	0.0178	0.955443	0	0	-0.645	0.000768908	0	0	-0.768	2.24142e-05	0	0	-0.389	0.0735898	0	0	-1.051	1.43327e-08	0	1	0.036	0.085	-0.316	0.520755	0	0	-0.385	0.108001	0	0
Tb927.9.10650	hypothetical protein	ZUnknown	396	0	0	-1.177	0.00120475	0	1	-3.532	9.92968e-20	0	1	0.59	0.45234	0	0	1.0787	8.2852e-06	1	0	-1.829	0.000747932	0	1	0.426	0.555744	0	0	-0.12	0.848405	0	0	-1.95	4.41092e-05	0	1	0.079	-0.316	-0.651	0.769896	0	0	-0.365	0.67941	0	0
Tb927.11.2240	hypothetical protein, conserved	ZUnknown	471	1197	369	-0.048	0.904651	0	0	-0.912	0.0132522	0	0	0.627	0.367948	0	0	0.4255	0.510694	0	0	0.366	0.317982	0	0	0.032	0.95035	0	0	-1.939	1.99493e-05	0	1	-1.601	0.00036761	0	1	0.079	-0.567	0.859	0.170537	0	0	-0.592	0.207424	0	0
Tb927.11.3840	hypothetical protein, conserved	ZUnknown	1389	0	0	-0.678	0.00305661	0	0	-1.743	3.13254e-11	0	1	-0.075	0.934536	0	0	0.3024	0.358856	0	0	-1.464	1.30388e-05	0	1	0.022	0.964908	0	0	0.28	0.478191	0	0	-1.16	0.000477604	0	1	0.079	0.15	0.161	0.967113	0	0	-0.098	0.880903	0	0
Tb927.11.2030	hypothetical protein, conserved	ZUnknown	1707	0	0	-0.215	0.210293	0	0	-0.489	0.00536487	0	0	0.134	0.767917	0	0	0.0784	0.837089	0	0	-1.281	2.96179e-07	0	1	-0.584	0.0287353	0	0	0.141	0.602383	0	0	-1.137	6.082e-08	0	1	0.089	-0.234	0.171	0.937992	0	0	-0.374	0.310038	0	0
Tb927.11.12720	hypothetical protein, conserved	ZUnknown	1479	2961	217	-0.498	0.0142958	0	0	-1.258	9.39831e-09	0	1	0.193	0.729616	0	0	0.5742	0.0483702	0	0	-1.389	9.38783e-07	0	1	-0.403	0.221014	0	0	0.168	0.628771	0	0	-1.2	1.18709e-05	0	1	0.108	0.073	0.22	0.928619	0	0	-0.549	0.191068	0	0
Tb927.10.6490	KIAA1430 homologue, putative	ZUnknown	486	844	138	-1.167	1.21286e-06	0	1	-1.543	3.15059e-07	0	1	-0.41	0.533636	0	0	-0.4952	0.156761	0	0	0.333	0.464821	0	0	-0.416	0.399912	0	0	-1.485	0.000218294	0	1	-1.148	0.00330144	0	1	0.112	-0.088	0.193	0.963194	0	0	0.88	0.113432	0	0
Tb927.7.2450	hypothetical protein, conserved	ZUnknown	1458	0	0	-0.481	0.0184926	0	0	-1.42	8.75755e-15	0	1	0.273	0.446723	0	0	0.4182	0.0047968	0	0	-0.525	0.0634858	0	0	0.319	0.338598	0	0	-0.715	0.00384345	0	0	-1.234	3.13101e-08	0	1	0.126	-0.117	-0.002	1	0	0	-0.012	0.982285	0	0
Tb927.6.4520	Tumour suppressor, Mitostatin, putative	ZUnknown	1311	1589	252	-0.202	0.413593	0	0	-0.012	0.975638	0	0	-0.106	0.909724	0	0	0.0043	0.993259	0	0	-1.362	0.000408931	0	1	-1.477	0.000142143	0	1	0.064	0.89627	0	0	-1.274	0.00054848	0	1	0.129	-0.463	0.369	0.891379	0	0	0.805	0.154781	0	0
Tb927.5.1990	hypothetical protein, conserved, poly(Q) tracts	ZUnknown	1005	3893	992	-0.312	0.428003	0	0	-1.257	0.00265323	0	1	0.18	0.890511	0	0	0.4397	0.0322968	0	0	0.169	0.78332	0	0	0.497	0.450426	0	0	-1.913	0.000182997	0	1	-1.736	0.000663468	0	1	0.138	0.732	-0.957	0.486099	0	0	-0.164	0.866437	0	0
Tb927.10.15200	Predicted coiled-coil domain-containing protein (DUF2360), putative	ZUnknown	720	0	0	-0.897	0.000117917	0	0	-1.956	1.53625e-13	0	1	-0.238	0.707754	0	0	-0.1438	0.769851	0	0	-1.44	1.87675e-05	0	1	-0.016	0.975114	0	0	0.075	0.863833	0	0	-1.355	2.1979e-05	0	1	0.148	0.16	-0.172	0.946263	0	0	-0.487	0.253896	0	0
Tb927.10.11250	BRE1 E3 ubiquitin ligase, putative	ZUnknown	2619	0	0	-0.052	0.85997	0	0	0.001	0.999463	0	0	0.545	0.380959	0	0	0.7114	0.0186528	0	0	-0.372	0.444676	0	0	-0.613	0.240612	0	0	-0.801	0.0588434	0	0	-1.171	0.00417595	0	1	0.166	0.044	-0.092	0.989618	0	0	0.492	0.496084	0	0
Tb927.3.5200	hypothetical protein, conserved	ZUnknown	711	1487	548	-0.66	0.00488259	0	0	-1.24	1.11312e-05	0	1	-0.321	0.604494	0	0	-0.4767	0.164837	0	0	-0.146	0.738832	0	0	0.067	0.90533	0	0	-0.872	0.022635	0	0	-1.031	0.00363816	0	1	0.17	-0.085	-0.259	0.932462	0	0	0.696	0.165316	0	0
Tb927.10.12720	hypothetical protein, conserved, resemblance to myosin	ZUnknown	2709	3201	453	-0.511	0.00923779	0	0	-0.823	0.00122632	0	0	-0.114	0.882834	0	0	0.0842	0.866381	0	0	-0.774	0.0138744	0	0	-0.161	0.711032	0	0	-0.283	0.454226	0	0	-1.026	0.00138642	0	1	0.172	-0.037	-0.289	0.892384	0	0	0.208	0.699557	0	0
Tb927.11.8830	Enriched in surface-labeled proteome protein 2 (ESP2)	ZUnknown	1050	2056	456	-0.571	0.00633145	0	0	-0.631	0.0201839	0	0	-0.222	0.752722	0	0	-0.4651	0.0165074	0	0	-1.493	1.71782e-05	0	1	-0.866	0.0212652	0	0	0.378	0.320415	0	0	-1.092	0.00128815	0	1	0.174	0.537	-0.371	0.860594	0	0	0.574	0.272886	0	0
Tb927.8.7800	hypothetical protein, conserved	ZUnknown	3603	4699	692	0.644	0.0055843	0	0	0.352	0.243795	0	0	0.458	0.407174	0	0	0.8121	0.0337994	0	0	-1.666	9.92421e-08	0	1	-0.519	0.140837	0	0	0.475	0.22037	0	0	-1.135	0.00151534	0	1	0.183	0.895	0.007	1	0	0	-1.473	0.000101215	0	1
Tb927.4.2060	hypothetical protein, conserved, resemblance to myosin	ZUnknown	1761	2087	136	-0.451	0.0519008	0	0	-0.647	0.0108789	0	0	-0.251	0.688128	0	0	0.0036	0.989633	0	0	-0.591	0.031702	0	0	-0.13	0.733737	0	0	-0.77	0.0202578	0	0	-1.345	1.45488e-05	0	1	0.193	-0.062	-0.725	0.143622	0	0	-0.062	0.906075	0	0
Tb927.9.9270	hypothetical protein, conserved	ZUnknown	1548	1773	164	-0.785	0.000212886	0	0	-1.742	1.35948e-12	0	1	0.218	0.72948	0	0	0.5428	0.0445158	0	0	-0.919	0.0049374	0	0	0.14	0.768226	0	0	-0.138	0.732544	0	0	-1.032	0.000967797	0	1	0.204	0.323	0.018	1	0	0	-0.435	0.363324	0	0
Tb927.3.3260	hypothetical protein, conserved, kinetoplastid-specific, poly(E) repeats	ZUnknown	969	1196	168	-0.489	0.0106041	0	0	-0.776	0.00030978	0	0	0.368	0.353075	0	0	0.7128	0.0254847	0	0	-0.853	0.00277516	0	0	-0.939	0.000974078	0	0	-0.416	0.184184	0	0	-1.266	1.73659e-06	0	1	0.218	-0.432	-0.381	0.73883	0	0	0.02	0.971512	0	0
Tb927.9.8550	Domain of unknown function (DUF947), putative	ZUnknown	633	0	0	-0.995	3.40188e-06	0	0	-1.801	7.17392e-12	0	1	-0.045	0.964357	0	0	0.1388	0.685748	0	0	-0.209	0.592673	0	0	-0.024	0.96461	0	0	-0.918	0.0115185	0	0	-1.135	0.000663468	0	1	0.22	0.142	0.345	0.817041	0	0	0.235	0.649718	0	0
Tb927.2.2090	hypothetical protein	ZUnknown	2937	3774	319	-0.489	0.0377779	0	0	-1.246	1.71921e-05	0	1	0.078	0.938287	0	0	0.3153	0.351829	0	0	-1.323	0.000648068	0	1	-0.142	0.801375	0	0	0.177	0.700848	0	0	-1.121	0.00279017	0	1	0.226	0.796	-0.057	0.995756	0	0	0.386	0.550906	0	0
Tb927.9.10200	hypothetical protein, conserved	ZUnknown	477	0	0	-0.479	0.112307	0	0	-1.15	0.00306819	0	1	0.123	0.924942	0	0	0.4102	0.532743	0	0	-0.188	0.672555	0	0	-0.168	0.76007	0	0	-1.145	0.0216363	0	0	-1.375	0.00451479	0	1	0.227	-0.024	0.029	1	0	0	-1.358	0.000702399	0	1
Tb927.9.4760	Protein of unknown function (DUF3128), putative	ZUnknown	1053	0	0	-0.146	0.519407	0	0	-0.106	0.741504	0	0	0.097	0.912091	0	0	0.0624	0.921548	0	0	-0.436	0.127426	0	0	-0.738	0.00956161	0	0	-0.683	0.0682795	0	0	-1.114	0.00123587	0	1	0.228	0.038	-0.131	0.956669	0	0	-1.485	3.98745e-07	0	1
Tb927.10.7120	hypothetical protein, conserved	ZUnknown	978	0	0	-0.507	0.0288486	0	0	-0.62	0.0200366	0	0	-0.248	0.706662	0	0	-0.4566	0.0935835	0	0	-0.746	0.049153	0	0	-0.45	0.309088	0	0	-0.739	0.0344485	0	0	-1.481	3.65749e-06	0	1	0.268	0.391	0.219	0.948119	0	0	-0.119	0.867204	0	0
Tb927.9.13460	Spt4/RpoE2 zinc finger, putative	ZUnknown	459	0	0	-1.659	3.59384e-09	0	1	-2.875	1.8407e-28	0	1	-0.308	0.578585	0	0	-0.0258	0.952768	0	0	-0.036	0.943511	0	0	-0.522	0.239268	0	0	-2.128	4.47224e-09	0	1	-2.147	4.45662e-12	0	1	0.288	-0.315	-0.116	0.976648	0	0	0.03	0.966557	0	0
Tb927.5.1690	hypothetical protein, conserved	ZUnknown	1389	2806	1128	-0.336	0.157189	0	0	-0.917	0.000246567	0	0	0.026	0.979897	0	0	0.4947	0.0143693	0	0	-1.184	4.06318e-05	0	1	-0.136	0.740995	0	0	-0.311	0.389593	0	0	-1.479	1.2211e-06	0	1	0.298	0.283	-0.234	0.927044	0	0	0.057	0.922921	0	0
Tb927.7.1220	hypothetical protein, conserved	ZUnknown	3225	0	0	-0.057	0.830733	0	0	-0.626	0.0110186	0	0	0.283	0.602104	0	0	0.5128	0.102153	0	0	-1.473	2.91916e-06	0	1	-0.084	0.859214	0	0	0.445	0.181423	0	0	-1.009	0.0010003	0	1	0.298	0.443	-0.181	0.94295	0	0	-0.619	0.125436	0	0
Tb927.2.6100	hypothetical protein, conserved	ZUnknown	1464	1742	126	-0.641	0.0143886	0	0	-1.481	4.34459e-07	0	1	0.044	0.971931	0	0	0.1685	0.577622	0	0	-1.586	2.41383e-05	0	1	-0.676	0.109069	0	0	-0.383	0.370886	0	0	-1.925	1.04688e-07	0	1	0.306	-0.075	-0.785	0.408032	0	0	0.301	0.636666	0	0
Tb927.5.820	hypothetical protein, conserved	ZUnknown	1035	3446	743	0.07	0.816923	0	0	-0.449	0.167035	0	0	0.309	0.660709	0	0	0.5717	0.182254	0	0	-1.625	1.15401e-05	0	1	-0.381	0.411063	0	0	0.143	0.767131	0	0	-1.482	5.93288e-05	0	1	0.331	0.053	0.157	0.976313	0	0	-0.271	0.673562	0	0
Tb927.11.8370	hypothetical protein, conserved	ZUnknown	2679	3333	575	-0.2	0.284929	0	0	-0.597	0.00181566	0	0	0.181	0.702386	0	0	0.3692	0.0287919	0	0	-0.839	0.000844261	0	0	-0.127	0.714763	0	0	-0.28	0.305331	0	0	-1.106	1.80825e-06	0	1	0.335	0.433	-0.301	0.816228	0	0	0.069	0.892631	0	0
Tb927.9.10680	RNA polymerase III RPC4, putative	ZUnknown	981	1262	261	-0.798	5.54265e-05	0	0	-1.453	1.19235e-08	0	1	-0.417	0.38796	0	0	-0.6152	0.139832	0	0	-1.135	9.98978e-05	0	1	-0.289	0.42047	0	0	0.079	0.85397	0	0	-1.083	0.000760341	0	1	0.337	-0.045	-0.035	0.99899	0	0	-0.772	0.0417621	0	0
Tb927.7.6690	Trypanosoma specific protein, unknown function	ZUnknown	1467	4584	2183	-0.279	0.443146	0	0	-1.283	0.00126427	0	1	0.084	0.953532	0	0	1.0241	8.46427e-05	1	0	-1.333	0.00326314	0	1	0.025	0.971293	0	0	-0.68	0.200836	0	0	-1.904	8.55493e-05	0	1	0.344	0.656	-0.175	0.976648	0	0	-0.871	0.223459	0	0
Tb927.11.4040	hypothetical protein, conserved	ZUnknown	831	1351	54	-0.351	0.117976	0	0	-1.048	0.000112277	0	1	0.346	0.546654	0	0	0.4417	0.214423	0	0	-0.571	0.121801	0	0	0.059	0.914308	0	0	-0.511	0.176911	0	0	-1.055	0.00189895	0	1	0.358	0.23	-0.144	0.976648	0	0	0.476	0.414685	0	0
Tb927.10.13140	hypothetical protein, conserved	ZUnknown	546	793	229	-1.058	0.00029103	0	1	-1.716	2.41484e-07	0	1	0.358	0.653579	0	0	0.6934	0.0297838	0	0	0.641	0.113056	0	0	-0.467	0.27619	0	0	-2.01	7.25916e-06	0	1	-1.307	0.00198813	0	1	0.392	0.2	0.52	0.649406	0	0	0.6	0.211444	0	0
Tb927.5.1230	hypothetical protein, conserved	ZUnknown	1452	2242	308	-0.82	0.00625712	0	0	-1.746	1.04239e-06	0	1	-0.218	0.841026	0	0	0.1166	0.761715	0	0	-1.844	0.000129751	0	1	-0.525	0.379695	0	0	-0.149	0.796114	0	0	-1.949	1.16769e-05	0	1	0.392	0.457	0.142	0.97723	0	0	0.387	0.633911	0	0
Tb927.8.3160	hypothetical protein, conserved	ZUnknown	513	1944	748	-0.275	0.333589	0	0	-1.039	2.26193e-05	0	1	0.442	0.262969	0	0	0.7007	0.00941867	0	0	-0.087	0.823908	0	0	-0.349	0.341964	0	0	-1.906	1.03698e-08	0	1	-1.947	1.78984e-12	0	1	0.401	0.031	0.157	0.948758	0	0	-0.566	0.14302	0	0
Tb927.11.10120	hypothetical protein, conserved, various yeast/human matches at C-terminus, but no domains.	ZUnknown	2409	0	0	-0.502	0.00747109	0	0	-1.073	2.10742e-06	0	1	0.122	0.86256	0	0	0.4871	0.0219877	0	0	-1.07	8.32929e-05	0	1	-0.23	0.502165	0	0	-0.005	0.991439	0	0	-1.061	0.000262866	0	1	0.426	0.594	-0.355	0.74357	0	0	-0.296	0.476139	0	0
Tb927.9.8650	hypothetical protein, conserved	ZUnknown	306	1034	602	-0.05	0.908134	0	0	-0.383	0.328289	0	0	0.341	0.706662	0	0	0.2867	0.61469	0	0	0.955	0.0409029	0	0	-0.186	0.767135	0	0	-2.793	9.6858e-10	0	1	-1.827	2.54446e-05	0	1	0.443	0.23	0.161	0.976648	0	0	-0.873	0.140122	0	0
Tb927.11.3710	hypothetical protein, conserved	ZUnknown	1548	2532	802	-0.677	0.00955964	0	0	-0.937	0.0021402	0	0	-0.283	0.721113	0	0	-0.1572	0.631223	0	0	-0.978	0.0255837	0	0	-0.796	0.10153	0	0	-0.923	0.020745	0	0	-1.899	3.48245e-07	0	1	0.454	0.59	-0.184	0.976313	0	0	0.13	0.876081	0	0
Tb927.9.9640	hypothetical protein, conserved, 2 prefoldin domains, resemblance to myosin	ZUnknown	2958	0	0	-0.333	0.156847	0	0	-0.306	0.327658	0	0	-0.317	0.642961	0	0	-0.0774	0.858991	0	0	-1.29	0.000620409	0	1	-0.52	0.239055	0	0	0.228	0.603452	0	0	-1.036	0.00540913	0	1	0.486	0.544	-0.122	0.976648	0	0	0.421	0.494887	0	0
Tb927.10.3330	DDRGK domain containing protein, putative	ZUnknown	1050	1226	162	-0.773	0.0013632	0	0	-1.21	2.18742e-05	0	1	0.421	0.462951	0	0	0.8272	0.00808353	0	0	-0.017	0.972954	0	0	-0.473	0.275717	0	0	-1.226	0.00132029	0	1	-1.237	0.000593397	0	1	0.491	0.089	0.054	0.995756	0	0	-0.411	0.487277	0	0
Tb927.8.6780	hypothetical protein, conserved	ZUnknown	1185	1594	195	-0.995	1.48315e-07	0	0	-1.828	3.07471e-22	0	1	-0.158	0.737002	0	0	-0.2761	0.332328	0	0	-0.395	0.078016	0	0	0.15	0.585242	0	0	-0.787	0.00249145	0	0	-1.142	6.218e-07	0	1	0.494	-0.167	-0.406	0.336632	0	0	-0.273	0.31939	0	0
Tb927.6.3990	hypothetical protein, conserved	ZUnknown	2136	3308	666	-0.446	0.0440632	0	0	-1.103	1.4738e-05	0	1	0.503	0.279157	0	0	0.9469	2.26894e-05	0	0	-0.213	0.57313	0	0	-0.169	0.715098	0	0	-1.055	0.00174872	0	1	-1.248	9.35454e-05	0	1	0.519	1.336	0.31	0.909362	0	0	-0.008	0.990416	0	0
Tb927.11.16640	Uncharacterised protein family UPF0564, putative	ZUnknown	2328	0	0	-0.419	0.0862475	0	0	-1.448	1.87872e-07	0	1	0.238	0.740235	0	0	0.5029	0.0414143	0	0	-1.001	0.0133947	0	0	0.344	0.505446	0	0	-0.088	0.847937	0	0	-1.086	0.00206799	0	1	0.525	0.494	0.008	1	0	0	-0.301	0.658009	0	0
Tb927.4.3060	hypothetical protein, conserved, PLP dependent transferases like domain	ZUnknown	447	0	0	-0.944	0.0012693	0	0	-2.027	1.18377e-09	0	1	-0.6	0.356086	0	0	-0.3634	0.278257	0	0	-1.991	5.27453e-06	0	1	-0.205	0.746708	0	0	0.004	0.992836	0	0	-1.924	3.78028e-06	0	1	0.574	0.138	-0.334	0.92704	0	0	-0.82	0.190771	0	0
Tb927.3.3840	Family of unknown function (DUF572), putative	ZUnknown	1053	1215	21	-0.755	0.00011081	0	0	-1.604	4.24455e-13	0	1	0.124	0.846325	0	0	0.2867	0.257443	0	0	-0.823	0.00681968	0	0	-0.103	0.817007	0	0	-0.419	0.190268	0	0	-1.227	6.86877e-06	0	1	0.59	0.189	-0.194	0.93919	0	0	0.307	0.500086	0	0
Tb927.7.6100	hypothetical protein	ZUnknown	480	2940	2184	-0.75	0.0114141	0	0	-2.221	3.13854e-13	0	1	0.03	0.979994	0	0	0.1319	0.786559	0	0	0.023	0.966975	0	0	0.767	0.0985131	0	0	-1.54	9.93635e-05	0	1	-1.521	2.86002e-05	0	1	0.598	0.317	-0.055	0.996305	0	0	0.576	0.33798	0	0
Tb927.9.10790	hypothetical protein, trypanosoma-specific	ZUnknown	918	3193	1834	0.018	0.953422	0	0	0.076	0.803113	0	0	0.198	0.769627	0	0	0.34	0.363085	0	0	-0.904	0.00319937	0	0	-0.721	0.027283	0	0	-0.681	0.0492103	0	0	-1.563	5.07016e-07	0	1	0.627	0.64	-0.215	0.937992	0	0	-0.598	0.176896	0	0
Tb927.7.6910	MORN repeat-containing protein	ZUnknown	2472	0	0	-0.462	0.0703723	0	0	-1.22	5.36152e-05	0	1	-0.118	0.90671	0	0	0.4166	0.273355	0	0	-1.462	1.77457e-05	0	1	-0.095	0.850122	0	0	0.042	0.936279	0	0	-1.351	0.000444409	0	1	0.63	0.451	-0.273	0.919775	0	0	-1.139	0.00695027	0	1
Tb927.3.1010	hypothetical protein, conserved, Trypanosoma-specific	ZUnknown	1803	2669	674	-0.215	0.401563	0	0	0.109	0.768408	0	0	-0.364	0.614177	0	0	0.0687	0.893073	0	0	-0.733	0.0530701	0	0	-0.87	0.0308449	0	0	-0.347	0.450439	0	0	-1.05	0.00988113	0	1	0.648	0.553	-0.093	0.98796	0	0	0.408	0.537159	0	0
Tb927.3.3350	hypothetical protein, conserved	ZUnknown	1557	0	0	-0.282	0.160039	0	0	-0.676	0.00521802	0	0	0.173	0.791077	0	0	0.578	0.049257	0	0	-1.269	6.14905e-05	0	1	-0.461	0.20725	0	0	0.084	0.831762	0	0	-1.177	7.63143e-05	0	1	0.65	-0.25	0.22	0.937992	0	0	-0.755	0.0784474	0	0
Tb927.5.2050	Putative methyltransferase, putative	ZUnknown	1107	1271	141	-0.316	0.259494	0	0	-1.804	2.50478e-12	0	1	0.512	0.250603	0	0	0.9616	3.38847e-05	0	0	-1.221	0.000189543	0	1	0.401	0.319731	0	0	-0.513	0.145711	0	0	-1.722	2.27091e-08	0	1	0.726	-0.173	-0.213	0.941812	0	0	-0.566	0.24045	0	0
Tb927.8.3590	hypothetical protein, conserved	ZUnknown	1959	0	0	-0.301	0.156847	0	0	-0.369	0.174416	0	0	-0.131	0.868794	0	0	-0.2734	0.0626184	0	0	-1.103	0.00206109	0	1	-0.523	0.207295	0	0	-0.069	0.870985	0	0	-1.165	0.000317665	0	1	0.731	0.598	0.408	0.816739	0	0	0.213	0.735887	0	0
Tb927.10.11880	hypothetical protein, conserved	ZUnknown	2130	2874	544	-0.373	0.145622	0	0	-1.048	0.000200917	0	1	-0.053	0.960458	0	0	-0.1465	0.679998	0	0	-1.924	3.6799e-08	0	1	-0.312	0.481095	0	0	0.799	0.0309024	0	0	-1.077	0.00289241	0	1	0.762	0.732	-0.453	0.73883	0	0	-0.449	0.378855	0	0
Tb927.9.4250	hypothetical protein, conserved	ZUnknown	1116	0	0	-1.122	2.30107e-07	0	1	-1.879	1.36261e-17	0	1	-0.301	0.507032	0	0	-0.4069	0.0240018	0	0	0.326	0.365599	0	0	0.322	0.419411	0	0	-1.469	9.77309e-07	0	1	-1.141	3.20359e-05	0	1	0.79	0.206	0.103	0.976648	0	0	0.372	0.451971	0	0
Tb927.11.13490	hypothetical protein, conserved	ZUnknown	1116	0	0	-0.6	0.06872	0	0	-0.371	0.332046	0	0	-0.628	0.343692	0	0	-0.3577	0.594175	0	0	0.26	0.38807	0	0	-0.317	0.306523	0	0	-1.804	4.93694e-05	0	1	-1.499	0.000600311	0	1	0.799	0.327	0.118	0.962562	0	0	-2.025	2.49614e-15	0	1
Tb927.4.2840	hypothetical protein, conserved	ZUnknown	750	0	0	-0.67	0.0106622	0	0	-1.078	0.000875984	0	1	0.045	0.973685	0	0	0.1656	0.551124	0	0	0.594	0.228487	0	0	-0.202	0.759932	0	0	-1.672	7.19274e-05	0	1	-1.083	0.00882676	0	1	0.802	0.135	0.42	0.891236	0	0	0.034	0.970743	0	0
Tb927.11.2250	hypothetical protein, conserved, kineto-specific	ZUnknown	726	0	0	-1.08	0.000275743	0	1	-2.608	1.23761e-18	0	1	-0.496	0.373982	0	0	0.1312	0.685347	0	0	-1.421	0.000138812	0	1	0.241	0.635788	0	0	-0.778	0.0495586	0	0	-2.154	1.18602e-09	0	1	0.811	0.761	0.082	0.988337	0	0	-0.688	0.214794	0	0
Tb927.11.15190	Domain of unknown function (DUF4200), putative	ZUnknown	2049	0	0	-0.544	0.00339286	0	0	-0.609	0.00931273	0	0	0.015	0.987282	0	0	0.0307	0.93282	0	0	-0.02	0.963737	0	0	-0.572	0.114995	0	0	-1.059	0.000515639	0	1	-1.075	0.000238511	0	1	0.85	0.051	-0.091	0.98016	0	0	0.595	0.213306	0	0
Tb927.10.14500	hypothetical protein, conserved	ZUnknown	1014	2385	1271	-0.547	0.0275439	0	0	-0.9	0.00293079	0	0	-0.142	0.877959	0	0	-0.2937	0.305177	0	0	-0.587	0.120172	0	0	-0.248	0.602419	0	0	-0.919	0.0200311	0	0	-1.481	7.91293e-05	0	1	0.854	0.621	0.04	1	0	0	-0.417	0.448157	0	0
Tb927.3.5010	hypothetical protein, conserved	ZUnknown	582	1763	873	-0.051	0.882276	0	0	0.761	0.0114386	0	0	-0.181	0.839356	0	0	0.0124	0.978274	0	0	0.354	0.454205	0	0	-1.315	0.00274672	0	1	-1.622	3.31641e-05	0	1	-1.269	0.000760533	0	1	0.868	0.218	0.034	1	0	0	0.328	0.64993	0	0
Tb927.11.11010	hypothetical protein, conserved	ZUnknown	1047	1788	633	-1.112	2.45908e-05	0	1	-1.678	3.03216e-06	0	1	-0.503	0.520912	0	0	-0.1904	0.685179	0	0	-0.952	0.0337971	0	0	-0.364	0.520428	0	0	-0.562	0.264849	0	0	-1.458	0.00153797	0	1	0.908	0.713	0.025	1	0	0	0.119	0.890176	0	0
Tb927.6.1660	hypothetical protein, conserved	ZUnknown	1713	0	0	-0.16	0.540861	0	0	-0.245	0.453481	0	0	0.128	0.890511	0	0	0.0294	0.942976	0	0	-0.243	0.603682	0	0	-0.5	0.313566	0	0	-0.951	0.0140832	0	0	-1.193	0.00132445	0	1	0.913	0.399	0.368	0.90377	0	0	0.222	0.766011	0	0
Tb927.11.10540	hypothetical protein, conserved	ZUnknown	2568	2931	203	-0.467	0.0320438	0	0	-1	2.74573e-05	0	0	-0.403	0.391896	0	0	-0.0899	0.820608	0	0	-1.61	7.32519e-07	0	1	-0.161	0.722159	0	0	0.579	0.0733914	0	0	-1.012	0.00101142	0	1	1.13	0.277	0.087	0.985193	0	0	-0.209	0.71884	0	0
Tb927.7.6210	hypothetical protein, conserved	ZUnknown	786	1774	634	-0.86	0.0037544	0	0	-2.874	1.21597e-21	0	1	0.391	0.497305	0	0	0.8205	0.000786183	0	0	-0.446	0.304932	0	0	1.059	0.0211664	0	0	-0.783	0.0496704	0	0	-1.219	0.000659369	0	1	1.222	0.663	0.119	0.97723	0	0	-0.417	0.505051	0	0
Tb927.11.10830	hypothetical protein	ZUnknown	483	0	0	-0.387	0.121337	0	0	-1.658	3.54005e-10	0	1	0.618	0.132286	0	0	0.9902	0.00433304	0	0	-0.831	0.00951354	0	0	0.302	0.455301	0	0	-0.54	0.139895	0	0	-1.337	2.31954e-05	0	1	#DIV/0!	#DIV/0!	-0.019	1	0	0	-0.152	0.795302	0	0
Tb927.3.5780	hypothetical protein	ZUnknown	528	0	0	-0.03	0.958563	0	0	2.863	3.52503e-07	1	0	0.326	0.70455	0	0	0.6409	0.0506448	0	0	0	1	0	0	-0.427	0.657112	0	0	-5.011	2.91078e-21	0	1	-5.88	1.5032e-31	0	1	#DIV/0!	#DIV/0!	0	1	0	0	-0.089	0.913909	0	0
Tb927.11.6860	hypothetical protein	ZUnknown	549	3003	291	-0.261	0.521082	0	0	-0.976	0.0100754	0	0	-0.132	0.912091	0	0	0.0377	0.951528	0	0	0.229	0.642706	0	0	0.41	0.446817	0	0	-1.997	1.79497e-05	0	1	-1.747	0.000129913	0	1	#DIV/0!	#DIV/0!	-0.417	0.875745	0	0	-1.528	0.00357683	0	1
Tb927.9.15350	hypothetical protein, conserved	ZUnknown	2067	0	0	0.322	0.51497	0	0	0.201	0.740619	0	0	-0.171	0.916097	0	0	-0.3236	0.62135	0	0	-0.673	0.145073	0	0	0.855	0.10153	0	0	-1.211	0.0561005	0	0	-1.904	0.00156858	0	1	#DIV/0!	#DIV/0!	-0.645	0.661513	0	0	-3.163	9.11448e-13	0	1
Tb927.9.9550	hypothetical protein, conserved, no yeast or human match	ZUnknown	639	1139	388	-0.858	0.00145707	0	0	-1.396	0.000116471	0	1	-0.3	0.75929	0	0	-0.0239	0.960528	0	0	-0.893	0.0408467	0	0	-0.414	0.44106	0	0	-0.673	0.173661	0	0	-1.501	0.000978642	0	1	#DIV/0!	#DIV/0!	-0.898	0.391013	0	0	-0.264	0.721824	0	0
Tb927.11.7060	acidocalcisomal pyrophosphatase (VSP1)	Acidocalcisome	1245	1795	536	0.231	0.100794	0	0	0.566	0.000442553	0	0	-0.093	0.850554	0	0	-0.36	0.122983	0	0	-0.148	0.474901	0	0	-0.312	0.129525	0	0	-0.218	0.364868	0	0	-0.364	0.100681	0	0	-0.626	-0.256	-0.257	0.769886	0	0	0.404	0.150458	0	0
Tb927.9.3280	acidocalcisomal exopolyphosphatase	Acidocalcisome	1152	0	0	0.35	0.0798801	0	0	0.559	0.0672764	0	0	0.362	0.5846	0	0	0.2835	0.43342	0	0	0.532	0.227915	0	0	-0.159	0.793549	0	0	-0.371	0.38903	0	0	0.157	0.734542	0	0	-0.346	-0.505	-0.272	0.941001	0	0	0.42	0.531322	0	0
Tb927.11.12220	catalytic subunit of the vacuolar transporter chaperone 4, polyphosphate polymerase, Vtc4	Acidocalcisome	2382	0	0	0.628	0.000601076	0	0	1.5	6.49306e-15	1	0	0.097	0.875659	0	0	-0.1682	0.373984	0	0	0.864	0.000549471	0	0	-0.556	0.0296917	0	0	-0.618	0.0280708	0	0	0.243	0.411786	0	0	0.371	0.112	0.261	0.863565	0	0	0.192	0.654265	0	0
Tb927.10.6500	amino acid transporter, putative,amino acid permease, putative	Amino.acid.transport	1362	2005	576	0.097	0.695887	0	0	0.256	0.445429	0	0	0.118	0.905235	0	0	-0.0913	0.695073	0	0	1.17	0.00591219	1	0	0.063	0.920773	0	0	-0.938	0.0218128	0	0	0.221	0.629448	0	0	-0.792	-0.956	-0.612	0.694631	0	0	0.291	0.687593	0	0
Tb927.11.15840	Amino acid transporter AAT16 Lys, Arg, high affinity Lysine	Amino.acid.transport	1389	2337	925	0.139	0.608272	0	0	0.5	0.126312	0	0	-0.614	0.289836	0	0	-0.5389	0.194331	0	0	0.736	0.0750753	0	0	-0.009	0.986619	0	0	0.043	0.936491	0	0	0.762	0.0677794	0	0	-0.543	0.068	0.91	0.3505	0	0	-0.682	0.266477	0	0
Tb927.8.5450	amino acid transporter, putative (AAT6)	Amino.acid.transport	1467	2682	1029	0.125	0.616688	0	0	0.527	0.0720325	0	0	0.007	0.99541	0	0	-0.4303	0.0843579	0	0	1.156	0.00190186	1	0	-0.352	0.443357	0	0	-0.908	0.0149006	0	0	0.232	0.591036	0	0	-0.164	-0.456	-0.511	0.75082	0	0	0.417	0.497433	0	0
Tb927.4.3930	amino acid transporter, putative	Amino.acid.transport	1362	2496	787	-0.245	0.27903	0	0	-0.139	0.705453	0	0	-0.591	0.319018	0	0	-1.1947	4.52151e-07	0	1	0.647	0.110856	0	0	0.446	0.347428	0	0	-0.156	0.757802	0	0	0.473	0.286771	0	0	-0.04	0.602	0.531	0.759085	0	0	-0.139	0.855957	0	0
Tb927.10.9850	amino acid transporter, putative	Amino.acid.transport	1689	0	0	-0.131	0.54679	0	0	0.005	0.990071	0	0	-0.44	0.341003	0	0	-0.5284	0.000389774	0	0	1.311	0.000253393	1	0	0.561	0.152406	0	0	-0.571	0.102063	0	0	0.733	0.0216879	0	0	0.515	0.642	0.392	0.837482	0	0	0.204	0.748489	0	0
Tb927.9.10340	Polyamine transporter 1 (TbPOT1)	Amino.acid.transport	1479	0	0	0.195	0.411507	0	0	0.263	0.420314	0	0	-0.144	0.873311	0	0	-0.1895	0.475615	0	0	1.174	2.59886e-05	1	0	0.546	0.0580055	0	0	-0.169	0.726131	0	0	0.96	0.0110777	0	0	0.705	0.161	1.028	0.00723266	1	0	0.396	0.302389	0	0
Tb927.6.4660	cationic amino acid transporter, putative	Amino.acid.transport	1620	2307	604	0.211	0.355405	0	0	0.761	0.0106359	0	0	-0.237	0.767917	0	0	-0.3594	0.0610194	0	0	0.747	0.0932486	0	0	-0.351	0.514561	0	0	-0.266	0.563343	0	0	0.477	0.247571	0	0	1.547	-0.239	0.458	0.846722	0	0	0.247	0.745082	0	0
Tb927.9.1960	nitrilase, putative	Amino.acids	822	995	10	-0.006	0.984901	0	0	0.244	0.482438	0	0	-0.073	0.947819	0	0	0.1363	0.796013	0	0	0.106	0.823634	0	0	-0.503	0.280857	0	0	0.039	0.942642	0	0	0.119	0.813461	0	0	-1.893	-1.4	-0.207	0.955244	0	0	0.664	0.232098	0	0
Tb927.9.12320	cystathione gamma lyase, putative	Amino.acids	1233	2008	727	-0.277	0.194693	0	0	-0.511	0.114252	0	0	-0.286	0.722635	0	0	-0.7757	0.000619448	0	0	0.301	0.511022	0	0	0.381	0.460712	0	0	-0.051	0.923728	0	0	0.246	0.598871	0	0	-1.652	-1.503	-0.044	1	0	0	0.217	0.784569	0	0
Tb927.5.3800	glutamine hydrolysing (not ammonia-dependent) carbomoyl phosphate synthase, putative	Amino.acids	5502	0	0	0.864	0.000541057	0	0	0.586	0.030309	0	0	0.658	0.140323	0	0	0.8612	0.0188933	0	0	-0.215	0.565172	0	0	0.772	0.0339464	0	0	-0.476	0.191808	0	0	-0.686	0.0527043	0	0	-1.566	0.593	0.167	0.963383	0	0	-1.32	0.00188177	0	1
Tb927.11.2230	carnitine O-acetyltransferase, putative (CAT)	Amino.acids	2214	0	0	-0.289	0.279847	0	0	-0.718	0.0454438	0	0	0.119	0.917096	0	0	-0.4389	0.0281143	0	0	-0.223	0.614284	0	0	0.322	0.519586	0	0	-0.553	0.247901	0	0	-0.755	0.103866	0	0	-1.126	-0.17	-0.966	0.255982	0	0	0.202	0.783195	0	0
Tb927.8.2020	agmatinase, putative	Amino.acids	996	1305	225	-0.06	0.723557	0	0	0.079	0.733623	0	0	0.186	0.711476	0	0	0.088	0.769851	0	0	0.804	0.00483151	0	0	-0.101	0.795782	0	0	-0.757	0.00696412	0	0	0.051	0.876677	0	0	-0.986	-0.733	0.267	0.885226	0	0	-0.106	0.839062	0	0
Tb927.11.9670	glycine synthase, aminomethyltransferase, mitochondrial, putative (GCVT1)	Amino.acids	1128	1643	481	-0.148	0.552	0	0	0.486	0.11662	0	0	-0.47	0.422602	0	0	-0.4238	0.181173	0	0	0.521	0.261196	0	0	-0.712	0.143287	0	0	-0.39	0.375037	0	0	0.131	0.782487	0	0	-0.961	-0.697	-0.099	0.987611	0	0	0.231	0.766517	0	0
Tb927.10.470	choline dehydrogenase, putative	Amino.acids	1578	0	0	-0.303	0.21789	0	0	-0.827	0.00476066	0	0	0.186	0.821511	0	0	0.0447	0.920272	0	0	0.731	0.0688396	0	0	0.785	0.0677145	0	0	0.1	0.837251	0	0	0.827	0.0278784	0	0	-0.821	-0.257	0.522	0.746656	0	0	-0.23	0.739546	0	0
Tb927.10.4000	methylglutaconyl-CoA hydratase, mitochondrial precursor, putative	Amino.acids	834	1435	382	-0.592	0.00390784	0	0	-0.852	0.0048094	0	0	-0.764	0.113267	0	0	-0.6455	0.121608	0	0	-0.473	0.218369	0	0	0.133	0.801415	0	0	0.836	0.0346978	0	0	0.362	0.399832	0	0	-0.734	-0.322	0.222	0.944368	0	0	0.404	0.486727	0	0
Tb927.7.5920	mercaptopyruvate sulfurtransferase, putative (MST)	Amino.acids	1125	1579	316	-0.582	0.000436402	0	0	-0.575	0.0187948	0	0	-0.84	0.0106035	0	0	-0.8403	0.0085677	0	0	0.811	0.00702396	0	0	0.384	0.24569	0	0	-0.072	0.86499	0	0	0.758	0.0128568	0	0	-0.665	0.145	0.166	0.943481	0	0	0.345	0.401053	0	0
Tb927.1.3000	amidohydrolase, putative	Amino.acids	1209	1643	405	-0.325	0.0883321	0	0	-0.783	0.00218334	0	0	0.052	0.953768	0	0	-0.1101	0.810286	0	0	0.004	0.994394	0	0	0.568	0.140837	0	0	-0.264	0.489106	0	0	-0.261	0.479866	0	0	-0.474	-0.389	0.029	1	0	0	-0.519	0.324615	0	0
Tb927.10.3660	aspartate aminotransferase	Amino.acids	1212	1696	324	-0.06	0.821435	0	0	-0.356	0.273072	0	0	-0.359	0.601372	0	0	-0.4362	0.328658	0	0	0.822	0.00371509	0	0	0.902	0.00213467	0	0	-0.104	0.833623	0	0	0.678	0.0935364	0	0	-0.45	-0.068	-0.585	0.456486	0	0	1.258	0.000499953	1	0
Tb927.1.1270	homocysteine S-methyltransferase, putative	Amino.acids	1302	0	0	0.878	9.47565e-05	0	0	0.448	0.165129	0	0	1.031	0.0194165	0	0	1.1717	2.01946e-05	1	0	1.02	0.0163218	0	0	0.643	0.178493	0	0	-0.667	0.110799	0	0	0.345	0.435254	0	0	-0.436	0.589	-0.501	0.807347	0	0	0.235	0.757806	0	0
Tb927.1.870	deoxyhypusine synthase, putative	Amino.acids	1029	1616	365	-0.453	0.0165147	0	0	-0.36	0.177781	0	0	-0.717	0.0660522	0	0	-0.3882	0.31491	0	0	0.717	0.0078255	0	0	0.193	0.553228	0	0	0.194	0.632773	0	0	0.861	0.00790485	0	0	-0.384	-0.689	0.25	0.846722	0	0	-0.135	0.743614	0	0
Tb927.11.6630	3-methylcrotonoyl-CoA carboxylase beta subunit, putative	Amino.acids	1839	2672	827	0.11	0.674	0	0	0.439	0.170591	0	0	-0.052	0.965057	0	0	0.1032	0.81627	0	0	0.515	0.167793	0	0	-0.079	0.883977	0	0	0.291	0.5284	0	0	0.8	0.0460272	0	0	-0.219	-0.017	0.198	0.952367	0	0	0.826	0.092348	0	0
Tb927.7.1910	pyridoxal phosphate containing glycine decarboxylase, putative	Amino.acids	2913	3742	757	0.34	0.0119039	0	0	0.232	0.196471	0	0	0.186	0.627534	0	0	-0.0318	0.938128	0	0	0.199	0.254752	0	0	0.471	0.00575786	0	0	-0.267	0.272657	0	0	-0.08	0.765876	0	0	-0.215	-0.342	0.3	0.590647	0	0	-0.447	0.0594446	0	0
Tb927.9.2010	kynureninase, putative	Amino.acids	1392	0	0	-0.306	0.250517	0	0	-1.449	3.26768e-07	0	1	-0.434	0.449429	0	0	0.0313	0.951995	0	0	-1.092	0.00223338	0	1	1.057	0.00665724	1	0	0.761	0.042678	0	0	-0.307	0.462984	0	0	-0.159	0.127	0.186	0.957141	0	0	-0.946	0.0497227	0	0
Tb927.10.2750	deoxyhypusine synthase	Amino.acids	1386	2379	369	0.221	0.183494	0	0	0.5	0.029188	0	0	-0.034	0.970714	0	0	-0.1308	0.666036	0	0	0.635	0.0116091	0	0	-0.148	0.631847	0	0	-0.436	0.180262	0	0	0.177	0.603688	0	0	-0.08	0.231	0.625	0.205619	0	0	-0.093	0.835809	0	0
Tb927.7.6940	glutaminyl cyclase, putative	Amino.acids	2244	2957	472	-0.708	1.24907e-05	0	0	-1.054	3.07976e-06	0	1	-0.212	0.713847	0	0	-0.0839	0.820248	0	0	-0.152	0.630805	0	0	0.114	0.775504	0	0	-0.549	0.0823986	0	0	-0.664	0.0257112	0	0	0.014	0.4	-0.441	0.637063	0	0	0.537	0.170531	0	0
Tb927.8.6060	2-amino-3-ketobutyrate coenzyme A ligase, putative	Amino.acids	1215	1824	418	0.113	0.659843	0	0	0.645	0.00989797	0	0	-0.512	0.260855	0	0	-0.9319	4.47546e-05	0	0	1.119	8.25833e-05	1	0	-0.352	0.281997	0	0	-0.161	0.685951	0	0	0.935	0.00359154	0	0	0.274	-0.023	0.591	0.420157	0	0	0.779	0.0410781	0	0
Tb927.11.1560	1,2-Dihydroxy-3-keto-5-methylthiopentene dioxygenase, putative	Amino.acids	996	1243	141	0.046	0.886917	0	0	-0.325	0.307901	0	0	0.021	0.984677	0	0	-0.2599	0.232043	0	0	0.194	0.664641	0	0	0.61	0.174241	0	0	-0.868	0.0246614	0	0	-0.675	0.0828375	0	0	0.278	0.577	0.449	0.815508	0	0	-0.059	0.941057	0	0
Tb927.10.4460	leucine carboxyl methyltransferase, putative	Amino.acids	903	0	0	-0.166	0.554256	0	0	0.265	0.413985	0	0	-0.452	0.44596	0	0	-0.4946	0.0807322	0	0	1.2	0.00459124	1	0	-0.362	0.480822	0	0	-0.432	0.323742	0	0	0.759	0.0510311	0	0	0.3	0.191	-0.097	0.986173	0	0	0.362	0.597618	0	0
Tb927.2.4590	branched-chain amino acid aminotransferase, putative	Amino.acids	1104	2218	1039	0.104	0.69487	0	0	0.24	0.472866	0	0	-0.007	0.99541	0	0	-0.0926	0.732098	0	0	0.634	0.0899831	0	0	-0.14	0.791428	0	0	-0.955	0.0146644	0	0	-0.343	0.437778	0	0	0.372	-0.142	-0.984	0.178268	0	0	-0.115	0.872405	0	0
Tb927.11.1670	ISCS2, NFS cysteine desulfurase	Amino.acids	1314	0	0	0.771	0.000958362	0	0	1.285	5.20148e-06	1	0	0.349	0.592437	0	0	0.2014	0.433135	0	0	0.775	0.0329608	0	0	-0.412	0.326933	0	0	0.111	0.817398	0	0	0.872	0.0210823	0	0	0.388	0.331	0.238	0.939429	0	0	0.617	0.230408	0	0
Tb927.8.3130	S-adenosyl-methyltransferase mraW-like protein, putative	Amino.acids	1425	0	0	0.516	0.000187081	0	0	0.842	5.25921e-06	0	0	0.267	0.47989	0	0	0.2421	0.384456	0	0	0.455	0.0947077	0	0	-0.168	0.604613	0	0	0.106	0.746381	0	0	0.557	0.0225803	0	0	0.408	0.041	0.425	0.575084	0	0	-0.033	0.94779	0	0
Tb927.7.1110	asparagine synthetase a, putative	Amino.acids	1056	0	0	-0.065	0.7591	0	0	-0.073	0.77537	0	0	-0.424	0.285554	0	0	-0.6581	0.0077693	0	0	0.376	0.225807	0	0	0.462	0.165611	0	0	-0.308	0.322536	0	0	0.066	0.852889	0	0	0.432	-0.074	0.318	0.864114	0	0	-0.032	0.959761	0	0
Tb927.10.11970	glutamine aminotransferase (GlnAT)	Amino.acids	1290	2493	1078	-0.593	0.0236001	0	0	-0.655	0.0659375	0	0	-0.506	0.47259	0	0	-0.9741	0.00215701	0	0	1.193	0.00772187	1	0	0.329	0.561973	0	0	-0.297	0.570864	0	0	0.878	0.0516751	0	0	0.541	0.376	-0.479	0.854681	0	0	0.441	0.552944	0	0
Tb927.5.1280	alanine racemase, putative	Amino.acids	774	0	0	0.048	0.86413	0	0	0.402	0.234572	0	0	-0.066	0.954092	0	0	-0.4046	0.121123	0	0	0.114	0.806529	0	0	-0.69	0.106527	0	0	0.13	0.801569	0	0	0.213	0.662623	0	0	0.56	-0.148	0.473	0.794156	0	0	0.206	0.768289	0	0
Tb927.7.4390	threonine synthase, putative	Amino.acids	2028	2380	317	-0.49	0.066809	0	0	-0.885	0.00912041	0	0	-0.29	0.741468	0	0	-0.7588	0.00835757	0	0	0.346	0.439893	0	0	0.421	0.401413	0	0	0.628	0.170994	0	0	0.955	0.0291942	0	0	0.674	-0.256	0.852	0.418117	0	0	0.854	0.146185	0	0
Tb927.7.5560	glucosamine-fructose-6-phosphate aminotransferase, putative	Amino.acids	1980	4093	1616	0.189	0.215121	0	0	0.342	0.0948646	0	0	-0.069	0.913972	0	0	-0.1037	0.700189	0	0	0.174	0.542542	0	0	0.025	0.948931	0	0	0.461	0.0923429	0	0	0.637	0.0129444	0	0	0.708	0.518	0.61	0.269728	0	0	0.151	0.739044	0	0
Tb11.02.5400	cystathionine beta-synthase, putative	Amino.acids	1089	1212	33	-0.69	0.0170861	0	0	-1.824	4.97938e-08	0	1	0.13	0.907821	0	0	0.0562	0.905902	0	0	-0.435	0.393898	0	0	0.842	0.11647	0	0	0.946	0.0335745	0	0	0.515	0.2814	0	0	#DIV/0!	#DIV/0!	0.476	0.866788	0	0	0.231	0.78745	0	0
Tb927.7.5490	arginine N-methyltransferase, type III (PRMT7)	Arg.methylation	1173	2000	248	-0.678	0.00274957	0	0	-1.149	0.000216763	0	1	-1.001	0.0285983	0	0	-0.5724	0.243324	0	0	-0.79	0.0122606	0	0	0.33	0.394184	0	0	0.819	0.0461602	0	0	0.065	0.897356	0	0	-0.905	-0.507	0.441	0.716225	0	0	-0.104	0.859155	0	0
Tb927.10.3560	arginine N-methyltransferase, PRMT1 prozyme	Arg.methylation	1170	0	0	-0.116	0.674139	0	0	-0.395	0.218762	0	0	-0.146	0.875231	0	0	-0.1247	0.731165	0	0	1.001	0.0251192	0	0	0.685	0.173445	0	0	-0.975	0.0141426	0	0	0.02	0.969173	0	0	-0.883	-0.671	0.008	1	0	0	-0.485	0.487237	0	0
Tb927.5.3960	arginine N-methyltransferase, type I (PRMT6)	Arg.methylation	1107	0	97	-0.649	5.07725e-05	0	0	-1.192	1.36775e-08	0	1	-0.112	0.858889	0	0	-0.041	0.907577	0	0	0.275	0.395053	0	0	0.506	0.123152	0	0	-0.058	0.87504	0	0	0.212	0.495391	0	0	-0.579	0.087	-0.022	1	0	0	-0.034	0.952275	0	0
Tb927.1.4690	arginine N-methyltransferase (PRMT1)	Arg.methylation	1038	1822	613	-0.342	0.148362	0	0	-0.349	0.256206	0	0	-0.15	0.866394	0	0	-0.1713	0.517435	0	0	1.135	0.00612585	1	0	0.031	0.961761	0	0	-0.736	0.060355	0	0	0.392	0.339177	0	0	0.054	-0.053	-0.237	0.946263	0	0	0.371	0.573461	0	0
Tb927.10.640	arginine N-methyltransferase, type II (PRMT5)	Arg.methylation	2355	2771	397	0.569	0.00102611	0	0	0.973	2.23785e-05	0	0	0.372	0.42395	0	0	0.3728	0.180294	0	0	0.516	0.118617	0	0	-0.475	0.18781	0	0	-0.176	0.635101	0	0	0.336	0.316838	0	0	0.146	0.15	-0.137	0.976313	0	0	-0.355	0.492151	0	0
Tb927.11.11650	Cytoskeleton	BB	3021	0	0	-0.294	0.242167	0	0	-0.923	0.00286941	0	0	-0.018	0.987282	0	0	0.4621	0.328608	0	0	-1.236	0.00012004	0	1	0.244	0.557829	0	0	0.691	0.0914378	0	0	-0.485	0.258507	0	0	0.081	0.584	-0.247	0.925633	0	0	-0.608	0.181821	0	0
Tb927.9.11230	calmodulin-like protein, putative,EF hand containing protein	Calcium	426	0	0	0.534	0.0133328	0	0	0.855	0.00826881	0	0	0.448	0.509785	0	0	0.3519	0.457859	0	0	0.427	0.352031	0	0	-0.442	0.394184	0	0	-0.537	0.229974	0	0	-0.123	0.813692	0	0	-1.562	-1.375	-0.629	0.689366	0	0	0.28	0.702865	0	0
Tb927.10.2880	calcium channel protein, putative	Calcium	8082	8959	28	0.194	0.384668	0	0	-0.164	0.632312	0	0	0.11	0.909555	0	0	0.5526	0.12993	0	0	-0.057	0.890246	0	0	0.616	0.0996161	0	0	0.011	0.983854	0	0	-0.042	0.933026	0	0	-0.496	0.645	-0.334	0.866839	0	0	-0.986	0.0206133	0	0
Tb927.9.6130	calmodulin, putative	Calcium	474	1977	1309	0.039	0.910816	0	0	0.055	0.899783	0	0	-0.102	0.934959	0	0	-0.4685	0.0740389	0	0	0.931	0.0605124	0	0	0.62	0.282901	0	0	-1.003	0.0325015	0	0	-0.083	0.887646	0	0	-0.26	0.097	-0.211	0.974919	0	0	0.229	0.792774	0	0
Tb927.11.9790	calmodulin, putative	Calcium	492	752	200	0.337	0.243396	0	0	0.803	0.0205383	0	0	0.038	0.978311	0	0	0.045	0.922159	0	0	0.873	0.0587186	0	0	-0.59	0.266703	0	0	-0.127	0.820393	0	0	0.724	0.114826	0	0	-0.185	-0.643	0.168	0.976648	0	0	0.919	0.122676	0	0
Tb927.11.7940	calmodulin, putative	Calcium	465	0	0	0.617	0.0304547	0	0	1.158	0.000736001	1	0	0.151	0.891556	0	0	0.2602	0.612572	0	0	1.115	0.0099027	1	0	-0.724	0.125899	0	0	-0.272	0.611493	0	0	0.79	0.0862328	0	0	-0.1	-0.675	0.299	0.928973	0	0	0.742	0.201077	0	0
Tb927.4.3330	hypothetical protein, conserved, EF hand	Calcium	552	950	314	0.273	0.330809	0	0	0.359	0.337102	0	0	0.338	0.703183	0	0	0.2161	0.583349	0	0	1.606	0.000815651	1	0	0.159	0.817015	0	0	-1.06	0.0211144	0	0	0.526	0.274426	0	0	0.195	0.103	-0.404	0.911108	0	0	0.525	0.477328	0	0
Tb927.11.13020	calmodulin	Calcium	450	975	460	-0.088	0.777411	0	0	0.229	0.57823	0	0	-0.068	0.960858	0	0	-0.292	0.38913	0	0	0.609	0.209901	0	0	-0.595	0.282901	0	0	-0.876	0.0650931	0	0	-0.289	0.596223	0	0	0.245	-0.622	-0.756	0.623303	0	0	0.405	0.601365	0	0
Tb927.10.6960	hypothetical protein, conserved, EF hand superfamily (E-4)	Calcium	963	0	0	-0.181	0.3648	0	0	0.035	0.901664	0	0	-1.017	0.000934221	0	1	-1.2683	2.43414e-07	0	1	0.025	0.940091	0	0	0.424	0.143534	0	0	0.757	0.01374	0	0	0.772	0.0104774	0	0	0.279	0.132	0.543	0.455322	0	0	0.38	0.367086	0	0
Tb927.6.4710	calmodulin, putative	Calcium	2022	2883	781	0.087	0.662124	0	0	-0.039	0.900063	0	0	0.31	0.579342	0	0	0.6123	0.00211913	0	0	-0.441	0.177461	0	0	0.031	0.948304	0	0	0.111	0.786641	0	0	-0.325	0.368953	0	0	0.374	0.138	-0.455	0.706282	0	0	-0.341	0.494505	0	0
Tb927.11.3680	calmodulin, putative	Calcium	471	0	0	0.087	0.707478	0	0	0.817	0.000378246	0	0	-0.417	0.33892	0	0	-0.4496	0.110453	0	0	0.776	0.0260952	0	0	-0.604	0.0925349	0	0	-0.471	0.179109	0	0	0.3	0.367064	0	0	0.416	0.005	-0.323	0.870123	0	0	0.563	0.231843	0	0
Tb927.10.370	calcineurin B subunit, putative	Calcium	540	0	0	0.609	0.023578	0	0	0.892	0.0164968	0	0	0.2	0.856906	0	0	-0.0875	0.839032	0	0	-0.097	0.874089	0	0	-0.494	0.43297	0	0	0.794	0.106895	0	0	0.696	0.161515	0	0	0.547	-0.391	-0.284	0.946862	0	0	0.758	0.293274	0	0
Tb927.6.2720	calcium-binding protein, putative	Calcium	1080	0	0	-0.156	0.497479	0	0	0.062	0.832263	0	0	-0.004	0.996477	0	0	-0.0896	0.82996	0	0	1.16	0.000765297	1	0	-0.242	0.568971	0	0	-0.814	0.0148182	0	0	0.339	0.330251	0	0	0.594	0.325	0.012	1	0	0	0.54	0.27134	0	0
Tb927.7.3410	Centrin4 - basal bodies and bilobe	Cell.cycle	450	752	189	-0.136	0.482708	0	0	-0.019	0.948408	0	0	-0.306	0.516195	0	0	-0.2103	0.556523	0	0	0.03	0.940581	0	0	-0.198	0.628546	0	0	-0.502	0.10848	0	0	-0.473	0.122077	0	0	-1.165	-1.073	-0.385	0.794156	0	0	-0.135	0.813011	0	0
Tb927.8.4760	KKT20 Kinetochore protein	Cell.cycle	735	0	0	0.711	0.00688819	0	0	1.249	0.000194679	1	0	0.584	0.372128	0	0	0.5672	0.248501	0	0	1.299	0.00484212	1	0	-0.743	0.135483	0	0	-1.245	0.00645804	0	1	0.037	0.94864	0	0	-1.109	-0.909	-0.305	0.937116	0	0	-0.091	0.917006	0	0
Tb927.4.2260	Centrin1	Cell.cycle	549	0	0	0.138	0.505112	0	0	0.43	0.0944638	0	0	0.014	0.987282	0	0	-0.0505	0.899682	0	0	0.299	0.425254	0	0	-0.554	0.135476	0	0	-0.587	0.0943329	0	0	-0.281	0.434467	0	0	-1.064	-0.872	-0.662	0.434522	0	0	-0.115	0.852375	0	0
Tb927.11.11500	cyclin dependent kinase-binding protein, putative	Cell.cycle	1695	3129	1039	0.332	0.133624	0	0	0.412	0.141218	0	0	0.128	0.874224	0	0	0.1312	0.755132	0	0	-0.59	0.106621	0	0	0.106	0.839823	0	0	0.035	0.938348	0	0	-0.548	0.127351	0	0	-0.76	-0.003	0.461	0.777209	0	0	-0.539	0.320717	0	0
Tb927.3.2330	KKT17 Kinetochore protein	Cell.cycle	1857	3211	121	0.24	0.239393	0	0	0.515	0.0539547	0	0	0.206	0.76835	0	0	-0.007	0.986992	0	0	1.013	0.00539237	1	0	-0.064	0.90651	0	0	-1.098	0.00139827	0	1	-0.088	0.833939	0	0	-0.744	-0.876	-0.021	1	0	0	-0.041	0.955357	0	0
Tb927.11.2710	cell division cycle 45 (CDC45), putative	Cell.cycle	2058	0	0	0.199	0.24662	0	0	0.381	0.122482	0	0	0.068	0.932497	0	0	-0.0591	0.833757	0	0	0.769	0.0138714	0	0	0.131	0.758188	0	0	-0.673	0.0397504	0	0	0.105	0.779023	0	0	-0.683	0.133	-0.355	0.799241	0	0	-0.045	0.940962	0	0
Tb927.3.1610	CLK kinase	Cell.cycle	1980	0	0	0.015	0.936125	0	0	-0.1	0.680973	0	0	-0.183	0.731433	0	0	-0.0047	0.992265	0	0	0.023	0.944133	0	0	0.483	0.0918085	0	0	0.318	0.288777	0	0	0.34	0.243394	0	0	-0.566	0.617	-0.299	0.81698	0	0	-0.218	0.618112	0	0
Tb927.1.3230	cell division cycle protein, putative	Cell.cycle	2148	0	0	-0.193	0.227758	0	0	-0.526	0.00934552	0	0	-0.107	0.854454	0	0	-0.0234	0.957054	0	0	-0.958	6.11577e-05	0	0	-0.054	0.883107	0	0	0.409	0.137319	0	0	-0.547	0.0352646	0	0	-0.565	0.003	-0.29	0.779678	0	0	-0.821	0.00369557	0	0
Tb927.7.4860	KKT13 Kinetochore protein	Cell.cycle	1020	2356	1333	-0.15	0.563412	0	0	-0.23	0.549995	0	0	0.146	0.891767	0	0	0.0189	0.956518	0	0	-0.051	0.902478	0	0	-0.345	0.379728	0	0	-0.618	0.18992	0	0	-0.689	0.130944	0	0	-0.555	-0.415	-1.076	0.0237006	0	0	-0.502	0.258214	0	0
Tb927.4.3420	WEE1 protein kinase	Cell.cycle	1812	0	0	-0.5	3.24004e-05	0	0	-0.733	0.000254749	0	0	-0.411	0.231551	0	0	-0.1499	0.71272	0	0	-0.224	0.352095	0	0	0.211	0.436317	0	0	0.117	0.724169	0	0	-0.091	0.772719	0	0	-0.512	-0.063	-0.271	0.713139	0	0	-0.312	0.262792	0	0
Tb927.10.4310	prohibitin 2 (PHB2)	Cell.cycle	888	1288	285	-0.421	0.0300701	0	0	-0.748	0.00336607	0	0	-0.023	0.981203	0	0	-0.3082	0.135802	0	0	0.537	0.0886765	0	0	0.256	0.492561	0	0	-1.138	0.000646844	0	1	-0.627	0.0595717	0	0	-0.462	-1.134	0.49	0.60484	0	0	0.075	0.897377	0	0
Tb927.10.4990	CRK3 cdc2- like protein kinase	Cell.cycle	936	1260	291	0.497	0.046693	0	0	1.045	0.000280069	1	0	0.451	0.441686	0	0	0.2129	0.541985	0	0	1.389	0.000962843	1	0	-0.665	0.149633	0	0	-1.324	0.000582131	0	1	0.054	0.910315	0	0	-0.455	-0.719	-0.269	0.941498	0	0	0.495	0.44602	0	0
Tb927.10.15690	anaphase promoting complex, subunit 10-like protein	Cell.cycle	708	1126	357	0.207	0.535464	0	0	0.656	0.0487553	0	0	0.075	0.949672	0	0	-0.324	0.0948035	0	0	0.891	0.0427651	0	0	-1.003	0.0273082	0	0	-0.37	0.450504	0	0	0.493	0.280204	0	0	-0.42	-0.148	0.113	0.97723	0	0	0.153	0.828159	0	0
Tb927.11.10520	KKT2 kinetochore protein, tyrosine kinase, putative	Cell.cycle	3783	0	0	0.286	0.154024	0	0	0.239	0.411005	0	0	0.218	0.757474	0	0	0.5023	0.137605	0	0	-0.702	0.0184556	0	0	0.073	0.870524	0	0	0.329	0.386227	0	0	-0.352	0.35054	0	0	-0.368	0.555	-0.356	0.790223	0	0	-0.985	0.00665167	0	0
Tb927.7.1590	mitotic cyclin,cyclin CycB3 (CYC8)	Cell.cycle	1410	3559	1242	-0.016	0.959566	0	0	0.322	0.330965	0	0	-0.262	0.740634	0	0	-0.4849	0.0695169	0	0	1.209	0.00127138	1	0	-0.111	0.832606	0	0	-1.054	0.0104336	0	0	0.167	0.724338	0	0	-0.342	0.216	-0.329	0.897428	0	0	0.045	0.951259	0	0
Tb927.9.10920	KKT3 kinetochore protein, PK6 protein kinase,	Cell.cycle	3177	3586	370	0.183	0.0979343	0	0	0.293	0.0726944	0	0	0.002	0.996477	0	0	0.203	0.359127	0	0	-0.436	0.0497702	0	0	-0.128	0.655821	0	0	0.311	0.161183	0	0	-0.127	0.592912	0	0	-0.338	0.403	-0.008	1	0	0	0.059	0.895604	0	0
Tb927.11.14080	CYC2, G1 cyclin	Cell.cycle	636	5224	3763	0.431	0.0534988	0	0	0.09	0.803956	0	0	0.1	0.920205	0	0	0.7324	0.00022421	0	0	0.292	0.476902	0	0	0.705	0.0869777	0	0	0.039	0.940278	0	0	0.319	0.47046	0	0	-0.27	0.081	0.612	0.656206	0	0	-0.325	0.61774	0	0
Tb927.11.12310	CRK12 cdc2- like protein kinase	Cell.cycle	2310	3797	1052	-0.377	0.0420003	0	0	-1.068	1.36053e-06	0	1	0.085	0.90671	0	0	0.2992	0.485064	0	0	-0.84	0.00349234	0	0	0.381	0.267769	0	0	0.318	0.319647	0	0	-0.514	0.084493	0	0	-0.25	0.956	-0.005	1	0	0	-0.814	0.0249044	0	0
Tb927.7.7360	cdc2-related kinase (CRK2)	Cell.cycle	1038	1557	177	0.172	0.356035	0	0	0.321	0.128653	0	0	0.031	0.969313	0	0	-0.1004	0.821651	0	0	-0.415	0.0670925	0	0	-0.302	0.224709	0	0	-0.371	0.195023	0	0	-0.804	0.00134682	0	0	-0.214	-0.303	0.071	0.976648	0	0	-0.771	0.000648112	0	0
Tb927.9.3800	KKT18 Kinetochore protein	Cell.cycle	1797	0	0	-0.405	0.00717473	0	0	-0.379	0.0991032	0	0	-0.101	0.879975	0	0	-0.1085	0.710172	0	0	0.45	0.167384	0	0	-0.095	0.831774	0	0	-0.37	0.248721	0	0	0.075	0.833939	0	0	-0.21	0.017	-0.11	0.976648	0	0	0.45	0.33241	0	0
Tb927.8.4810	prohibitin 1 (PHB1)	Cell.cycle	834	1126	251	-0.325	0.148202	0	0	-0.385	0.256438	0	0	-0.097	0.928725	0	0	-0.3462	0.185791	0	0	0.876	0.0459299	0	0	0.138	0.826092	0	0	-0.677	0.116697	0	0	0.188	0.701275	0	0	-0.195	-0.526	0.364	0.911108	0	0	0.295	0.688142	0	0
Tb927.6.2150	cell division cycle protein 16, putative	Cell.cycle	1644	0	0	0.507	0.0121661	0	0	0.685	0.00640279	0	0	0.162	0.818314	0	0	0.1916	0.414116	0	0	1.273	0.000594537	1	0	0.681	0.0915992	0	0	-0.381	0.296476	0	0	0.887	0.00545741	0	0	-0.16	-0.324	0.355	0.879925	0	0	0.215	0.741379	0	0
Tb927.3.1750	rev7, putative,mitotic spindle checkpoint component, Mad2-like HORMA domain	Cell.cycle	606	907	109	0.229	0.332359	0	0	0.211	0.522377	0	0	0.42	0.47978	0	0	0.1444	0.741051	0	0	0.465	0.254678	0	0	-0.216	0.664676	0	0	-0.211	0.657784	0	0	0.241	0.58287	0	0	-0.135	-0.377	0.193	0.950953	0	0	0.603	0.225301	0	0
Tb927.11.16390	(CKS1 cyclin dependent kinases regulatory subunit, putative	Cell.cycle	297	1947	1426	-0.565	0.00208795	0	0	-0.519	0.0608784	0	0	-0.544	0.240149	0	0	-0.3282	0.298537	0	0	0.556	0.141727	0	0	-0.126	0.801111	0	0	-0.441	0.271146	0	0	0.11	0.794487	0	0	-0.123	-0.097	-0.229	0.939116	0	0	0.225	0.698239	0	0
Tb927.11.8220	AUK1 aurora B kinase	Cell.cycle	930	0	0	0.175	0.383738	0	0	0.394	0.148004	0	0	-0.173	0.813472	0	0	-0.222	0.476706	0	0	0.759	0.0343836	0	0	0.26	0.553228	0	0	-0.496	0.178928	0	0	0.249	0.510362	0	0	-0.108	0.342	-0.277	0.924058	0	0	0.549	0.293258	0	0
Tb927.11.1000	kinetoplastid kinetochore protein 16	Cell.cycle	426	676	229	-0.738	0.00955964	0	0	-0.646	0.0357556	0	0	-0.029	0.980764	0	0	-0.0232	0.951321	0	0	1.029	0.0162084	0	0	-0.856	0.0495849	0	0	-1.208	0.00378272	0	1	-0.178	0.702337	0	0	-0.051	0.26	0.235	0.941001	0	0	0.593	0.255474	0	0
Tb927.8.5390	CRK4 cdc2- like protein kinase	Cell.cycle	1395	0	0	0.731	0.000291747	0	0	0.756	0.00313791	0	0	0.434	0.371131	0	0	0.3851	0.286888	0	0	-0.303	0.45892	0	0	0.024	0.964908	0	0	1.207	0.000251582	1	0	0.908	0.00520748	0	0	-0.036	-0.376	0.525	0.689267	0	0	0.268	0.656517	0	0
Tb927.7.2110	KKT11 Kinetochore protein	Cell.cycle	756	1342	282	-0.726	0.0114744	0	0	-1.102	0.00572952	0	1	0.151	0.907185	0	0	0.3374	0.460768	0	0	-0.077	0.905785	0	0	-0.451	0.491216	0	0	-1.043	0.0432954	0	0	-1.105	0.029297	0	0	-0.023	0.275	-0.509	0.866839	0	0	0.794	0.294074	0	0
Tb927.10.9160	CYC12, L-type cyclin	Cell.cycle	1920	2267	146	-0.35	0.0164463	0	0	-0.237	0.352794	0	0	-0.477	0.252066	0	0	-0.4097	0.219171	0	0	0.032	0.934373	0	0	-0.018	0.967378	0	0	0.216	0.549239	0	0	0.257	0.451625	0	0	0.004	0.248	0.397	0.770725	0	0	-0.136	0.807465	0	0
Tb927.11.10000	KKT16 Kinetochore protein	Cell.cycle	660	1554	880	-0.588	0.000258428	0	0	-0.517	0.0174685	0	0	-0.216	0.672297	0	0	-0.075	0.856519	0	0	0.288	0.295835	0	0	-0.444	0.0965032	0	0	-0.349	0.28253	0	0	-0.11	0.742217	0	0	0.011	-0.198	0.203	0.889981	0	0	0.192	0.595011	0	0
Tb927.10.6330	KKT1 kinetochore protein	Cell.cycle	4785	6004	1025	0.37	0.0857699	0	0	0.727	0.0116193	0	0	0.092	0.924942	0	0	0.7226	0.0487836	0	0	0.007	0.987452	0	0	0.188	0.631081	0	0	-0.053	0.914232	0	0	-0.048	0.918705	0	0	0.072	0.291	-0.312	0.822871	0	0	-1.21	0.000256138	0	1
Tb927.10.11440	CYC5, CYC2-like cyclin, putative, G1 cyclin CycE4	Cell.cycle	2700	4833	1256	0.523	0.0245999	0	0	0.14	0.664552	0	0	0	0.999908	0	0	0.7087	0.0151449	0	0	-0.859	0.00584945	0	0	0.744	0.0296038	0	0	1.057	0.00283771	1	0	0.226	0.5914	0	0	0.075	1.078	-0.083	0.986997	0	0	-1.014	0.0282918	0	0
Tb927.11.16720	CYC6,mitotic cyclin	Cell.cycle	1281	4074	2303	1.359	1.68917e-06	1	0	1.738	2.30278e-06	1	0	1.028	0.0862041	0	0	1.2654	0.000402943	1	0	0.185	0.736376	0	0	-0.137	0.843412	0	0	-0.905	0.0674725	0	0	-0.712	0.160718	0	0	0.1	0.931	-0.147	0.976648	0	0	-1.371	0.0261092	0	0
Tb927.7.1210	regulator of chromosome condensation, putative	Cell.cycle	2523	4345	1699	-0.327	0.156576	0	0	-0.944	0.000715351	0	0	0.271	0.703586	0	0	0.607	0.115403	0	0	-0.718	0.061459	0	0	0.299	0.535653	0	0	0.775	0.0354755	0	0	0.065	0.887756	0	0	0.126	0.522	0.193	0.960527	0	0	-0.128	0.860043	0	0
Tb927.11.13900	Centrin5	Cell.cycle	561	652	57	0.325	0.226403	0	0	0.568	0.0918584	0	0	0.439	0.527697	0	0	0.3608	0.353019	0	0	1.288	0.00466572	1	0	-0.359	0.523129	0	0	-1.044	0.0171529	0	0	0.232	0.637721	0	0	0.139	-0.09	-0.061	0.995756	0	0	0.65	0.30499	0	0
Tb927.6.1210	KKT6 kinetochore protein	Cell.cycle	618	1136	342	0.238	0.315797	0	0	0.834	0.00575567	0	0	-0.292	0.705259	0	0	-0.331	0.398961	0	0	0.615	0.145047	0	0	-0.437	0.364031	0	0	-0.088	0.862655	0	0	0.503	0.227588	0	0	0.214	-0.342	0.03	1	0	0	0.023	0.977296	0	0
Tb927.7.5580	cell cycle associated protein MOB1-B	Cell.cycle	678	1150	468	0.681	0.0149363	0	0	1.357	0.00010591	1	0	-0.043	0.977862	0	0	-0.3578	0.369879	0	0	1.407	0.00143549	1	0	-0.322	0.563229	0	0	-0.384	0.463522	0	0	0.954	0.0396098	0	0	0.235	-0.335	0.525	0.787598	0	0	0.44	0.517179	0	0
Tb927.8.3680	KKT4 kinetochore protein	Cell.cycle	1938	3633	1655	-0.229	0.0682315	0	0	-0.068	0.765442	0	0	-0.312	0.395349	0	0	0.0506	0.911386	0	0	-0.421	0.0339524	0	0	-0.404	0.049776	0	0	0.187	0.533897	0	0	-0.221	0.432454	0	0	0.237	0.332	-0.088	0.960538	0	0	-0.801	0.000145113	0	0
Tb927.11.14030	CYC9	Cell.cycle	846	1195	296	0.364	0.319545	0	0	0.919	0.028604	0	0	0.215	0.866379	0	0	-0.1869	0.676531	0	0	0.665	0.230123	0	0	-1.377	0.0149208	0	0	-0.172	0.792258	0	0	0.449	0.447131	0	0	0.253	-0.124	0.385	0.925633	0	0	0.633	0.411461	0	0
Tb927.1.1060	Cell cycle checkpoint protein RAD1-like, putative	Cell.cycle	918	1817	832	0.27	0.144327	0	0	0.789	0.000245441	0	0	-0.021	0.980764	0	0	-0.1323	0.580579	0	0	1.202	0.000384121	1	0	-0.229	0.567617	0	0	-0.771	0.0149383	0	0	0.424	0.151994	0	0	0.258	-0.264	0.048	0.995756	0	0	0.025	0.968953	0	0
Tb927.11.6550	PUF nine target 1 (PNT1)	Cell.cycle	1593	2494	198	-1.245	1.61371e-05	0	1	-1.649	5.23399e-05	0	1	-1.088	0.100712	0	0	-0.7108	0.0437532	0	0	-0.67	0.169697	0	0	0.42	0.480996	0	0	-0.174	0.788071	0	0	-0.778	0.16045	0	0	0.324	0.237	0.176	0.976648	0	0	-0.38	0.619525	0	0
Tb927.10.7240	KKT14 Kinetochore protein	Cell.cycle	2058	2422	248	-0.362	0.00893362	0	0	-0.594	0.00489236	0	0	0.055	0.938284	0	0	0.0271	0.939243	0	0	0.024	0.951405	0	0	0.119	0.784644	0	0	-0.339	0.262171	0	0	-0.317	0.280204	0	0	0.389	0.231	0.177	0.945563	0	0	-0.364	0.428479	0	0
Tb927.10.1070	CRK1 cdc2- like protein kinase	Cell.cycle	906	1965	621	0.26	0.183848	0	0	0.411	0.121994	0	0	0.087	0.914394	0	0	-0.0377	0.913749	0	0	0.505	0.122499	0	0	0.144	0.739206	0	0	-0.69	0.0481951	0	0	-0.182	0.632804	0	0	0.4	0.222	0.576	0.482812	0	0	-0.189	0.71884	0	0
Tb927.8.6500	cell division cycle protein, putative	Cell.cycle	1620	2913	1277	-0.278	0.0979791	0	0	-0.588	0.00800579	0	0	-0.267	0.578994	0	0	-0.071	0.785807	0	0	-0.879	0.0027332	0	0	-0.107	0.801415	0	0	0.274	0.390219	0	0	-0.597	0.0382583	0	0	0.462	1.075	0.238	0.916786	0	0	-0.249	0.601156	0	0
Tb927.7.7170	CYC4, CYC2-like cyclin	Cell.cycle	2175	0	0	0.29	0.135751	0	0	-0.098	0.742309	0	0	0.196	0.772856	0	0	0.4953	0.0204204	0	0	-0.8	0.021312	0	0	0.334	0.438472	0	0	0.668	0.0460891	0	0	-0.125	0.754763	0	0	0.487	0.8	0.287	0.920016	0	0	0.161	0.803502	0	0
Tb927.8.1150	KKT9 Kinetochore protein	Cell.cycle	1029	2188	1021	-0.835	0.000905907	0	0	-1.016	0.00669637	0	1	-0.392	0.663175	0	0	0.1109	0.843748	0	0	-0.001	0.998486	0	0	-0.289	0.527508	0	0	-0.84	0.0898386	0	0	-0.816	0.095817	0	0	0.537	0.45	-0.479	0.735073	0	0	-0.257	0.66603	0	0
Tb927.10.6240	ras-like small GTPase, putative (TbRHP) spindle formation and mitosis	Cell.cycle	1212	0	0	0.086	0.69487	0	0	0.325	0.228858	0	0	-0.23	0.72948	0	0	-0.2781	0.210391	0	0	-0.104	0.805368	0	0	-0.355	0.410877	0	0	0.682	0.0449379	0	0	0.578	0.0912559	0	0	0.559	-0.053	-0.42	0.813162	0	0	0.564	0.296255	0	0
Tb927.6.1460	CYC3, mitotic cyclin	Cell.cycle	1356	2448	176	-0.141	0.540087	0	0	-0.113	0.71014	0	0	0.054	0.953532	0	0	-0.0344	0.944539	0	0	0.844	0.0106647	0	0	-0.068	0.888016	0	0	-1.369	5.56923e-05	0	1	-0.531	0.133702	0	0	0.58	0.232	0.022	1	0	0	-0.284	0.599183	0	0
Tb927.6.3760	KKT15 Kinetochore protein	Cell.cycle	1017	1491	371	-0.299	0.235718	0	0	-0.746	0.0209436	0	0	-0.04	0.97553	0	0	-0.4679	0.129024	0	0	0.012	0.981709	0	0	0.297	0.529367	0	0	-0.817	0.05398	0	0	-0.841	0.0379905	0	0	0.585	0.18	-0.842	0.385106	0	0	0.068	0.93098	0	0
Tb927.7.4850	KKT5 Kinetochore protein	Cell.cycle	687	1024	300	-0.725	0.00120787	0	0	-0.789	0.0193004	0	0	-0.62	0.308167	0	0	-0.5575	0.12508	0	0	0.557	0.203451	0	0	0.087	0.888504	0	0	-0.04	0.945502	0	0	0.475	0.303486	0	0	0.615	0.367	0.291	0.934775	0	0	0.262	0.706919	0	0
Tb927.2.4510	CRK9 cdc2- like protein kinase	Cell.cycle	2325	4660	2141	0.283	0.0419067	0	0	0.135	0.525922	0	0	0.083	0.884001	0	0	0.5057	0.057252	0	0	-0.605	0.00638873	0	0	0.186	0.50424	0	0	0.67	0.00674274	0	0	0.069	0.819433	0	0	0.631	0.697	-0.18	0.930534	0	0	-0.55	0.0965272	0	0
Tb927.7.1190	regulator of chromosome condensation, putative	Cell.cycle	3459	0	0	0.253	0.089007	0	0	0.085	0.733698	0	0	0.365	0.37401	0	0	0.5917	0.032964	0	0	-0.468	0.0550266	0	0	0.092	0.789396	0	0	0.261	0.406945	0	0	-0.203	0.526027	0	0	0.672	0.69	-0.338	0.64153	0	0	-0.705	0.00830623	0	0
Tb927.8.1080	Centrin2	Cell.cycle	591	1285	576	0.095	0.593473	0	0	0.254	0.319661	0	0	0.005	0.996406	0	0	-0.0619	0.886536	0	0	-0.402	0.228361	0	0	-0.542	0.121198	0	0	0.188	0.611755	0	0	-0.221	0.527616	0	0	0.711	-0.049	0.324	0.863565	0	0	0.635	0.151961	0	0
Tb927.11.12610	CYC1, cyclin 1	Cell.cycle	1005	1224	196	-0.867	2.41087e-07	0	0	-1.195	6.09969e-08	0	1	-0.316	0.47995	0	0	-0.3948	0.24404	0	0	-0.138	0.626673	0	0	-0.133	0.685041	0	0	-0.134	0.723375	0	0	-0.253	0.437588	0	0	0.755	0.073	0.367	0.663754	0	0	-0.381	0.277625	0	0
Tb927.11.12430	cell division cycle phosphatase 14, putative	Cell.cycle	2457	0	0	-0.221	0.219452	0	0	-0.352	0.134588	0	0	-0.247	0.629182	0	0	-0.1969	0.545078	0	0	0.002	0.996573	0	0	0.542	0.107881	0	0	0.537	0.0762142	0	0	0.538	0.0702598	0	0	0.936	0.836	0.125	0.974919	0	0	-0.132	0.79792	0	0
Tb927.11.15480	hypothetical, HSP20-like chaperone	Chaperone	627	1003	330	-0.578	0.0929457	0	0	-0.39	0.314028	0	0	-0.113	0.926659	0	0	0.1802	0.750688	0	0	0.938	0.0463758	0	0	-1.13	0.0235751	0	0	-0.711	0.14539	0	0	0.193	0.727665	0	0	-1.888	-0.989	0.116	0.985816	0	0	0.891	0.188537	0	0
Tb927.10.15600	FKBP-type peptidyl-prolyl cis-trans isomerase, conserved	Chaperone	1002	1923	908	0.359	0.196031	0	0	1.017	0.00236325	1	0	0.053	0.969617	0	0	-0.1347	0.766346	0	0	1.28	0.00611636	1	0	-0.463	0.401413	0	0	-0.558	0.250131	0	0	0.705	0.115818	0	0	-1.721	-0.948	0.033	1	0	0	0.83	0.196219	0	0
Tb927.11.3240	Tric complex zeta subunit (TCP-1-zeta)	Chaperone	1635	1879	190	-0.521	0.0079678	0	0	-0.386	0.0715228	0	0	-0.635	0.0414151	0	0	-0.515	0.0717793	0	0	0.282	0.280659	0	0	-0.244	0.411063	0	0	-1.01	0.000161487	0	1	-0.715	0.00811524	0	0	-1.697	-1.368	-0.655	0.208402	0	0	-0.326	0.411377	0	0
Tb927.2.5160	chaperone protein DNAj, putative	Chaperone	1203	0	0	-0.872	0.000390246	0	0	-0.984	0.00203315	0	0	-0.358	0.632031	0	0	-0.0258	0.954799	0	0	0.304	0.522074	0	0	-0.629	0.206057	0	0	-0.922	0.027384	0	0	-0.623	0.155678	0	0	-1.594	-1.743	0.006	1	0	0	0.387	0.597642	0	0
Tb927.9.1560	hypothetical protein, conserved, DNAj domain	Chaperone	1395	1751	327	-0.146	0.526355	0	0	-0.024	0.940803	0	0	-0.168	0.819563	0	0	-0.0821	0.820823	0	0	0.012	0.97348	0	0	-0.556	0.0460123	0	0	0.265	0.495527	0	0	0.277	0.465591	0	0	-1.492	-0.195	0.893	0.00942038	0	0	0.501	0.114267	0	0
Tb927.2.5980	ATP-dependent Clp protease subunit, heat shock protein 104 (HSP104)	Chaperone	2613	3281	574	0.165	0.560852	0	0	0.668	0.034248	0	0	-0.15	0.875659	0	0	-0.1715	0.735612	0	0	0.488	0.222358	0	0	-0.941	0.0211664	0	0	-0.116	0.819626	0	0	0.352	0.437593	0	0	-1.473	-0.171	1.005	0.192087	0	0	1.013	0.0505129	0	0
Tb927.5.2940	stress-induced protein sti1, putative	Chaperone	1653	0	0	-0.29	0.362264	0	0	-0.155	0.700173	0	0	0.094	0.936935	0	0	0.266	0.540254	0	0	0.57	0.246888	0	0	-1.155	0.0232357	0	0	-1.625	0.000167905	0	1	-1.063	0.0174174	0	0	-1.451	-1.26	0.223	0.966966	0	0	0.594	0.415033	0	0
Tb927.7.570	prefoldin, putative	Chaperone	594	1056	434	-0.123	0.69376	0	0	-0.125	0.707013	0	0	0.315	0.630215	0	0	0.1129	0.804935	0	0	1.603	6.14905e-05	1	0	-0.334	0.482144	0	0	-2.28	5.69977e-10	0	1	-0.683	0.0705096	0	0	-1.344	-1.194	-0.22	0.942981	0	0	-0.207	0.739849	0	0
Tb927.6.2170	co-chaperone GrpE, putative	Chaperone	669	802	119	0.009	0.96842	0	0	-0.007	0.980891	0	0	-0.424	0.31751	0	0	-0.5139	0.0491744	0	0	0.516	0.12436	0	0	0.445	0.234351	0	0	-0.096	0.800137	0	0	0.418	0.184498	0	0	-1.275	-1.346	0.055	0.993792	0	0	0.083	0.894276	0	0
Tb927.10.12710	heat shock protein, HSP110	Chaperone	2436	3089	571	-0.648	0.00545835	0	0	-1.397	2.30592e-06	0	1	-0.074	0.943912	0	0	0.4717	0.291206	0	0	-0.749	0.037616	0	0	-0.063	0.908603	0	0	-0.254	0.577224	0	0	-0.973	0.0136978	0	0	-1.241	-0.765	0.219	0.946051	0	0	-0.637	0.236907	0	0
Tb927.5.580	prefoldin subunit, putative	Chaperone	408	603	73	-0.651	0.0227276	0	0	-1.577	6.64266e-06	0	1	0.319	0.727203	0	0	0.3241	0.448909	0	0	0.524	0.273442	0	0	0.383	0.496954	0	0	-1.477	0.00110694	0	1	-0.964	0.0353965	0	0	-1.214	-0.88	0.199	0.962933	0	0	0.197	0.78984	0	0
Tb927.10.12530	chaperone protein DNAj, putative	Chaperone	501	0	0	0.348	0.164916	0	0	0.534	0.127987	0	0	0.371	0.630685	0	0	0.6609	0.047415	0	0	0.285	0.56353	0	0	-0.279	0.62607	0	0	0.271	0.597525	0	0	0.536	0.247479	0	0	-1.082	-0.83	0.068	0.99383	0	0	0.268	0.695673	0	0
Tb927.9.9860	GRP170, HSP70 and actin-like ATPase domains	Chaperone	2163	0	0	0.112	0.679033	0	0	0.394	0.242875	0	0	0.273	0.742768	0	0	0.4182	0.305004	0	0	0.845	0.0454804	0	0	-0.429	0.400757	0	0	-1.259	0.0017444	0	1	-0.43	0.342013	0	0	-1.024	-0.512	-0.233	0.956433	0	0	0.463	0.497248	0	0
Tb927.10.9420	mitochondrial chaperone BCS1, putative	Chaperone	1599	0	0	0.121	0.423737	0	0	0.289	0.140783	0	0	-0.243	0.536525	0	0	0.0288	0.915242	0	0	-0.099	0.720281	0	0	0.033	0.927195	0	0	0.709	0.00454174	0	0	0.591	0.01371	0	0	-1.018	-0.037	0.024	1	0	0	0.051	0.915382	0	0
Tb927.1.3200	SGT1-like protein, putative	Chaperone	666	1267	427	-1.271	1.87456e-07	0	1	-2	3.65952e-11	0	1	-0.27	0.737002	0	0	0.0612	0.883287	0	0	0.525	0.228876	0	0	0.082	0.893941	0	0	-1.364	0.00081116	0	1	-0.846	0.0364294	0	0	-1.005	-0.781	0.659	0.609763	0	0	0.106	0.892719	0	0
Tb927.11.16760	Tric complex alpha subunit (TCP-1-alpha)	Chaperone	1659	0	0	-0.543	0.00982134	0	0	-1.066	4.50844e-06	0	1	-0.495	0.244971	0	0	-0.2753	0.479682	0	0	-0.333	0.152918	0	0	0.412	0.0983627	0	0	-0.496	0.124729	0	0	-0.825	0.00715568	0	0	-1	-0.902	-0.772	0.0256349	0	0	-0.919	0.000531591	0	0
Tb927.10.15590	FKBP-type peptidyl-prolyl cis-trans isomerase, conserved	Chaperone	591	1071	421	-0.658	0.00116196	0	0	-0.773	0.00757481	0	0	-0.407	0.47534	0	0	-0.1963	0.690447	0	0	0.582	0.126101	0	0	0.428	0.319006	0	0	-0.952	0.0132163	0	0	-0.34	0.400181	0	0	-0.995	-0.798	-0.207	0.948069	0	0	-0.25	0.680271	0	0
Tb927.10.4900	TPR-repeat-containing chaperone protein DNAJ, putative,TPR repeat protein	Chaperone	1500	2187	539	-0.303	0.0661271	0	0	-0.704	0.00029397	0	0	0.032	0.968409	0	0	0.2284	0.323296	0	0	-0.081	0.803917	0	0	0.189	0.585257	0	0	-0.653	0.012418	0	0	-0.732	0.00329806	0	0	-0.99	-0.304	0.07	0.985816	0	0	0.047	0.932493	0	0
Tb927.9.11270	Tric complex eta subunit (TCP-1-eta)	Chaperone	1707	2010	222	-0.621	0.00597982	0	0	-1.337	7.88951e-09	0	1	-0.411	0.373888	0	0	-0.3243	0.328608	0	0	0.186	0.561848	0	0	0.664	0.0314496	0	0	-1.006	0.00101876	0	1	-0.814	0.00863788	0	0	-0.973	-0.879	-0.612	0.386981	0	0	-0.547	0.188674	0	0
Tb927.3.3100	peptidyl-prolyl cis-trans isomerase NIMA-interacting 4, putative	Chaperone	369	990	494	-0.327	0.145622	0	0	-1.128	9.12485e-05	0	1	0.388	0.513615	0	0	0.6358	0.0878119	0	0	-0.188	0.656753	0	0	0.339	0.461889	0	0	-0.246	0.577737	0	0	-0.461	0.245268	0	0	-0.87	-0.554	-0.097	0.985039	0	0	0.292	0.639263	0	0
Tb927.2.3030	ATP-dependent Clp protease subunit, heat shock protein 78 (HSP78)	Chaperone	2439	0	0	-0.605	0.00132653	0	0	-1.098	9.91537e-05	0	1	-0.326	0.615859	0	0	0.1236	0.710729	0	0	-0.035	0.943511	0	0	0.388	0.417557	0	0	-0.14	0.762064	0	0	-0.172	0.695991	0	0	-0.832	-0.016	0.534	0.7391	0	0	-0.293	0.662222	0	0
Tb927.11.1900	Tric complex beta subunit (TCP-1-beta)	Chaperone	1590	1976	360	-0.132	0.629049	0	0	0.142	0.675503	0	0	-0.148	0.869006	0	0	-0.2676	0.221935	0	0	0.83	0.0406438	0	0	-0.412	0.399286	0	0	-1.414	0.000144296	0	1	-0.593	0.14051	0	0	-0.778	-0.8	-0.873	0.368085	0	0	0.084	0.918664	0	0
Tb927.8.3150	Tric complex gamma subunit (TCP-1-gamma)	Chaperone	1671	2471	723	0.048	0.861491	0	0	-0.062	0.807341	0	0	-0.026	0.977689	0	0	-0.0891	0.821259	0	0	0.035	0.912639	0	0	0.256	0.403562	0	0	-0.91	0.000944873	0	0	-0.868	0.00146793	0	0	-0.777	-0.346	-0.311	0.789121	0	0	-0.68	0.0391151	0	0
Tb927.7.5790	protein disulfide isomerase, ERp44-like	Chaperone	408	1535	869	-0.193	0.572902	0	0	-0.812	0.0887001	0	0	0.137	0.931516	0	0	0.2303	0.685053	0	0	0.256	0.64822	0	0	0.583	0.33406	0	0	-0.596	0.33819	0	0	-0.364	0.586781	0	0	-0.775	-0.638	-1.088	0.358583	0	0	0.957	0.18998	0	0
Tb927.10.8190	Tric complex theta subunit (TCP-1-theta)	Chaperone	1614	1897	210	-0.14	0.587856	0	0	0.176	0.586663	0	0	-0.265	0.721912	0	0	-0.573	0.00875167	0	0	0.23	0.612212	0	0	-0.424	0.389585	0	0	-0.978	0.00802298	0	0	-0.749	0.0477924	0	0	-0.77	-0.339	-0.121	0.977994	0	0	0.141	0.856229	0	0
Tb927.9.9780	peptidyl-prolyl cis-trans isomerase (cyclophilin- 40), putative	Chaperone	1065	1957	855	0.067	0.83373	0	0	0.545	0.0714311	0	0	0.148	0.868803	0	0	0.1517	0.697337	0	0	0.962	0.021797	0	0	-1.063	0.0158909	0	0	-1.514	5.59861e-05	0	1	-0.559	0.166611	0	0	-0.735	-1.215	0.307	0.93128	0	0	0.504	0.437048	0	0
Tb927.7.4590	chaperone protein DNAj, putative	Chaperone	1641	0	0	-0.228	0.0499571	0	0	-0.155	0.40894	0	0	-0.582	0.0111742	0	0	-0.5304	0.00296147	0	0	-0.293	0.246311	0	0	0.06	0.86632	0	0	0.535	0.0210955	0	0	0.242	0.303486	0	0	-0.705	-0.38	-0.32	0.733732	0	0	0.107	0.797432	0	0
Tb927.10.8230	protein disulfide isomerase,ERp57-like, cofactor wth calnexin, putative	Chaperone	1494	1891	341	-0.804	0.0146863	0	0	-1.227	0.00593938	0	1	-0.227	0.868794	0	0	-0.052	0.860783	0	0	0.267	0.622105	0	0	-0.434	0.473027	0	0	-1.605	0.00326147	0	1	-1.373	0.0138725	0	0	-0.698	-0.833	-1.908	0.00723266	0	1	-0.027	0.978405	0	0
Tb927.10.4620	peptidyl-prolyl cis-trans isomerase, putative (PPIase)	Chaperone	327	427	86	-0.153	0.596504	0	0	-0.072	0.856674	0	0	0.063	0.959087	0	0	0.0711	0.866408	0	0	0.062	0.902478	0	0	-0.541	0.241614	0	0	0.314	0.531306	0	0	0.352	0.467944	0	0	-0.678	-0.494	0.88	0.291912	0	0	0.565	0.320776	0	0
Tb927.5.1020	disulfide isomerase, putative	Chaperone	1770	2187	160	0.144	0.424564	0	0	0.093	0.712864	0	0	0.159	0.786529	0	0	0.1447	0.757676	0	0	-0.53	0.0310865	0	0	-0.168	0.585242	0	0	-0.213	0.516142	0	0	-0.753	0.00643987	0	0	-0.604	-0.692	0.057	0.985816	0	0	0.089	0.841124	0	0
Tb927.7.990	chaperone protein DNAj, putative	Chaperone	2337	2867	262	0.113	0.529732	0	0	-0.476	0.0385932	0	0	0.248	0.618578	0	0	0.7379	0.00853123	0	0	0.381	0.166173	0	0	0.898	0.000867615	0	0	-0.184	0.5943	0	0	0.191	0.560986	0	0	-0.601	-0.27	-0.021	1	0	0	-0.727	0.0491233	0	0
Tb927.10.2620	HSP20 cold-shock domain (p23-like)	Chaperone	579	945	217	-0.693	0.000196017	0	0	-0.76	0.000173983	0	0	-0.186	0.721798	0	0	-0.1853	0.529124	0	0	1.125	0.000184022	1	0	-0.195	0.58783	0	0	-1.2	2.40506e-05	0	1	-0.075	0.82095	0	0	-0.535	-0.748	0.046	0.99349	0	0	0.538	0.142199	0	0
Tb927.6.3850	chaperone protein DNAj, putative	Chaperone	870	1872	952	0.748	0.00871369	0	0	1.063	0.00255418	1	0	0.702	0.279157	0	0	0.2912	0.477302	0	0	1.46	0.00234286	1	0	-0.379	0.523408	0	0	-0.696	0.160005	0	0	0.729	0.122544	0	0	-0.515	-0.717	-0.406	0.891379	0	0	1.034	0.0848214	0	0
Tb927.10.13830	chaperone protein DNAj, putative	Chaperone	723	1901	744	-0.384	0.0796456	0	0	-0.471	0.119126	0	0	-0.064	0.950505	0	0	-0.3237	0.202998	0	0	0.668	0.100911	0	0	-0.12	0.831921	0	0	-1.228	0.00124577	0	1	-0.551	0.15975	0	0	-0.432	-0.315	0.35	0.896049	0	0	0.089	0.90803	0	0
Tb927.8.1030	chaperone protein DNAj, putative	Chaperone	882	1512	514	-1.075	2.02557e-07	0	1	-2.084	1.32194e-14	0	1	-0.097	0.909127	0	0	0.0261	0.958918	0	0	-0.505	0.157619	0	0	0.431	0.295168	0	0	-0.095	0.836435	0	0	-0.635	0.0724873	0	0	-0.415	0	0.23	0.934775	0	0	0.273	0.607962	0	0
Tb927.7.680	chaperone protein DNAj, putative	Chaperone	2325	0	0	-0.065	0.591426	0	0	-0.156	0.306879	0	0	-0.282	0.242535	0	0	-0.1677	0.508976	0	0	-0.621	0.00050321	0	0	-0.016	0.953125	0	0	0.567	0.00223202	0	0	-0.053	0.811745	0	0	-0.41	-0.082	0.362	0.37275	0	0	-0.133	0.638467	0	0
Tb927.3.5340	Hsc70-interacting protein (Hip), putative	Chaperone	1155	1497	208	-0.429	0.0117678	0	0	-0.286	0.197697	0	0	-0.345	0.400091	0	0	-0.0008	0.997762	0	0	-0.238	0.43127	0	0	-0.717	0.013484	0	0	-0.698	0.0132462	0	0	-0.933	0.000471761	0	0	-0.395	-0.76	-0.531	0.528694	0	0	-0.142	0.78984	0	0
Tb927.10.13220	cyclophilin type peptidyl-prolyl cis-trans isomerase, putative (PPIase)	Chaperone	2742	0	0	0.629	2.77269e-05	0	0	1.135	7.4919e-08	1	0	0.155	0.801081	0	0	0.1767	0.432692	0	0	0.266	0.361536	0	0	-0.26	0.423901	0	0	0.116	0.746121	0	0	0.371	0.222256	0	0	-0.363	-0.062	0.251	0.896049	0	0	-0.247	0.585811	0	0
Tb927.11.2650	heat shock protein 84, putative, mit HSp90	Chaperone	2262	3287	778	-0.33	0.098912	0	0	-0.401	0.138039	0	0	-0.368	0.494035	0	0	-0.0214	0.961762	0	0	-0.46	0.191197	0	0	-0.435	0.274802	0	0	-0.146	0.7239	0	0	-0.599	0.0858121	0	0	-0.355	-0.213	0.352	0.873504	0	0	0.112	0.867279	0	0
Tb927.7.4770	cyclophilin-type peptidyl-prolyl cis-trans isomerase, putative (PPIase)	Chaperone	597	0	0	0.156	0.53822	0	0	0.465	0.138638	0	0	-0.329	0.648108	0	0	-0.5191	0.107657	0	0	1.06	0.00769199	1	0	0.073	0.904849	0	0	-0.115	0.814628	0	0	0.927	0.0178451	0	0	-0.324	-1.107	-0.055	0.996305	0	0	0.894	0.107803	0	0
Tb927.5.1520	heat shock protein HslU1, in mitochondrion	Chaperone	1428	2749	1092	0.105	0.611932	0	0	0.372	0.148188	0	0	-0.212	0.739635	0	0	0.1932	0.536376	0	0	-0.267	0.402343	0	0	-0.175	0.649505	0	0	-0.105	0.792897	0	0	-0.355	0.307492	0	0	-0.322	0.091	0.245	0.926115	0	0	0.22	0.687199	0	0
Tb927.11.16050	HSP20 domain	Chaperone	1809	1986	163	-0.779	9.94985e-05	0	0	-1.408	4.43863e-08	0	1	0.07	0.93672	0	0	0.443	0.225998	0	0	0.141	0.68812	0	0	0.395	0.260675	0	0	-0.925	0.0082423	0	0	-0.735	0.028631	0	0	-0.307	-0.29	-0.136	0.962933	0	0	-0.382	0.373998	0	0
Tb927.8.6910	cyclophilin-type peptidyl-prolyl cis-trans isomerase, putative (PPIase)	Chaperone	588	685	82	0.126	0.595433	0	0	0.428	0.113534	0	0	0.251	0.703946	0	0	0.1657	0.704708	0	0	0.753	0.0337973	0	0	-0.482	0.20868	0	0	-0.486	0.199868	0	0	0.253	0.508552	0	0	-0.295	-0.182	0.035	1	0	0	0.838	0.0542989	0	0
Tb927.9.12730	chaperone protein DNAj, endoplasmatic reticulum	Chaperone	1356	2493	698	-0.187	0.250821	0	0	-0.656	0.000121542	0	0	-0.313	0.295194	0	0	-0.1729	0.467301	0	0	-1.022	4.7129e-05	0	1	0.232	0.460636	0	0	0.709	0.00118653	0	0	-0.31	0.176118	0	0	-0.248	-0.009	-0.015	1	0	0	-0.232	0.568277	0	0
Tb927.9.11740	cyclophilin type peptidyl-prolyl cis-trans isomerase, putative (PPIase)	Chaperone	552	871	47	0.682	0.000143744	0	0	0.842	0.00231853	0	0	0.779	0.0691691	0	0	0.6994	0.0100663	0	0	-0.141	0.74408	0	0	-0.266	0.568516	0	0	0.293	0.483197	0	0	0.138	0.749824	0	0	-0.229	-0.577	0.088	0.985816	0	0	0.407	0.472021	0	0
Tb927.7.6660	chaperone protein DNAj, putative	Chaperone	774	0	0	-0.231	0.343541	0	0	-0.649	0.0400469	0	0	0.11	0.909372	0	0	-0.1003	0.808383	0	0	0.855	0.0184228	0	0	0.596	0.126535	0	0	-0.316	0.502004	0	0	0.511	0.219682	0	0	-0.206	-0.477	0.575	0.48655	0	0	-0.191	0.718608	0	0
Tb927.10.14740	hypothetical protein, conserved, DnaJ domain	Chaperone	1158	0	0	0.151	0.582343	0	0	1.162	6.05399e-06	1	0	-0.673	0.12336	0	0	-0.3413	0.38754	0	0	0.827	0.0162459	0	0	-0.921	0.0105031	0	0	-0.572	0.115469	0	0	0.245	0.536252	0	0	-0.203	-0.296	0.01	1	0	0	0.284	0.630098	0	0
Tb927.3.1430	chaperone protein DNAj, putative	Chaperone	1152	1679	163	-0.275	0.267078	0	0	-0.37	0.298074	0	0	0.081	0.942894	0	0	0.2195	0.382124	0	0	0.192	0.726718	0	0	-0.14	0.838919	0	0	-1.022	0.0190634	0	0	-0.836	0.0507144	0	0	-0.202	-0.186	-0.297	0.941498	0	0	-0.257	0.751418	0	0
Tb927.7.280	cyclophilin-type peptidyl-prolyl cis-trans isomerase, putative (PPIase)	Chaperone	678	0	0	-0.374	0.125638	0	0	-0.355	0.228426	0	0	-0.132	0.875659	0	0	-0.3613	0.23642	0	0	1.694	4.56001e-05	1	0	0.193	0.727994	0	0	-1.002	0.00917468	0	1	0.68	0.0619324	0	0	-0.188	-0.676	-0.121	0.976648	0	0	0.258	0.697359	0	0
Tb927.4.2220	TPR-repeat-containing chaperone protein DNAJ, putative	Chaperone	2118	4116	1979	0.548	0.00600042	0	0	0.695	0.00474903	0	0	-0.432	0.357402	0	0	-0.0701	0.902177	0	0	-0.183	0.505121	0	0	0.483	0.0770971	0	0	1.164	0.000186058	1	0	0.994	0.00143187	0	0	-0.184	1.038	-0.288	0.846722	0	0	0.349	0.398659	0	0
Tb927.7.6200	chaperone protein DNAj, putative	Chaperone	855	1861	889	-0.249	0.291132	0	0	-0.199	0.535567	0	0	-0.147	0.864901	0	0	-0.3518	0.29612	0	0	0.843	0.0166835	0	0	-0.022	0.964908	0	0	-0.169	0.724869	0	0	0.653	0.0832638	0	0	-0.181	-0.122	0.462	0.651234	0	0	0.69	0.0855232	0	0
Tb927.5.1370	cyclophilin-type peptidyl-prolyl cis-trans isomerase, putative (PPIase)	Chaperone	714	0	0	-0.538	0.0395924	0	0	-0.428	0.199754	0	0	0.187	0.841026	0	0	0.1982	0.591901	0	0	0.914	0.0451463	0	0	-0.54	0.285483	0	0	-0.827	0.0635568	0	0	0.082	0.875095	0	0	-0.152	0.477	0.113	0.98138	0	0	0.845	0.15137	0	0
Tb927.11.1010	chaperone protein DNAj, putative	Chaperone	1116	1466	307	-0.225	0.221237	0	0	0.101	0.690798	0	0	-0.306	0.498748	0	0	-0.4677	0.0519481	0	0	0.731	0.00429865	0	0	-0.298	0.290782	0	0	-0.249	0.472491	0	0	0.501	0.0881947	0	0	-0.139	0.145	0.318	0.790569	0	0	0.178	0.690385	0	0
Tb927.10.2290	chaperone protein DNAj, endoplasmatic reticulum	Chaperone	1251	2036	721	-0.386	0.0959726	0	0	-1.485	7.42672e-09	0	1	-0.257	0.688461	0	0	0.0917	0.770223	0	0	-1.15	0.000991429	0	1	0.667	0.0941666	0	0	0.524	0.137089	0	0	-0.617	0.072413	0	0	-0.119	0.217	-0.259	0.934775	0	0	-0.157	0.808159	0	0
Tb927.10.14380	Hsp70 protein, putative	Chaperone	2586	3059	259	-0.335	0.0622425	0	0	-1.01	2.8045e-05	0	1	-0.023	0.980764	0	0	0.3412	0.411119	0	0	-0.472	0.112917	0	0	0.461	0.160343	0	0	0.251	0.491023	0	0	-0.217	0.553113	0	0	-0.105	0.391	0.052	0.9931	0	0	-0.84	0.0281052	0	0
Tb927.3.2290	chaperone protein DNAj, putative	Chaperone	1122	0	0	0.125	0.593998	0	0	0.193	0.561312	0	0	0.144	0.872008	0	0	0.2961	0.337866	0	0	-0.53	0.111977	0	0	-0.684	0.0496995	0	0	0.292	0.508427	0	0	-0.255	0.562725	0	0	-0.089	-0.447	0.553	0.51594	0	0	0.602	0.162236	0	0
Tb927.11.16740	chaperone protein DNAj, putative	Chaperone	1155	1882	501	-0.397	0.0333913	0	0	-0.935	4.95375e-05	0	0	-0.069	0.929863	0	0	0.1674	0.566881	0	0	-0.757	0.0166308	0	0	-0.06	0.901242	0	0	-0.237	0.49757	0	0	-0.991	0.000704491	0	0	-0.084	0.129	0.231	0.929007	0	0	-0.388	0.416522	0	0
Tb927.4.2970	chaperone protein DNAj, putative	Chaperone	1008	1906	890	-0.114	0.550367	0	0	-0.464	0.0628115	0	0	-0.047	0.955608	0	0	0.0518	0.890117	0	0	-0.961	0.00323666	0	0	-0.058	0.909039	0	0	0.733	0.0204592	0	0	-0.226	0.518518	0	0	-0.052	0.533	0.322	0.866839	0	0	0.409	0.408415	0	0
Tb927.8.7010	chaperone protein DNAj, putative	Chaperone	609	0	0	-0.353	0.120419	0	0	0.003	0.995307	0	0	-0.152	0.814588	0	0	-0.1254	0.681152	0	0	0.818	0.0112739	0	0	-0.969	0.00145247	0	0	-1.147	0.000428288	0	1	-0.326	0.319197	0	0	-0.036	-0.733	0.233	0.891379	0	0	0.503	0.158336	0	0
Tb927.4.3980	chaperone protein DNAj, putative	Chaperone	1488	2558	421	-0.311	0.139429	0	0	-0.241	0.316437	0	0	-0.267	0.583494	0	0	-0.3121	0.0878119	0	0	0.004	0.991919	0	0	0.047	0.911761	0	0	-0.848	0.00384345	0	0	-0.853	0.00241438	0	0	-0.015	-0.004	-0.043	0.995066	0	0	0.015	0.978405	0	0
Tb927.2.1560	cyclophilin type peptidyl-prolyl cis-trans isomerase, putative (PPIase)	Chaperone	591	759	108	-0.468	0.0165643	0	0	0.071	0.811868	0	0	-0.618	0.14077	0	0	-0.6549	0.00611327	0	0	0.763	0.0163218	0	0	-0.626	0.0653337	0	0	-0.652	0.0564866	0	0	0.11	0.787511	0	0	-0.008	-0.269	0.505	0.609768	0	0	0.765	0.0641823	0	0
Tb927.10.5040	chaperone protein DNAj, putative	Chaperone	873	0	0	-0.244	0.0862832	0	0	-0.312	0.167964	0	0	-0.004	0.996477	0	0	-0.1225	0.715357	0	0	0.436	0.177909	0	0	0.126	0.768753	0	0	-0.579	0.05398	0	0	-0.145	0.655374	0	0	0.023	-0.095	0.011	1	0	0	0.333	0.492439	0	0
Tb927.6.3120	chaperone protein DNAj, putative	Chaperone	891	0	0	-0.226	0.239994	0	0	-0.217	0.493851	0	0	-0.135	0.875659	0	0	-0.0059	0.990803	0	0	0.106	0.814166	0	0	0.079	0.890059	0	0	-0.282	0.508209	0	0	-0.178	0.683272	0	0	0.083	0.18	-0.406	0.863238	0	0	0.731	0.195555	0	0
Tb927.4.650	chaperone protein DNAj, putative	Chaperone	738	0	0	-0.086	0.757381	0	0	-0.001	0.999672	0	0	-0.046	0.971931	0	0	-0.6524	0.00023753	0	0	0.988	0.00611636	0	0	0.021	0.967378	0	0	-0.287	0.542807	0	0	0.684	0.093192	0	0	0.087	0.062	0.239	0.942033	0	0	0.418	0.481593	0	0
Tb927.2.3960	chaperone protein DNAj, putative	Chaperone	693	897	165	-0.73	0.000298581	0	0	-0.809	0.00211009	0	0	-0.181	0.804438	0	0	-0.5091	0.0896364	0	0	0.202	0.585485	0	0	-0.52	0.141176	0	0	-0.488	0.200666	0	0	-0.273	0.478106	0	0	0.098	-0.224	-0.094	0.976648	0	0	1.066	0.00365654	1	0
Tb927.8.3580	mitochondrial chaperone BCS1, putative	Chaperone	1443	0	0	0.079	0.609439	0	0	0.246	0.25555	0	0	-0.229	0.604123	0	0	-0.3087	0.210391	0	0	-0.028	0.936998	0	0	0.061	0.881847	0	0	0.47	0.0965915	0	0	0.438	0.100398	0	0	0.104	0.028	0.589	0.315511	0	0	-0.243	0.568458	0	0
Tb927.9.14420	cyclophilin type peptidyl-prolyl cis-trans isomerase, putative (PPIase)	Chaperone	1155	1571	231	-0.31	0.0958493	0	0	-0.464	0.121051	0	0	-0.04	0.973574	0	0	-0.2518	0.373817	0	0	0.2	0.659936	0	0	0.039	0.948304	0	0	-0.305	0.479461	0	0	-0.109	0.81068	0	0	0.132	-0.383	0.257	0.941001	0	0	-0.056	0.944371	0	0
Tb927.11.12230	heat shock protein HslU2, in mitochondrion	Chaperone	1491	2015	274	-0.146	0.377432	0	0	-0.229	0.332866	0	0	0.14	0.820494	0	0	0.0692	0.75012	0	0	0.087	0.820825	0	0	-0.08	0.869044	0	0	-0.589	0.0482697	0	0	-0.506	0.0811993	0	0	0.181	0.26	0.015	1	0	0	0.043	0.948467	0	0
Tb927.5.2880	chaperone protein DNAj, putative	Chaperone	567	0	0	0.546	0.0249339	0	0	0.723	0.045757	0	0	0.164	0.879692	0	0	0.4717	0.0866291	0	0	-0.502	0.292031	0	0	-0.303	0.605996	0	0	0.93	0.0434231	0	0	0.435	0.38397	0	0	0.189	-0.075	0.553	0.789543	0	0	0.427	0.561984	0	0
Tb927.10.5660	heat shock protein, putative	Chaperone	1008	0	0	0.025	0.941655	0	0	-0.163	0.666558	0	0	-0.098	0.929863	0	0	-0.109	0.768507	0	0	1.266	4.01802e-05	1	0	0.567	0.0775132	0	0	-0.26	0.608694	0	0	0.966	0.0216509	0	0	0.222	0.156	1.164	0.00273923	1	0	0.395	0.332548	0	0
Tb927.6.3730	chaperone protein DNAj, putative	Chaperone	921	1097	50	0.495	0.0320438	0	0	0.995	0.00107434	0	0	-0.03	0.980764	0	0	-0.4667	0.0458414	0	0	0.325	0.438913	0	0	-0.577	0.175903	0	0	0.249	0.600904	0	0	0.549	0.192626	0	0	0.232	-0.25	0.076	0.989618	0	0	0.61	0.278086	0	0
Tb927.7.2480	peptidyl-prolyl cis-trans isomerase, putative (PAR45)	Chaperone	1152	1441	226	-0.404	0.0054342	0	0	-0.921	3.71175e-06	0	0	0.152	0.76835	0	0	0.091	0.779814	0	0	-0.004	0.991566	0	0	0.223	0.505446	0	0	-0.348	0.236611	0	0	-0.371	0.167032	0	0	0.242	-0.1	0.112	0.974919	0	0	0.203	0.636017	0	0
Tb927.10.8540	chaperone protein DNAj, putative	Chaperone	1011	1666	640	-0.822	0.000248178	0	0	-0.889	0.0015466	0	0	-0.425	0.457722	0	0	-0.1635	0.659836	0	0	0.659	0.100081	0	0	-0.278	0.57293	0	0	-0.448	0.267149	0	0	0.205	0.633846	0	0	0.275	-0.12	0.236	0.945863	0	0	0.472	0.44602	0	0
Tb927.10.14730	chaperone protein DNAj, putative	Chaperone	1332	0	0	-0.848	4.15894e-06	0	0	-1.355	4.45607e-08	0	1	-0.311	0.582195	0	0	-0.2246	0.462524	0	0	-1.003	0.00203197	0	1	-0.32	0.426156	0	0	0.098	0.814628	0	0	-0.886	0.00693383	0	0	0.295	0.456	0.635	0.469541	0	0	0.611	0.202627	0	0
Tb927.9.3440	cyclophilin type peptidyl-prolyl cis-trans isomerase, putative (PPIase)	Chaperone	957	0	0	-0.561	0.00103361	0	0	-0.885	0.000654712	0	0	-0.24	0.719371	0	0	-0.1002	0.725717	0	0	-0.054	0.908423	0	0	0.209	0.676917	0	0	-0.372	0.322225	0	0	-0.424	0.240891	0	0	0.301	-0.232	-0.148	0.976648	0	0	0.326	0.601164	0	0
Tb927.11.5220	chaperone protein DNAj, putative	Chaperone	2301	2755	256	-0.003	0.989047	0	0	0.043	0.867203	0	0	0.111	0.864901	0	0	-0.2736	0.250033	0	0	1.099	8.90351e-06	1	0	0.402	0.130009	0	0	-0.776	0.00645301	0	0	0.334	0.264307	0	0	0.317	0.401	0.397	0.64153	0	0	0.493	0.165531	0	0
Tb927.8.8310	chaperone protein DNAj, putative	Chaperone	1446	1493	33	-0.47	0.0124528	0	0	-0.655	0.0101817	0	0	-0.129	0.868794	0	0	-0.7065	0.000439228	0	0	0.712	0.0131909	0	0	0.118	0.766889	0	0	-0.504	0.157141	0	0	0.216	0.572308	0	0	0.322	-0.242	0.167	0.943498	0	0	0.64	0.0854493	0	0
Tb927.1.1720	cyclophilin 15, putative	Chaperone	1227	0	0	-1.113	3.45445e-07	0	1	-2.191	7.46774e-21	0	1	-0.014	0.987282	0	0	-0.299	0.351829	0	0	0.531	0.0692077	0	0	0.693	0.019913	0	0	-1.191	0.000213849	0	1	-0.623	0.0429726	0	0	0.332	0.139	0.254	0.883624	0	0	0.328	0.433094	0	0
Tb927.9.14180	chaperone protein DNAj, putative	Chaperone	969	1396	208	-0.169	0.40221	0	0	-0.017	0.955186	0	0	-0.175	0.780375	0	0	-0.2363	0.382124	0	0	0.411	0.242782	0	0	-0.397	0.304898	0	0	-0.316	0.360614	0	0	0.094	0.802522	0	0	0.356	0.27	0.053	0.994282	0	0	0.372	0.452872	0	0
Tb927.8.1010	chaperone protein DNAj, putative	Chaperone	1473	1984	352	-0.313	0.0379676	0	0	-0.438	0.0600398	0	0	-0.195	0.73011	0	0	-0.2504	0.569519	0	0	-0.398	0.136431	0	0	-0.105	0.773742	0	0	0.484	0.121354	0	0	0.08	0.825196	0	0	0.367	0.468	0.363	0.725206	0	0	0.133	0.777382	0	0
Tb927.7.540	chaperone protein DNAj, putative	Chaperone	1374	1449	50	0.092	0.679033	0	0	0.357	0.211171	0	0	-0.247	0.722885	0	0	-0.4721	0.0916728	0	0	0.76	0.0433328	0	0	-0.061	0.913909	0	0	-0.198	0.644398	0	0	0.557	0.126741	0	0	0.379	0.221	0.438	0.807347	0	0	-0.004	0.994453	0	0
Tb927.1.1230	chaperone protein DNAj, putative	Chaperone	1443	2214	734	0.127	0.467603	0	0	0.176	0.462663	0	0	-0.124	0.841034	0	0	-0.3028	0.248353	0	0	0.723	0.0166308	0	0	0.461	0.156592	0	0	0.051	0.895179	0	0	0.761	0.0048376	0	0	0.38	-0.164	-0.228	0.923677	0	0	0.359	0.423529	0	0
Tb927.9.8160	chaperone protein DNAj, putative	Chaperone	1293	0	0	0.223	0.352183	0	0	-0.536	0.0775504	0	0	0.282	0.705993	0	0	-0.23	0.280021	0	0	0.7	0.0308477	0	0	1.203	0.000190019	1	0	-0.353	0.40549	0	0	0.34	0.420192	0	0	0.383	0.015	0.738	0.325962	0	0	0.232	0.681766	0	0
Tb927.9.13290	HSP20 domain	Chaperone	1017	1105	82	-0.386	0.0362596	0	0	-0.435	0.0726344	0	0	-0.018	0.982932	0	0	-0.1926	0.508838	0	0	0.003	0.99446	0	0	-0.309	0.339776	0	0	0.212	0.568539	0	0	0.191	0.586848	0	0	0.415	-0.094	0.228	0.889587	0	0	0.673	0.0377465	0	0
Tb927.11.5710	chaperone protein DNAj, putative	Chaperone	1272	1949	483	0.469	0.00408375	0	0	0.575	0.00832006	0	0	0.351	0.391896	0	0	0.2555	0.25749	0	0	1.047	0.0012165	1	0	0.356	0.336588	0	0	-0.269	0.429234	0	0	0.773	0.00462292	0	0	0.455	0.286	-0.293	0.884566	0	0	0.346	0.481317	0	0
Tb927.7.1320	10 kDa heat shock protein, putative (HSP10)	Chaperone	303	734	252	0.617	0.103605	0	0	1.207	0.00730675	1	0	-0.064	0.973574	0	0	-0.1893	0.724358	0	0	1.503	0.00191368	1	0	-1.184	0.0257328	0	0	-0.575	0.346343	0	0	0.747	0.213913	0	0	0.504	-0.63	0.516	0.816263	0	0	0.889	0.170526	0	0
Tb927.11.16980	chaperone protein DNAj, putative	Chaperone	927	0	0	-0.371	0.0133007	0	0	-0.397	0.107569	0	0	-0.186	0.76835	0	0	-0.1855	0.417677	0	0	0.303	0.373139	0	0	-0.043	0.928073	0	0	-0.458	0.173741	0	0	-0.158	0.661773	0	0	0.524	0.075	0.748	0.25563	0	0	0.225	0.670015	0	0
Tb927.7.2070	heat shock protein DNAJ, putative	Chaperone	987	1431	374	-0.557	0.00651267	0	0	-1.012	7.37772e-05	0	1	-0.289	0.624768	0	0	-0.0087	0.983145	0	0	-0.812	0.00733939	0	0	-0.024	0.959072	0	0	0.933	0.00533913	0	0	0.124	0.761099	0	0	0.634	0.525	0.443	0.713139	0	0	0.454	0.331087	0	0
Tb927.8.690	peptidyl-prolyl cis-trans isomerase/rotamase, putative,PPIase, putative (PIN1)	Chaperone	348	472	77	0.055	0.874381	0	0	0.477	0.193513	0	0	-0.03	0.981898	0	0	-0.0746	0.880548	0	0	1.492	0.00119086	1	0	-0.455	0.40786	0	0	-0.862	0.0680742	0	0	0.605	0.202385	0	0	0.634	0.051	-0.621	0.720371	0	0	0.972	0.110641	0	0
Tb927.10.5180	TPR-repeat-containing chaperone protein DNAJ, putative	Chaperone	2922	4272	1295	0.213	0.150229	0	0	0.141	0.522049	0	0	0.197	0.682165	0	0	0.3858	0.23187	0	0	0.171	0.504673	0	0	0.504	0.0419237	0	0	-0.007	0.984905	0	0	0.168	0.566699	0	0	0.635	0.613	-0.278	0.784973	0	0	-0.317	0.34487	0	0
Tb927.8.5230	cyclophilin-type peptidyl-prolyl cis-trans isomerase, putative (PPIase)	Chaperone	849	1165	243	-1.1	9.10794e-08	0	1	-1.879	6.08384e-13	0	1	-0.343	0.539267	0	0	-0.3728	0.292181	0	0	0.305	0.480058	0	0	0.451	0.329485	0	0	-0.882	0.0149254	0	0	-0.582	0.0976908	0	0	0.677	0.039	0	1	0	0	-0.442	0.454267	0	0
Tb927.3.1760	chaperone protein DNAj, putative	Chaperone	783	1039	211	-0.01	0.972118	0	0	0.051	0.879412	0	0	0.018	0.986909	0	0	-0.5595	0.004122	0	0	-0.238	0.478251	0	0	-0.493	0.144228	0	0	0.539	0.15456	0	0	0.287	0.477926	0	0	0.743	-0.218	0.418	0.733732	0	0	0.331	0.492151	0	0
Tb927.10.12380	chaperone protein DNAj, putative	Chaperone	1743	0	0	0.036	0.858281	0	0	0.548	0.0150378	0	0	-0.36	0.409427	0	0	-0.4719	0.0929335	0	0	0	0.999857	0	0	-0.618	0.0158876	0	0	0.247	0.467664	0	0	0.222	0.505627	0	0	0.816	0.066	0.559	0.255982	0	0	0.737	0.0123476	0	0
Tb927.9.10950	chaperone protein DNAj, putative	Chaperone	864	4096	2655	1.168	1.93373e-07	1	0	1.145	0.000193087	1	0	0.925	0.0491581	0	0	1.793	1.23519e-21	1	0	-0.137	0.718826	0	0	-0.321	0.417557	0	0	0.021	0.969656	0	0	-0.155	0.748863	0	0	0.875	1.28	-0.417	0.863363	0	0	-1.096	0.0387546	0	0
Tb927.7.1030	heat shock 70 kDa protein, putative (HSP70b)	Chaperone	2613	0	0	-0.062	0.802521	0	0	-0.886	8.11451e-05	0	0	0.097	0.890511	0	0	0.2332	0.601743	0	0	-1.044	0.000194979	0	1	0.538	0.088491	0	0	0.378	0.226947	0	0	-0.654	0.0265922	0	0	0.926	-0.236	0.026	1	0	0	-1.084	0.00178387	0	1
Tb927.8.4470	chaperone protein DNAj, putative	Chaperone	657	0	0	-0.896	6.89469e-07	0	0	-1.32	2.18782e-07	0	1	-0.122	0.869658	0	0	-0.0412	0.910496	0	0	0.633	0.0973315	0	0	0.231	0.617972	0	0	-0.807	0.0282078	0	0	-0.164	0.673014	0	0	0.958	0.151	0.091	0.98138	0	0	0.217	0.708162	0	0
Tb927.10.12640	chaperone protein DNAj, putative	Chaperone	1893	3125	903	-0.016	0.938485	0	0	0.008	0.977341	0	0	0.227	0.657403	0	0	0.4517	0.0692921	0	0	-0.032	0.935557	0	0	-0.064	0.888016	0	0	-0.411	0.185193	0	0	-0.436	0.136762	0	0	1.039	0.573	0.102	0.976648	0	0	-0.192	0.680191	0	0
Tb927.7.740	chaperone protein DNAj, putative	Chaperone	1644	2103	448	-0.288	0.0150123	0	0	-0.447	0.00757226	0	0	0.094	0.841659	0	0	0.2629	0.255279	0	0	0.607	0.0139319	0	0	0.221	0.444091	0	0	-0.645	0.00544115	0	0	-0.038	0.887646	0	0	1.12	-0.007	0.045	0.989531	0	0	-0.164	0.657492	0	0
Tb927.4.880	TPR-repeat-containing chaperone protein DNAJ, putative	Chaperone	1917	2137	155	0.13	0.466321	0	0	0.303	0.172054	0	0	0.055	0.938284	0	0	-0.062	0.831399	0	0	0.367	0.215303	0	0	0.105	0.793549	0	0	0.217	0.506257	0	0	0.584	0.0339016	0	0	1.166	0.586	-0.329	0.809185	0	0	0.579	0.145807	0	0
Tb927.1.4300	chaperone protein DNAj, putative	Chaperone	1476	4558	2748	0.15	0.546517	0	0	-0.051	0.900087	0	0	0.239	0.794216	0	0	0.7882	0.0419726	0	0	-0.209	0.630837	0	0	0.138	0.802854	0	0	0.487	0.295661	0	0	0.3	0.538582	0	0	1.255	1.009	0.544	0.74357	0	0	-0.109	0.891216	0	0
Tb927.3.3330	heat shock protein 20, putative	Chaperone	426	703	94	-0.77	0.00401155	0	0	-1.023	0.0028935	0	1	-0.216	0.8299	0	0	-0.2235	0.627623	0	0	-0.138	0.739728	0	0	-0.363	0.398619	0	0	0.351	0.489375	0	0	0.219	0.677498	0	0	1.624	0.388	1.455	0.00273923	1	0	0.985	0.0253093	0	0
Tb927.10.7420	bromodomain factor 2 BDF2	Chromatin	675	0	0	-0.055	0.837973	0	0	0.513	0.089658	0	0	-0.323	0.622041	0	0	-0.0729	0.894455	0	0	0.518	0.153187	0	0	-0.3	0.468665	0	0	-0.854	0.0328218	0	0	-0.28	0.509147	0	0	-2.36	-0.978	-0.118	0.976648	0	0	0.338	0.528151	0	0
Tb927.9.11850	structural maintenance of chromosome 1 (SMC1)	Chromatin	3828	5372	1380	0.303	0.0631925	0	0	-0.013	0.954861	0	0	0.232	0.543853	0	0	0.4112	0.0792287	0	0	-0.732	0.00202671	0	0	0.185	0.541457	0	0	0.133	0.636318	0	0	-0.596	0.0102506	0	0	-1.59	-0.292	-0.412	0.629495	0	0	-0.015	0.978008	0	0
Tb927.10.8310	Histone acetyltransferase HAT3	Chromatin	852	958	101	0.224	0.485015	0	0	0.114	0.798631	0	0	0.345	0.723718	0	0	0.1762	0.616565	0	0	1.473	0.00334	1	0	0.256	0.713751	0	0	-0.895	0.0747044	0	0	0.551	0.291758	0	0	-1.261	-0.683	0.328	0.937992	0	0	0.627	0.387938	0	0
Tb927.10.8150	Bromodomain protein BDF1	Chromatin	906	1252	273	-0.483	0.000401005	0	0	-0.539	0.0126889	0	0	-0.31	0.45667	0	0	-0.1178	0.77238	0	0	0.602	0.0393067	0	0	0.359	0.270515	0	0	-0.323	0.313224	0	0	0.291	0.327669	0	0	-1	-0.248	0.023	1	0	0	-0.259	0.566477	0	0
Tb927.11.11530	histone acetyltransferase HAT2	Chromatin	1815	2963	129	-0.396	0.00135195	0	0	-0.565	0.00137458	0	0	-0.01	0.987696	0	0	-0.0576	0.904955	0	0	0.151	0.488247	0	0	-0.084	0.752112	0	0	-0.652	0.00709153	0	0	-0.478	0.0374408	0	0	-0.887	0.044	-0.201	0.863747	0	0	-0.769	0.00119895	0	0
Tb927.5.3510	structural maintenance of chromosome 3 (SMC3)	Chromatin	3600	3661	44	0.283	0.183083	0	0	0.789	0.00812113	0	0	-0.211	0.801433	0	0	0.1975	0.61353	0	0	0.092	0.823634	0	0	-0.413	0.318691	0	0	0.009	0.986408	0	0	0.105	0.828418	0	0	-0.856	-0.4	0.063	0.993792	0	0	0.37	0.523535	0	0
Tb927.10.1680	histone deacetylase 1 (DAC1 or HDAC1)	Chromatin	1167	0	0	0.538	0.0212439	0	0	0.933	0.00185263	0	0	0.606	0.27027	0	0	0.4734	0.148343	0	0	0.971	0.0322664	0	0	-0.384	0.484387	0	0	-0.517	0.231757	0	0	0.454	0.282933	0	0	-0.712	-0.385	-0.152	0.976648	0	0	0.166	0.837477	0	0
Tb927.8.5770	Elongator-like Protein 3a ELP3a	Chromatin	2040	2296	207	-0.059	0.763541	0	0	-0.176	0.500997	0	0	0.013	0.987696	0	0	-0.2461	0.263581	0	0	0.735	0.0187361	0	0	0.312	0.399766	0	0	-0.317	0.362445	0	0	0.427	0.183651	0	0	-0.623	-0.534	0.006	1	0	0	0.331	0.514501	0	0
Tb927.2.2190	histone deacetylase 3 (DAC3 or HDAC3)	Chromatin	2058	4031	1695	-0.095	0.675407	0	0	-0.546	0.0322328	0	0	-0.031	0.976006	0	0	0.3733	0.351829	0	0	-0.933	0.00220367	0	0	0.314	0.40786	0	0	0.463	0.172905	0	0	-0.46	0.173825	0	0	-0.585	0.551	0.133	0.974919	0	0	-1.139	0.0020601	0	1
Tb927.9.4900	condensin subunit 1, putative	Chromatin	3777	0	0	0.612	0.00103015	0	0	1.486	3.67244e-15	1	0	-0.315	0.42273	0	0	-0.2597	0.49003	0	0	0.244	0.345491	0	0	-0.098	0.77453	0	0	0.436	0.110645	0	0	0.672	0.00949521	0	0	-0.55	-0.454	-0.352	0.669458	0	0	-0.025	0.956205	0	0
Tb927.11.15600	histone deacetylase 2 (DAC2 or HDAC2)	Chromatin	1701	2561	119	-0.108	0.397526	0	0	0.064	0.748297	0	0	-0.206	0.567816	0	0	-0.1229	0.602166	0	0	0.236	0.373507	0	0	-0.284	0.302969	0	0	-0.314	0.214016	0	0	-0.072	0.78984	0	0	-0.531	-0.126	0.133	0.948758	0	0	0.165	0.676472	0	0
Tb927.9.10100	Possible histone methyltransferase: 7 SET domains.	Chromatin	4350	5339	677	0.514	0.0695036	0	0	1.207	9.01937e-05	1	0	-0.123	0.905602	0	0	-0.1081	0.834328	0	0	0.685	0.0969725	0	0	0.325	0.525443	0	0	-0.768	0.0647011	0	0	-0.099	0.846837	0	0	-0.529	0.474	0.311	0.928619	0	0	-1.114	0.0393777	0	0
Tb927.7.4380	Bromodomain protein BDF4	Chromatin	1893	2403	488	-0.114	0.63574	0	0	0.105	0.752631	0	0	0.312	0.632463	0	0	0.6334	0.0539662	0	0	0.698	0.0550266	0	0	-0.367	0.378803	0	0	-0.683	0.0823406	0	0	0.034	0.943439	0	0	-0.39	0.333	-0.289	0.919775	0	0	0.23	0.710251	0	0
Tb927.5.2900	histone deacetylase 4 (DAC4 HDAC4)	Chromatin	1761	0	0	0.291	0.192205	0	0	0.223	0.502751	0	0	0.445	0.456711	0	0	0.3294	0.499328	0	0	0.868	0.0272237	0	0	0.252	0.61084	0	0	-1.13	0.00394159	0	1	-0.281	0.52184	0	0	-0.38	0.101	-0.029	1	0	0	-0.549	0.338037	0	0
Tb927.10.740	structural maintenance of chromosome 4 (SMC4)	Chromatin	4101	4508	376	0.32	0.061433	0	0	-0.221	0.265965	0	0	0.553	0.0451728	0	0	0.8678	6.42256e-09	0	0	-1.034	1.30388e-05	0	1	0.117	0.727994	0	0	0.266	0.312024	0	0	-0.762	0.00114712	0	0	-0.367	0.651	-0.119	0.974794	0	0	-0.117	0.805821	0	0
Tb927.8.1920	DOT1A	Chromatin	888	1014	98	0.176	0.356574	0	0	0.494	0.0425438	0	0	0.245	0.669967	0	0	-0.0723	0.856697	0	0	1.014	0.0013696	1	0	-0.114	0.79263	0	0	-0.711	0.0333902	0	0	0.27	0.435254	0	0	-0.35	-0.844	-0.244	0.920016	0	0	0.668	0.114267	0	0
Tb927.1.630	anti-silencing protein ASF1A	Chromatin	516	1221	391	-0.366	0.0741067	0	0	-0.895	0.00066434	0	0	0.103	0.897998	0	0	-0.0631	0.865395	0	0	-0.339	0.353227	0	0	-0.067	0.89507	0	0	-0.552	0.134831	0	0	-0.891	0.00654478	0	0	-0.328	-0.19	-0.221	0.937992	0	0	0.14	0.807465	0	0
Tb927.1.2430	histone H3	Chromatin	402	1429	972	-1.087	4.4008e-05	0	1	-1.678	1.3151e-06	0	1	-0.6	0.389998	0	0	-0.6481	0.00814114	0	0	1.146	0.00995387	1	0	0.731	0.147484	0	0	-1.64	0.00020576	0	1	-0.544	0.27573	0	0	-0.302	-0.565	-0.597	0.747797	0	0	0.133	0.876129	0	0
Tb927.9.5730	nucleosome assembly protein-like protein	Chromatin	1269	0	0	-0.617	0.00068981	0	0	-0.948	0.000227721	0	0	-0.388	0.462951	0	0	-0.1798	0.691488	0	0	-0.44	0.205405	0	0	-0.154	0.743553	0	0	-0.168	0.681065	0	0	-0.598	0.0875215	0	0	-0.256	-0.233	0.401	0.803345	0	0	0.084	0.898405	0	0
Tb927.2.1810	transcription silencer (ISWI)	Chromatin	3483	3722	214	-0.111	0.60075	0	0	-0.128	0.685443	0	0	-0.225	0.758101	0	0	0.3829	0.316158	0	0	0.028	0.926996	0	0	0.172	0.555873	0	0	-0.273	0.501742	0	0	-0.23	0.575681	0	0	-0.256	0.019	-0.438	0.575084	0	0	-0.477	0.192646	0	0
Tb927.7.4560	histone acetyltransferase HAT1	Chromatin	1401	1921	436	-0.014	0.939419	0	0	0.04	0.867294	0	0	-0.367	0.299281	0	0	-0.3126	0.329588	0	0	0.305	0.200368	0	0	0.438	0.0718713	0	0	0.162	0.603414	0	0	0.43	0.0992321	0	0	-0.159	-0.335	-0.052	0.988334	0	0	0.227	0.55414	0	0
Tb927.10.1440	Pob3	Chromatin	648	1297	413	-0.42	0.0229057	0	0	-0.85	0.00122215	0	0	-0.229	0.731433	0	0	-0.1733	0.688911	0	0	0.333	0.288123	0	0	0.546	0.0886677	0	0	0.126	0.773157	0	0	0.409	0.261187	0	0	-0.155	0.536	0.538	0.470922	0	0	0.518	0.20422	0	0
Tb927.10.15350	histone H3 variant V (h3vaR)	Chromatin	420	5529	4641	0.17	0.477858	0	0	0.325	0.354447	0	0	-0.347	0.649845	0	0	-0.309	0.482924	0	0	-0.008	0.988725	0	0	0.22	0.695455	0	0	0.541	0.22555	0	0	0.525	0.236723	0	0	-0.154	0.254	-0.231	0.950953	0	0	0.636	0.296524	0	0
Tb927.11.13640	J-binding protein (JBP1)	Chromatin	2520	0	0	0.456	0.0482242	0	0	0.463	0.124051	0	0	0.319	0.629182	0	0	0.7836	0.0195681	0	0	-0.242	0.471947	0	0	0.362	0.320017	0	0	-0.259	0.548117	0	0	-0.483	0.224341	0	0	-0.141	0.311	-0.628	0.456486	0	0	-1.016	0.0128343	0	0
Tb927.7.1690	silent information regulator 2 (SIR2RP1)	Chromatin	1056	0	0	-0.93	1.72472e-15	0	0	-1.245	2.37458e-11	0	1	-0.573	0.0318849	0	0	-0.5049	0.0559608	0	0	0.308	0.289707	0	0	0.303	0.338668	0	0	-0.471	0.0870698	0	0	-0.162	0.559111	0	0	-0.137	0.488	0.167	0.942033	0	0	-0.244	0.570037	0	0
Tb927.11.10070	Bromodomain protein BDF3	Chromatin	666	1271	524	-0.696	0.000205213	0	0	-1.476	4.85383e-12	0	1	-0.124	0.835528	0	0	-0.077	0.762639	0	0	-0.055	0.892778	0	0	0.54	0.14068	0	0	-0.765	0.00880294	0	0	-0.832	0.00154973	0	0	-0.122	0.242	0.098	0.976648	0	0	-0.061	0.920044	0	0
Tb927.10.7050	chromatin assembly factor 1 subunit B, putative	Chromatin	1653	0	0	0.164	0.365269	0	0	0.045	0.860952	0	0	-0.105	0.868794	0	0	-0.243	0.415665	0	0	-0.758	0.00425705	0	0	-0.299	0.346179	0	0	0.77	0.00586188	0	0	-0.006	0.98533	0	0	-0.087	-0.495	0.284	0.836166	0	0	0.247	0.556929	0	0
Tb927.7.6360	histone H2A variant Z (h2aZ)	Chromatin	540	2529	1855	-0.898	0.00107213	0	0	-1.458	0.000165069	0	1	-0.727	0.310987	0	0	-0.0698	0.902177	0	0	-0.434	0.256713	0	0	0.602	0.143818	0	0	-0.249	0.674952	0	0	-0.672	0.19961	0	0	0.123	-0.265	-0.896	0.208402	0	0	-0.583	0.25842	0	0
Tb927.5.4170	histone H4	Chromatin	303	0	0	-0.192	0.471266	0	0	0.439	0.185891	0	0	-0.421	0.539022	0	0	-0.532	0.168618	0	0	0.606	0.168824	0	0	-0.928	0.0460123	0	0	-0.678	0.107213	0	0	-0.082	0.876677	0	0	0.2	-0.23	-0.316	0.931967	0	0	0.573	0.38443	0	0
Tb927.11.370	repressor activator protein 1 (RAP1)	Chromatin	2568	2759	132	0.069	0.645379	0	0	-0.042	0.851723	0	0	0.235	0.562841	0	0	0.5279	0.0884324	0	0	-0.67	0.000865499	0	0	-0.39	0.0746614	0	0	0.238	0.381978	0	0	-0.433	0.0834803	0	0	0.219	0.38	0.348	0.591818	0	0	-0.995	4.46981e-05	0	0
Tb927.11.7350	histone H2B variant V (H2BVAR)	Chromatin	432	946	455	-0.289	0.231224	0	0	-0.226	0.536398	0	0	-0.103	0.924942	0	0	-0.142	0.709844	0	0	0.194	0.699305	0	0	-0.327	0.553473	0	0	-0.931	0.029735	0	0	-0.743	0.0846549	0	0	0.367	0.228	-0.424	0.878309	0	0	0.42	0.554204	0	0
Tb927.10.7510	chromatin binding protein, putative	Chromatin	1470	1641	143	-0.251	0.0610834	0	0	-0.33	0.0893514	0	0	0.035	0.956032	0	0	0.1008	0.751079	0	0	0.213	0.468739	0	0	0.057	0.884813	0	0	-0.664	0.0103414	0	0	-0.445	0.0620917	0	0	0.4	0.092	0.351	0.694631	0	0	-0.381	0.279877	0	0
Tb927.10.10340	structural maintenance of chromosome 2 (SMC2)	Chromatin	3528	0	0	-0.235	0.184851	0	0	-0.453	0.0576674	0	0	-0.036	0.970148	0	0	0.4174	0.221875	0	0	-0.477	0.0692439	0	0	0.161	0.632771	0	0	-0.045	0.911028	0	0	-0.496	0.112544	0	0	0.415	0.478	-0.368	0.726867	0	0	-0.583	0.108939	0	0
Tb927.7.2820	histone H2A	Chromatin	405	710	239	-0.531	0.0205671	0	0	-0.104	0.78853	0	0	-0.742	0.198218	0	0	-0.9804	0.00105365	0	0	-0.834	0.0551949	0	0	-0.974	0.0373951	0	0	0.13	0.804616	0	0	-0.681	0.127668	0	0	0.439	-0.587	-0.153	0.976648	0	0	0.035	0.968191	0	0
Tb927.11.6780	regulator of chromatin condensation, putative (RCC1)	Chromatin	1683	1786	57	0.085	0.640846	0	0	0.043	0.855812	0	0	0.287	0.459509	0	0	0.1723	0.680082	0	0	-0.134	0.627505	0	0	-0.241	0.404142	0	0	0.393	0.161176	0	0	0.267	0.336106	0	0	0.446	-0.508	-0.135	0.948758	0	0	-0.384	0.259625	0	0
Tb927.1.570	Histone-lysine N-methyltransferase, H3 lysine-76 specific (DOT1B)	Chromatin	828	1225	389	0.201	0.550573	0	0	0.787	0.0483826	0	0	-0.233	0.841026	0	0	-0.5719	0.0128732	0	0	1.023	0.0514524	0	0	-0.701	0.243614	0	0	-0.362	0.531306	0	0	0.635	0.232247	0	0	0.474	0.069	0.426	0.911108	0	0	0.06	0.953092	0	0
Tb927.8.5890	Anti-silencing function ASF1B	Chromatin	675	802	99	0.054	0.838633	0	0	0.226	0.469212	0	0	0.055	0.957354	0	0	0.0009	0.997561	0	0	-0.146	0.744739	0	0	-0.65	0.121563	0	0	0.411	0.312843	0	0	0.262	0.528863	0	0	0.477	0.124	-0.135	0.976313	0	0	0.404	0.407177	0	0
Tb927.6.4820	CPC1, chromosomal passenger complex	Chromatin	792	1142	247	-0.091	0.566484	0	0	0	1	0	0	0.021	0.979897	0	0	0.0306	0.920399	0	0	0.468	0.12629	0	0	-0.204	0.568042	0	0	-0.482	0.11158	0	0	-0.014	0.966992	0	0	0.734	0.366	0.322	0.807347	0	0	0.43	0.291619	0	0
Tb927.11.14840	CPC2, chromosomal passenger complex	Chromatin	753	1878	601	-0.974	0.00132171	0	0	-0.783	0.0747457	0	0	-0.634	0.459509	0	0	-0.6804	0.00472881	0	0	0.284	0.670563	0	0	-0.617	0.397682	0	0	-1.402	0.00854674	0	1	-1.117	0.0399114	0	0	1.378	0.332	0.184	0.976648	0	0	-0.016	0.988862	0	0
Tb927.10.13430	citrate synthase, putative	Citric.acid.cycle	1455	2205	616	-0.226	0.375856	0	0	-0.14	0.718558	0	0	0.321	0.703946	0	0	0.1803	0.682529	0	0	0.366	0.340123	0	0	-0.079	0.882691	0	0	-0.315	0.531697	0	0	0.02	0.970701	0	0	-1.396	-0.73	-1.492	0.00196634	0	1	0.157	0.796377	0	0
Tb927.10.14000	aconitase (ACO)	Citric.acid.cycle	2694	4783	1990	0.361	0.0361727	0	0	0.369	0.130349	0	0	0.687	0.0517931	0	0	0.6935	0.0106382	0	0	0.637	0.0635077	0	0	0.305	0.458314	0	0	-0.294	0.395261	0	0	0.339	0.303315	0	0	-1.253	-0.79	0.433	0.769896	0	0	-0.07	0.918616	0	0
Tb927.11.4780	pyruvate dehydrogenase (lipoamide) kinase, putative	Citric.acid.cycle	1338	0	0	0.327	0.210769	0	0	0.696	0.016305	0	0	0.173	0.841026	0	0	-0.1306	0.594604	0	0	0.865	0.0215392	0	0	-0.523	0.217452	0	0	0.009	0.986408	0	0	0.842	0.0253569	0	0	-0.48	-0.866	0.521	0.71169	0	0	0.585	0.277738	0	0
Tb927.11.900	isocitrate dehydrogenase, putative (IDH)	Citric.acid.cycle	1242	2071	682	-0.256	0.192663	0	0	-0.496	0.0532694	0	0	0.263	0.663326	0	0	0.4655	0.177692	0	0	0.627	0.0612058	0	0	-0.029	0.95316	0	0	-1.04	0.00139827	0	1	-0.421	0.22535	0	0	-0.433	-0.365	-0.077	0.988197	0	0	0.291	0.607633	0	0
Tb927.10.12700	pyruvate dehydrogenase E1 alpha subunit, putative	Citric.acid.cycle	1137	1721	374	-0.775	0.000468061	0	0	-1.757	2.81294e-09	0	1	-0.428	0.498748	0	0	-0.2567	0.641612	0	0	0.133	0.762821	0	0	1.15	0.00383247	1	0	0.219	0.63892	0	0	0.351	0.428113	0	0	0.168	-0.116	0.912	0.255982	0	0	-0.498	0.393134	0	0
Tb927.11.2690	succinyl-coA:3-ketoacid-coenzyme A transferase, mitochondrial precursor, putative	Citric.acid.cycle	1482	3921	2361	0.692	0.00294675	0	0	0.989	0.00319725	0	0	0.064	0.959592	0	0	-0.2045	0.538399	0	0	0.854	0.0573331	0	0	0.343	0.543286	0	0	0.099	0.855508	0	0	0.935	0.0332342	0	0	0.294	0.976	0.456	0.866166	0	0	0.428	0.558068	0	0
Tb927.8.3690	isocitrate dehydrogenase [NADP], mitochondrial precursor, putative (IDH)	Citric.acid.cycle	1314	0	0	0.184	0.348545	0	0	0.239	0.368638	0	0	0.222	0.721113	0	0	0.168	0.554808	0	0	-0.096	0.8162	0	0	0.053	0.920596	0	0	-0.395	0.252259	0	0	-0.492	0.133608	0	0	0.35	0.291	0.34	0.871161	0	0	0.389	0.465169	0	0
Tb927.10.3650	NADH-dependent fumarate reductase, putative	Citric.acid.cycle	3699	0	0	-0.23	0.309518	0	0	-1.119	9.10253e-05	0	1	0.337	0.604458	0	0	0.5696	0.0634503	0	0	-0.076	0.858241	0	0	0.833	0.0311079	0	0	-0.162	0.72437	0	0	-0.236	0.586781	0	0	0.36	0.308	-0.859	0.278505	0	0	-0.417	0.467225	0	0
Tb927.11.16730	dihydrolipoyl dehydrogenase (GCVL-2)	Citric.acid.cycle	1434	2220	645	-0.432	0.147297	0	0	-1.49	1.19224e-05	0	1	-0.957	0.0828567	0	0	-0.9078	0.0155153	0	0	-1.138	0.0144111	0	0	1.059	0.0385943	0	0	1.446	0.000785808	1	0	0.326	0.522233	0	0	0.384	0.093	0.586	0.782927	0	0	0.006	0.994407	0	0
Tb927.9.5900	glutamate dehydrogenase (GDH)	Citric.acid.cycle	2979	4423	1290	0.388	0.10783	0	0	-0.05	0.899255	0	0	0.365	0.622204	0	0	0.1429	0.705707	0	0	0.965	0.0275093	0	0	1.141	0.0148884	0	0	0.02	0.971463	0	0	0.971	0.0198573	0	0	0.601	0.499	0.9	0.417023	0	0	0.103	0.906075	0	0
Tb927.11.11680	2-oxoglutarate dehydrogenase E2 component, putative	Citric.acid.cycle	1152	2839	1530	-0.062	0.834799	0	0	-0.648	0.0587455	0	0	-0.371	0.630434	0	0	-0.651	0.0444967	0	0	0.398	0.401725	0	0	1.253	0.0076195	1	0	0.391	0.412273	0	0	0.781	0.0759722	0	0	0.659	0.422	0.79	0.538957	0	0	0.359	0.629535	0	0
Tb927.11.1450	2-oxoglutarate dehydrogenase E1 component, putative	Citric.acid.cycle	3027	4725	1301	-0.009	0.977709	0	0	-0.798	0.0107754	0	0	-0.191	0.836519	0	0	-0.3821	0.316575	0	0	-0.393	0.396543	0	0	1.135	0.0143522	0	0	0.882	0.0288078	0	0	0.493	0.257861	0	0	0.905	0.838	0.534	0.79051	0	0	-0.092	0.916981	0	0
Tb927.3.2230	succinyl-CoA synthetase alpha subunit, putative	Citric.acid.cycle	906	1583	642	0.141	0.674372	0	0	0.324	0.441899	0	0	-0.454	0.598374	0	0	-0.5751	0.00602796	0	0	0.257	0.645832	0	0	-0.242	0.732157	0	0	0.946	0.0561005	0	0	1.195	0.0140547	0	0	0.917	0.113	0.892	0.524006	0	0	0.298	0.731261	0	0
Tb927.3.4500	fumarate hydratase, class I (FHc)	Citric.acid.cycle	1698	3470	1524	-0.771	0.000446037	0	0	-1.69	3.72433e-09	0	1	-0.052	0.96254	0	0	-0.1809	0.631761	0	0	-0.708	0.0748764	0	0	0.544	0.236751	0	0	0.443	0.278689	0	0	-0.26	0.546725	0	0	0.973	0.197	-0.51	0.733732	0	0	0.532	0.342045	0	0
Tb927.11.5050	fumarate hydratase, class I (FHm)	Citric.acid.cycle	1668	2096	264	-0.732	0.000597819	0	0	-0.782	0.0133396	0	0	-0.442	0.494572	0	0	-0.3231	0.509867	0	0	0.497	0.123729	0	0	0.144	0.737443	0	0	0.026	0.961305	0	0	0.521	0.228141	0	0	1.079	0.276	-1.094	0.0270783	0	0	0.487	0.294624	0	0
Tb927.10.7410	succinyl-CoA ligase [GDP-forming] beta-chain, putative	Citric.acid.cycle	1260	2455	1085	-0.115	0.66469	0	0	-0.197	0.605952	0	0	-0.504	0.459544	0	0	-0.478	0.102515	0	0	0.243	0.630844	0	0	0.365	0.523786	0	0	0.522	0.258669	0	0	0.76	0.0886154	0	0	1.349	0.289	0.934	0.409487	0	0	-0.176	0.832829	0	0
Tb927.8.7840	dynein heavy chain, putative, not a DHC in Wickstead analysis	Cytoskeleton	2523	4330	1601	0.084	0.742808	0	0	-0.496	0.114032	0	0	0.315	0.656289	0	0	0.5588	0.0134538	0	0	-0.942	0.00146585	0	0	0.198	0.612382	0	0	0.288	0.515198	0	0	-0.629	0.113559	0	0	-2.285	-0.206	-0.915	0.0880986	0	0	0.078	0.896684	0	0
Tb927.11.15070	BBP119	Cytoskeleton	3231	4208	937	0.29	0.0143147	0	0	0.184	0.339762	0	0	0.173	0.695563	0	0	0.1162	0.601653	0	0	0.284	0.234277	0	0	0.31	0.226803	0	0	-0.193	0.477826	0	0	0.1	0.715775	0	0	-1.708	-0.074	-0.384	0.544667	0	0	-0.019	0.965018	0	0
Tb927.11.16150	tubulin binding cofactor A, putative	Cytoskeleton	387	558	81	0.369	0.100122	0	0	0.634	0.0315662	0	0	0.565	0.285554	0	0	0.4739	0.279066	0	0	0.915	0.0180362	0	0	-0.494	0.260918	0	0	-1.083	0.00483358	0	1	-0.18	0.687231	0	0	-1.674	-1.082	-0.358	0.83187	0	0	0.123	0.835289	0	0
Tb927.8.3430	MKS1	Cytoskeleton	1506	1884	198	-0.412	0.00270259	0	0	-0.63	0.00328715	0	0	-0.045	0.952148	0	0	-0.1652	0.538399	0	0	-0.225	0.410751	0	0	-0.028	0.93993	0	0	0.003	0.992836	0	0	-0.216	0.484359	0	0	-1.566	-0.66	-0.434	0.514857	0	0	-0.128	0.762276	0	0
Tb927.8.6070	basal body component,ML protein (TBBC)	Cytoskeleton	4239	5602	1148	0.293	0.183894	0	0	0.102	0.72086	0	0	0.099	0.900439	0	0	0.3373	0.245162	0	0	-1.529	1.00651e-05	0	1	-0.395	0.346179	0	0	0.615	0.0592515	0	0	-0.907	0.00393698	0	0	-1.502	-0.246	-0.249	0.937992	0	0	-0.18	0.783195	0	0
Tb927.4.2400	hypothetical protein, conserved	Cytoskeleton	4404	4781	370	-0.158	0.544678	0	0	-0.545	0.0967411	0	0	0.015	0.989615	0	0	0.3626	0.356253	0	0	-0.603	0.0888409	0	0	0.045	0.9322	0	0	-0.278	0.554209	0	0	-0.844	0.0406442	0	0	-1.473	-0.413	-0.573	0.561152	0	0	-1.09	0.00830387	0	1
Tb927.7.4110	Kinesin-like but poor match	Cytoskeleton	2706	4993	2101	0.484	0.0141959	0	0	0.207	0.437362	0	0	0.819	0.0181117	0	0	1.1744	6.42213e-06	1	0	-0.506	0.0726762	0	0	-0.339	0.293604	0	0	0.407	0.227609	0	0	-0.086	0.826636	0	0	-1.45	0.91	-0.317	0.873504	0	0	-0.526	0.262684	0	0
Tb927.10.9870	CMF12, possible component of motile flagella	Cytoskeleton	798	0	0	0.182	0.447797	0	0	0.32	0.203945	0	0	0.395	0.391896	0	0	0.2349	0.382124	0	0	0.828	0.0138341	0	0	-0.437	0.24569	0	0	-0.67	0.0427306	0	0	0.151	0.68331	0	0	-1.434	-0.915	0.172	0.949341	0	0	0.067	0.912444	0	0
Tb927.3.4960	Trypanosome-specific kinesin family 2	Cytoskeleton	4785	6368	1230	0.557	0.0103054	0	0	0.322	0.274312	0	0	0.001	0.99835	0	0	0.5949	0.0568062	0	0	-1.055	0.00176888	0	1	0.184	0.693514	0	0	0.938	0.00793775	0	0	-0.092	0.837089	0	0	-1.336	-0.167	0.177	0.962089	0	0	-0.664	0.201924	0	0
Tb927.11.8920	CEP120B	Cytoskeleton	1677	2091	230	0.254	0.244269	0	0	0.417	0.130427	0	0	-0.25	0.711759	0	0	-0.0193	0.966659	0	0	-1.231	0.000381519	0	1	-0.613	0.115214	0	0	1.283	0.000116417	1	0	0.061	0.889303	0	0	-1.237	-0.858	-0.029	1	0	0	-0.036	0.958818	0	0
Tb927.10.10600	ARP2/3 complex 16kDa subunit, putative	Cytoskeleton	336	534	74	-0.194	0.568716	0	0	0.266	0.581314	0	0	-0.656	0.436111	0	0	-0.5005	0.400825	0	0	-0.148	0.781366	0	0	-0.886	0.0689983	0	0	0.457	0.455581	0	0	0.358	0.562697	0	0	-1.222	-0.585	0.687	0.591818	0	0	2.247	2.72148e-06	1	0
Tb927.11.16310	myosin heavy chain, putative, in MCM-BP-TAP	Cytoskeleton	3180	4307	806	0.676	0.000137736	0	0	0.474	0.0495195	0	0	0.625	0.0928693	0	0	0.4841	0.140712	0	0	-1.088	0.000519714	0	1	-0.222	0.58161	0	0	1.024	0.000617443	1	0	-0.055	0.888348	0	0	-1.161	0.769	-0.145	0.974794	0	0	0.218	0.694125	0	0
Tb927.6.2400	Gamma tubulin complex subunit GCP4	Cytoskeleton	2010	0	0	-0.052	0.689628	0	0	-0.238	0.139797	0	0	-0.203	0.512681	0	0	-0.3969	0.0267379	0	0	0.319	0.107273	0	0	0.486	0.0148614	0	0	0.276	0.214613	0	0	0.571	0.0028034	0	0	-1.159	-0.4	-0.032	0.994282	0	0	0.507	0.0408383	0	0
Tb927.11.16110	FG-GAP repeat protein, putative,intergrin alpha chain protein, putative	Cytoskeleton	2112	2346	151	0.215	0.235403	0	0	0.681	0.000351222	0	0	-0.025	0.975156	0	0	0.0426	0.901161	0	0	0.831	0.00231387	0	0	-0.112	0.768295	0	0	-0.958	0.000160781	0	0	-0.13	0.665519	0	0	-1.119	-0.992	-0.052	0.991339	0	0	-0.516	0.189419	0	0
Tb927.10.12440	kinesin, putative	Cytoskeleton	2499	2762	131	-0.094	0.539919	0	0	0.111	0.651343	0	0	-0.361	0.367948	0	0	-0.2495	0.381878	0	0	0.341	0.216684	0	0	0.012	0.973784	0	0	-0.09	0.80295	0	0	0.266	0.379782	0	0	-1.072	-0.912	-0.674	0.165943	0	0	0.003	0.994453	0	0
Tb927.10.4170	CAP292 Clathrin-associated protein, resembles yeast myosins, homologue of centrosome-associated protein CEP250	Cytoskeleton	7620	0	0	0.611	0.000607272	0	0	0.452	0.0705603	0	0	0.423	0.361378	0	0	0.8917	0.000249831	0	0	-0.632	0.0387504	0	0	0.214	0.580878	0	0	0.254	0.478389	0	0	-0.367	0.284471	0	0	-1.065	-0.264	-0.013	1	0	0	-0.651	0.0992715	0	0
Tb927.10.4210	BBP38	Cytoskeleton	984	0	0	0.567	0.00168411	0	0	1.026	8.60543e-06	1	0	0.397	0.376244	0	0	0.396	0.305004	0	0	0.661	0.0322113	0	0	-0.594	0.0574862	0	0	-0.804	0.0146644	0	0	-0.134	0.715665	0	0	-1	-1.04	0.046	0.995066	0	0	0.802	0.0376578	0	0
Tb927.11.13700	BLD10	Cytoskeleton	2265	3099	825	0.267	0.0831551	0	0	0.419	0.0598967	0	0	0.464	0.21982	0	0	0.2516	0.363085	0	0	-0.249	0.440072	0	0	-0.592	0.0623343	0	0	-0.446	0.142114	0	0	-0.686	0.0147616	0	0	-1	-0.776	-0.109	0.976648	0	0	0.42	0.345106	0	0
Tb927.10.10090	CMF14, possible component of motile flagella, TbTBC-L	Cytoskeleton	3261	3681	235	0.018	0.902039	0	0	0.155	0.422114	0	0	-0.23	0.534553	0	0	-0.0559	0.878307	0	0	-0.184	0.489015	0	0	0.017	0.964451	0	0	0.212	0.41816	0	0	0.03	0.915856	0	0	-1	-0.041	0.009	1	0	0	-0.515	0.109992	0	0
Tb927.11.10930	delta tubulin,tubulin delta chain (TUBD1)	Cytoskeleton	1470	0	0	-0.572	0.000255488	0	0	-1.004	8.36636e-07	0	1	-0.565	0.0685507	0	0	-0.7676	0.00547347	0	0	-0.473	0.0959951	0	0	0.315	0.344645	0	0	-0.016	0.963962	0	0	-0.49	0.0691006	0	0	-1	-0.684	0.091	0.976648	0	0	-0.199	0.681287	0	0
Tb927.10.12990	hypothetical protein, conserved,predicted ankyrin repeat family protein	Cytoskeleton	891	0	0	0.039	0.831475	0	0	0.217	0.335326	0	0	0.326	0.419841	0	0	0.2914	0.465333	0	0	-0.16	0.533532	0	0	-0.677	0.00343337	0	0	-0.28	0.37204	0	0	-0.437	0.120068	0	0	-0.954	-0.678	0.14	0.931967	0	0	-0.186	0.546465	0	0
Tb927.7.6840	Centrosomal spindle body, CEP44	Cytoskeleton	525	839	292	-0.214	0.477858	0	0	-0.63	0.0650328	0	0	0.607	0.310987	0	0	0.4354	0.287419	0	0	1.34	0.00461538	1	0	0.016	0.980494	0	0	-1.764	6.14037e-05	0	1	-0.43	0.348821	0	0	-0.922	-0.872	-0.69	0.534458	0	0	-0.46	0.446427	0	0
Tb927.11.3290	p166, conserved	Cytoskeleton	4506	4934	421	0.142	0.496083	0	0	0.075	0.801051	0	0	0	0.99952	0	0	0.3619	0.379847	0	0	-0.766	0.00225906	0	0	0.044	0.908466	0	0	0.319	0.376081	0	0	-0.423	0.225122	0	0	-0.92	0.158	-0.653	0.210498	0	0	-0.506	0.165085	0	0
Tb927.10.14010	RP2 basal body protein, required for axoneme formation	Cytoskeleton	1392	1963	497	-0.164	0.254785	0	0	-0.309	0.125224	0	0	-0.139	0.789937	0	0	0.0013	0.996112	0	0	0.347	0.220984	0	0	0.424	0.158571	0	0	-0.414	0.122914	0	0	-0.068	0.826554	0	0	-0.918	-0.671	-0.217	0.919775	0	0	-0.208	0.649652	0	0
Tb927.5.3280	BBP135	Cytoskeleton	3567	0	0	0.049	0.839306	0	0	0.492	0.0401267	0	0	-0.018	0.982932	0	0	-0.0537	0.792114	0	0	-0.373	0.289255	0	0	-0.687	0.056492	0	0	-0.601	0.0588518	0	0	-0.97	0.00113534	0	0	-0.881	0.119	-0.228	0.937992	0	0	0.098	0.87285	0	0
Tb927.5.4340	BBP65	Cytoskeleton	1758	2194	406	-0.422	0.00076988	0	0	-0.308	0.142971	0	0	-0.321	0.391896	0	0	-0.3654	0.0989972	0	0	-0.106	0.727013	0	0	-0.433	0.117608	0	0	-0.251	0.41794	0	0	-0.389	0.150326	0	0	-0.87	-1.008	-0.414	0.609768	0	0	0.232	0.573719	0	0
Tb927.10.5910	BBP86	Cytoskeleton	2400	0	0	0.433	0.000620113	0	0	0.867	4.64086e-07	0	0	0.067	0.905795	0	0	-0.1529	0.434222	0	0	-0.228	0.26758	0	0	-0.355	0.0856585	0	0	0.158	0.571044	0	0	-0.073	0.796304	0	0	-0.862	-0.092	-0.426	0.22717	0	0	0.051	0.875328	0	0
Tb927.3.5160	BBP136	Cytoskeleton	3699	4773	462	-0.216	0.233996	0	0	-0.877	0.00010251	0	0	0.222	0.695659	0	0	0.4266	0.182627	0	0	-0.69	0.0231034	0	0	0.188	0.638191	0	0	0.158	0.656513	0	0	-0.525	0.0818327	0	0	-0.834	0.545	-0.352	0.810082	0	0	-0.549	0.213752	0	0
Tb927.4.1170	ankyrin, putative	Cytoskeleton	1020	0	0	0.215	0.236923	0	0	0.384	0.0792646	0	0	0.541	0.107622	0	0	0.4956	0.0163765	0	0	0.324	0.31859	0	0	-0.587	0.0679344	0	0	-0.444	0.149143	0	0	-0.122	0.709841	0	0	-0.807	-0.704	0.094	0.976648	0	0	0.029	0.961114	0	0
Tb927.3.1420	hypothetical protein, conserved, trypanosome-specific, C-terminal Kelch motif	Cytoskeleton	10779	11204	299	0.683	0.000557083	0	0	0.396	0.200815	0	0	0.438	0.464515	0	0	1.0951	0.000180413	1	0	-0.571	0.0496044	0	0	0.347	0.30962	0	0	0.498	0.214451	0	0	-0.042	0.932545	0	0	-0.799	0.482	-0.581	0.462433	0	0	-1.151	0.00176874	0	1
Tb927.6.3220	hypothetical protein, conserved, no domains, no yeast or human match	Cytoskeleton	3240	3755	443	0.33	0.078119	0	0	0.537	0.0382437	0	0	0.059	0.94792	0	0	-0.346	0.170614	0	0	0.436	0.0687618	0	0	0.104	0.746708	0	0	-0.54	0.122064	0	0	-0.088	0.830309	0	0	-0.755	-0.201	-0.718	0.128432	0	0	-0.061	0.903452	0	0
Tb927.8.6200	tubulin folding cofactor D, putative	Cytoskeleton	4032	4570	417	0.264	0.0320779	0	0	0.154	0.422392	0	0	0.256	0.459039	0	0	0.3398	0.144907	0	0	-0.057	0.831373	0	0	0.293	0.259686	0	0	-0.095	0.737836	0	0	-0.143	0.585412	0	0	-0.712	0.15	-0.275	0.72254	0	0	-0.358	0.206148	0	0
Tb927.1.1100	BBP109	Cytoskeleton	2913	0	0	0.217	0.271486	0	0	0.617	0.000352308	0	0	-0.119	0.802039	0	0	-0.1282	0.563652	0	0	-0.861	0.000373822	0	0	-0.506	0.0536382	0	0	0.013	0.966101	0	0	-0.844	9.65648e-05	0	0	-0.651	-0.166	-0.179	0.919775	0	0	-0.152	0.68959	0	0
Tb927.11.8860	CEP76	Cytoskeleton	1899	1982	62	0.292	0.0522814	0	0	0.391	0.0915436	0	0	0.496	0.195988	0	0	0.3023	0.318617	0	0	0.368	0.248478	0	0	-0.201	0.59856	0	0	-0.379	0.240428	0	0	-0.015	0.967548	0	0	-0.634	-0.856	-0.268	0.90377	0	0	0.255	0.611943	0	0
Tb927.10.14110	DIP13	Cytoskeleton	360	492	118	-0.706	0.00389754	0	0	-1.029	0.00246804	0	1	-0.188	0.851714	0	0	-0.3033	0.50122	0	0	-0.121	0.791049	0	0	-0.137	0.801676	0	0	0.101	0.858053	0	0	-0.007	0.988314	0	0	-0.618	0.177	0.693	0.374688	0	0	0.257	0.639131	0	0
Tb927.7.6460	FG-GAP repeat protein, putative,intergrin alpha chain protein, putative	Cytoskeleton	2088	0	0	0.351	0.0336345	0	0	0.779	0.000217879	0	0	0.062	0.933964	0	0	0.4083	0.122864	0	0	-0.208	0.500756	0	0	-0.295	0.379321	0	0	-0.142	0.676037	0	0	-0.349	0.244454	0	0	-0.586	-0.458	-0.008	1	0	0	-0.597	0.112941	0	0
Tb927.10.1140	epsilon tubulin (TUBE1)	Cytoskeleton	1464	0	0	-0.454	0.00292435	0	0	-0.824	0.000216763	0	0	-0.309	0.486214	0	0	-0.4226	0.182254	0	0	-0.031	0.939067	0	0	0.196	0.64083	0	0	-0.21	0.546294	0	0	-0.24	0.455647	0	0	-0.573	-0.646	-0.053	0.994716	0	0	-0.099	0.872935	0	0
Tb927.7.4830	Kinesin-12	Cytoskeleton	1551	0	0	0.35	0.0398423	0	0	0.536	0.0473323	0	0	0.375	0.484912	0	0	0.2299	0.555936	0	0	0.609	0.0976885	0	0	-0.047	0.931196	0	0	-0.524	0.159332	0	0	0.086	0.840565	0	0	-0.566	-0.336	0.228	0.941812	0	0	0.133	0.839062	0	0
Tb927.7.5650	Kinesin-4/10	Cytoskeleton	1917	3106	458	0.187	0.195595	0	0	0.493	0.00949543	0	0	-0.085	0.880754	0	0	-0.3203	0.210129	0	0	-0.093	0.754808	0	0	-0.523	0.0474448	0	0	-0.026	0.938978	0	0	-0.118	0.684762	0	0	-0.561	-0.031	-0.117	0.969145	0	0	0.283	0.470724	0	0
Tb927.9.13100	ankyrin repeat protein, putative	Cytoskeleton	540	609	13	-0.284	0.277702	0	0	0.051	0.894351	0	0	-0.46	0.474811	0	0	-0.5686	0.13472	0	0	0.422	0.36681	0	0	-0.664	0.17342	0	0	0.071	0.894473	0	0	0.49	0.26569	0	0	-0.538	0.504	0.16	0.976648	0	0	0.484	0.461158	0	0
Tb927.1.4310	FAZ2 flagellar attachment zone protein	Cytoskeleton	4917	7477	1724	-0.249	0.531818	0	0	-0.575	0.250581	0	0	-0.233	0.869399	0	0	1.1259	0.00534624	1	0	-1.6	0.000266395	0	1	0.142	0.827569	0	0	0.049	0.94924	0	0	-1.262	0.0322258	0	0	-0.533	0.393	-0.896	0.494815	0	0	-1.514	0.0145045	0	0
Tb927.3.4400	BBP41	Cytoskeleton	1083	0	0	-0.26	0.225305	0	0	-0.582	0.0181159	0	0	0.679	0.0593874	0	0	0.7542	0.0011023	0	0	-0.541	0.0730645	0	0	-0.372	0.273285	0	0	-0.041	0.925358	0	0	-0.538	0.0906319	0	0	-0.49	-0.077	0.478	0.453801	0	0	-0.087	0.849536	0	0
Tb927.9.4640	MKS6	Cytoskeleton	4827	0	0	0.541	0.00113224	0	0	0.083	0.766316	0	0	0.472	0.27313	0	0	0.6325	0.0991378	0	0	-0.273	0.393717	0	0	0.692	0.0308289	0	0	0.403	0.220042	0	0	0.137	0.709841	0	0	-0.462	0.481	-0.185	0.9422	0	0	-0.904	0.0155085	0	0
Tb927.4.560	Cytoplasmic dynein 2 heavy chain (DYNC2H1), putative	Cytoskeleton	12699	0	0	0.957	3.34293e-05	0	0	0.805	0.0183429	0	0	0.707	0.248582	0	0	1.2812	0.000371327	1	0	-0.32	0.393163	0	0	0.468	0.247675	0	0	0.063	0.91286	0	0	-0.234	0.649785	0	0	-0.458	0.463	-0.482	0.735073	0	0	-1.383	0.00116902	0	1
Tb927.10.10320	dynein light chain, putative,dynein Tctex1 family, putative	Cytoskeleton	330	0	0	-0.184	0.471527	0	0	-0.111	0.755247	0	0	0.046	0.970714	0	0	-0.2616	0.527302	0	0	1.458	0.000638881	1	0	-0.083	0.891602	0	0	-1.489	0.000268213	0	1	-0.039	0.938148	0	0	-0.452	-0.73	-0.237	0.946263	0	0	-0.201	0.783745	0	0
Tb927.9.10670	Bardet-Biedl syndrome 1 protein homolog (BBS1-like protein 1), putative	Cytoskeleton	1794	1846	39	0.29	0.0757817	0	0	0.368	0.135693	0	0	0.253	0.649845	0	0	-0.1718	0.417411	0	0	0.578	0.0631006	0	0	-0.054	0.906291	0	0	-0.497	0.135447	0	0	0.094	0.8056	0	0	-0.423	0.165	-0.027	1	0	0	0.474	0.307706	0	0
Tb927.8.4210	BBP46	Cytoskeleton	1260	0	0	0.728	1.26843e-05	0	0	0.654	0.0033533	0	0	0.315	0.47995	0	0	0.7116	0.00979541	0	0	0.294	0.307653	0	0	0.703	0.0144445	0	0	-0.007	0.986463	0	0	0.28	0.374233	0	0	-0.421	0.75	-0.061	0.988826	0	0	-0.32	0.475281	0	0
Tb927.2.3660	paraflagellar rod protein PFC10	Cytoskeleton	10734	0	0	1.225	8.92181e-11	1	0	1.142	1.43023e-05	1	0	0.729	0.0907471	0	0	1.2695	1.58548e-05	1	0	-0.009	0.983491	0	0	0.773	0.013871	0	0	0.577	0.111059	0	0	0.569	0.120354	0	0	-0.383	0.843	-0.355	0.816263	0	0	-1.108	0.00396856	0	1
Tb927.9.10550	SAS6 centriole cartwheel protein	Cytoskeleton	2181	0	0	0.599	2.75366e-05	0	0	1.06	2.49722e-09	1	0	0.328	0.346081	0	0	0.216	0.460541	0	0	0.087	0.757264	0	0	-0.655	0.00740787	0	0	-0.297	0.275465	0	0	-0.205	0.451481	0	0	-0.381	-0.112	0.173	0.928973	0	0	0.389	0.246816	0	0
Tb927.10.13870	tubulin tyrosine ligase protein, putative	Cytoskeleton	1305	1707	226	-0.399	0.00986515	0	0	-1.054	1.83916e-08	0	1	0.166	0.725574	0	0	0.2152	0.481534	0	0	0.109	0.727013	0	0	0.501	0.084866	0	0	-0.562	0.0319943	0	0	-0.456	0.0647678	0	0	-0.378	-0.39	-0.461	0.538957	0	0	-0.298	0.460131	0	0
Tb927.10.1170	intraflagellar transport protein IFT172	Cytoskeleton	5244	6422	939	0.274	0.310889	0	0	0.295	0.440082	0	0	0.31	0.729898	0	0	0.8406	0.0171917	0	0	-0.261	0.482883	0	0	0.054	0.917109	0	0	-0.52	0.27369	0	0	-0.758	0.0999534	0	0	-0.365	-0.194	-0.895	0.136656	0	0	-1.572	3.93048e-05	0	1
Tb927.11.5640	Flagellar pocket collar protein	Cytoskeleton	2874	3732	606	-0.872	0.00092604	0	0	-1.829	4.3561e-07	0	1	-0.401	0.635119	0	0	0.0152	0.981096	0	0	-0.923	0.0366325	0	0	0.592	0.258922	0	0	0.231	0.681065	0	0	-0.64	0.197143	0	0	-0.361	0.226	-0.297	0.937992	0	0	-0.889	0.141426	0	0
Tb927.11.3090	FOR20	Cytoskeleton	456	687	211	-0.561	0.00706679	0	0	-0.523	0.0448273	0	0	0.015	0.987282	0	0	0.1329	0.706422	0	0	0.89	0.0224162	0	0	-0.539	0.184452	0	0	-1.275	0.000397603	0	1	-0.385	0.274426	0	0	-0.338	-0.76	-0.182	0.948758	0	0	0.416	0.396067	0	0
Tb927.10.13330	paraflagellar rod protein PFC20	Cytoskeleton	4047	5220	1109	0.394	0.0594694	0	0	0.572	0.0676048	0	0	0.032	0.979897	0	0	0.5296	0.264922	0	0	0.391	0.240162	0	0	0.231	0.56395	0	0	0.372	0.393668	0	0	0.753	0.0604508	0	0	-0.327	0.586	-0.24	0.929007	0	0	-0.635	0.165531	0	0
Tb927.10.13950	tubulin-specific chaperone, putative	Cytoskeleton	699	0	0	-0.162	0.386185	0	0	-0.221	0.333122	0	0	0.301	0.470818	0	0	0.1939	0.414805	0	0	0.561	0.0894896	0	0	-0.342	0.356518	0	0	-1.108	0.000116417	0	1	-0.552	0.0450203	0	0	-0.326	-0.561	-0.332	0.816263	0	0	0.221	0.656517	0	0
Tb927.10.1110	Trypanosome-specific kinesin family 2	Cytoskeleton	5397	0	0	0.654	0.00133475	0	0	0.662	0.0221026	0	0	0.346	0.588033	0	0	0.6254	0.0140881	0	0	-0.742	0.0142539	0	0	-0.041	0.93095	0	0	1.053	0.00390989	1	0	0.343	0.405822	0	0	-0.322	0.262	-0.422	0.752773	0	0	0.036	0.955377	0	0
Tb927.10.8820	hook complex protein, conserved	Cytoskeleton	2301	3684	964	-0.052	0.854178	0	0	-1.093	9.63081e-05	0	1	0.536	0.305418	0	0	0.8819	0.00211907	0	0	-0.578	0.13883	0	0	0.697	0.10136	0	0	0.48	0.216193	0	0	-0.089	0.845607	0	0	-0.318	0.605	0.647	0.609768	0	0	-0.466	0.451921	0	0
Tb927.11.12180	kinesin, 4/10 family.	Cytoskeleton	2751	0	0	1.575	8.20348e-21	1	0	2.063	1.413e-28	1	0	0.656	0.0194094	0	0	0.8073	0.000875328	0	0	-0.657	0.010644	0	0	-0.19	0.557829	0	0	0.957	0.000144045	0	0	0.301	0.277269	0	0	-0.316	0.646	0.359	0.794156	0	0	0.101	0.853959	0	0
Tb927.7.3880	BBP87	Cytoskeleton	2331	0	0	0.445	0.00448229	0	0	0.991	3.30443e-07	0	0	0.149	0.786983	0	0	0.3798	0.137168	0	0	0.612	0.0193447	0	0	-0.2	0.532226	0	0	-0.188	0.547166	0	0	0.428	0.116661	0	0	-0.285	-0.088	-0.089	0.976648	0	0	0.29	0.486441	0	0
Tb927.9.14480	dynein-associated protein, putative	Cytoskeleton	297	1356	199	0.582	0.0435559	0	0	1.003	0.01103	0	0	0.232	0.843639	0	0	-0.1405	0.820608	0	0	1.418	0.00181826	1	0	-0.183	0.780964	0	0	-0.848	0.102346	0	0	0.467	0.401402	0	0	-0.281	-0.76	0.312	0.926115	0	0	0.204	0.782213	0	0
Tb927.11.16830	IFT22 (was RABL5) (in UPF1-TAP)	Cytoskeleton	660	2956	2083	-0.59	0.00278803	0	0	-0.737	0.00321709	0	0	-0.274	0.622204	0	0	-0.2248	0.395028	0	0	0.039	0.930827	0	0	-0.101	0.838456	0	0	-0.988	0.00284297	0	0	-0.936	0.00277036	0	0	-0.277	-0.006	-0.297	0.897456	0	0	-0.024	0.971364	0	0
Tb927.9.8850	actin A	Cytoskeleton	1131	0	0	-0.1	0.686226	0	0	0.607	0.0302062	0	0	-0.539	0.291975	0	0	-0.9826	1.59851e-06	0	0	0.449	0.237087	0	0	-0.643	0.110064	0	0	-0.615	0.0973864	0	0	-0.173	0.686743	0	0	-0.26	-0.158	-0.338	0.902692	0	0	0.546	0.341029	0	0
Tb927.11.13780	profilin	Cytoskeleton	453	574	57	0.184	0.560852	0	0	0.708	0.0372669	0	0	0.009	0.995184	0	0	-0.0425	0.944943	0	0	1.499	0.000501371	1	0	-0.754	0.111802	0	0	-1.258	0.00352234	0	1	0.201	0.69515	0	0	-0.255	-1.064	-0.621	0.678892	0	0	0.439	0.499085	0	0
Tb927.9.9870	MCAK-like kinesin, putative	Cytoskeleton	1449	0	0	0.553	0.0220203	0	0	1.048	0.000220575	1	0	0.333	0.614177	0	0	0.3301	0.120373	0	0	1.653	0.000109144	1	0	-0.188	0.755125	0	0	-1.126	0.00312674	0	1	0.52	0.191551	0	0	-0.246	-0.331	-0.089	0.989531	0	0	0.251	0.738283	0	0
Tb927.3.910	gamma-tubulin	Cytoskeleton	1344	0	0	-0.052	0.83387	0	0	-0.182	0.558339	0	0	0.327	0.586233	0	0	0.4689	0.245024	0	0	0.813	0.0294381	0	0	0.11	0.832606	0	0	-1.322	0.000263167	0	1	-0.492	0.185975	0	0	-0.244	-0.561	-0.06	0.993831	0	0	-0.905	0.0542989	0	0
Tb927.11.13920	kinesin-II 85 Kd subunit, family 2	Cytoskeleton	3270	0	0	0.165	0.360682	0	0	0.356	0.147526	0	0	-0.015	0.987282	0	0	0.2841	0.464714	0	0	-0.752	0.00285521	0	0	-0.429	0.128637	0	0	0.249	0.474512	0	0	-0.486	0.129202	0	0	-0.239	0.09	-0.446	0.609768	0	0	0.475	0.229286	0	0
Tb927.11.670	epsinR	Cytoskeleton	1518	1764	161	-1.071	6.5828e-08	0	1	-1.635	6.70476e-09	0	1	-0.709	0.14166	0	0	-0.5788	0.151028	0	0	-0.519	0.0907524	0	0	0.339	0.348887	0	0	-0.159	0.730255	0	0	-0.646	0.0961859	0	0	-0.212	-0.111	-0.558	0.549723	0	0	-0.208	0.702061	0	0
Tb927.11.11720	FG-GAP repeat protein, putative,intergrin alpha chain protein, putative	Cytoskeleton	1869	0	0	0.557	0.00366174	0	0	1.242	9.97695e-09	1	0	0.16	0.801422	0	0	-0.104	0.756861	0	0	1.066	0.000381519	1	0	-0.387	0.25525	0	0	-0.701	0.022635	0	0	0.364	0.251961	0	0	-0.201	-0.207	0.398	0.760078	0	0	0.281	0.575038	0	0
Tb927.10.6790	hypothetical protein, conserved, spindle pole body domain	Cytoskeleton	5184	0	0	0.285	0.104064	0	0	-0.187	0.438132	0	0	0.273	0.56791	0	0	0.5678	0.0368602	0	0	-0.844	0.00160418	0	0	0.339	0.287099	0	0	0.599	0.0372328	0	0	-0.235	0.463252	0	0	-0.182	0.465	-0.085	0.976648	0	0	-0.748	0.0177289	0	0
Tb927.1.1910	MORN repeat-containing protein	Cytoskeleton	3777	4388	280	0.038	0.788893	0	0	-0.223	0.186649	0	0	0.006	0.991167	0	0	0.0872	0.809326	0	0	-0.53	0.00830115	0	0	0.253	0.284176	0	0	0.486	0.0220407	0	0	-0.039	0.882202	0	0	-0.177	0.629	-0.084	0.952621	0	0	-0.49	0.0109929	0	0
Tb927.10.11310	intraflagellar transport protein IFT55/IFT57	Cytoskeleton	1242	0	0	-0.143	0.513015	0	0	-0.401	0.137813	0	0	0.521	0.266801	0	0	0.7055	0.00111115	0	0	0.704	0.0493444	0	0	0.002	0.996268	0	0	-1.083	0.00121401	0	1	-0.384	0.29168	0	0	-0.166	-0.038	-0.44	0.789543	0	0	0.112	0.868022	0	0
Tb927.11.2430	dynein heavy chain DHC1b or DYNC2H2, cytoplasmic type	Cytoskeleton	12924	0	0	0.818	0.00232857	0	0	0.526	0.163577	0	0	0.569	0.426127	0	0	1.1432	0.00224479	1	0	-0.814	0.0463826	0	0	0.559	0.236809	0	0	0.322	0.54287	0	0	-0.443	0.38614	0	0	-0.16	0.77	-0.481	0.807347	0	0	-1.394	0.00682602	0	1
Tb927.5.2410	kinesin	Cytoskeleton	4020	5895	1129	0.25	0.252903	0	0	-0.088	0.803113	0	0	0.481	0.414833	0	0	1.1234	8.58653e-05	1	0	-0.097	0.798578	0	0	0.438	0.241139	0	0	-0.27	0.544913	0	0	-0.353	0.415916	0	0	-0.147	0.554	-0.233	0.937992	0	0	-1.289	0.00161664	0	1
Tb927.10.3010	hook complex protein, conserved	Cytoskeleton	3672	0	0	-0.326	0.28552	0	0	-1.476	3.59254e-06	0	1	-0.414	0.566097	0	0	-0.0412	0.951221	0	0	-1.885	3.52412e-07	0	1	0.474	0.281113	0	0	1.133	0.0061618	1	0	-0.657	0.135844	0	0	-0.117	0.068	-0.043	0.999104	0	0	-1.588	0.00028316	0	1
Tb927.2.2900	ARP2/3 complex subunit, putative	Cytoskeleton	543	0	0	0.365	0.212725	0	0	0.604	0.089943	0	0	0.445	0.55064	0	0	0.2768	0.525846	0	0	1.197	0.012797	0	0	-0.363	0.543286	0	0	-0.502	0.311518	0	0	0.679	0.142398	0	0	-0.11	-0.163	-0.23	0.956832	0	0	0.693	0.301047	0	0
Tb927.10.13190	ARP2/3 complex subunit, putative	Cytoskeleton	1158	0	0	-0.108	0.56015	0	0	-0.137	0.596339	0	0	-0.159	0.795625	0	0	-0.0291	0.935419	0	0	0.227	0.490849	0	0	0.208	0.576237	0	0	0.453	0.15901	0	0	0.676	0.0200585	0	0	-0.076	0.194	-0.226	0.925633	0	0	-0.127	0.809119	0	0
Tb927.1.1350	kinesin heavy chain, Kinesin-1	Cytoskeleton	2661	4436	1430	0.683	8.68324e-07	0	0	0.63	0.000392009	0	0	0.538	0.0358224	0	0	0.7075	2.95541e-05	0	0	-0.255	0.330629	0	0	0.139	0.667698	0	0	-0.162	0.559582	0	0	-0.417	0.0749617	0	0	-0.073	0.671	-0.127	0.956669	0	0	-0.083	0.85392	0	0
Tb927.11.11340	gamma-tubulin complex subunit GCP3	Cytoskeleton	2349	3053	703	0.515	0.00101247	0	0	1.128	1.36102e-09	1	0	-0.007	0.991167	0	0	-0.2157	0.373082	0	0	0.274	0.344792	0	0	-0.526	0.069006	0	0	0.18	0.552568	0	0	0.451	0.0846549	0	0	-0.072	0.282	-0.157	0.948758	0	0	0.431	0.284268	0	0
Tb927.10.5960	engulfment and cell motility domain 2, putative	Cytoskeleton	1380	0	0	1.146	2.8975e-09	1	0	0.983	0.00020361	0	0	1.086	0.00266388	1	0	1.4189	8.61476e-20	1	0	1.21	0.00146936	1	0	0.575	0.17697	0	0	-0.493	0.193649	0	0	0.709	0.0435527	0	0	-0.067	1.09	-0.226	0.948758	0	0	-0.007	0.993166	0	0
Tb927.9.7720	Member of IFT complex A, tetratricopeptide repeat protein	Cytoskeleton	4089	0	0	0.198	0.355405	0	0	0.586	0.0174788	0	0	0.167	0.811992	0	0	0.2988	0.458344	0	0	0.061	0.855204	0	0	-0.03	0.946282	0	0	-0.505	0.130146	0	0	-0.441	0.193439	0	0	-0.063	0.014	-0.495	0.443977	0	0	-0.924	0.00230954	0	0
Tb927.10.4540	ARP2/3 complex subunit, putative	Cytoskeleton	552	0	0	0.918	0.000113844	0	0	1.521	9.82807e-08	1	0	0.387	0.541078	0	0	0.4131	0.297721	0	0	0.332	0.459625	0	0	-0.67	0.127064	0	0	0.542	0.206185	0	0	0.864	0.0241363	0	0	-0.059	-0.238	0.077	0.989618	0	0	0.657	0.250388	0	0
Tb927.6.3670	paraflagellar rod protein PFC8	Cytoskeleton	9669	0	0	0.912	7.58317e-08	0	0	1.098	1.70299e-05	1	0	0.481	0.33801	0	0	0.8494	0.00141776	0	0	0.305	0.312329	0	0	0.138	0.729972	0	0	-0.084	0.844715	0	0	0.214	0.590054	0	0	-0.052	1.034	-0.702	0.167573	0	0	-0.561	0.125172	0	0
Tb927.11.5680	dynein light chain, putative	Cytoskeleton	633	0	0	0.244	0.234455	0	0	0.645	0.0127843	0	0	0.249	0.706662	0	0	0.1695	0.675431	0	0	0.209	0.617231	0	0	-0.896	0.0229821	0	0	-0.545	0.130619	0	0	-0.337	0.362453	0	0	-0.047	0.329	-0.241	0.941001	0	0	0.395	0.492151	0	0
Tb927.10.14980	intraflagellar transport protein IFT52	Cytoskeleton	1968	3735	1515	-0.224	0.399888	0	0	-1.061	9.10253e-05	0	1	0.166	0.835528	0	0	0.6429	0.00480643	0	0	-0.271	0.4058	0	0	0.784	0.0155984	0	0	-0.71	0.0494622	0	0	-0.956	0.00579153	0	0	-0.033	-0.097	-0.526	0.51594	0	0	-0.695	0.0742955	0	0
Tb927.8.4870	DIGIT, flagellar component	Cytoskeleton	3615	3969	241	0.029	0.900061	0	0	0.405	0.138052	0	0	-0.3	0.61624	0	0	-0.0219	0.95327	0	0	0.531	0.118592	0	0	-0.032	0.949485	0	0	-0.386	0.297219	0	0	0.138	0.736406	0	0	-0.027	-0.118	-0.193	0.948758	0	0	0.152	0.800827	0	0
Tb927.10.15800	actin related protein 2, putative	Cytoskeleton	1203	1438	145	-0.229	0.143115	0	0	-0.139	0.570979	0	0	-0.13	0.835528	0	0	-0.4528	0.105992	0	0	0.67	0.00982321	0	0	-0.095	0.786586	0	0	-0.423	0.186062	0	0	0.2	0.532073	0	0	-0.017	-0.103	-0.036	0.99843	0	0	-0.083	0.877895	0	0
Tb927.3.3640	FG-GAP repeat protein, putative,intergrin alpha chain protein, putative	Cytoskeleton	2256	2680	89	0.021	0.916401	0	0	-0.023	0.940995	0	0	-0.104	0.892029	0	0	-0.0667	0.878307	0	0	-0.101	0.793611	0	0	0.136	0.768226	0	0	0.305	0.400669	0	0	0.203	0.581268	0	0	-0.013	0.005	-0.409	0.777678	0	0	-0.562	0.234555	0	0
Tb927.3.2040	kinesin, Kinesin-16	Cytoskeleton	3219	4359	916	0.469	0.00845489	0	0	0.211	0.378473	0	0	0.451	0.237745	0	0	0.6579	0.000408031	0	0	-0.843	0.000779147	0	0	0.068	0.855493	0	0	0.118	0.735165	0	0	-0.716	0.0104873	0	0	0	0.217	-0.568	0.262463	0	0	-0.441	0.197276	0	0
Tb927.2.5250	tubulin-tyrosine ligase, putative	Cytoskeleton	1182	1354	140	0.149	0.437387	0	0	0.573	0.0101464	0	0	-0.324	0.476067	0	0	-0.6181	0.00226714	0	0	0.444	0.0866317	0	0	-0.388	0.156765	0	0	0.05	0.898817	0	0	0.488	0.104929	0	0	0	-0.804	0.403	0.594643	0	0	0.171	0.679748	0	0
Tb927.10.12490	kinesin, putative	Cytoskeleton	3399	4279	561	0.08	0.676161	0	0	0.445	0.0555019	0	0	-0.049	0.951857	0	0	0.1088	0.734966	0	0	-0.01	0.982703	0	0	-0.157	0.714577	0	0	-0.215	0.532437	0	0	-0.222	0.508552	0	0	0.008	0.26	0.081	0.985455	0	0	0.246	0.644807	0	0
Tb927.10.9770	gamma-tubulin complex subunit GCP2	Cytoskeleton	2355	0	0	0.302	0.0121608	0	0	0.548	0.00280475	0	0	0.174	0.711759	0	0	-0.0065	0.986992	0	0	-0.347	0.156299	0	0	-0.391	0.13162	0	0	0.134	0.646383	0	0	-0.229	0.388774	0	0	0.026	0.029	-0.034	0.995756	0	0	-0.359	0.313705	0	0
Tb927.4.980	actin, putative	Cytoskeleton	1119	1720	403	-0.648	0.0101276	0	0	-1.908	1.47336e-11	0	1	-0.449	0.414907	0	0	-0.105	0.80719	0	0	-1.292	0.000100472	0	1	0.694	0.0678738	0	0	1.138	0.00162362	1	0	-0.127	0.778075	0	0	0.03	0.413	0.792	0.262463	0	0	-0.28	0.612472	0	0
Tb927.6.1770	kinesin	Cytoskeleton	1887	2475	412	-0.447	0.000315557	0	0	-0.347	0.0811646	0	0	-0.574	0.0475516	0	0	-0.5397	0.0137462	0	0	-0.246	0.36048	0	0	-0.21	0.497111	0	0	-0.049	0.879988	0	0	-0.291	0.286811	0	0	0.039	0.287	-0.113	0.974919	0	0	0.379	0.320347	0	0
Tb927.3.5490	flagellar transport protein, putative (PIFTB2)	Cytoskeleton	2070	2886	591	-0.077	0.788377	0	0	0.273	0.447269	0	0	-0.06	0.961421	0	0	-0.0348	0.920671	0	0	0.423	0.383894	0	0	-0.563	0.288805	0	0	-1.044	0.0132462	0	0	-0.625	0.15923	0	0	0.043	0.32	-0.171	0.976648	0	0	0.341	0.654824	0	0
Tb927.1.1550	tubulin-tyrosine ligase, putative	Cytoskeleton	2073	2258	177	-0.095	0.592571	0	0	0.202	0.298254	0	0	-0.321	0.343692	0	0	-0.3313	0.124012	0	0	0.825	0.00169966	0	0	0.054	0.888016	0	0	-0.037	0.911028	0	0	0.787	0.000543422	0	0	0.046	0.369	0.014	1	0	0	0.299	0.459926	0	0
Tb927.6.1730	hypothetical protein, conserved, resembles various yeast myosins	Cytoskeleton	3831	0	0	0.03	0.929337	0	0	-0.552	0.0884408	0	0	-0.136	0.890511	0	0	0.3396	0.518417	0	0	-1.441	7.50894e-06	0	1	0.368	0.346493	0	0	1.077	0.00682637	1	0	-0.288	0.53268	0	0	0.059	0.587	-0.447	0.669315	0	0	-1.154	0.00108095	0	1
Tb927.8.2590	BBP60	Cytoskeleton	1638	0	0	-0.554	0.000102258	0	0	-1.024	9.54305e-11	0	1	0.073	0.873311	0	0	0.2986	0.0946423	0	0	-0.736	0.00161303	0	0	-0.128	0.682792	0	0	-0.154	0.543763	0	0	-0.888	3.78028e-06	0	0	0.064	0.192	-0.004	1	0	0	-0.207	0.566289	0	0
Tb927.10.7600	POC5	Cytoskeleton	1098	0	0	-0.341	0.0428554	0	0	-0.092	0.697466	0	0	0.044	0.951156	0	0	0.0616	0.861726	0	0	0.484	0.118041	0	0	-0.7	0.0205145	0	0	-0.934	0.00110014	0	0	-0.465	0.0875211	0	0	0.064	-0.414	0.062	0.987337	0	0	-0.177	0.701007	0	0
Tb927.8.7070	FAZ15 flagellar attachment zone protein	Cytoskeleton	951	1289	160	-1.297	4.28872e-07	0	1	-1.531	2.81285e-05	0	1	-0.84	0.174302	0	0	-0.6347	0.20488	0	0	0.088	0.864923	0	0	-0.369	0.476046	0	0	-1.161	0.017745	0	0	-1.026	0.029552	0	0	0.068	-0.613	-0.782	0.494243	0	0	-0.81	0.178823	0	0
Tb927.6.3090	XMAP215, matches microtubule-associated proteins	Cytoskeleton	4866	6077	543	0.46	0.00194095	0	0	0.608	0.0023041	0	0	0.328	0.400755	0	0	0.4366	0.0151449	0	0	-0.272	0.378823	0	0	0.116	0.779003	0	0	0.178	0.558411	0	0	-0.093	0.773294	0	0	0.077	0.852	0.325	0.838462	0	0	0.001	0.997441	0	0
Tb927.4.2730	Kinesin, kinesin-12	Cytoskeleton	2412	3752	1293	0.404	0.00423164	0	0	0.794	1.85352e-05	0	0	0.018	0.981126	0	0	-0.0013	0.996333	0	0	-0.33	0.169592	0	0	-0.217	0.438472	0	0	0.525	0.0409487	0	0	0.188	0.502372	0	0	0.078	0.717	-0.147	0.939116	0	0	0.075	0.850724	0	0
Tb927.3.2310	flagellar component,PACRGA	Cytoskeleton	903	1289	314	-0.866	0.000527479	0	0	-0.554	0.15722	0	0	-0.927	0.132818	0	0	-0.7389	0.0161545	0	0	0.924	0.0642241	0	0	-0.154	0.831286	0	0	-0.816	0.101152	0	0	0.087	0.886884	0	0	0.085	-0.268	-0.296	0.943481	0	0	0.063	0.949514	0	0
Tb927.10.9570	paraflagellar rod protein PFC14	Cytoskeleton	3249	3528	223	0.174	0.594013	0	0	0.607	0.124221	0	0	0.278	0.79195	0	0	0.1548	0.733143	0	0	0.597	0.239492	0	0	-0.883	0.104063	0	0	-1.562	0.00085954	0	1	-0.987	0.0447817	0	0	0.086	-0.266	-0.418	0.911108	0	0	0.575	0.449607	0	0
Tb927.11.320	Potential LC8 homologue (dynein light chain associated to multiple functions in other species such as flagellum beating and formation)	Cytoskeleton	273	508	202	-0.276	0.34455	0	0	-0.428	0.249359	0	0	0.341	0.700104	0	0	-0.0053	0.992674	0	0	0.671	0.101729	0	0	-0.389	0.409615	0	0	-0.888	0.0591755	0	0	-0.244	0.641191	0	0	0.086	-0.005	0.674	0.48655	0	0	-0.259	0.675389	0	0
Tb927.11.2270	dynein intermediate chain IC140 (IDA7)	Cytoskeleton	2430	0	0	-0.269	0.0853929	0	0	-0.424	0.0246866	0	0	0.017	0.981203	0	0	0.0465	0.875412	0	0	-0.197	0.487217	0	0	-0.139	0.684564	0	0	-0.661	0.00766087	0	0	-0.85	0.000236137	0	0	0.087	0.533	0.02	1	0	0	-0.316	0.364649	0	0
Tb927.10.5380	intraflagellar transport protein IFT122	Cytoskeleton	3729	0	0	0.009	0.973435	0	0	0.609	0.0319305	0	0	-0.379	0.527697	0	0	0.0209	0.964985	0	0	0.484	0.12127	0	0	-0.168	0.679787	0	0	-0.235	0.579007	0	0	0.238	0.573029	0	0	0.088	0.31	-0.459	0.654702	0	0	0.095	0.863788	0	0
Tb927.7.7260	kinesin, putative (TbKIF9B)	Cytoskeleton	3126	3776	416	0.316	0.0441194	0	0	0.174	0.471757	0	0	0.404	0.309999	0	0	0.6877	0.0444245	0	0	-0.58	0.0431197	0	0	0.06	0.888656	0	0	0.167	0.618728	0	0	-0.41	0.167449	0	0	0.096	0.477	0.082	0.977994	0	0	-0.82	0.0264164	0	0
Tb927.4.3130	Spef1, flagellar component	Cytoskeleton	828	0	0	-0.506	0.000204218	0	0	-0.434	0.0503338	0	0	-0.403	0.282037	0	0	-0.4932	0.0431952	0	0	0.206	0.537056	0	0	-0.059	0.890829	0	0	-0.492	0.111059	0	0	-0.288	0.334576	0	0	0.108	0.132	-0.025	1	0	0	0.113	0.843994	0	0
Tb927.11.4660	kinesin, MCAK-like KIF13-2, tip of flagellum	Cytoskeleton	2073	2819	657	0.427	0.0256679	0	0	0.97	5.16606e-05	0	0	-0.08	0.922989	0	0	0.2097	0.642329	0	0	0.421	0.138594	0	0	-0.079	0.841146	0	0	0.391	0.264849	0	0	0.821	0.00951425	0	0	0.109	0.472	-0.202	0.931967	0	0	-0.129	0.79295	0	0
Tb927.11.2490	Kinesin-3	Cytoskeleton	4719	0	0	0.952	4.14674e-05	0	0	0.668	0.0271082	0	0	1.042	0.0149502	0	0	1.5002	1.77181e-10	1	0	-0.825	0.00920315	0	0	0.202	0.627914	0	0	-0.189	0.681065	0	0	-0.974	0.0111226	0	0	0.111	1.103	-0.516	0.670742	0	0	-0.955	0.0294174	0	0
Tb927.6.3570	tubulin-tyrosine ligase-like protein, conserved	Cytoskeleton	1902	2217	257	0.029	0.920035	0	0	0.231	0.456947	0	0	0.292	0.671366	0	0	0.0338	0.90941	0	0	1.088	0.00652272	1	0	-0.288	0.565671	0	0	-0.957	0.0108091	0	0	0.124	0.781217	0	0	0.118	-0.047	-0.226	0.948758	0	0	0.539	0.367294	0	0
Tb927.3.3000	flagellar transport protein, putative (PIFTC3)	Cytoskeleton	1701	2443	586	0.039	0.884441	0	0	0.163	0.621614	0	0	0.083	0.934502	0	0	-0.0646	0.803595	0	0	0.693	0.0730964	0	0	0.055	0.924004	0	0	-1.098	0.00314596	0	1	-0.411	0.314568	0	0	0.124	0.344	-0.493	0.758586	0	0	0.258	0.690852	0	0
Tb927.10.15190	BBP72	Cytoskeleton	1983	2377	213	-0.33	0.0270435	0	0	-0.361	0.152481	0	0	-0.347	0.467443	0	0	-0.3765	0.384456	0	0	-0.432	0.127978	0	0	-0.158	0.662171	0	0	0.256	0.478191	0	0	-0.163	0.655534	0	0	0.132	-0.079	-0.21	0.928619	0	0	-0.634	0.0965272	0	0
Tb927.8.3250	IAD-1beta inner arm dynein heavy chain	Cytoskeleton	14025	14769	343	0.696	0.00826681	0	0	0.473	0.218465	0	0	0.311	0.742768	0	0	1.2665	0.000335006	1	0	-0.384	0.319565	0	0	0.73	0.068834	0	0	0.283	0.599729	0	0	-0.069	0.906815	0	0	0.133	0.819	-0.65	0.601446	0	0	-1.535	0.00130252	0	1
Tb927.11.5300	kinesin, Kif13-3, predicted centromere-associated	Cytoskeleton	1701	0	0	0.255	0.202479	0	0	0.83	4.03627e-05	0	0	0.005	0.99541	0	0	0.1574	0.502536	0	0	1.137	0.000318882	1	0	-0.291	0.437726	0	0	-1.056	0.00014408	0	1	0.073	0.828625	0	0	0.137	0.108	-0.123	0.976648	0	0	0.21	0.699294	0	0
Tb927.10.14320	FAZ9 flagellar attachment zone protein	Cytoskeleton	3402	3959	376	-0.136	0.489442	0	0	-0.066	0.833516	0	0	-0.16	0.840437	0	0	0.0504	0.923519	0	0	0.16	0.65399	0	0	0.184	0.658512	0	0	-0.277	0.486167	0	0	-0.099	0.81744	0	0	0.143	0.123	-0.372	0.7772	0	0	-0.652	0.106817	0	0
Tb927.10.10690	CEP19	Cytoskeleton	1152	0	0	-0.053	0.781859	0	0	-0.091	0.75974	0	0	0.085	0.914394	0	0	0.18	0.695097	0	0	0.014	0.974243	0	0	0.049	0.91713	0	0	-0.275	0.473984	0	0	-0.249	0.494946	0	0	0.144	0.039	-0.279	0.895438	0	0	-0.714	0.0854493	0	0
Tb927.10.11080	paraflagellar rod protein,I17 antigen	Cytoskeleton	3495	8285	4678	2.07	1.33376e-08	1	0	2.466	1.24712e-09	1	0	2.202	6.96127e-05	1	0	2.4124	2.97155e-10	1	0	-2.232	2.71924e-05	0	1	-0.423	0.538754	0	0	0.809	0.143641	0	0	-1.327	0.0127125	0	0	0.146	0.483	0.076	0.995756	0	0	-0.461	0.612472	0	0
Tb927.11.1740	intraflagellar transport protein IFT88	Cytoskeleton	2403	2849	187	0.153	0.465382	0	0	0.304	0.305587	0	0	-0.028	0.980333	0	0	0.2593	0.418536	0	0	-0.558	0.0595751	0	0	-0.22	0.551163	0	0	0.175	0.684115	0	0	-0.375	0.342512	0	0	0.148	0.073	-0.817	0.143291	0	0	0.321	0.496084	0	0
Tb927.6.4390	kinesin	Cytoskeleton	3336	0	0	0.489	0.0239505	0	0	0.464	0.125275	0	0	0.06	0.95478	0	0	0.2614	0.202005	0	0	-1.053	0.0050845	0	1	-0.213	0.676917	0	0	0.615	0.114163	0	0	-0.419	0.310142	0	0	0.15	0.774	-0.088	0.987222	0	0	-0.011	0.988477	0	0
Tb927.11.3250	dynein heavy chain	Cytoskeleton	13977	15333	1287	0.34	0.278252	0	0	0.075	0.890824	0	0	0.128	0.934085	0	0	0.8197	0.0553123	0	0	-0.26	0.613025	0	0	0.439	0.444091	0	0	-0.037	0.958517	0	0	-0.266	0.689018	0	0	0.162	0.39	-0.678	0.679742	0	0	-1.688	0.00230954	0	1
Tb927.1.1540	Tubulin/FtsZ family, putative	Cytoskeleton	1956	2281	289	-0.007	0.971162	0	0	0.077	0.764075	0	0	-0.062	0.934536	0	0	-0.1322	0.540648	0	0	0.405	0.15006	0	0	-0.04	0.920778	0	0	-0.034	0.930348	0	0	0.377	0.214026	0	0	0.179	0.36	0.324	0.807347	0	0	0.12	0.809119	0	0
Tb927.5.4440	dynein light chain, putative	Cytoskeleton	273	578	161	0.612	0.00887017	0	0	1.128	0.000313176	1	0	0.062	0.957354	0	0	0.0521	0.922159	0	0	0.84	0.0531186	0	0	-0.423	0.411063	0	0	-0.303	0.531306	0	0	0.518	0.239213	0	0	0.186	-0.452	-0.076	0.992047	0	0	0.544	0.390309	0	0
Tb927.3.4230	CMF33 subtilisin-like serine peptidase	Cytoskeleton	4167	0	0	0.205	0.46264	0	0	-0.783	0.0106359	0	0	0.542	0.352328	0	0	1.2746	8.48306e-06	1	0	-0.745	0.0378239	0	0	0.827	0.0324782	0	0	-0.094	0.848067	0	0	-0.809	0.0427216	0	0	0.195	0.952	-0.126	0.976648	0	0	-1.124	0.0200822	0	0
Tb927.10.14890	C-terminal motor kinesin KIFC1	Cytoskeleton	2463	4048	1465	-0.06	0.862431	0	0	0.214	0.652705	0	0	-0.144	0.914394	0	0	-0.008	0.979101	0	0	-0.019	0.978156	0	0	-0.492	0.436911	0	0	-0.476	0.411643	0	0	-0.493	0.39723	0	0	0.199	0.461	-0.319	0.939429	0	0	0.042	0.96534	0	0
Tb927.1.1150	zeta tubulin	Cytoskeleton	1443	1852	266	0.056	0.732866	0	0	0.211	0.387078	0	0	-0.01	0.989908	0	0	-0.2952	0.182254	0	0	0.186	0.526001	0	0	0.024	0.952248	0	0	-0.028	0.944478	0	0	0.168	0.614118	0	0	0.199	-0.1	0.116	0.976313	0	0	0.352	0.400231	0	0
Tb927.10.13110	dynein light chain, putative,dynein light chain 2B, redicted dynein modulator,roadblock/LC7 family member	Cytoskeleton	357	568	50	-0.856	0.000539607	0	0	-1.162	0.000387843	0	1	-0.228	0.804741	0	0	-0.435	0.304567	0	0	0.706	0.111098	0	0	-0.122	0.843412	0	0	-1.093	0.0129219	0	0	-0.393	0.403549	0	0	0.2	-0.149	-0.142	0.976648	0	0	0.969	0.0791763	0	0
Tb927.10.11300	paraflagellar rod protein PFC16	Cytoskeleton	381	680	197	-0.581	0.090542	0	0	-0.305	0.585945	0	0	-0.443	0.727974	0	0	-0.3711	0.422964	0	0	1.09	0.0872158	0	0	-0.498	0.543286	0	0	-0.82	0.198029	0	0	0.221	0.766118	0	0	0.204	-0.007	-0.385	0.941001	0	0	0.644	0.493606	0	0
Tb927.3.5450	BBP96	Cytoskeleton	2700	3528	792	0.296	0.0457822	0	0	0.188	0.41327	0	0	0.604	0.0560083	0	0	0.7098	0.0408972	0	0	-0.124	0.679532	0	0	0.151	0.664382	0	0	0.088	0.797511	0	0	-0.032	0.925976	0	0	0.208	0.748	-0.243	0.885344	0	0	-0.87	0.00734078	0	0
Tb927.3.3020	actin-like protein, putative	Cytoskeleton	981	0	0	0.27	0.176257	0	0	0.427	0.0915338	0	0	-0.178	0.789341	0	0	-0.2954	0.296093	0	0	-0.385	0.254356	0	0	-0.342	0.371181	0	0	1.039	0.00111557	1	0	0.633	0.0489938	0	0	0.21	-0.045	0.031	1	0	0	0.672	0.119178	0	0
Tb927.4.3390	tuzin, putative	Cytoskeleton	2028	2428	211	-0.01	0.951946	0	0	0.26	0.17831	0	0	-0.224	0.57322	0	0	-0.2921	0.156488	0	0	-0.111	0.703399	0	0	-0.34	0.232346	0	0	-0.043	0.894656	0	0	-0.165	0.544122	0	0	0.221	0.275	-0.236	0.880843	0	0	0.372	0.308891	0	0
Tb927.7.7000	hook complex protein, conserved	Cytoskeleton	4791	5439	362	0.701	0.0107318	0	0	0.48	0.191955	0	0	0.229	0.818314	0	0	0.8564	0.0627945	0	0	-1.352	0.000581707	0	1	0.258	0.619213	0	0	1.25	0.00437931	1	0	-0.026	0.965011	0	0	0.222	1.037	-0.137	0.976648	0	0	-1.179	0.0246562	0	0
Tb927.11.1430	CMF2, T. brucei components of motile flagella (TbCMF2)	Cytoskeleton	2259	3353	835	-0.115	0.686226	0	0	0.04	0.918317	0	0	0.041	0.976006	0	0	0.1558	0.462278	0	0	0.25	0.604292	0	0	-0.307	0.578167	0	0	-1.181	0.00377743	0	1	-0.934	0.0247413	0	0	0.223	0.507	-0.149	0.976648	0	0	-0.175	0.820745	0	0
Tb927.11.2440	TBCCD1, bilobe, centrioles, cell body anterior	Cytoskeleton	1623	0	0	0.747	1.61473e-14	0	0	0.935	3.36968e-09	0	0	0.494	0.0344072	0	0	0.3763	0.07895	0	0	0.015	0.953413	0	0	-0.05	0.86366	0	0	0.087	0.754655	0	0	0.092	0.711736	0	0	0.224	0.308	-0.147	0.923886	0	0	-0.297	0.278911	0	0
Tb927.6.2020	FG-GAP repeat protein, putative,intergrin alpha chain protein, putative	Cytoskeleton	2238	2661	126	0.152	0.297525	0	0	0.451	0.0257659	0	0	0.129	0.816394	0	0	0.0945	0.649748	0	0	0.664	0.0252808	0	0	-0.145	0.711183	0	0	-0.618	0.0263597	0	0	0.044	0.895117	0	0	0.239	0.049	-0.032	1	0	0	0.335	0.454184	0	0
Tb927.11.2400	Flabarin-like	Cytoskeleton	657	12041	11186	-0.223	0.509894	0	0	-0.23	0.604864	0	0	-0.074	0.959087	0	0	-0.0194	0.960627	0	0	0.565	0.29704	0	0	-0.145	0.847953	0	0	-1.547	0.00151212	0	1	-0.989	0.0490679	0	0	0.241	0.282	-0.253	0.956832	0	0	0.298	0.731383	0	0
Tb927.7.3000	Trypanosome-specific kinesin family 2	Cytoskeleton	4029	0	0	0.218	0.250387	0	0	-0.112	0.66246	0	0	0.127	0.846179	0	0	0.5492	0.042172	0	0	-0.671	0.00838839	0	0	0.4	0.168757	0	0	0.285	0.371667	0	0	-0.374	0.224282	0	0	0.247	0.449	-0.433	0.627182	0	0	-0.699	0.0489723	0	0
Tb927.2.4580	UNC119 (unc119)	Cytoskeleton	591	2187	1528	0.206	0.51728	0	0	0.352	0.363951	0	0	0.21	0.843639	0	0	0.1534	0.767103	0	0	0.873	0.0746769	0	0	0.203	0.768295	0	0	-1.487	0.000914715	0	1	-0.628	0.195331	0	0	0.255	0.094	-0.144	0.97723	0	0	0.099	0.918664	0	0
Tb927.10.15580	dynein light chain, putative	Cytoskeleton	393	0	0	0.099	0.622766	0	0	0.445	0.0863772	0	0	0.124	0.868794	0	0	-0.173	0.640502	0	0	0.507	0.111223	0	0	-0.368	0.27619	0	0	-0.294	0.459406	0	0	0.193	0.60549	0	0	0.257	-0.046	0.324	0.803345	0	0	-0.182	0.699105	0	0
Tb927.11.8160	dynein heavy chain	Cytoskeleton	12459	12999	442	0.906	0.000193116	0	0	0.968	0.00511613	0	0	0.511	0.470818	0	0	1.3698	6.74583e-06	1	0	0.009	0.986691	0	0	0.567	0.179246	0	0	-0.047	0.936279	0	0	-0.037	0.94864	0	0	0.261	0.693	-0.564	0.684038	0	0	-1.377	0.00293409	0	1
Tb927.6.2880	Kinesin-like but poor match	Cytoskeleton	3258	0	0	0.129	0.452932	0	0	0.491	0.0306627	0	0	-0.222	0.698048	0	0	-0.0549	0.910496	0	0	0.083	0.747876	0	0	-0.306	0.221807	0	0	0.286	0.38219	0	0	0.383	0.22048	0	0	0.263	0.906	-0.389	0.657192	0	0	0.834	0.00739107	0	0
Tb927.6.3150	Hydin,flagellar component	Cytoskeleton	13566	14607	860	1.319	2.52144e-08	1	0	1.655	5.04553e-07	1	0	0.51	0.462156	0	0	1.2818	0.000452365	1	0	-0.033	0.944133	0	0	0.451	0.307054	0	0	0.516	0.269553	0	0	0.486	0.310534	0	0	0.267	1.221	-0.351	0.896016	0	0	-1.259	0.00933676	0	1
Tb927.7.820	dynein arm light chain, axonemal, putative	Cytoskeleton	921	1463	366	-0.579	0.0204346	0	0	-0.788	0.03855	0	0	-0.343	0.721113	0	0	0.1266	0.796408	0	0	-0.861	0.0503532	0	0	-0.209	0.734345	0	0	0.502	0.331739	0	0	-0.314	0.565433	0	0	0.278	0.349	-0.542	0.772914	0	0	-0.146	0.855324	0	0
Tb927.8.3100	coronin (CRN12)	Cytoskeleton	1500	2392	828	-0.2	0.338872	0	0	-0.024	0.937888	0	0	-0.009	0.991167	0	0	0.0404	0.902094	0	0	0.26	0.446065	0	0	0.032	0.946974	0	0	-0.807	0.0119709	0	0	-0.537	0.0986385	0	0	0.289	-0.064	-0.125	0.975442	0	0	-0.441	0.305622	0	0
Tb927.10.12870	BBP120	Cytoskeleton	3264	4167	853	0.189	0.249792	0	0	0.19	0.397257	0	0	0.423	0.242792	0	0	0.7241	0.0127941	0	0	-0.61	0.00995959	0	0	-0.172	0.565184	0	0	0.153	0.629902	0	0	-0.452	0.100439	0	0	0.296	0.502	-0.332	0.678892	0	0	-0.611	0.0316442	0	0
Tb927.11.5510	dynein light chain p28, axonemal, putative	Cytoskeleton	708	1259	413	-0.118	0.672123	0	0	0.324	0.307214	0	0	0.014	0.989615	0	0	0.0118	0.984372	0	0	0.735	0.0451545	0	0	-1.018	0.00511939	0	1	-1.171	0.00284297	0	1	-0.457	0.271806	0	0	0.299	0.108	-0.294	0.911108	0	0	0.797	0.08915	0	0
Tb927.8.3010	hook complex protein, conserved	Cytoskeleton	2214	0	0	0.339	0.0630887	0	0	0.451	0.0360525	0	0	0.205	0.696271	0	0	0.3047	0.0669224	0	0	-0.977	0.000755297	0	0	-0.374	0.273285	0	0	0.171	0.597783	0	0	-0.801	0.00273272	0	0	0.303	0.344	-0.257	0.910433	0	0	-0.053	0.926393	0	0
Tb927.5.2950	CMF3, T. brucei components of motile flagella (TbCMF3)	Cytoskeleton	2340	2695	344	-0.003	0.991633	0	0	0.223	0.50062	0	0	0.379	0.562795	0	0	0.3513	0.304882	0	0	0.632	0.0976885	0	0	-0.43	0.325177	0	0	-1.571	3.43654e-05	0	1	-0.942	0.0145385	0	0	0.316	-0.151	-0.263	0.923687	0	0	-0.425	0.410785	0	0
Tb927.1.1340	FG-GAP repeat protein, putative,intergrin alpha chain protein, putative	Cytoskeleton	2229	0	0	-0.053	0.77599	0	0	0.311	0.184554	0	0	-0.197	0.72948	0	0	-0.1047	0.6955	0	0	0.362	0.273612	0	0	-0.36	0.317831	0	0	-0.161	0.656145	0	0	0.2	0.548324	0	0	0.325	-0.004	-0.305	0.862512	0	0	-0.08	0.888474	0	0
Tb927.11.3280	kinesin, MCAK-like KIF13-5	Cytoskeleton	2160	4412	2025	0.162	0.413593	0	0	0.209	0.461515	0	0	0.297	0.610893	0	0	0.4391	0.0813825	0	0	-0.465	0.157087	0	0	-0.266	0.503985	0	0	-0.225	0.562857	0	0	-0.678	0.0458115	0	0	0.329	0.64	-0.423	0.782519	0	0	0.337	0.534352	0	0
Tb927.10.15760	hypothetical protein, conserved, in flagellar proteomes, low homology to d tRNA methyltransferase of s: cerevisiae	Cytoskeleton	948	2347	1209	-0.595	0.0147872	0	0	-0.167	0.663758	0	0	-0.927	0.0814562	0	0	-0.6815	0.0130744	0	0	-0.598	0.201246	0	0	-0.793	0.116798	0	0	-0.2	0.697714	0	0	-0.789	0.0743309	0	0	0.333	0.407	-0.071	0.995066	0	0	0.163	0.847598	0	0
Tb927.11.14300	dynein intermediate chain IC70, putative	Cytoskeleton	1809	2052	100	-0.571	0.00576341	0	0	-0.416	0.19114	0	0	-0.504	0.391779	0	0	-0.3996	0.20726	0	0	0.099	0.83931	0	0	-0.42	0.397277	0	0	-0.7	0.0831214	0	0	-0.6	0.144424	0	0	0.334	0.162	-0.274	0.939429	0	0	-0.056	0.946764	0	0
Tb927.11.3300	SAS4	Cytoskeleton	2799	6201	2677	0.63	0.0368148	0	0	0.334	0.419338	0	0	0.227	0.839356	0	0	1.1176	0.00052512	1	0	-1.726	8.24145e-05	0	1	-0.021	0.973784	0	0	0.756	0.126061	0	0	-0.873	0.0759703	0	0	0.336	1.07	-0.464	0.877728	0	0	-0.812	0.244017	0	0
Tb927.4.2350	G-actin binding protein, putative, twinfilin, putative	Cytoskeleton	963	1396	270	0.174	0.202717	0	0	0.222	0.332596	0	0	0.268	0.541078	0	0	0.1555	0.621003	0	0	-0.144	0.653951	0	0	-0.163	0.657165	0	0	-0.095	0.790858	0	0	-0.242	0.422445	0	0	0.337	0.194	0.095	0.976648	0	0	0.294	0.496084	0	0
Tb927.10.6670	dynein light chain, putative	Cytoskeleton	378	0	0	-0.409	0.0734988	0	0	-0.053	0.877984	0	0	-0.322	0.619809	0	0	-0.9117	7.86899e-05	0	0	0.445	0.237928	0	0	-0.95	0.00987458	0	0	-1.159	0.00192207	0	1	-0.717	0.0562266	0	0	0.339	-0.336	0.181	0.959849	0	0	0.245	0.69199	0	0
Tb927.10.15390	kinesin, clathrin-associated, Trypanosome-specific kinesin family 2	Cytoskeleton	3288	5808	2236	0.883	2.52144e-08	0	0	1.475	5.04433e-13	1	0	0.57	0.0926566	0	0	0.7848	0.000322792	0	0	0.114	0.704392	0	0	-0.215	0.504558	0	0	-0.1	0.778201	0	0	0.026	0.941737	0	0	0.339	1	-0.533	0.459919	0	0	-0.014	0.979499	0	0
Tb927.2.4530	intraflagellar transport protein IFT43	Cytoskeleton	714	0	0	0.091	0.656841	0	0	0.653	0.00164469	0	0	-0.363	0.360869	0	0	-0.4378	0.189316	0	0	-0.009	0.983027	0	0	-0.78	0.00970293	0	0	0.402	0.184782	0	0	0.391	0.176395	0	0	0.34	0.558	-0.205	0.935415	0	0	0.69	0.0750436	0	0
Tb927.4.2140	MBO2,flagellar component	Cytoskeleton	3003	3614	427	-0.102	0.584735	0	0	-0.319	0.113956	0	0	0.028	0.971931	0	0	0.2405	0.418536	0	0	-1.037	1.40098e-05	0	1	-0.098	0.777474	0	0	0.469	0.0699634	0	0	-0.562	0.0255137	0	0	0.345	0.153	-0.021	1	0	0	0.02	0.965096	0	0
Tb927.10.15290	hypothetical protein, tubulin-binding CAP cofactor domain (cytoskeletal)	Cytoskeleton	5037	6261	719	0.92	2.52144e-08	0	0	0.803	0.000717744	0	0	0.608	0.123735	0	0	1.0821	0.000281976	1	0	-0.361	0.20799	0	0	0.382	0.229209	0	0	0.819	0.00848508	0	0	0.463	0.161623	0	0	0.357	0.888	0.043	0.995756	0	0	-0.997	0.00590618	0	0
Tb927.10.5990	CEP57	Cytoskeleton	1332	0	0	-0.715	2.57596e-05	0	0	-1.134	1.05086e-05	0	1	-0.255	0.687381	0	0	-0.1714	0.663195	0	0	-0.113	0.778567	0	0	0.126	0.796266	0	0	-0.401	0.287667	0	0	-0.487	0.164497	0	0	0.363	0.178	0.216	0.941001	0	0	0.545	0.258663	0	0
Tb927.3.3690	flagellar radial spoke protein-like, putative	Cytoskeleton	1647	2462	709	-0.768	4.16502e-05	0	0	-0.984	0.000155837	0	0	-0.635	0.147083	0	0	-0.4628	0.0953401	0	0	-0.118	0.748094	0	0	0.118	0.795782	0	0	-0.574	0.109942	0	0	-0.693	0.0459627	0	0	0.363	0.193	-0.306	0.873504	0	0	0.11	0.848926	0	0
Tb927.11.11220	dynein heavy chain	Cytoskeleton	12729	13610	694	1.078	1.23591e-05	1	0	1.037	0.00383265	1	0	0.808	0.195988	0	0	1.9376	4.86054e-12	1	0	-0.111	0.800646	0	0	0.497	0.256458	0	0	-0.151	0.790952	0	0	-0.252	0.644192	0	0	0.367	0.964	-0.305	0.928619	0	0	-1.532	0.00220629	0	1
Tb927.7.920	IAD-5 inner arm dynein heavy chain, clathrin-associated	Cytoskeleton	12339	13072	707	1.259	9.10794e-08	1	0	1.993	9.13534e-11	1	0	0.663	0.256452	0	0	1.2884	3.22098e-06	1	0	0.259	0.498934	0	0	-0.023	0.964908	0	0	-0.325	0.488698	0	0	-0.079	0.882202	0	0	0.37	0.221	-0.539	0.662922	0	0	-1.119	0.0110951	0	0
Tb927.7.5040	KIN-B, kinesin, mitotic spindle mid-zone	Cytoskeleton	1875	2600	578	0.044	0.838585	0	0	0.552	0.00429624	0	0	-0.016	0.981621	0	0	-0.1373	0.492698	0	0	0.921	0.00158496	0	0	-0.171	0.64083	0	0	-1.023	0.000104547	0	1	-0.107	0.720995	0	0	0.376	-0.066	0.292	0.863747	0	0	0.293	0.518571	0	0
Tb927.10.6350	trypanin	Cytoskeleton	1362	0	0	-0.12	0.658536	0	0	-0.4	NA	0	0	0.016	NA	0	0	0.0015	0.99624	0	0	-1.493	0.000785217	0	1	-0.564	0.288805	0	0	0.409	NA	0	0	-1.08	NA	0	0	0.379	-0.182	-0.02	1	0	0	0.506	0.472021	0	0
Tb927.6.3290	intraflagellar transport protein IFT20	Cytoskeleton	393	792	293	0.829	0.0012637	0	0	1.634	4.17474e-07	1	0	0.231	0.805708	0	0	-0.1481	0.752546	0	0	1.407	0.000962843	1	0	-0.368	0.475487	0	0	-0.941	0.0355973	0	0	0.414	0.382425	0	0	0.38	-0.014	0.461	0.827202	0	0	0.93	0.102126	0	0
Tb927.9.9580	tubulin tyrosine ligase protein, putative	Cytoskeleton	1974	2703	665	0.071	0.606604	0	0	-0.16	0.401238	0	0	0.314	0.3218	0	0	0.6022	0.0351649	0	0	0.46	0.03211	0	0	0.31	0.184443	0	0	-0.247	0.337109	0	0	0.204	0.412264	0	0	0.397	0.843	0.032	0.995066	0	0	-0.552	0.0440915	0	0
Tb927.11.6050	Flagellar-associated PapD-like, putative	Cytoskeleton	5124	0	0	0.006	0.981767	0	0	0.061	0.866928	0	0	0.028	0.981261	0	0	0.519	0.206172	0	0	0.006	0.990418	0	0	0.059	0.915879	0	0	-0.005	0.991914	0	0	0.008	0.986604	0	0	0.399	0.853	-0.158	0.974919	0	0	-1.195	0.00696675	0	1
Tb927.11.260	PIFTF6 ,predicted WD40 repeat	Cytoskeleton	4071	4323	174	0.615	7.11266e-05	0	0	1.01	2.63057e-06	1	0	0.332	0.458645	0	0	0.4639	0.189096	0	0	0.445	0.0857416	0	0	0.036	0.924004	0	0	-0.364	0.244392	0	0	0.084	0.815365	0	0	0.399	0.448	-0.32	0.721782	0	0	-1.061	6.9806e-05	0	1
Tb927.8.2630	Kinesin KIN-C. Trypanosome-specific kinesin family 2	Cytoskeleton	2253	2464	35	-0.227	0.325216	0	0	-0.734	0.0157678	0	0	0.104	0.914394	0	0	0.6386	0.03771	0	0	-0.537	0.175387	0	0	0.118	0.832606	0	0	-0.285	0.523931	0	0	-0.804	0.0400601	0	0	0.402	0.712	0.256	0.9422	0	0	-0.252	0.718867	0	0
Tb927.9.5350	actin related protein 3, putative	Cytoskeleton	1251	0	0	0.281	0.0802337	0	0	0.603	0.00616187	0	0	0.322	0.458645	0	0	0.1257	0.725024	0	0	0.717	0.015773	0	0	-0.296	0.379728	0	0	-0.773	0.0116029	0	0	-0.058	0.874059	0	0	0.404	0.029	-0.441	0.694631	0	0	-0.285	0.561084	0	0
Tb927.11.3660	dynein light chain, putative,dynein Tctex1 family, putative	Cytoskeleton	351	1243	756	0.257	0.227343	0	0	0.391	0.229606	0	0	-0.153	0.868794	0	0	-0.2785	0.493528	0	0	0.225	0.614078	0	0	0.109	0.851709	0	0	0.167	0.732876	0	0	0.379	0.38555	0	0	0.404	0.097	-0.294	0.931967	0	0	0.49	0.427583	0	0
Tb927.4.3440	BB50	Cytoskeleton	1353	1779	400	-0.306	0.0879924	0	0	-0.41	0.12317	0	0	-0.164	0.818465	0	0	0.1959	0.582298	0	0	-0.771	0.0304968	0	0	-0.337	0.438459	0	0	0.626	0.0677619	0	0	-0.141	0.719679	0	0	0.409	0.18	-0.048	0.996305	0	0	-0.417	0.451888	0	0
Tb927.6.4140	paraflagellar rod protein PFC4	Cytoskeleton	348	980	388	-0.497	0.14542	0	0	-0.59	0.220604	0	0	-0.34	0.785464	0	0	-0.3246	0.503726	0	0	1.656	0.00451863	1	0	0.164	0.852481	0	0	-1.315	0.0206858	0	0	0.287	0.672221	0	0	0.415	-0.199	-0.416	0.928619	0	0	0.648	0.458553	0	0
Tb927.10.14470	intraflagellar transport protein IFT140	Cytoskeleton	5091	6143	764	0.354	0.107472	0	0	0.07	0.821836	0	0	0.3	0.615547	0	0	0.5682	0.0186013	0	0	-1.264	0.000126238	0	1	-0.092	0.849876	0	0	0.377	0.303284	0	0	-0.864	0.0106689	0	0	0.416	0.669	-0.373	0.816263	0	0	-0.644	0.165531	0	0
Tb927.3.930	OADalpha outer arm dynein heavy chain	Cytoskeleton	13920	15008	807	0.539	0.070593	0	0	0.539	0.219705	0	0	0.22	0.86317	0	0	0.8397	0.0464116	0	0	-0.152	0.769925	0	0	0.342	0.550041	0	0	-0.18	0.780699	0	0	-0.317	0.605556	0	0	0.43	0.745	-0.533	0.789121	0	0	-1.639	0.00196136	0	1
Tb927.10.12920	FAZ18 flagellar attachment zone protein	Cytoskeleton	3108	0	0	0.091	0.654471	0	0	0.11	0.689604	0	0	0.142	0.840341	0	0	0.485	0.100947	0	0	-0.58	0.031487	0	0	-0.124	0.740698	0	0	-0.033	0.936209	0	0	-0.601	0.0555655	0	0	0.436	0.19	-0.468	0.510464	0	0	-0.742	0.0245905	0	0
Tb927.9.15050	trypanin-related protein, putative	Cytoskeleton	1386	0	0	-0.232	0.256187	0	0	-0.164	0.572006	0	0	-0.224	0.737002	0	0	-0.1655	0.600279	0	0	-1.33	0.000146108	0	1	-0.981	0.00864989	0	0	0.471	0.184457	0	0	-0.847	0.0109472	0	0	0.436	-0.069	0.342	0.879925	0	0	0.326	0.572665	0	0
Tb927.10.1130	dynein arm light chain, axonemal, putative	Cytoskeleton	825	0	0	-0.403	0.00615195	0	0	-0.079	0.745584	0	0	-0.44	0.21982	0	0	-0.3242	0.39771	0	0	-0.308	0.329338	0	0	-0.772	0.0110057	0	0	0.104	0.7705	0	0	-0.211	0.491626	0	0	0.441	-0.19	0.101	0.976648	0	0	0.156	0.757426	0	0
Tb927.10.5350	IAD-4 inner arm dynein heavy chain	Cytoskeleton	12429	0	0	1.204	1.25987e-11	1	0	1.281	9.27773e-07	1	0	0.833	0.0408269	0	0	1.1989	1.90022e-07	1	0	0.086	0.816463	0	0	0.339	0.373348	0	0	-0.058	0.899327	0	0	0.027	0.952071	0	0	0.441	0.947	-0.39	0.794156	0	0	-0.761	0.0822263	0	0
Tb927.9.12820	dynein light chain, putative,dynein Tctex2 family, putative	Cytoskeleton	375	0	0	0.22	0.460951	0	0	0.609	0.0738686	0	0	0.165	0.869006	0	0	-0.0026	0.995678	0	0	1.548	0.00067512	1	0	-0.461	0.38949	0	0	-1.017	0.0229642	0	0	0.506	0.272091	0	0	0.453	-0.028	-0.171	0.976313	0	0	0.487	0.457364	0	0
Tb927.9.10370	TAX-1, flagellar protein	Cytoskeleton	1092	0	0	-0.065	0.674372	0	0	0.066	0.774987	0	0	-0.12	0.835207	0	0	-0.2112	0.396119	0	0	0.315	0.204827	0	0	-0.134	0.661074	0	0	-0.038	0.914232	0	0	0.266	0.343917	0	0	0.455	0.559	0.44	0.480232	0	0	0.599	0.0519684	0	0
Tb927.8.3790	paraflagellar rod protein PFC2	Cytoskeleton	672	1268	431	-0.462	0.0582566	0	0	-0.149	0.694556	0	0	-0.466	0.47995	0	0	-0.551	0.0204561	0	0	0.144	0.788827	0	0	-0.499	0.364129	0	0	-0.961	0.0270653	0	0	-0.815	0.0556562	0	0	0.46	-0.243	-0.111	0.985816	0	0	0.31	0.688887	0	0
Tb927.10.2860	POC1	Cytoskeleton	2343	0	0	0.201	0.122645	0	0	0.512	0.00643604	0	0	-0.054	0.932699	0	0	-0.0962	0.657527	0	0	-0.35	0.18469	0	0	-0.468	0.087911	0	0	0.202	0.479821	0	0	-0.156	0.582111	0	0	0.46	0.252	0.542	0.365629	0	0	0.145	0.74507	0	0
Tb927.11.7240	dynein regulatory complex subunit CMF70	Cytoskeleton	1524	0	0	-0.565	0.0036183	0	0	-0.263	0.372253	0	0	-0.89	0.0252114	0	0	-0.6425	0.0488176	0	0	-0.843	0.016862	0	0	-0.915	0.0148614	0	0	0.346	0.376475	0	0	-0.48	0.200856	0	0	0.463	0.182	0.209	0.948328	0	0	0.179	0.783195	0	0
Tb927.11.3360	T. brucei components of motile flagella (TbCMF22) OADbeta outer arm dynein heavy chain, not a DHC in Wickstead analysis	Cytoskeleton	2730	2999	89	-0.174	0.33316	0	0	-0.31	0.0986582	0	0	0.158	0.72948	0	0	0.24	0.23693	0	0	-0.459	0.0729533	0	0	-0.119	0.732695	0	0	-0.481	0.0498328	0	0	-0.937	2.40273e-05	0	0	0.466	0.12	-0.137	0.939429	0	0	0.026	0.949372	0	0
Tb927.8.6830	Kinesin-like but poor match	Cytoskeleton	5460	6549	1073	0.53	0.00180891	0	0	0.64	0.0130766	0	0	0.292	0.620257	0	0	0.834	0.00256905	0	0	-0.23	0.427845	0	0	0.138	0.705741	0	0	0.217	0.577003	0	0	0	0.999384	0	0	0.488	0.297	-0.47	0.556347	0	0	-0.642	0.0782863	0	0
Tb927.11.2880	KIN-A, kinesin, mitotic spindle	Cytoskeleton	2589	4079	1006	0.437	0.00258351	0	0	0.349	0.122987	0	0	0.543	0.116932	0	0	0.5519	0.0777815	0	0	0.295	0.269882	0	0	0.202	0.515074	0	0	-0.564	0.0564736	0	0	-0.271	0.380285	0	0	0.492	0.116	0.345	0.730409	0	0	-0.748	0.0194106	0	0
Tb927.7.2790	CMF10, possible component of motile flagella	Cytoskeleton	2106	2368	243	0.028	0.872303	0	0	0.236	0.260658	0	0	0.178	0.722135	0	0	0.2827	0.0690636	0	0	-0.26	0.419814	0	0	-0.38	0.268745	0	0	-0.152	0.623009	0	0	-0.409	0.124386	0	0	0.495	-0.224	-0.007	1	0	0	0.039	0.947394	0	0
Tb927.10.13370	dynein light chain, putative,dynein Tctex1 family, putative	Cytoskeleton	600	890	256	-0.582	0.00025298	0	0	-0.583	0.0152568	0	0	-0.402	0.362632	0	0	-0.2841	0.401784	0	0	0.311	0.410367	0	0	-0.255	0.54765	0	0	-0.53	0.119361	0	0	-0.219	0.529375	0	0	0.495	-0.209	-0.23	0.937992	0	0	0.349	0.503638	0	0
Tb927.1.3300	myotubularin, putative,zinc-binding phosphatase, putative	Cytoskeleton	2619	4289	1537	-0.204	0.255968	0	0	-0.447	0.0897767	0	0	-0.013	0.98914	0	0	0.0745	0.814733	0	0	-0.66	0.012797	0	0	-0.116	0.757682	0	0	0.226	0.554254	0	0	-0.412	0.245163	0	0	0.523	0.639	-0.603	0.286982	0	0	0.373	0.337094	0	0
Tb927.3.5310	paraflagellar rod protein,I2 antigen	Cytoskeleton	6387	6983	403	1.48	1.01167e-11	1	0	1.963	3.03087e-18	1	0	1.079	0.000612505	1	0	0.8845	0.0188933	0	0	-0.858	0.000944654	0	0	0.102	0.787694	0	0	0.528	0.0995573	0	0	-0.305	0.377818	0	0	0.529	0.744	-0.291	0.82702	0	0	0.867	0.00782264	0	0
Tb927.9.13440	Flagellar Member 5 (FLAM5)	Cytoskeleton	4737	0	0	0.321	0.0907384	0	0	0.288	0.291434	0	0	0.339	0.536525	0	0	0.7929	0.00397998	0	0	-0.268	0.397325	0	0	0.201	0.591704	0	0	-0.122	0.766156	0	0	-0.387	0.282755	0	0	0.535	0.666	-0.342	0.807347	0	0	-0.769	0.0460765	0	0
Tb927.11.13230	TbVAP, flagellar attachment zone	Cytoskeleton	651	2221	1385	-0.541	0.0244145	0	0	-0.745	0.0393822	0	0	-0.216	0.835528	0	0	0.2796	0.358256	0	0	-0.033	0.951725	0	0	0.089	0.890059	0	0	-0.576	0.234535	0	0	-0.604	0.20871	0	0	0.537	0.454	-0.067	0.995756	0	0	0.077	0.930058	0	0
Tb927.11.15100	Tb5.20 cytoskeletal protein	Cytoskeleton	3252	4094	619	0.382	0.35977	0	0	1.45	0.00216604	1	0	-0.064	0.974254	0	0	-0.0534	0.933262	0	0	-1.546	0.010432	0	0	-1.52	0.0236293	0	0	0.209	0.773255	0	0	-1.261	0.0349708	0	0	0.541	0.48	0.113	0.989618	0	0	1.124	0.173656	0	0
Tb927.10.13960	flagellar protein PF20	Cytoskeleton	1770	2121	283	-0.209	0.202791	0	0	0.156	0.494224	0	0	-0.255	0.567977	0	0	-0.3598	0.0871655	0	0	-0.233	0.476902	0	0	-0.604	0.0575362	0	0	-0.439	0.128654	0	0	-0.671	0.0115065	0	0	0.545	0.005	0.16	0.956669	0	0	0.216	0.685533	0	0
Tb927.1.3250	hypothetical protein, myosin heavy-chain like	Cytoskeleton	5307	6007	481	0.251	0.357569	0	0	-0.334	0.338346	0	0	0.288	0.72948	0	0	0.8073	0.0145587	0	0	-1.261	0.00182289	0	1	0.304	0.562347	0	0	0.654	0.128247	0	0	-0.572	0.19455	0	0	0.553	0.684	-0.262	0.941001	0	0	-0.743	0.198695	0	0
Tb927.2.4810	CMF5, T. brucei components of motile flagella (TbCMF5)	Cytoskeleton	4023	4617	444	-0.09	0.659542	0	0	-0.489	0.0311359	0	0	0.119	0.858889	0	0	0.3751	0.265543	0	0	-0.561	0.0304968	0	0	0.366	0.217502	0	0	0.092	0.798551	0	0	-0.459	0.129009	0	0	0.555	0.403	-0.266	0.846722	0	0	-0.811	0.00954758	0	0
Tb927.8.7950	Flagellar Member 4 (FLAM4)	Cytoskeleton	5244	6598	1346	0.308	0.08211	0	0	-0.02	0.946893	0	0	0.322	0.535008	0	0	0.8001	0.00325783	0	0	-0.858	0.00319937	0	0	0.076	0.861234	0	0	0.602	0.059877	0	0	-0.24	0.503014	0	0	0.557	0.616	0.053	0.99383	0	0	-0.729	0.0795783	0	0
Tb927.1.2330	beta tubulin	Cytoskeleton	1329	1755	367	-0.901	9.45495e-05	0	0	-1	0.00216771	0	0	-0.74	0.195849	0	0	-1.0988	4.19348e-07	0	1	-0.12	0.814031	0	0	-0.226	0.707468	0	0	-0.798	0.0640274	0	0	-0.916	0.0330755	0	0	0.558	0.151	-0.069	0.995066	0	0	-0.173	0.831044	0	0
Tb927.5.2440	CEP164	Cytoskeleton	3534	0	0	1.153	7.35975e-11	1	0	1.787	2.22949e-14	1	0	1.015	0.00237308	1	0	1.237	1.70723e-05	1	0	0.284	0.437276	0	0	-0.798	0.0243835	0	0	-0.643	0.054898	0	0	-0.355	0.312533	0	0	0.56	1.003	-0.069	0.989618	0	0	-0.219	0.712478	0	0
Tb927.10.3310	CMF76b, possible component of motile flagella	Cytoskeleton	2841	0	0	0.273	0.140495	0	0	0.183	0.456025	0	0	0.323	0.46683	0	0	0.5558	0.0635578	0	0	-0.839	0.00333616	0	0	-0.07	0.872579	0	0	0.141	0.685152	0	0	-0.689	0.0160981	0	0	0.56	0.659	-0.111	0.976313	0	0	-0.171	0.710251	0	0
Tb927.11.5750	hypothetical protein, conserved	Cytoskeleton	2757	0	0	0.07	0.734505	0	0	0.01	0.972551	0	0	0.032	0.973574	0	0	0.1215	0.728583	0	0	-1.15	0.00032094	0	1	-0.37	0.336588	0	0	0.722	0.0148318	0	0	-0.424	0.175154	0	0	0.562	0.43	-0.054	0.994716	0	0	0.404	0.434209	0	0
Tb927.4.870	dynein heavy chain DNAH10 IAD-1alpha inner arm dynein heavy chain	Cytoskeleton	13800	14457	641	1.276	1.87263e-07	1	0	1.238	0.000576806	1	0	1.054	0.0643734	0	0	1.7876	8.86232e-07	1	0	-0.224	0.594596	0	0	0.31	0.515665	0	0	-0.205	0.717726	0	0	-0.411	0.435254	0	0	0.564	1.187	-0.462	0.794844	0	0	-1.927	1.93063e-05	0	1
Tb927.11.2700	BBP69	Cytoskeleton	1890	3135	851	-0.278	0.338767	0	0	0.442	0.26704	0	0	-0.741	0.276215	0	0	-0.574	0.134122	0	0	0.337	0.538005	0	0	-0.455	0.458368	0	0	-0.474	0.370752	0	0	-0.137	0.81744	0	0	0.569	0.704	-0.172	0.976648	0	0	0.093	0.922516	0	0
Tb927.9.9940	PACRGB,flagellar component	Cytoskeleton	939	1598	608	-0.254	0.365269	0	0	0.182	0.617099	0	0	-0.025	0.982932	0	0	-0.1955	0.558106	0	0	1.428	0.00097782	1	0	-0.514	0.305505	0	0	-1.859	5.22601e-06	0	1	-0.452	0.312434	0	0	0.571	0.201	-0.381	0.897964	0	0	0.497	0.454184	0	0
Tb927.10.4690	dynein light chain, putative	Cytoskeleton	339	721	357	-0.526	0.0341176	0	0	-0.573	0.069003	0	0	0.326	0.650499	0	0	0.052	0.897123	0	0	0.916	0.03211	0	0	-0.57	0.220708	0	0	-1.622	6.14037e-05	0	1	-0.711	0.0768657	0	0	0.576	-0.246	-0.362	0.889981	0	0	0.427	0.491898	0	0
Tb927.10.10140	paraflagellar rod protein PFC19	Cytoskeleton	996	1297	203	-0.429	0.0992998	0	0	-0.112	0.783884	0	0	-0.269	0.774538	0	0	-0.4578	0.0457866	0	0	0.667	0.174428	0	0	-0.6	0.284484	0	0	-1.336	0.00228603	0	1	-0.677	0.149117	0	0	0.579	0.011	-0.221	0.968144	0	0	0.324	0.690852	0	0
Tb927.9.14290	CIF2	Cytoskeleton	1407	1698	256	-1.169	2.52144e-08	0	1	-1.384	8.56465e-06	0	1	-1.099	0.0150881	0	0	-0.8351	0.00595603	0	0	-1.024	0.00614194	0	1	-0.051	0.93095	0	0	0.55	0.202988	0	0	-0.446	0.317097	0	0	0.58	-0.109	-0.516	0.730618	0	0	-0.378	0.528428	0	0
Tb927.2.5270	IAD-3 inner arm dynein heavy chain	Cytoskeleton	12741	0	0	1.125	1.35644e-06	1	0	1.248	0.000283665	1	0	0.623	0.353075	0	0	1.584	1.10581e-07	1	0	-0.147	0.726718	0	0	0.389	0.378174	0	0	0.242	0.647223	0	0	0.106	0.851949	0	0	0.58	0.871	-0.441	0.815563	0	0	-1.243	0.0106447	0	0
Tb927.8.6240	TbSAXO microtubule stabilizing	Cytoskeleton	801	0	0	-0.675	0.0116355	0	0	-0.238	0.578555	0	0	-0.641	0.382296	0	0	-0.6074	0.0117481	0	0	0.356	0.515619	0	0	-0.564	0.348759	0	0	-1.013	0.0389791	0	0	-0.667	0.194553	0	0	0.585	0.484	0.091	0.991339	0	0	0.136	0.884773	0	0
Tb927.11.5000	dynein intermediate chain IC78, putative	Cytoskeleton	1968	2685	530	-0.355	0.1171	0	0	-0.405	0.145305	0	0	-0.108	0.897998	0	0	-0.3083	0.298268	0	0	0.269	0.471658	0	0	0.093	0.850261	0	0	-1.132	0.000916622	0	1	-0.859	0.0119221	0	0	0.595	0.355	-0.405	0.794844	0	0	0.437	0.396739	0	0
Tb927.11.12530	FAZ3 flagellar attachment zone protein	Cytoskeleton	2421	3620	997	-0.108	0.536376	0	0	-0.052	0.839035	0	0	0.014	0.986909	0	0	0.461	0.0921598	0	0	-0.12	0.675654	0	0	-0.021	0.956083	0	0	-0.333	0.282755	0	0	-0.442	0.133702	0	0	0.598	0.435	0.049	0.988826	0	0	-0.664	0.0272622	0	0
Tb927.11.11210	paraflagellar rod protein PFC17	Cytoskeleton	1083	1676	491	0.065	0.794251	0	0	0.476	0.0949344	0	0	-0.032	0.978311	0	0	-0.1665	0.691488	0	0	0.423	0.280177	0	0	-0.767	0.0553152	0	0	-0.599	0.113401	0	0	-0.181	0.672749	0	0	0.602	0.344	0.249	0.941001	0	0	0.786	0.133497	0	0
Tb927.11.3880	actin, putative (TRYPARP)	Cytoskeleton	1302	0	0	0.106	0.610287	0	0	0.193	0.492838	0	0	0.333	0.536525	0	0	0.2257	0.545524	0	0	0.802	0.025195	0	0	-0.114	0.819429	0	0	-0.95	0.0052793	0	0	-0.157	0.687764	0	0	0.622	-0.056	-0.276	0.920016	0	0	0.391	0.473755	0	0
Tb927.10.7690	CMF4, T. brucei components of motile flagella (TbCMF4)	Cytoskeleton	2175	0	0	-0.426	0.00722062	0	0	-0.395	0.0943153	0	0	-0.198	0.737002	0	0	-0.0396	0.890153	0	0	0.163	0.65585	0	0	-0.111	0.810714	0	0	-0.698	0.022237	0	0	-0.534	0.0787745	0	0	0.641	0.516	-0.124	0.976648	0	0	-0.237	0.661266	0	0
Tb927.11.13500	paraflagellar rod protein par1	Cytoskeleton	1779	2967	1087	-0.305	0.277303	0	0	0.262	0.514144	0	0	-0.423	0.605537	0	0	-0.1998	0.527302	0	0	-0.426	0.39344	0	0	-0.971	0.0564596	0	0	-0.617	0.206295	0	0	-1.027	0.0282362	0	0	0.642	0.262	-0.225	0.962933	0	0	0.115	0.898798	0	0
Tb927.3.3750	paraflagellar rod protein PFC7	Cytoskeleton	531	730	64	-0.475	0.00913014	0	0	-0.547	0.0559462	0	0	-0.493	0.3518	0	0	-0.543	0.0967766	0	0	0.075	0.865944	0	0	0.415	0.354558	0	0	0.179	0.681065	0	0	0.253	0.540134	0	0	0.643	-0.079	0.195	0.956669	0	0	0.768	0.134213	0	0
Tb927.11.4740	paraflagellar rod protein PFC12	Cytoskeleton	1545	2316	762	-0.335	0.0209894	0	0	-0.269	0.133157	0	0	-0.025	0.971931	0	0	0.2356	0.390842	0	0	-0.866	5.90534e-05	0	0	-0.739	0.000613088	0	0	0.404	0.0891405	0	0	-0.462	0.0404881	0	0	0.654	0.175	-0.234	0.854681	0	0	0.165	0.660739	0	0
Tb927.3.2020	kinesin	Cytoskeleton	2241	2461	173	0.401	0.0130332	0	0	0.848	4.8251e-06	0	0	0.425	0.182711	0	0	0.4241	0.0125044	0	0	0.065	0.847559	0	0	-0.629	0.0326113	0	0	-0.81	0.00156153	0	0	-0.746	0.00197023	0	0	0.663	0.624	0.078	0.97723	0	0	0.162	0.721715	0	0
Tb927.1.2670	flagellar protein PF16	Cytoskeleton	1542	3093	999	-0.321	0.246964	0	0	0.052	0.905832	0	0	-0.324	0.73011	0	0	-0.417	0.148422	0	0	0.466	0.378382	0	0	-0.174	0.807184	0	0	-0.979	0.0379155	0	0	-0.52	0.306736	0	0	0.691	0.618	-0.311	0.941812	0	0	0.489	0.534063	0	0
Tb927.3.5020	Flagellar Member 6 (FLAM6)	Cytoskeleton	4242	4584	120	0.211	0.250997	0	0	0.236	0.358514	0	0	0.362	0.45193	0	0	0.5803	0.0754172	0	0	-0.325	0.257739	0	0	-0.244	0.469078	0	0	-0.461	0.15901	0	0	-0.777	0.0119463	0	0	0.693	0.48	0.005	1	0	0	-0.959	0.000732592	0	0
Tb927.10.6830	Bardet-Biedl syndrome 4 protein homolog (BBS4-like protein 4), putative	Cytoskeleton	1401	1778	375	0.179	0.383279	0	0	0.556	0.0416497	0	0	0.044	0.966866	0	0	-0.5259	0.0488025	0	0	0.676	0.0247994	0	0	-0.371	0.264531	0	0	-0.581	0.122316	0	0	0.088	0.838502	0	0	0.699	-0.246	-0.07	0.986659	0	0	0.678	0.0987991	0	0
Tb927.11.7560	CMF15, T. brucei components of motile flagella (TbCMF15)	Cytoskeleton	1890	2987	906	-0.022	0.941275	0	0	0.051	0.885188	0	0	-0.089	0.928277	0	0	-0.0727	0.707004	0	0	-0.034	0.940581	0	0	0.081	0.884813	0	0	-0.64	0.0995198	0	0	-0.67	0.0819879	0	0	0.699	0.236	-0.546	0.636219	0	0	-0.233	0.691176	0	0
Tb927.10.15400	Trypanosome-specific kinesin family 2	Cytoskeleton	5049	0	0	0.906	6.55157e-07	0	0	0.786	0.000613169	0	0	0.331	0.488305	0	0	0.6493	0.0384627	0	0	-0.678	0.0263986	0	0	0.443	0.206678	0	0	1.046	0.000367398	1	0	0.376	0.24853	0	0	0.701	0.774	0.439	0.733732	0	0	-0.23	0.673974	0	0
Tb927.11.10110	actin-like protein, putative	Cytoskeleton	1185	0	0	-0.353	0.00950494	0	0	-0.353	0.078379	0	0	-0.136	0.79819	0	0	-0.1958	0.440168	0	0	-0.681	0.00958197	0	0	-0.604	0.029996	0	0	0.174	0.563994	0	0	-0.51	0.0454601	0	0	0.713	0.414	-0.104	0.976648	0	0	0.471	0.212565	0	0
Tb927.11.7740	dynein light chain, putative,dynein Tctex2 family, putative	Cytoskeleton	348	0	0	0.444	0.106664	0	0	0.697	0.0744212	0	0	0.039	0.979897	0	0	0.1654	0.78724	0	0	0.886	0.0469088	0	0	0.103	0.875756	0	0	0.16	0.791794	0	0	0.974	0.0466812	0	0	0.73	0.652	0.031	1	0	0	1.529	0.00460078	1	0
Tb927.5.3860	tubulin tyrosine ligase, putative	Cytoskeleton	1575	3579	1673	0.588	0.000405257	0	0	1.293	1.43737e-14	1	0	-0.257	0.463644	0	0	-0.3061	0.358856	0	0	0.359	0.127213	0	0	-0.027	0.936045	0	0	0.404	0.106792	0	0	0.763	0.000567179	0	0	0.74	1.054	-0.045	0.989618	0	0	0.657	0.0246	0	0
Tb927.8.1550	paraflagellar rod protein PFC3	Cytoskeleton	2337	0	0	-0.235	0.382217	0	0	0.085	0.821836	0	0	-0.607	0.309999	0	0	-0.3592	0.28699	0	0	-0.55	0.18428	0	0	-0.089	0.884813	0	0	-0.049	0.928438	0	0	-0.58	0.187154	0	0	0.742	0.669	-0.111	0.98016	0	0	0.169	0.817311	0	0
Tb927.3.5540	FAP133, Component of the IFT dynein motor	Cytoskeleton	1605	2217	420	-0.016	0.909663	0	0	0.049	0.802369	0	0	0.07	0.889035	0	0	0.0354	0.916767	0	0	0.021	0.938751	0	0	-0.044	0.890524	0	0	-0.206	0.41096	0	0	-0.19	0.421335	0	0	0.748	0.851	-0.043	0.989618	0	0	0.196	0.58063	0	0
Tb927.10.5430	Flagellar C1a complex subunit C1a-32, putative	Cytoskeleton	846	1317	267	-0.662	3.10037e-08	0	0	-0.739	0.000543195	0	0	-0.49	0.16089	0	0	-0.3893	0.224544	0	0	0.171	0.601087	0	0	-0.01	0.980236	0	0	-0.255	0.447367	0	0	-0.064	0.853962	0	0	0.749	0.483	0.455	0.623303	0	0	-0.249	0.589171	0	0
Tb927.7.6970	paraflagellar rod protein, putative	Cytoskeleton	2067	4966	2442	-0.313	0.0882121	0	0	-0.546	0.0441114	0	0	-0.251	0.708034	0	0	0.1692	0.660846	0	0	-0.601	0.0849539	0	0	-0.015	0.975917	0	0	0.072	0.868395	0	0	-0.509	0.156735	0	0	0.749	0.658	0.238	0.937992	0	0	-0.253	0.66745	0	0
Tb927.8.4410	ARP2/3 complex subunit, putative	Cytoskeleton	1011	1672	650	-0.058	0.767854	0	0	-0.321	0.202613	0	0	-0.046	0.955447	0	0	-0.1473	0.618829	0	0	0.127	0.733719	0	0	0.535	0.130214	0	0	0.466	0.16271	0	0	0.6	0.0484401	0	0	0.755	0.64	-0.007	1	0	0	0.474	0.306097	0	0
Tb927.10.650	TAX-2, flagellar protein	Cytoskeleton	663	1173	384	-0.405	0.0647513	0	0	-0.197	0.496695	0	0	-0.004	0.996477	0	0	-0.1432	0.600273	0	0	1.373	0.000588693	1	0	-0.44	0.319006	0	0	-1.84	2.52708e-07	0	1	-0.474	0.17978	0	0	0.771	0.683	0.176	0.967446	0	0	0.424	0.468662	0	0
Tb927.3.2890	radial spoke protein RSP10, putative	Cytoskeleton	969	0	0	-1.198	4.73927e-06	0	1	-1.725	3.55895e-06	0	1	-0.382	0.688861	0	0	-0.0446	0.936197	0	0	-0.542	0.26627	0	0	-0.358	0.543286	0	0	-0.417	0.44612	0	0	-0.934	0.0593786	0	0	0.78	0.742	-0.092	0.989618	0	0	0.755	0.264187	0	0
Tb927.9.5440	actin, putative	Cytoskeleton	1266	1532	122	-0.101	0.598253	0	0	0.296	0.24037	0	0	-0.217	0.721113	0	0	-0.5038	0.0160341	0	0	0.546	0.103042	0	0	-0.371	0.321295	0	0	-0.755	0.0208963	0	0	-0.197	0.580037	0	0	0.789	0.185	-0.216	0.941001	0	0	0.397	0.430627	0	0
Tb927.3.1400	alpha-tubulin N-acetyltransferase, putative	Cytoskeleton	1005	1814	285	-0.158	0.401241	0	0	0.08	0.755311	0	0	-0.089	0.897261	0	0	-0.0342	0.92578	0	0	0.502	0.121082	0	0	-0.475	0.15611	0	0	-0.411	0.208344	0	0	0.091	0.795306	0	0	0.799	0.452	0.265	0.898428	0	0	0.421	0.34671	0	0
Tb927.8.4970	paraflagellar rod protein PFR2	Cytoskeleton	1803	1999	143	-0.336	0.295499	0	0	0.317	0.523196	0	0	-0.453	0.683104	0	0	-0.7887	0.0085309	0	0	-0.587	0.271877	0	0	-1.562	0.00383247	0	1	-0.844	0.14469	0	0	-1.361	0.0146532	0	0	0.801	0.326	0.053	1	0	0	0.628	0.417917	0	0
Tb927.11.10900	CMF9, MENG,flagellar component	Cytoskeleton	2547	0	0	-0.412	0.0466661	0	0	-0.096	0.770576	0	0	-0.07	0.94237	0	0	0.0451	0.920399	0	0	-0.463	0.230123	0	0	-0.975	0.0127875	0	0	-0.466	0.235085	0	0	-0.918	0.0117501	0	0	0.82	0.751	0.312	0.911108	0	0	0.726	0.165531	0	0
Tb927.11.9290	FAZ20 protein tyrosine kinase, putative	Cytoskeleton	2292	0	0	1.036	6.10317e-08	1	0	1.86	2.15213e-14	1	0	0.385	0.456323	0	0	0.88	0.0108765	0	0	0.462	0.141144	0	0	-0.441	0.189058	0	0	0.005	0.991561	0	0	0.468	0.184636	0	0	0.827	1.213	0.106	0.976648	0	0	-0.926	0.0184615	0	0
Tb927.10.15250	paraflagellar rod protein PFC15	Cytoskeleton	1458	2884	1301	-0.468	0.0519008	0	0	-0.392	0.300514	0	0	-0.239	0.813472	0	0	-0.2254	0.629832	0	0	-0.425	0.368915	0	0	-0.354	0.528715	0	0	-0.291	0.579007	0	0	-0.699	0.141614	0	0	0.834	0.53	-0.22	0.960538	0	0	0.92	0.141075	0	0
Tb927.11.12360	ankyrin repeat protein, putative	Cytoskeleton	480	0	0	-0.357	0.0549019	0	0	-0.192	0.471046	0	0	-0.062	0.93823	0	0	-0.2724	0.399024	0	0	0.994	0.00323666	0	0	-0.253	0.513301	0	0	-0.797	0.0231171	0	0	0.195	0.582729	0	0	0.836	0.17	0.119	0.976313	0	0	0.176	0.716474	0	0
Tb927.2.4330	paraflagellar rod protein PFR5	Cytoskeleton	2289	0	0	0.419	0.0944529	0	0	1.107	0.00043312	1	0	0.344	0.653188	0	0	0.3442	0.210317	0	0	0.342	0.481263	0	0	-0.535	0.308382	0	0	-0.833	0.0490305	0	0	-0.495	0.268445	0	0	0.842	0.648	-0.201	0.974607	0	0	0.486	0.490369	0	0
Tb927.8.4840	Trypanosome-specific kinesin family 1	Cytoskeleton	3045	3705	616	-0.075	0.755941	0	0	-0.156	0.576114	0	0	0.041	0.966866	0	0	0.413	0.247794	0	0	-0.152	0.604055	0	0	0.469	0.105905	0	0	0.754	0.0200246	0	0	0.614	0.0608614	0	0	0.858	0.755	-0.259	0.833572	0	0	-0.218	0.5686	0	0
Tb927.7.6290	kinesin, putative (TbKIF9A)	Cytoskeleton	2676	4203	1194	0.31	0.0923413	0	0	0.496	0.0379914	0	0	0.207	0.729616	0	0	0.42	0.027284	0	0	-0.593	0.083979	0	0	-0.151	0.75296	0	0	0.081	0.833623	0	0	-0.51	0.10539	0	0	0.883	0.738	0.228	0.940704	0	0	0.048	0.945609	0	0
Tb927.10.8930	paraflagellar rod protein PFC18	Cytoskeleton	2133	3373	791	-0.642	0.000795622	0	0	-1.067	0.000145485	0	1	-0.27	0.713622	0	0	-0.1447	0.510323	0	0	-0.591	0.154037	0	0	-0.021	0.972148	0	0	-0.031	0.94924	0	0	-0.619	0.106648	0	0	0.924	0.699	0.292	0.932286	0	0	0.262	0.702439	0	0
Tb927.11.6810	tubulin-tyrsoine ligase-like protein, putative (TTL)	Cytoskeleton	2943	0	0	0.214	0.243708	0	0	0.568	0.0268312	0	0	-0.106	0.894609	0	0	0.2683	0.558126	0	0	-0.276	0.363957	0	0	-0.21	0.553608	0	0	0.261	0.489613	0	0	-0.004	0.990498	0	0	0.959	0.753	-0.042	0.995066	0	0	-0.738	0.0383702	0	0
Tb927.7.1920	paraflagellar rod protein PFC5	Cytoskeleton	1632	2407	714	0.532	0.00241832	0	0	1.105	1.91572e-06	1	0	0.052	0.952196	0	0	-0.2302	0.387006	0	0	0.698	0.0366325	0	0	-0.163	0.718628	0	0	-0.282	0.429264	0	0	0.409	0.220427	0	0	0.961	0.51	0.3	0.897964	0	0	0.363	0.492397	0	0
Tb927.6.870	myotubularin, putative	Cytoskeleton	5319	6784	1309	0.254	0.170649	0	0	0.092	0.755046	0	0	0.351	0.501422	0	0	0.8313	0.0109375	0	0	-0.101	0.766549	0	0	0.384	0.257634	0	0	0.471	0.174303	0	0	0.379	0.286232	0	0	0.977	1.59	-0.076	0.985816	0	0	-0.443	0.359649	0	0
Tb927.2.2160	paraflagellar rod protein PFC11	Cytoskeleton	990	2062	792	-0.321	0.147125	0	0	0.027	0.947239	0	0	-0.468	0.462951	0	0	-0.3307	0.484272	0	0	-0.172	0.705133	0	0	-0.252	0.626208	0	0	-0.144	0.776484	0	0	-0.308	0.506008	0	0	0.978	0.871	-0.037	1	0	0	0.865	0.13642	0	0
Tb927.11.6400	kinesin	Cytoskeleton	2961	3192	82	-0.06	0.834195	0	0	-0.773	0.00559087	0	0	-0.007	0.99541	0	0	0.1682	0.745016	0	0	-1.39	9.3361e-05	0	1	0.278	0.543286	0	0	0.786	0.0295396	0	0	-0.579	0.121622	0	0	0.987	1.002	0.282	0.92505	0	0	-0.667	0.198538	0	0
Tb927.5.2850	radial spoke protein RSP2, putative	Cytoskeleton	1557	0	0	-0.597	0.00125711	0	0	-0.549	0.0502324	0	0	-0.622	0.184571	0	0	-0.4165	0.121509	0	0	-0.788	0.0201992	0	0	-0.491	0.205797	0	0	0.033	0.944637	0	0	-0.738	0.0402937	0	0	1.072	0.26	0.055	0.994716	0	0	0.563	0.265508	0	0
Tb927.3.3770	paraflagellar rod protein PFC6	Cytoskeleton	861	1883	975	0.081	0.749695	0	0	0.458	0.077598	0	0	-0.515	0.262969	0	0	-0.4747	0.0873378	0	0	-1.173	0.0012135	0	1	-1.218	0.00125523	0	1	0.982	0.00236448	0	0	-0.188	0.626475	0	0	1.118	0.065	0.253	0.939429	0	0	0.424	0.471993	0	0
Tb927.10.11800	33 kDa inner dynein arm light chain, axonemal, putative,dynein light chain, putative	Cytoskeleton	1122	1861	508	-0.138	0.413396	0	0	0.07	0.753772	0	0	0.104	0.852272	0	0	-0.096	0.680375	0	0	0.5	0.0842379	0	0	-0.535	0.0644648	0	0	-0.987	0.000204695	0	0	-0.488	0.0513479	0	0	1.146	0.529	0.194	0.935827	0	0	0.272	0.535522	0	0
Tb927.8.810	radial spoke protein RSP9, putative	Cytoskeleton	1002	2197	969	-0.205	0.355214	0	0	-0.342	0.165645	0	0	0.168	0.790449	0	0	0.1468	0.517627	0	0	0.308	0.432914	0	0	-0.297	0.497111	0	0	-1.28	3.72302e-05	0	1	-0.965	0.000971429	0	0	1.157	0.601	0.095	0.979521	0	0	0.006	0.993166	0	0
Tb927.9.10530	FAZ4 flagellar attachment zone protein	Cytoskeleton	3132	4809	1478	0.312	0.113467	0	0	0.048	0.883028	0	0	0.034	0.976006	0	0	0.4238	0.321768	0	0	-0.709	0.0203763	0	0	0.275	0.469746	0	0	0.877	0.0114221	0	0	0.192	0.638533	0	0	1.176	1.039	0.569	0.560254	0	0	0.042	0.949526	0	0
Tb927.10.2000	actin-like protein, putative	Cytoskeleton	1530	0	0	0.075	0.750114	0	0	0.366	0.214427	0	0	0.124	0.888384	0	0	-0.0763	0.839032	0	0	-0.181	0.690053	0	0	-0.736	0.0905144	0	0	0.134	0.767699	0	0	-0.046	0.92059	0	0	#DIV/0!	#DIV/0!	-0.041	1	0	0	0.215	0.762997	0	0
Tb927.3.4280	mismatch repair protein MSH5	DNA	2373	2736	356	-0.285	0.120198	0	0	-0.021	0.94695	0	0	-0.667	0.0754865	0	0	-0.8189	0.000282425	0	0	-0.472	0.103395	0	0	0.019	0.964862	0	0	0.51	0.121354	0	0	0.038	0.924758	0	0	-2.553	-1.32	-0.722	0.262463	0	0	0.362	0.442716	0	0
Tb927.10.5490	HOP1 homologue, HORMA domain, involved in meiosis?	DNA	1272	1625	159	-0.479	0.000526547	0	0	-0.555	0.0165642	0	0	-0.694	0.0324258	0	0	-0.685	0.00230661	0	0	-0.222	0.476902	0	0	0.112	0.781152	0	0	0.36	0.272609	0	0	0.114	0.744093	0	0	-2.443	-0.459	0.095	0.976648	0	0	0.286	0.547784	0	0
Tb927.10.1270	mismatch repair protein MSH4	DNA	3498	3800	193	0.167	0.312807	0	0	0.338	0.151274	0	0	-0.211	0.713847	0	0	-0.3109	0.415121	0	0	-0.41	0.17248	0	0	-0.062	0.888016	0	0	0.59	0.0506473	0	0	0.187	0.581057	0	0	-1.943	-0.189	-0.017	1	0	0	-0.532	0.214353	0	0
Tb927.2.5190	HOP2 putative homologue, involved in meiosis?	DNA	687	981	279	-0.377	0.144454	0	0	-0.493	0.156552	0	0	-0.134	0.899361	0	0	-0.2317	0.404864	0	0	0.47	0.297919	0	0	-0.016	0.97941	0	0	0.119	0.82893	0	0	0.559	0.217348	0	0	-1.524	-1.394	0.654	0.609768	0	0	0.322	0.630451	0	0
Tb927.11.8210	RAD50 DNA repair-like protein	DNA	4050	5381	1114	0.159	0.573533	0	0	0.328	0.349512	0	0	0.061	0.959487	0	0	0.3127	0.183252	0	0	-0.599	0.1045	0	0	-0.157	0.760598	0	0	-0.312	0.511964	0	0	-0.876	0.0383696	0	0	-1.305	-0.011	-1.293	0.0248074	0	0	-0.184	0.783195	0	0
Tb927.9.10440	DNA polymerase epsilon catalytic subunit, putative	DNA	6723	0	0	0.643	6.33587e-06	0	0	0.979	1.50259e-07	0	0	0.199	0.675394	0	0	0.0384	0.920732	0	0	0.425	0.0603991	0	0	0.185	0.499166	0	0	-0.201	0.488031	0	0	0.229	0.419772	0	0	-1.302	-0.281	-0.351	0.627926	0	0	-0.487	0.102876	0	0
Tb927.11.5670	MND1 homologue, putative involvement in meiosis	DNA	1116	2012	842	0.469	0.0796747	0	0	0.998	0.000513257	0	0	-0.201	0.807176	0	0	-0.1876	0.738492	0	0	-0.509	0.10979	0	0	-0.962	0.00219904	0	0	1.407	0.000169389	1	0	0.938	0.013109	0	0	-1.3	-0.37	0.733	0.278505	0	0	1.442	0.000101215	1	0
Tb927.3.1360	cytosine-specific DNA methylase, putative	DNA	1866	0	0	-0.044	0.811932	0	0	0.083	0.766597	0	0	-0.29	0.582195	0	0	-0.6749	0.000786183	0	0	-0.227	0.508524	0	0	-0.207	0.60405	0	0	0.329	0.341877	0	0	0.095	0.806301	0	0	-1.17	0.194	0.168	0.957757	0	0	0.015	0.981617	0	0
Tb927.4.2000	ruvB-like DNA helicase, putative,ATP-dependent DNA helicase, putative	DNA	1425	1548	52	-0.211	0.34282	0	0	-0.661	0.00145822	0	0	0.058	0.935888	0	0	-0.065	0.81627	0	0	0.572	0.0455001	0	0	0.313	0.346426	0	0	-1.302	1.25328e-06	0	1	-0.727	0.00671263	0	0	-1.166	-0.695	-0.511	0.528694	0	0	0.094	0.860031	0	0
Tb927.9.5190	proliferative cell nuclear antigen (PCNA), putative (28G16.165)	DNA	879	1689	673	0.06	0.83387	0	0	0.878	0.00132062	0	0	-0.54	0.285554	0	0	-1.1167	3.6925e-08	0	1	0.288	0.408976	0	0	-0.441	0.227653	0	0	-0.589	0.117897	0	0	-0.311	0.441082	0	0	-1.091	-1.411	-0.668	0.462433	0	0	0.076	0.912964	0	0
Tb927.2.5750	tyrosyl-DNA Phosphodiesterase (Tdp1), putative	DNA	1662	0	0	0.075	0.632611	0	0	0.241	0.232891	0	0	-0.033	0.963815	0	0	0.123	0.668885	0	0	0.4	0.111193	0	0	-0.214	0.458368	0	0	-0.208	0.486806	0	0	0.172	0.544951	0	0	-1.091	-0.622	0.122	0.956669	0	0	0.43	0.198538	0	0
Tb927.3.3090	helicase, putative	DNA	2892	3086	153	0.365	0.00183042	0	0	0.479	0.0142029	0	0	0.196	0.682487	0	0	0.2388	0.382124	0	0	-0.177	0.52549	0	0	-0.109	0.758188	0	0	0.206	0.48272	0	0	0.027	0.935861	0	0	-1.045	-0.304	0.215	0.90867	0	0	-0.266	0.494218	0	0
Tb927.10.13970	uracil-DNA glycosylase, putative	DNA	894	0	0	-0.121	0.609439	0	0	0.061	0.847517	0	0	0.14	0.86019	0	0	-0.1474	0.734458	0	0	0.838	0.0201527	0	0	-0.509	0.188767	0	0	-1.314	0.000225811	0	1	-0.475	0.192464	0	0	-1.041	-1.287	-0.331	0.866788	0	0	0.141	0.810877	0	0
Tb927.9.6940	DNA topoisomerase type IB small subunit	DNA	822	1791	965	-0.161	0.265145	0	0	-0.668	0.00074545	0	0	-0.037	0.957354	0	0	0.0255	0.945187	0	0	0.066	0.81808	0	0	0.694	0.00581498	0	0	0.092	0.780153	0	0	0.135	0.648387	0	0	-1.007	-0.592	0.356	0.674213	0	0	0.613	0.0470139	0	0
Tb927.8.4880	DNA polymerase alpha catalytic subunit,DNA polymerase I	DNA	4023	0	0	0.311	0.0267988	0	0	0.284	0.0880615	0	0	0.385	0.141334	0	0	0.2015	0.21445	0	0	0.152	0.509604	0	0	0.141	0.58783	0	0	-0.643	0.00239075	0	0	-0.486	0.0193576	0	0	-0.991	-0.488	-0.212	0.866839	0	0	0.26	0.417971	0	0
Tb927.2.1800	DNA polymerase delta catalytic subunit, putative (27H14.40)	DNA	3081	3909	561	0.089	0.718403	0	0	-0.204	0.337129	0	0	-0.196	0.684117	0	0	-0.2527	0.31182	0	0	-0.657	0.00729534	0	0	0.775	0.00274672	0	0	0.384	0.150917	0	0	-0.271	0.328013	0	0	-0.984	-0.017	-0.433	0.549682	0	0	0.322	0.390646	0	0
Tb927.11.12090	endonuclease III, putative	DNA	780	0	0	0.416	0.0414245	0	0	0.758	0.00634265	0	0	0.262	0.711759	0	0	0.1685	0.661155	0	0	0.593	0.109602	0	0	-0.461	0.252217	0	0	-0.308	0.471443	0	0	0.251	0.540766	0	0	-0.978	-1.186	0.172	0.956669	0	0	0.409	0.423665	0	0
Tb927.1.1890	Replication Factor C Subunit 1-related protein	DNA	3525	4099	504	-0.204	0.353299	0	0	-0.653	0.0286784	0	0	-0.099	0.916995	0	0	0.2739	0.576832	0	0	-0.462	0.202447	0	0	0.511	0.204371	0	0	0.246	0.57555	0	0	-0.192	0.667224	0	0	-0.955	0.201	-0.201	0.946263	0	0	-0.775	0.096188	0	0
Tb927.10.6410	mismatch repair protein MSH8	DNA	2994	3776	712	0.057	0.813964	0	0	0.205	0.536943	0	0	0.099	0.918395	0	0	0.5413	0.091893	0	0	0.628	0.0691713	0	0	0.213	0.627761	0	0	-0.548	0.179109	0	0	0.075	0.877739	0	0	-0.945	-0.463	-0.418	0.782519	0	0	-0.919	0.0353299	0	0
Tb927.8.5510	apurinic/apyrimidinic endonuclease, putative	DNA	1191	2422	1204	0.421	0.00375128	0	0	0.844	7.03071e-06	0	0	0.439	0.174445	0	0	0.5198	0.0923246	0	0	0.377	0.129672	0	0	-0.601	0.0128285	0	0	-0.736	0.00570629	0	0	-0.358	0.176964	0	0	-0.902	-0.337	-0.333	0.719587	0	0	0.494	0.130794	0	0
Tb927.3.5230	DNA repair protein, putative	DNA	1434	2371	506	-0.343	0.0126312	0	0	-0.504	0.0256294	0	0	-0.3	0.495923	0	0	-0.2771	0.403845	0	0	0.106	0.777308	0	0	0.323	0.402547	0	0	-0.148	0.67905	0	0	-0.043	0.9028	0	0	-0.886	-0.558	-0.154	0.957926	0	0	-0.168	0.755736	0	0
Tb927.10.4730	ribonuclease HII, putative	DNA	1434	1629	80	0.387	0.137352	0	0	1.117	0.000166722	1	0	-0.019	0.987282	0	0	-0.4551	0.107173	0	0	1.197	0.00309384	1	0	-0.736	0.086702	0	0	-1.03	0.0121517	0	0	0.166	0.722623	0	0	-0.874	-1	-0.438	0.842935	0	0	0.522	0.405374	0	0
Tb927.11.10190	telomerase reverse transcriptase, putative	DNA	3579	4001	327	-0.348	0.010366	0	0	-0.528	0.00789758	0	0	-0.521	0.0926566	0	0	-0.2994	0.414327	0	0	0.258	0.339985	0	0	0.606	0.0240644	0	0	0.276	0.337109	0	0	0.544	0.0353639	0	0	-0.873	0.093	-0.085	0.976648	0	0	-0.337	0.352967	0	0
Tb927.11.11640	DNA replication licensing factor MCM6	DNA	2607	0	0	-0.047	0.775486	0	0	-0.145	0.471046	0	0	-0.199	0.619809	0	0	-0.4214	0.150726	0	0	-0.828	0.00020738	0	0	-0.218	0.423052	0	0	0.419	0.0895963	0	0	-0.41	0.0862328	0	0	-0.811	-0.143	-0.158	0.941001	0	0	-0.3	0.415033	0	0
Tb927.11.6090	tatD related deoxyribonuclease, putative	DNA	1005	0	0	0.416	0.0073023	0	0	0.538	0.018829	0	0	-0.035	0.969313	0	0	-0.2429	0.2842	0	0	0.031	0.938751	0	0	0.064	0.890059	0	0	0.255	0.456225	0	0	0.281	0.380522	0	0	-0.802	-0.185	0.052	0.995066	0	0	0.166	0.778473	0	0
Tb927.11.16140	DNA replication licensing factor MCM7	DNA	2196	2718	258	0.222	0.337039	0	0	-0.113	0.740715	0	0	0.549	0.306591	0	0	0.5866	0.0497629	0	0	0.294	0.494888	0	0	0.488	0.289161	0	0	-0.719	0.0656322	0	0	-0.431	0.290491	0	0	-0.8	-0.852	-0.394	0.851678	0	0	-0.603	0.26878	0	0
Tb927.11.9330	helicase-like protein	DNA	2898	0	0	0.76	1.11393e-05	0	0	0.845	0.000649182	0	0	0.339	0.518588	0	0	0.5627	0.123102	0	0	-0.578	0.0940405	0	0	0.105	0.831921	0	0	0.744	0.0236728	0	0	0.17	0.657483	0	0	-0.771	0.139	-0.052	0.995186	0	0	-0.736	0.125436	0	0
Tb927.10.5070	ribonuclease H, putative	DNA	981	0	0	-0.734	1.20546e-06	0	0	-0.873	8.4945e-05	0	0	-0.532	0.127551	0	0	-0.4247	0.210328	0	0	-0.113	0.736051	0	0	-0.07	0.865439	0	0	-0.495	0.119278	0	0	-0.619	0.0300371	0	0	-0.762	-0.63	-0.131	0.962933	0	0	0.073	0.88918	0	0
Tb927.11.12250	DNA replication licensing factor MCM4	DNA	2511	0	0	0.098	0.533162	0	0	0.243	0.310587	0	0	-0.122	0.853454	0	0	-0.1934	0.538593	0	0	-0.259	0.459625	0	0	-0.2	0.627914	0	0	0.303	0.351448	0	0	0.045	0.901744	0	0	-0.696	-0.443	-0.175	0.956669	0	0	-0.293	0.585811	0	0
Tb927.11.10640	DNA-(apurinic or apyrimidinic site) lyase, putative	DNA	1719	2119	290	-0.042	0.832434	0	0	-0.011	0.972194	0	0	-0.009	0.991167	0	0	-0.3216	0.138341	0	0	-0.664	0.0144456	0	0	-0.465	0.119124	0	0	0.161	0.675912	0	0	-0.516	0.114305	0	0	-0.652	-0.513	-0.93	0.0299879	0	0	0.539	0.157323	0	0
Tb927.7.4930	ribonuclease H1	DNA	906	0	0	-0.12	0.554112	0	0	0.03	0.924473	0	0	-0.04	0.969831	0	0	0.104	0.750419	0	0	1.228	0.00108395	1	0	0.052	0.924004	0	0	-0.843	0.0200813	0	0	0.382	0.286933	0	0	-0.652	-0.288	0.053	0.995756	0	0	-0.003	0.996431	0	0
Tb927.3.830	flap endonuclease-1 (FEN-1), putative	DNA	1182	0	0	0.36	0.140102	0	0	0.925	0.000738162	0	0	0.256	0.722635	0	0	0.3808	0.0692987	0	0	0.894	0.00702396	0	0	-0.921	0.00575786	0	0	-0.723	0.059877	0	0	0.154	0.721593	0	0	-0.643	-0.866	0.6	0.453801	0	0	0.37	0.439587	0	0
Tb927.9.12810	poly(ADP-ribose) glycohydrolase, putative	DNA	1596	1801	47	-0.054	0.794494	0	0	-0.194	0.452495	0	0	0.036	0.970148	0	0	-0.2884	0.352741	0	0	0.58	0.039171	0	0	0.241	0.4685	0	0	-0.044	0.915915	0	0	0.539	0.0801953	0	0	-0.642	-0.057	0.13	0.959226	0	0	0.65	0.0603692	0	0
Tb927.11.10730	SNF2 DNA repair protein, putative,ATP-dependent helicase, putative,SNF2 family helicase, putative	DNA	3636	4360	537	0.038	0.859916	0	0	-0.363	0.0843784	0	0	0.274	0.511411	0	0	0.4453	0.204752	0	0	-0.695	0.00409282	0	0	0.355	0.205557	0	0	0.171	0.576486	0	0	-0.522	0.0498656	0	0	-0.621	0.133	-0.206	0.895438	0	0	-0.906	0.000857503	0	0
Tb927.11.5570	DNA replication licensing factor MCM5	DNA	2313	0	0	0.258	0.0526319	0	0	0.383	0.0411113	0	0	0.023	0.975156	0	0	-0.0992	0.640296	0	0	0.608	0.0184143	0	0	0.064	0.858995	0	0	-0.357	0.185557	0	0	0.25	0.329551	0	0	-0.614	-0.477	-0.274	0.817041	0	0	0.233	0.553932	0	0
Tb927.10.11020	DNA mismatch repair protein, putative,MSH2 (MSH2)	DNA	2856	0	0	0.153	0.418362	0	0	0.329	0.21078	0	0	0.128	0.867233	0	0	0.0287	0.943824	0	0	0.05	0.878501	0	0	-0.236	0.471812	0	0	-0.535	0.116806	0	0	-0.483	0.157288	0	0	-0.602	-0.016	-0.387	0.676322	0	0	-0.633	0.0628534	0	0
Tb927.10.12850	ttaggg binding factor, telomer maintenance	DNA	1149	2057	614	-0.032	0.932046	0	0	-0.856	0.0184572	0	0	0.015	0.991034	0	0	-0.5857	0.123102	0	0	-0.89	0.0322607	0	0	0.364	0.482438	0	0	0.119	0.837251	0	0	-0.72	0.136856	0	0	-0.591	-0.267	0.855	0.43425	0	0	-0.328	0.650308	0	0
Tb927.7.830	telomerase-associated protein, putative	DNA	8421	0	0	0.752	2.48749e-06	0	0	0.853	0.000388927	0	0	0.518	0.236367	0	0	0.9621	0.00137741	0	0	-0.051	0.867326	0	0	0.269	0.379804	0	0	0.165	0.663924	0	0	0.12	0.75741	0	0	-0.584	0.514	-0.481	0.465227	0	0	-1.058	0.000438455	0	1
Tb927.8.6840	mismatch repair protein MLH1	DNA	2664	3548	866	0.137	0.467413	0	0	0.234	0.356951	0	0	0.08	0.915594	0	0	0.2926	0.262874	0	0	-0.633	0.0522975	0	0	-0.097	0.83723	0	0	0.423	0.192802	0	0	-0.208	0.54982	0	0	-0.568	0.067	-0.28	0.90867	0	0	-0.289	0.583197	0	0
Tb927.6.3580	RECQ1 ATP-dependent DEAD/H DNA helicase	DNA	2742	3016	205	0.299	0.0271819	0	0	0.343	0.109656	0	0	0.14	0.808694	0	0	-0.3682	0.13827	0	0	0.504	0.0125376	0	0	0.19	0.419269	0	0	-0.264	0.388404	0	0	0.212	0.481622	0	0	-0.558	-0.223	-0.037	0.993053	0	0	0.494	0.0779673	0	0
Tb927.10.7990	replication factor C, subunit 5, putative,ATPase, putative	DNA	1050	1194	139	-0.353	0.00746257	0	0	-0.531	0.00540436	0	0	-0.225	0.578585	0	0	-0.3473	0.170995	0	0	-0.005	0.989111	0	0	0.161	0.643545	0	0	-0.412	0.122184	0	0	-0.414	0.0968919	0	0	-0.549	-0.198	-0.276	0.866839	0	0	-0.225	0.622205	0	0
Tb927.6.4650	UV excision repair RAD23 protein, putative	DNA	1071	1880	738	-0.367	0.00781408	0	0	-0.544	0.00572952	0	0	-0.015	0.982932	0	0	0.2874	0.23693	0	0	-0.655	0.0111966	0	0	-0.359	0.222124	0	0	-0.01	0.97847	0	0	-0.671	0.00749483	0	0	-0.541	-0.644	-0.326	0.788664	0	0	-0.526	0.157323	0	0
Tb927.7.6900	REC8, a rad 21 homologue, double-strand-break repair protein, putative	DNA	1755	2750	873	-0.385	0.0616339	0	0	-0.499	0.045757	0	0	-0.519	0.227638	0	0	-0.4618	0.0657052	0	0	-1.44	3.11214e-05	0	1	-0.479	0.235873	0	0	0.439	0.190102	0	0	-0.996	0.00125157	0	0	-0.529	-0.258	0.128	0.976648	0	0	-0.176	0.783195	0	0
Tb927.1.3120	separase, putative,cysteine peptidase, Clan CD, family C50, putative	DNA	3480	0	0	-0.26	0.151043	0	0	-0.018	0.957728	0	0	-0.42	0.435645	0	0	0.1432	0.760632	0	0	-0.028	0.944441	0	0	-0.117	0.796229	0	0	0.155	0.724326	0	0	0.141	0.738886	0	0	-0.524	-0.256	0.085	0.98138	0	0	-0.562	0.213306	0	0
Tb927.2.3930	DNA replication licensing factor MCM3	DNA	2439	3243	393	0.01	0.954138	0	0	-0.531	0.00228222	0	0	0.351	0.229049	0	0	0.402	0.151884	0	0	-0.082	0.754385	0	0	0.346	0.159791	0	0	-0.341	0.164942	0	0	-0.43	0.0527641	0	0	-0.496	-0.15	-0.156	0.930902	0	0	-0.562	0.0420985	0	0
Tb927.2.4390	endo/exonuclease Mre11 (MRE11)	DNA	2259	2352	68	0.317	0.00142966	0	0	0.361	0.0255952	0	0	0.182	0.604494	0	0	-0.0121	0.960861	0	0	0.384	0.0565836	0	0	0.19	0.414524	0	0	-0.091	0.730427	0	0	0.278	0.201413	0	0	-0.455	0.245	-0.24	0.789534	0	0	-0.132	0.691507	0	0
Tb927.11.750	DNA repair protein, putative	DNA	2955	3137	36	-0.033	0.89526	0	0	0.292	0.353488	0	0	-0.204	0.804438	0	0	0.0756	0.863084	0	0	0.735	0.0547356	0	0	-0.021	0.969215	0	0	-0.341	0.422229	0	0	0.381	0.358071	0	0	-0.417	-0.448	-0.215	0.950998	0	0	0.358	0.57126	0	0
Tb927.11.1600	tatD related deoxyribonuclease, putative	DNA	1065	0	0	-0.18	0.296502	0	0	-0.262	0.196173	0	0	-0.383	0.256078	0	0	-0.4206	0.072991	0	0	-0.458	0.0991877	0	0	-0.148	0.681763	0	0	0.944	0.000160781	0	0	0.485	0.0536895	0	0	-0.408	-0.123	-0.569	0.291912	0	0	0.332	0.374682	0	0
Tb927.9.14330	mismatch repair protein PMS1	DNA	2367	2700	168	-0.322	0.0241328	0	0	-0.432	0.0165518	0	0	-0.409	0.169814	0	0	-0.463	0.00140767	0	0	-0.826	0.000939696	0	0	0.01	0.977998	0	0	0.598	0.010546	0	0	-0.226	0.375897	0	0	-0.345	0.052	0.105	0.974919	0	0	0.06	0.896116	0	0
Tb927.3.1130	DNA polymerase delta subunit 2, putative	DNA	1701	2065	303	0.136	0.157969	0	0	0.223	0.154507	0	0	0.072	0.868794	0	0	-0.1101	0.717034	0	0	-0.092	0.674922	0	0	-0.035	0.902237	0	0	0.212	0.341117	0	0	0.111	0.619137	0	0	-0.335	-0.229	0.165	0.916786	0	0	0.002	0.994453	0	0
Tb927.9.5240	mismatch repair protein MSH3	DNA	2808	3121	208	0.12	0.493509	0	0	-0.026	0.91205	0	0	-0.161	0.742768	0	0	0.0163	0.961209	0	0	-0.752	0.00430502	0	0	0.223	0.502395	0	0	0.896	0.000237519	0	0	0.145	0.616372	0	0	-0.328	0.018	-0.242	0.885904	0	0	-0.189	0.667391	0	0
Tb927.3.4810	DNA replication complex GINS protein SLD5, putative	DNA	810	0	0	0.178	0.360682	0	0	0.354	0.208998	0	0	0.243	0.721798	0	0	0.1851	0.575874	0	0	0.406	0.2778	0	0	-0.344	0.411063	0	0	-0.298	0.465679	0	0	0.064	0.884987	0	0	-0.327	-0.781	0.298	0.891708	0	0	-0.119	0.841124	0	0
Tb927.10.3110	DNA primase large subunit, putative	DNA	1734	2196	412	0.232	0.108724	0	0	0.501	0.0165427	0	0	0.069	0.916995	0	0	0.0417	0.894937	0	0	0.641	0.0358753	0	0	-0.044	0.919829	0	0	-0.328	0.28962	0	0	0.31	0.284139	0	0	-0.325	-0.631	-0.156	0.956669	0	0	-0.062	0.915101	0	0
Tb927.11.5260	SNF2 DNA repair protein, putative,SNF2 family protein	DNA	2907	0	0	0.725	0.000433546	0	0	1.399	2.37497e-09	1	0	-0.123	0.868794	0	0	-0.0759	0.768507	0	0	0.59	0.122499	0	0	-0.096	0.861576	0	0	0.368	0.295127	0	0	0.956	0.00209607	0	0	-0.322	0.891	-0.013	1	0	0	0.212	0.749751	0	0
Tb927.11.12350	DNA photolyase, putative	DNA	2547	2928	164	0.15	0.308482	0	0	0.132	0.601357	0	0	0.046	0.952653	0	0	-0.1216	0.740365	0	0	0.084	0.807898	0	0	0.248	0.484306	0	0	0.076	0.83952	0	0	0.167	0.612126	0	0	-0.315	0.113	0.647	0.24607	0	0	-0.284	0.501258	0	0
Tb927.11.11440	A/G-specific adenine glycosylase, putative	DNA	1533	2114	88	-0.037	0.919487	0	0	0.209	0.619864	0	0	0.028	0.983034	0	0	0.0434	0.951528	0	0	0.4	0.345526	0	0	-0.386	0.413685	0	0	-1.438	0.00205229	0	1	-1.018	0.0310483	0	0	-0.3	-0.69	0.141	0.976648	0	0	-1.805	7.58276e-05	0	1
Tb927.9.11760	DNA repair protein XPG, RAD2, putative	DNA	459	0	0	0.883	3.44072e-06	0	0	1.092	4.08739e-06	1	0	0.292	0.592266	0	0	0.3847	0.251834	0	0	-0.391	0.28645	0	0	-0.343	0.418305	0	0	1.185	0.000148881	1	0	0.795	0.0117155	0	0	-0.29	-0.372	-0.554	0.64153	0	0	-0.004	0.994453	0	0
Tb927.9.13610	helicase, putative	DNA	3993	4954	471	0.732	0.00108148	0	0	0.814	0.0147832	0	0	0.315	0.713622	0	0	1.0538	0.00644247	1	0	-0.254	0.427966	0	0	0.316	0.377025	0	0	0.278	0.572486	0	0	0.045	0.935861	0	0	-0.29	0.785	-0.479	0.689406	0	0	-1.287	0.0010324	0	1
Tb927.3.5440	SNF2 DNA repair protein, putative	DNA	4494	4746	160	0.826	7.41727e-09	0	0	1.383	1.26902e-14	1	0	0.282	0.460599	0	0	-0.0417	0.89943	0	0	0.434	0.0355973	0	0	-0.325	0.145163	0	0	-0.074	0.816252	0	0	0.362	0.167918	0	0	-0.272	0.519	0.033	0.995066	0	0	0.379	0.20522	0	0
Tb927.6.4780	DNA ligase I, putative	DNA	2100	0	0	-0.029	0.867918	0	0	0.088	0.675523	0	0	0.071	0.904752	0	0	0.0048	0.9919	0	0	0.365	0.0779096	0	0	-0.288	0.195827	0	0	-0.812	0.000762269	0	0	-0.441	0.0710052	0	0	-0.233	-0.527	-0.257	0.747797	0	0	-0.216	0.476161	0	0
Tb927.7.2310	DNA primase small subunit, putative	DNA	1266	1477	182	-0.34	0.0821094	0	0	-0.706	0.0055909	0	0	0.061	0.9431	0	0	-0.3045	0.404864	0	0	0.292	0.398781	0	0	0.111	0.802143	0	0	-0.968	0.00409217	0	0	-0.657	0.0454225	0	0	-0.201	-0.123	-0.344	0.866788	0	0	-0.44	0.400029	0	0
Tb927.3.5030	KU70 protein (KU70)	DNA	2238	0	0	-0.086	0.597937	0	0	-0.131	0.61141	0	0	0.176	0.767917	0	0	0.2201	0.55455	0	0	0.067	0.85909	0	0	-0.015	0.973784	0	0	-0.326	0.322278	0	0	-0.252	0.439241	0	0	-0.148	-0.206	-0.122	0.976313	0	0	-0.598	0.157793	0	0
Tb927.11.8010	DNA repair protein, putative	DNA	2289	0	0	1.039	2.41087e-07	1	0	1.689	2.77774e-12	1	0	0.647	0.117545	0	0	0.479	0.0483057	0	0	1.382	3.70846e-06	1	0	-0.205	0.571666	0	0	-0.667	0.0571724	0	0	0.66	0.049156	0	0	-0.128	-0.428	0.575	0.453801	0	0	0.383	0.394818	0	0
Tb927.11.9130	replication factor A, 51kDa subunit, putative	DNA	1392	2274	688	0.255	0.0445174	0	0	0.221	0.258889	0	0	0.163	0.721798	0	0	0.0407	0.89014	0	0	-0.163	0.532912	0	0	0.096	0.772431	0	0	-0.089	0.769008	0	0	-0.248	0.333818	0	0	-0.087	0.059	0.318	0.73536	0	0	0.024	0.958818	0	0
Tb927.4.2480	8-oxoguanine DNA glycosylase, putative	DNA	1449	2010	553	0.659	3.88716e-05	0	0	1.078	9.0134e-09	1	0	-0.092	0.875659	0	0	-0.232	0.288603	0	0	0.084	0.781602	0	0	-0.179	0.572596	0	0	0.799	0.00219928	0	0	0.867	0.00038126	0	0	-0.085	-0.143	0.131	0.959226	0	0	0.446	0.238968	0	0
Tb927.8.3350	DNA polymerase theta (helicase domain only), putative	DNA	3174	3939	734	0.501	1.04201e-06	0	0	0.552	0.00037474	0	0	0.194	0.569066	0	0	0.2293	0.235788	0	0	-0.25	0.273998	0	0	0.129	0.649133	0	0	0.451	0.033409	0	0	0.196	0.380906	0	0	-0.079	0.224	-0.19	0.911108	0	0	-0.07	0.866745	0	0
Tb927.11.16270	DNAexcision repair helicase XPBR	DNA	2334	3492	927	0.337	0.0113745	0	0	0.537	0.0117962	0	0	0.204	0.706232	0	0	0.0319	0.941273	0	0	0.032	0.921774	0	0	-0.246	0.414037	0	0	-0.137	0.687242	0	0	-0.094	0.783437	0	0	-0.05	0.044	0.103	0.976648	0	0	-0.466	0.207116	0	0
Tb927.11.7820	endonuclease/exonuclease/phosphatase, putative	DNA	1644	5944	4033	2.213	7.91996e-15	1	0	2.511	5.05457e-12	1	0	1.127	0.0526702	0	0	2.3836	1.4898e-14	1	0	0.756	0.0300034	0	0	0.531	0.171104	0	0	0.257	0.65578	0	0	0.943	0.0562637	0	0	-0.048	1.328	-0.049	1	0	0	-0.875	0.209517	0	0
Tb927.5.1700	Kinesin-2, also "replication Factor A 28 kDa subunit, or RPA1-2	DNA	768	3101	2225	-0.167	0.463539	0	0	-0.679	0.0227234	0	0	0.026	0.981293	0	0	0.279	0.474183	0	0	-0.017	0.968335	0	0	0.689	0.0413884	0	0	-0.242	0.583166	0	0	-0.239	0.581268	0	0	-0.04	0.226	-0.771	0.327868	0	0	0.553	0.27786	0	0
Tb927.10.12310	helicase-like protein	DNA	2769	0	0	0.14	0.382445	0	0	0.295	0.159029	0	0	-0.444	0.193948	0	0	-0.3231	0.408373	0	0	-0.014	0.962217	0	0	0.22	0.444576	0	0	0.703	0.00752965	0	0	0.688	0.00743145	0	0	0	0.036	-0.537	0.354292	0	0	-0.703	0.0286575	0	0
Tb927.5.3940	helicase, putative	DNA	2016	2087	59	0.26	0.132862	0	0	0.47	0.0419498	0	0	0.206	0.725574	0	0	-0.1695	0.505515	0	0	-0.217	0.504759	0	0	-0.72	0.0215261	0	0	0	0.999826	0	0	-0.216	0.524416	0	0	0.007	-0.043	-0.175	0.95053	0	0	0.101	0.861949	0	0
Tb927.3.1830	TbRMI1, DNA recombination and antigenic switching	DNA	1428	0	0	-0.36	0.0358133	0	0	-0.624	0.00352472	0	0	0.031	0.969695	0	0	-0.1562	0.685748	0	0	-0.095	0.763432	0	0	0.041	0.917744	0	0	-0.789	0.00645301	0	0	-0.84	0.00105224	0	0	0.011	0.254	0	1	0	0	-0.402	0.293258	0	0
Tb927.11.5650	replication factor C large subunit, putative	DNA	1764	0	0	-0.429	0.00427407	0	0	-0.865	4.50844e-06	0	0	-0.011	0.987282	0	0	-0.0199	0.951116	0	0	0.5	0.0569283	0	0	0.454	0.104053	0	0	-0.795	0.00189017	0	0	-0.288	0.282755	0	0	0.016	0.328	-0.327	0.760232	0	0	0.138	0.757893	0	0
Tb927.11.5550	DNA polymerase theta, putative	DNA	2541	3169	583	0.466	0.000136532	0	0	0.962	3.68856e-12	0	0	0.144	0.688128	0	0	-0.0198	0.94576	0	0	0.165	0.390959	0	0	-0.326	0.0818688	0	0	0.231	0.283696	0	0	0.41	0.0311804	0	0	0.017	0.889	-0.14	0.919275	0	0	0.562	0.00977341	0	0
Tb927.8.6740	DNA repair protein, putative	DNA	1845	0	0	-0.716	1.50878e-07	0	0	-0.519	0.0201288	0	0	-0.638	0.0574671	0	0	-0.7618	3.52491e-06	0	0	0.034	0.918162	0	0	-0.322	0.27619	0	0	-0.049	0.898817	0	0	-0.02	0.957614	0	0	0.033	0.18	-0.327	0.807558	0	0	0.384	0.364393	0	0
Tb927.6.3890	replication factor C, subunit 2, putative	DNA	1044	1853	675	0.568	0.000202911	0	0	1.079	7.43067e-07	1	0	0.109	0.873311	0	0	-0.1228	0.753323	0	0	0.281	0.35053	0	0	-0.295	0.370549	0	0	0.014	0.971463	0	0	0.288	0.372317	0	0	0.062	0.147	0.352	0.777233	0	0	0.578	0.13642	0	0
Tb927.10.2520	PPL2 DNA primase polymerase	DNA	2199	0	0	-0.008	0.96465	0	0	-0.19	0.282874	0	0	0.141	0.72948	0	0	0.2469	0.491704	0	0	0.155	0.513396	0	0	0.632	0.00460379	0	0	0.181	0.466637	0	0	0.341	0.112673	0	0	0.083	-0.028	-0.213	0.866839	0	0	-0.398	0.190101	0	0
Tb927.10.3550	DNA repair helicase, putative	DNA	3171	4426	377	0.514	0.00191411	0	0	0.413	0.0390786	0	0	-0.123	0.824928	0	0	0.114	0.802061	0	0	-0.456	0.0759355	0	0	0.322	0.27619	0	0	1.275	1.90284e-07	1	0	0.82	0.00085345	0	0	0.09	0.344	0.006	1	0	0	-0.354	0.359856	0	0
Tb927.10.10410	DNA replication licensing factor MCM8	DNA	2136	0	0	-0.08	0.660467	0	0	-0.041	0.894827	0	0	-0.125	0.868794	0	0	-0.2169	0.502536	0	0	0.163	0.677752	0	0	0.061	0.906978	0	0	0.09	0.829495	0	0	0.253	0.492165	0	0	0.094	-0.079	0.181	0.956669	0	0	-0.372	0.492502	0	0
Tb927.11.9520	DNA topoisomerase III, TOPO3alpha	DNA	2757	3023	115	0.246	0.0931208	0	0	0.727	8.82878e-08	0	0	-0.274	0.268009	0	0	-0.3848	0.0443287	0	0	0.022	0.923491	0	0	0.083	0.730587	0	0	0.176	0.405465	0	0	0.193	0.328013	0	0	0.097	0.395	0.455	0.156483	0	0	-0.092	0.758603	0	0
Tb927.7.4080	DNA excision repair protein CSB	DNA	3381	4194	791	-0.076	0.609439	0	0	-0.255	0.174416	0	0	0.229	0.543364	0	0	0.3923	0.103343	0	0	-0.515	0.028644	0	0	-0.038	0.915521	0	0	0.15	0.586025	0	0	-0.357	0.138816	0	0	0.098	0.452	-0.255	0.795862	0	0	-0.387	0.204643	0	0
Tb927.9.11930	DNA-repair protein XPC	DNA	2307	2976	583	-0.266	0.0601534	0	0	-0.063	0.785665	0	0	-0.663	0.018035	0	0	-0.4628	0.128442	0	0	0.37	0.138674	0	0	0.115	0.723585	0	0	0.262	0.383532	0	0	0.661	0.00897609	0	0	0.098	-0.147	0.059	0.985455	0	0	0.285	0.422383	0	0
Tb927.8.3290	DNA polymerase zeta catalytic subunit, putative	DNA	5877	6181	207	0.329	0.0116598	0	0	0.245	0.251237	0	0	0.269	0.532854	0	0	0.5305	0.0685145	0	0	-0.097	0.704392	0	0	0.257	0.328112	0	0	0.315	0.267084	0	0	0.222	0.451622	0	0	0.1	0.403	-0.226	0.809185	0	0	-0.688	0.00410673	0	0
Tb927.11.12600	ATP-dependent DNA helicase, putative Srs2 homologue, DNA repair	DNA	2532	0	0	0.307	0.0663463	0	0	0.849	1.88412e-05	0	0	-0.146	0.79529	0	0	-0.1009	0.706422	0	0	-0.155	0.634555	0	0	-0.204	0.577963	0	0	0.173	0.580401	0	0	0.018	0.95888	0	0	0.149	0.308	0.526	0.528445	0	0	0.006	0.992106	0	0
Tb927.10.1710	DNA polymerase eta, putative	DNA	1578	1612	15	-0.144	0.213997	0	0	-0.17	0.338346	0	0	0.047	0.929219	0	0	0.0717	0.849077	0	0	-0.168	0.446836	0	0	-0.237	0.29824	0	0	-0.313	0.188558	0	0	-0.492	0.0175102	0	0	0.152	-0.291	0.261	0.71169	0	0	-0.162	0.590912	0	0
Tb927.7.2970	ATP-dependent DEAD/H RNA helicase, putative Mph1, DNA repair?	DNA	2475	3735	1039	-0.438	0.0939856	0	0	-1.216	0.000397289	0	1	-0.189	0.855959	0	0	0.3614	0.350127	0	0	-0.738	0.0225632	0	0	0.78	0.027309	0	0	0.42	0.389593	0	0	-0.274	0.595306	0	0	0.211	0.147	-1.09	0.0383268	0	0	-0.302	0.570303	0	0
Tb927.7.4650	SNF2 DNA repair protein, putative	DNA	3234	4116	874	0.309	0.270069	0	0	0.794	0.0353046	0	0	-0.176	0.876859	0	0	0.1528	0.758209	0	0	0.576	0.239312	0	0	0.295	0.632762	0	0	0.101	0.865801	0	0	0.655	0.192779	0	0	0.213	0.281	-0.359	0.924058	0	0	-0.034	0.971097	0	0
Tb927.5.3670	DNA repair protein XPF, putative	DNA	3729	4229	496	0.19	0.270909	0	0	0.711	0.00109203	0	0	-0.398	0.341003	0	0	-0.3365	0.151028	0	0	0.14	0.701639	0	0	-0.15	0.736681	0	0	0.197	0.557548	0	0	0.337	0.282084	0	0	0.222	0.872	-0.206	0.942033	0	0	-0.06	0.923469	0	0
Tb927.11.7860	DNA replication licensing factor MCM2	DNA	2847	4179	1268	0.757	5.43751e-06	0	0	1.301	1.75613e-15	1	0	0.546	0.0266153	0	0	0.4631	0.0348824	0	0	0.315	0.200131	0	0	-0.064	0.847034	0	0	-0.666	0.00390891	0	0	-0.349	0.131234	0	0	0.226	-0.225	-0.137	0.943481	0	0	-0.166	0.659228	0	0
Tb927.9.11870	zinc finger protein, putative,predicted zinc finger protein, MIZ	DNA	858	1888	96	-0.347	0.0643643	0	0	-0.54	0.0407326	0	0	0.168	0.815462	0	0	0.1396	0.687916	0	0	0.348	0.336722	0	0	-0.14	0.764879	0	0	-0.675	0.0583322	0	0	-0.314	0.392955	0	0	0.226	0.565	0.239	0.928619	0	0	0.357	0.473755	0	0
Tb927.11.8700	hypothetical protein, conserved, DNA PolY-like superfamily domain: trans-lesion DNA synthesis.	DNA	1746	0	0	0.156	0.317169	0	0	0.437	0.0239675	0	0	0.292	0.436211	0	0	0.1989	0.570153	0	0	-0.377	0.132132	0	0	-0.723	0.00342018	0	0	0.171	0.571044	0	0	-0.207	0.460426	0	0	0.247	-0.098	0.258	0.842537	0	0	-0.397	0.255704	0	0
Tb927.7.2060	DNA repair protein ERCC1, putative	DNA	801	0	0	0.843	1.36568e-05	0	0	1.423	1.95477e-10	1	0	0.499	0.219987	0	0	0.3691	0.203117	0	0	1.292	5.90298e-05	1	0	-0.187	0.631847	0	0	-0.563	0.0993016	0	0	0.717	0.0173556	0	0	0.248	-0.044	-0.002	1	0	0	-0.276	0.503631	0	0
Tb927.11.8190	RAD51 protein (RAD51)	DNA	1122	0	0	-0.442	0.0450428	0	0	-0.408	0.227753	0	0	-0.472	0.460599	0	0	-0.5689	0.0151506	0	0	0.252	0.615781	0	0	0.263	0.661535	0	0	-0.469	0.294992	0	0	-0.217	0.655136	0	0	0.264	0.022	-0.167	0.976648	0	0	0.478	0.500522	0	0
Tb927.9.4390	DNA-damage inducible protein DDI1-like protein (1L12.395)	DNA	1137	1582	341	-0.462	0.00174312	0	0	-0.603	0.00895821	0	0	-0.362	0.403538	0	0	-0.1498	0.714653	0	0	-0.179	0.545473	0	0	0.037	0.92642	0	0	-0.225	0.521097	0	0	-0.419	0.175479	0	0	0.267	0.206	-0.077	0.97723	0	0	0.133	0.766056	0	0
Tb927.5.4070	PPL1 priming DNA polymerase	DNA	1827	2057	189	0.146	0.385421	0	0	0.338	0.114031	0	0	-0.196	0.70718	0	0	-0.2329	0.345395	0	0	-0.073	0.844673	0	0	-0.232	0.54981	0	0	0.626	0.0245619	0	0	0.563	0.0377801	0	0	0.29	0.047	0.019	1	0	0	-0.064	0.918664	0	0
Tb927.9.11070	hypothetical protein, conserved,predicted zinc finger protein, MIZ	DNA	1986	3605	1350	-0.392	0.0522814	0	0	-0.279	0.421348	0	0	-0.407	0.547786	0	0	-0.1033	0.866575	0	0	0.397	0.155783	0	0	0.098	0.793449	0	0	-0.243	0.617769	0	0	0.176	0.717167	0	0	0.293	-0.028	-0.218	0.911108	0	0	-0.014	0.978515	0	0
Tb927.11.6750	DNA ligase, putative	DNA	1728	0	0	0.249	0.228413	0	0	0.173	0.508016	0	0	-0.172	0.787174	0	0	0.073	0.866408	0	0	-0.383	0.231258	0	0	0.006	0.987966	0	0	1.201	6.50183e-05	1	0	0.818	0.00643987	0	0	0.313	0.543	0.043	0.996032	0	0	-0.677	0.108059	0	0
Tb927.4.460	Alkylated DNA repair protein (alkB homolog), putative	DNA	972	0	0	-0.004	0.989088	0	0	0.446	0.163216	0	0	-0.238	0.771889	0	0	-0.5291	0.202005	0	0	0.641	0.104448	0	0	-0.711	0.0863858	0	0	-0.468	0.285374	0	0	0.15	0.755054	0	0	0.314	-0.285	-0.033	1	0	0	-0.616	0.253182	0	0
Tb927.8.6690	RECQ2 ATP-dependent DEAD/H DNA helicase	DNA	4647	5566	680	0.153	0.433205	0	0	-0.08	0.80453	0	0	0.169	0.834969	0	0	0.6467	0.113156	0	0	-0.193	0.519888	0	0	0.333	0.298073	0	0	0.249	0.543849	0	0	0.083	0.852369	0	0	0.319	0.98	-0.357	0.704218	0	0	-0.783	0.0124543	0	0
Tb927.10.3860	SNF-7-like protein, putative	DNA	663	898	45	0.482	0.0059421	0	0	1.037	3.41208e-06	1	0	0.198	0.737276	0	0	-0.0012	0.996737	0	0	0.629	0.033155	0	0	-0.519	0.086702	0	0	-0.277	0.439885	0	0	0.349	0.279904	0	0	0.323	0	0.484	0.538957	0	0	0.536	0.164515	0	0
Tb927.10.11100	deoxyribodipyrimidine photolyase, putative,DNA repair enzyme, putative	DNA	1707	2198	480	0.393	0.0104235	0	0	0.539	0.0237204	0	0	0.258	0.630186	0	0	0.5502	0.179887	0	0	-0.004	0.991862	0	0	0.11	0.781267	0	0	0.264	0.453899	0	0	0.251	0.464917	0	0	0.384	0.119	-0.077	0.983492	0	0	-1.194	0.000670377	0	1
Tb927.6.1760	KU80 protein (KU80)	DNA	1908	2376	326	-0.164	0.291072	0	0	-0.157	0.539351	0	0	-0.333	0.462951	0	0	-0.4794	0.13537	0	0	-0.379	0.114874	0	0	-0.059	0.865477	0	0	0.488	0.11766	0	0	0.097	0.791496	0	0	0.413	0.76	-0.453	0.417023	0	0	0.678	0.0159087	0	0
Tb927.11.5430	DNA repair and recombination protein RAD54, putative	DNA	3114	3443	319	0.716	1.04917e-07	0	0	1.006	2.80599e-11	1	0	0.303	0.289836	0	0	0.3084	0.27805	0	0	-0.492	0.0312556	0	0	-0.256	0.339183	0	0	0.912	6.84178e-06	0	0	0.421	0.0440775	0	0	0.418	0.561	0.142	0.943481	0	0	0.271	0.451042	0	0
Tb927.11.9170	DNA topoisomerase III, putative	DNA	2526	0	0	0.315	0.0108779	0	0	0.54	0.00354666	0	0	0.214	0.606223	0	0	0.1058	0.788154	0	0	-0.124	0.61792	0	0	-0.368	0.126314	0	0	-0.208	0.459624	0	0	-0.334	0.194429	0	0	0.423	0.132	-0.272	0.777233	0	0	-0.503	0.0851661	0	0
Tb927.11.5690	SNF2 DNA repair protein, putative,SNF2 family protein	DNA	3207	0	0	0.377	0.000144419	0	0	0.605	5.71397e-05	0	0	0.298	0.282037	0	0	0.2185	0.423618	0	0	-0.043	0.85256	0	0	-0.225	0.307145	0	0	0.09	0.722997	0	0	0.054	0.828625	0	0	0.464	0.901	-0.167	0.90867	0	0	0.529	0.0340021	0	0
Tb927.9.9620	RAD51/DMC1 protein, putative	DNA	1050	0	0	-0.138	0.450434	0	0	-0.498	0.0239616	0	0	-0.149	0.801433	0	0	-0.3814	0.123979	0	0	-0.635	0.0233169	0	0	0.245	0.481971	0	0	0.931	0.000770838	0	0	0.292	0.337512	0	0	0.551	0.02	0.118	0.974919	0	0	0.636	0.082131	0	0
Tb927.7.600	DNA ligase, putative,mitochondrial DNA ligase homolog, putative	DNA	1542	2337	660	0.199	0.096983	0	0	0.213	0.309477	0	0	0.314	0.391896	0	0	0.2578	0.379057	0	0	0.05	0.88151	0	0	-0.165	0.644721	0	0	-0.133	0.675023	0	0	-0.081	0.794487	0	0	0.599	0.175	-0.292	0.844622	0	0	0.377	0.358934	0	0
Tb927.4.4680	GINS complex subunit PSF3, replication initiation	DNA	537	669	121	0.052	0.856996	0	0	-0.019	0.956154	0	0	0.451	0.38632	0	0	0.5075	0.128809	0	0	0.206	0.61172	0	0	-0.369	0.378803	0	0	0.14	0.762698	0	0	0.326	0.40409	0	0	0.655	-0.087	0.165	0.950998	0	0	0.454	0.304608	0	0
Tb927.11.2550	recombinase rad51, putative	DNA	1524	0	0	-0.186	0.221955	0	0	-0.185	0.427683	0	0	-0.284	0.511049	0	0	-0.3427	0.156695	0	0	-0.053	0.887024	0	0	-0.011	0.978869	0	0	0.501	0.0878016	0	0	0.447	0.112457	0	0	0.659	0.166	-0.125	0.976313	0	0	0.23	0.657927	0	0
Tb927.11.9550	replication factor C, subunit 4, putative	DNA	1026	1860	455	-0.358	0.0535497	0	0	-0.542	0.0155953	0	0	0.206	0.713466	0	0	-0.0063	0.989573	0	0	0.125	0.672173	0	0	-0.459	0.0936729	0	0	-1.129	0.000115643	0	1	-0.988	0.000370045	0	0	0.725	0.185	0.278	0.81698	0	0	0.008	0.98785	0	0
Tb927.10.4480	DNA damage repair protein, putative	DNA	1842	0	0	-0.018	0.919097	0	0	0.409	0.0224158	0	0	-0.018	0.980167	0	0	-0.3044	0.124012	0	0	0.21	0.406216	0	0	-0.521	0.029996	0	0	-0.168	0.551945	0	0	0.044	0.882189	0	0	0.728	0.013	-0.04	0.993053	0	0	0.18	0.62612	0	0
Tb927.11.9510	nucleic acid binding protein, putative	DNA	1551	0	0	0.017	0.937621	0	0	0.479	0.0146602	0	0	-0.311	0.407961	0	0	-0.3138	0.286888	0	0	0.747	0.00371545	0	0	-0.199	0.515665	0	0	-0.108	0.746591	0	0	0.644	0.0103535	0	0	0.847	0.433	0.075	0.977088	0	0	0.485	0.157291	0	0
Tb927.7.610	DNA ligase, putative,mitochondrial DNA ligase homolog, putative	DNA	1449	0	0	-0.64	0.0494638	0	0	-1.032	0.0301084	0	0	-0.138	0.9318	0	0	-0.3705	0.18564	0	0	0.048	0.942948	0	0	0.343	0.624096	0	0	-1.102	0.0621853	0	0	-1.057	0.0767338	0	0	0.978	0.057	-0.12	0.986872	0	0	0.29	0.752801	0	0
Tb927.8.5710	recombination initiation protein NBS1, putative	DNA	2757	0	0	0.675	5.84755e-06	0	0	0.656	0.00367634	0	0	0.557	0.130861	0	0	1.08	1.92071e-05	1	0	0.115	0.708291	0	0	0.448	0.127385	0	0	0.088	0.814628	0	0	0.207	0.536394	0	0	1.052	1.015	0.039	0.99641	0	0	-0.97	0.0086628	0	0
Tb927.10.5510	endonuclease/exonuclease/phosphatase, putative	DNA	1695	1974	173	0.557	0.00317142	0	0	1.087	2.12813e-05	1	0	0.364	0.501422	0	0	0.1028	0.730075	0	0	0.744	0.0460447	0	0	-0.29	0.523786	0	0	-0.623	0.0838105	0	0	0.117	0.779416	0	0	1.392	0.608	0.101	0.979695	0	0	0.456	0.417699	0	0
Tb927.9.15030	DNA polymerase epsilon subunit b, putative	DNA	1608	0	0	0.191	0.714288	0	0	0.497	0.470482	0	0	0.045	0.983551	0	0	-0.0278	0.929535	0	0	0.301	0.436393	0	0	0.259	0.557829	0	0	-0.282	0.741823	0	0	-0.147	0.871161	0	0	#DIV/0!	#DIV/0!	6.002	7.72383e-54	1	0	-0.119	0.858607	0	0
Tb927.9.14040	short-chain dehydrogenase, putative	Enzyme	1281	1609	238	-0.347	0.101176	0	0	-1.088	0.000119571	0	1	0.143	0.867538	0	0	0.4719	0.21163	0	0	0.462	0.222942	0	0	0.85	0.0283578	0	0	-0.667	0.0851796	0	0	-0.182	0.672002	0	0	-2.129	-0.184	-0.039	1	0	0	-0.99	0.0258438	0	0
Tb927.10.3150	N-acetyltransferase, putative	Enzyme	618	0	0	-0.081	0.680802	0	0	-0.041	0.888276	0	0	0.119	0.868794	0	0	-0.1431	0.645623	0	0	0.301	0.409931	0	0	-0.388	0.309637	0	0	-0.737	0.0281116	0	0	-0.449	0.169031	0	0	-2.015	-1.29	-0.189	0.944368	0	0	0.091	0.87729	0	0
Tb927.5.1210	short-chain dehydrogenase, putative	Enzyme	936	1932	719	-0.785	0.00910486	0	0	-1.561	2.37183e-05	0	1	-0.443	0.600334	0	0	0.0035	0.994228	0	0	0.067	0.894343	0	0	0.468	0.345234	0	0	-1.174	0.0143714	0	0	-1.098	0.0227001	0	0	-1.991	-1.099	-1.229	0.0802686	0	0	-1.029	0.0594781	0	0
Tb927.4.4650	diphthine synthase, putative	Enzyme	810	862	40	0.094	0.69376	0	0	0.201	0.509174	0	0	-0.074	0.936935	0	0	-0.0882	0.874318	0	0	-0.222	0.545611	0	0	-0.436	0.250592	0	0	0.663	0.0743289	0	0	0.413	0.283242	0	0	-1.89	-1.125	-0.046	0.995756	0	0	0.764	0.0834916	0	0
Tb927.5.4460	major vault protein, putative (MVP)	Enzyme	2517	3526	322	0.135	0.507773	0	0	0.094	0.731991	0	0	0.17	0.793086	0	0	0.6818	0.00701607	0	0	-0.172	0.598212	0	0	0.293	0.40966	0	0	-0.211	0.553024	0	0	-0.379	0.250234	0	0	-1.508	-0.469	0.355	0.790569	0	0	-0.737	0.0569708	0	0
Tb927.10.5750	protocatechuate 4,5-dioxygenase-like protein	Enzyme	810	1418	596	-0.072	0.760865	0	0	-0.006	0.990071	0	0	0.09	0.927349	0	0	-0.0209	0.962008	0	0	0.802	0.0538435	0	0	-0.065	0.914098	0	0	-0.552	0.196997	0	0	0.254	0.561974	0	0	-1.415	-0.967	-0.885	0.322046	0	0	-0.436	0.485902	0	0
Tb927.6.1580	polynucleotide kinase 3'-phosphatase, putative	Enzyme	1431	0	0	0.064	0.701112	0	0	0.027	0.920915	0	0	0.315	0.48265	0	0	0.1695	0.551124	0	0	-0.179	0.615633	0	0	-0.227	0.568509	0	0	-0.207	0.553389	0	0	-0.386	0.209062	0	0	-1.392	-0.15	0.116	0.976648	0	0	-0.098	0.874103	0	0
Tb927.2.5060	GTP binding protein, putative	Enzyme	1185	0	0	-0.026	0.932948	0	0	-0.594	0.0203675	0	0	0.471	0.317785	0	0	0.4684	0.186719	0	0	0.917	0.00558991	0	0	0.314	0.436857	0	0	-1.678	1.42278e-07	0	1	-0.766	0.0200148	0	0	-1.383	-1.471	-0.605	0.502564	0	0	0.132	0.826397	0	0
Tb927.10.8070	ATPase, putative	Enzyme	1479	1728	236	-0.67	0.000137094	0	0	-1.353	1.66299e-08	0	1	-0.156	0.818919	0	0	-0.4668	0.025706	0	0	-0.519	0.0967954	0	0	0.346	0.347566	0	0	-0.016	0.971273	0	0	-0.547	0.0907167	0	0	-1.351	-0.357	-0.678	0.350566	0	0	0.093	0.87479	0	0
Tb927.6.710	dephospho-CoA kinase, putative	Enzyme	726	0	0	-0.629	0.00123647	0	0	-0.952	0.000235075	0	0	-0.005	0.996406	0	0	-0.1098	0.784428	0	0	1.403	0.000310391	1	0	0.314	0.482162	0	0	-1.62	8.74863e-06	0	1	-0.219	0.559219	0	0	-1.147	-0.532	-0.28	0.91814	0	0	-0.196	0.748489	0	0
Tb927.4.2240	hypothetical protein, conserved, D-aminoacid aminotransferase domain, used for synthesis of D-glutamic acid and D-alanine	Enzyme	1173	1734	489	0.415	0.0620296	0	0	1.39	1.57413e-09	1	0	-0.211	0.737002	0	0	-0.4641	0.0495385	0	0	0.677	0.0497702	0	0	-0.694	0.0554065	0	0	-0.116	0.773922	0	0	0.557	0.0846636	0	0	-1.023	-1.089	-0.217	0.942033	0	0	0.506	0.321229	0	0
Tb927.7.5680	deoxyribose-phosphate aldolase, putative	Enzyme	843	1065	167	-0.171	0.631445	0	0	-0.033	0.943596	0	0	-0.18	0.875659	0	0	-0.5245	0.0520621	0	0	1.038	0.0402333	0	0	-0.194	0.789129	0	0	0.168	0.779797	0	0	1.182	0.0129578	0	0	-0.968	0.102	0.378	0.920016	0	0	0.652	0.371448	0	0
Tb927.3.4390	dihydrolipoamide dehydrogenase, putative (GCVL-1)	Enzyme	1518	0	0	0.216	0.10863	0	0	0.457	0.0260121	0	0	0.166	0.74884	0	0	-0.0855	0.739556	0	0	0.421	0.138484	0	0	-0.16	0.645468	0	0	-0.357	0.229253	0	0	0.05	0.880912	0	0	-0.967	-0.854	0.363	0.759085	0	0	0.235	0.610743	0	0
Tb927.11.4940	AAA ATPase, putative	Enzyme	1572	1730	146	-0.131	0.447797	0	0	0	1	0	0	-0.116	0.875659	0	0	-0.454	0.0504797	0	0	0.426	0.214502	0	0	0.026	0.957839	0	0	-0.492	0.156887	0	0	-0.053	0.895554	0	0	-0.909	-0.46	-0.357	0.854681	0	0	-0.022	0.974634	0	0
Tb927.10.16040	oxidoreductase-protein, putative	Enzyme	1866	1917	34	-0.024	0.92594	0	0	0.306	0.274881	0	0	-0.145	0.851456	0	0	-0.3107	0.294028	0	0	-0.205	0.61245	0	0	-0.181	0.714115	0	0	-0.333	0.38416	0	0	-0.544	0.119281	0	0	-0.89	-0.424	-0.506	0.728188	0	0	-0.285	0.642595	0	0
Tb927.4.1950	NADPH--cytochrome p450 reductase, putative (CPR)	Enzyme	1833	2185	315	-0.03	0.870585	0	0	0.03	0.893157	0	0	-0.65	0.00975049	0	0	-0.5352	0.0214616	0	0	0.39	0.070851	0	0	0.48	0.0316087	0	0	0.597	0.0133821	0	0	0.983	9.87262e-06	0	0	-0.872	0.06	0.144	0.941001	0	0	0.387	0.217086	0	0
Tb927.3.4340	diphthamide synthesis protein, putative	Enzyme	1074	0	0	-0.028	0.89199	0	0	-0.009	0.975638	0	0	0.335	0.453378	0	0	0.3554	0.266951	0	0	0.598	0.0722067	0	0	-0.219	0.581534	0	0	-0.846	0.00672361	0	0	-0.248	0.449914	0	0	-0.845	-0.769	-0.192	0.943481	0	0	0.403	0.400903	0	0
Tb927.11.7290	pantothenate kinase subunit, putative	Enzyme	4404	4529	70	0.154	0.600133	0	0	-0.211	0.55316	0	0	0.051	0.969313	0	0	0.4345	0.407135	0	0	-1.197	8.5459e-06	0	1	0.387	0.215127	0	0	0.492	0.258476	0	0	-0.611	0.157565	0	0	-0.834	0.215	-1.154	0.00397818	0	1	-1.384	2.06341e-05	0	1
Tb927.8.1440	maoC-like dehydratase, putative	Enzyme	489	929	439	-0.766	0.00107117	0	0	-1.533	1.27862e-07	0	1	0.241	0.742944	0	0	0.5389	0.0373224	0	0	0.513	0.246548	0	0	0.263	0.623826	0	0	-1.406	0.000321955	0	1	-0.887	0.0173195	0	0	-0.826	-0.703	0.175	0.974919	0	0	-0.289	0.669575	0	0
Tb927.11.11100	N-acetyltransferase, putative	Enzyme	444	551	55	0.099	0.760797	0	0	0.456	0.216583	0	0	-0.153	0.889374	0	0	-0.2995	0.38913	0	0	1.129	0.00849624	1	0	-0.385	0.455301	0	0	-0.382	0.463802	0	0	0.724	0.119281	0	0	-0.764	-0.469	0.657	0.582995	0	0	0.406	0.509261	0	0
Tb927.11.10990	Methylthioribosephosphate isomerase (was annotated as EIF2B subunit)	Enzyme	1161	0	0	-0.51	0.00158653	0	0	-0.79	0.000208396	0	0	-0.351	0.381364	0	0	-0.2901	0.23307	0	0	0.537	0.0546213	0	0	0.532	0.0689743	0	0	-0.779	0.00706929	0	0	-0.269	0.371962	0	0	-0.712	0.004	0.281	0.847324	0	0	-0.131	0.783745	0	0
Tb927.10.6680	member of the NOL1/NOP2/sun family (S-adenosyl methionine methyltransferases)	Enzyme	2223	2581	268	0.201	0.192202	0	0	0.215	0.359837	0	0	0.077	0.91202	0	0	0.1109	0.741103	0	0	0.495	0.102761	0	0	0.265	0.460712	0	0	-0.462	0.12512	0	0	0.034	0.923492	0	0	-0.709	0.177	0.072	0.985816	0	0	-0.404	0.358564	0	0
Tb927.7.1930	nucleoside diphosphatase, putative,ectonucleoside triphosphate diphosphohydrolase 5, putative	Enzyme	1332	1446	92	0.273	0.406651	0	0	0.532	0.190462	0	0	0.341	0.73011	0	0	0.4686	0.214112	0	0	0.988	0.0291387	0	0	0.192	0.759307	0	0	0.312	0.591735	0	0	1.249	0.0101319	0	0	-0.706	0.07	2.105	0.000334498	1	0	0.033	0.970592	0	0
Tb927.9.3970	alpha/beta-hydrolase-like protein	Enzyme	615	956	272	0.4	0.0428863	0	0	0.835	0.00277033	0	0	0.28	0.687381	0	0	0.1011	0.81975	0	0	0.578	0.136292	0	0	-0.178	0.729972	0	0	-0.715	0.0627727	0	0	-0.135	0.759074	0	0	-0.678	-1.044	0.143	0.976648	0	0	-0.121	0.857615	0	0
Tb927.10.7430	GTP-binding protein, putative	Enzyme	1419	0	0	0.001	0.993522	0	0	0.043	0.826159	0	0	0.101	0.823017	0	0	0.152	0.601743	0	0	-0.076	0.754299	0	0	-0.022	0.946053	0	0	0.163	0.52638	0	0	0.077	0.76165	0	0	-0.675	-1.051	-0.314	0.609768	0	0	0.52	0.0377465	0	0
Tb927.11.13360	AAA ATPase, putative	Enzyme	3846	0	0	0.495	0.0409715	0	0	0.041	0.90364	0	0	0.301	0.650499	0	0	0.8227	0.0303665	0	0	-0.597	0.0653372	0	0	0.851	0.0130683	0	0	0.173	0.688178	0	0	-0.403	0.307561	0	0	-0.671	0.213	-0.338	0.873504	0	0	-1.361	0.00101579	0	1
Tb927.7.6890	S-adenosyl-methionine-dependent methyl transferase, putative	Enzyme	765	1274	267	-0.481	0.0440576	0	0	-1.268	3.90068e-07	0	1	-0.539	0.216667	0	0	-0.3608	0.233756	0	0	-1.096	0.00216634	0	1	0.376	0.399912	0	0	0.148	0.709655	0	0	-0.942	0.00311663	0	0	-0.647	-0.272	0.021	1	0	0	-0.415	0.461779	0	0
Tb927.11.7770	oxidoreductase-like protein	Enzyme	2580	0	0	0.348	0.0244379	0	0	0.941	1.27862e-07	0	0	-0.002	0.996477	0	0	-0.1364	0.556073	0	0	0.509	0.0520238	0	0	-0.477	0.0823965	0	0	-0.577	0.0231521	0	0	-0.065	0.829355	0	0	-0.632	-0.18	-0.405	0.660818	0	0	0.243	0.566718	0	0
Tb927.11.4530	N-acetyltransferase subunit ARD1 (ARD1)	Enzyme	720	0	0	-0.111	0.659171	0	0	0.24	0.430964	0	0	-0.271	0.698668	0	0	-0.2362	0.40169	0	0	1.122	0.00238764	1	0	-0.256	0.571061	0	0	-1.169	0.00154041	0	1	-0.034	0.941213	0	0	-0.62	-0.16	0.36	0.860118	0	0	-0.22	0.711836	0	0
Tb927.5.3830	dihydroorotate dehydrogenase (fumarate), putative	Enzyme	942	1535	386	-0.186	0.509814	0	0	0.167	0.635006	0	0	-0.547	0.35078	0	0	-0.5206	0.0971607	0	0	1.289	0.00459124	1	0	-0.062	0.930421	0	0	-1	0.0134921	0	0	0.285	0.529375	0	0	-0.618	-0.731	-0.288	0.941512	0	0	-0.208	0.795302	0	0
Tb927.7.5210	hypothetical protein, conserved, phosphatase domain and DUF	Enzyme	2697	3852	879	-0.041	0.863576	0	0	-0.045	0.892256	0	0	0.102	0.907821	0	0	0.0962	0.839691	0	0	-0.007	0.987697	0	0	-0.179	0.658512	0	0	-0.746	0.035507	0	0	-0.738	0.0367869	0	0	-0.614	0.089	-0.653	0.343062	0	0	-0.949	0.0115804	0	0
Tb927.1.1050	Metallo-dependent phosphatase-like domain-containing protein	Enzyme	3357	0	0	0.761	0.000317435	0	0	1.482	8.13199e-08	1	0	0.428	0.460599	0	0	0.4068	0.124433	0	0	0.482	0.260344	0	0	-0.272	0.604882	0	0	-0.521	0.187629	0	0	-0.041	0.931688	0	0	-0.608	-0.313	-0.18	0.974919	0	0	-0.324	0.636983	0	0
Tb927.7.7230	nitroreductase (NTR)	Enzyme	963	1550	518	-0.279	0.137347	0	0	-0.544	0.0571443	0	0	-0.034	0.976006	0	0	-0.0604	0.866713	0	0	0.701	0.0642241	0	0	0.537	0.192428	0	0	-0.849	0.0242373	0	0	-0.131	0.757037	0	0	-0.608	-0.242	0.394	0.836021	0	0	-0.21	0.739079	0	0
Tb927.10.11590	nicotinate phosphoribosyltransferase, putative	Enzyme	1287	1692	214	-0.131	0.4946	0	0	0.186	0.505813	0	0	-0.218	0.738191	0	0	-0.3628	0.103264	0	0	0.601	0.0914488	0	0	-0.016	0.973784	0	0	-0.539	0.122381	0	0	0.061	0.88301	0	0	-0.577	-0.333	-0.511	0.71169	0	0	0.104	0.878341	0	0
Tb927.8.2960	Probable methyltransferase BTM2 homolog	Enzyme	1665	0	0	0.037	0.841795	0	0	-0.074	0.779277	0	0	-0.021	0.980764	0	0	-0.0181	0.964985	0	0	-0.795	0.0171171	0	0	-0.149	0.755125	0	0	0.62	0.0371593	0	0	-0.169	0.613884	0	0	-0.558	-0.478	0.14	0.976313	0	0	-0.085	0.897377	0	0
Tb927.2.5180	aldo-keto reductase, putative	Enzyme	1020	1166	59	-0.227	0.141996	0	0	-0.06	0.803249	0	0	-0.191	0.703946	0	0	-0.2203	0.456418	0	0	0.769	0.00797928	0	0	-0.063	0.877609	0	0	-0.993	0.00037997	0	0	-0.215	0.462984	0	0	-0.532	-0.438	0.062	0.988197	0	0	0.135	0.789942	0	0
Tb927.6.1850	quiescin sulfhydryl oxidase (QSOX)	Enzyme	1581	1931	349	0.465	0.0423449	0	0	0.969	0.000385444	0	0	0.421	0.450386	0	0	0.3359	0.219613	0	0	1.433	0.000375475	1	0	-0.373	0.438472	0	0	-1.408	0.000116417	0	1	0.015	0.974537	0	0	-0.519	-0.344	0.08	0.989618	0	0	0.143	0.84553	0	0
Tb927.11.2330	molybdopterin synthase sulphurylase protein, putative	Enzyme	1518	0	0	-0.783	1.13679e-08	0	0	-0.537	0.00691154	0	0	-0.984	0.00011071	0	0	-0.8635	0.00323338	0	0	-0.026	0.935866	0	0	-0.352	0.217502	0	0	0.36	0.211531	0	0	0.341	0.2128	0	0	-0.517	-0.172	-0.054	0.989531	0	0	-0.112	0.808159	0	0
Tb927.10.9410	selenophosphate synthetase, putative	Enzyme	1182	1426	209	-0.281	0.00980127	0	0	-0.474	0.00788405	0	0	-0.178	0.664313	0	0	-0.0233	0.929492	0	0	-0.135	0.556294	0	0	0.196	0.428165	0	0	0.264	0.308639	0	0	0.093	0.731125	0	0	-0.46	-0.017	-0.07	0.976648	0	0	0.228	0.455591	0	0
Tb927.5.2380	hydrolase, alpha/beta fold family, putative	Enzyme	939	1228	158	0.129	0.560321	0	0	0.111	0.7287	0	0	0.322	0.603677	0	0	0.3953	0.401694	0	0	0.444	0.257696	0	0	-0.155	0.768295	0	0	-0.212	0.620712	0	0	0.219	0.597562	0	0	-0.455	-0.811	-0.229	0.942429	0	0	0.027	0.970864	0	0
Tb927.6.3280	cyclosome subunit 1, putative	Enzyme	5514	5784	202	0.482	0.000422493	0	0	0.598	0.00133837	0	0	0.174	0.719129	0	0	0.0586	0.839732	0	0	0.403	0.100114	0	0	0.476	0.0655382	0	0	-0.052	0.869275	0	0	0.358	0.164652	0	0	-0.399	0.604	-0.234	0.838462	0	0	-0.197	0.574504	0	0
Tb927.5.2370	hydrolase, alpha/beta fold family, putative	Enzyme	1206	1588	298	0.329	0.225709	0	0	0.686	0.0205566	0	0	0.412	0.496149	0	0	0.271	0.522549	0	0	1.96	2.65668e-06	1	0	-0.145	0.800478	0	0	-1.37	0.000511119	0	1	0.573	0.15	0	0	-0.377	-0.194	0.21	0.956669	0	0	0.417	0.509267	0	0
Tb927.11.9810	NUDIX hydrolase, homologue of YSA1	Enzyme	741	827	58	0.006	0.988066	0	0	0.443	0.197481	0	0	0.061	0.960458	0	0	0.0585	0.892428	0	0	1.219	0.00614512	1	0	-0.697	0.155424	0	0	-0.815	0.0672095	0	0	0.391	0.40409	0	0	-0.37	-0.202	0.297	0.935827	0	0	0.569	0.371676	0	0
Tb927.9.1400	Monooxygenase, putative	Enzyme	1371	0	0	0.278	0.265922	0	0	0.653	0.0409519	0	0	0.346	0.633394	0	0	-0.135	0.711186	0	0	0.639	0.108653	0	0	-0.778	0.0615454	0	0	-0.996	0.0158937	0	0	-0.379	0.399913	0	0	-0.35	-0.781	0.046	0.999104	0	0	-0.296	0.651597	0	0
Tb927.8.5630	dihydroorotase, putative	Enzyme	1173	2234	896	0.017	0.919325	0	0	0.012	0.966527	0	0	0.002	0.996747	0	0	0.0993	0.722057	0	0	0.045	0.904624	0	0	-0.035	0.937253	0	0	-0.237	0.467657	0	0	-0.196	0.527037	0	0	-0.339	-0.477	-0.237	0.919275	0	0	0.114	0.830734	0	0
Tb927.8.3740	pterin 4 alpha carbinolamine dehydratase, putative	Enzyme	810	1341	466	-0.062	0.801797	0	0	-0.022	0.947527	0	0	0.1	0.90671	0	0	0.0941	0.839732	0	0	0.177	0.660273	0	0	-0.325	0.448873	0	0	0.249	0.537748	0	0	0.41	0.261724	0	0	-0.335	-0.27	-0.461	0.737332	0	0	0.902	0.0444725	0	0
Tb927.5.4350	NUDIX hydrolase, putative	Enzyme	513	1374	838	0.856	0.000810258	0	0	1.123	0.000632367	1	0	0.574	0.370293	0	0	0.6519	0.0361913	0	0	1.272	0.00466043	1	0	-0.025	0.969393	0	0	-0.205	0.698724	0	0	1.041	0.0148239	0	0	-0.318	-0.052	0.294	0.939429	0	0	0.516	0.451808	0	0
[truncated: 5,408 more rows]

## Sheet: 2. Class enrichment
Ribominus /PolyA+						Human sample comparisons
	Class	regulated	Total in class	Fisher padj			Class	regulated	Total in class	Fisher padj
[truncated: 32 more rows]

## Sheet: 3.Clusters ribominus & poly(A)+
Protein Kinase Cluster 4
[truncated: 22 more rows]
