# Supplementary material for: Transcriptomes of Trypanosoma brucei rhodesiense from sleeping sickness patients, rodents and culture: Effects of strain, growth conditions and RNA preparation methods
Source: PLoS Negl Trop Dis. 2018 Feb 23;12(2):e0006280. doi: 10.1371/journal.pntd.0006280 (PMC5842037; doi:10.1371/journal.pntd.0006280)
Supplement: S3 Table — For legends see sheet 0. (XLSX) [file pntd.0006280.s003.xlsx]

## Sheet: 0. legend
Sheet 1	Reads per million reads for rat or human samples with RNA purified by rRNA subtraction
	Column 4 is the cluster number according to the cluster scheme shown in sheet 2.
	Samples are colour-coded according to origin.
Sheet 2	Co-expressed clusters.
	On the right, a colour-coded heat map is shown for gene expression in 20 co-expressed clusters.
	On the left, representation of different functional classes has been calculated. Columns B-F are the numbers of genes in each functional category. Columns G-K show which proportion of this cluster is in the category. In columns L-O, the fraction in the category has been divided by the fraction in the whole dataset. Functional classes that are at least 2-fold over-represented are in red and at lea…

## Sheet: 1. RPM
GeneID	Annotation	Class	Cluster	RB_D2	RB_D4	HB80	HB81	RB_D1	RB_D7	RB_D8	RB_D5	HB73	HB71	HC71	HC58	HC50	HC57
Tb927.11.16390	(CKS1 cyclin dependent kinases regulatory subunit, putative	Cell.cycle	1	20	58	41	44	33	34	32	36	21	30	31	18	0	33
Tb927.8.4470	chaperone protein DNAj, putative	Chaperone	1	10	17	22	26	14	28	38	34	32	39	17	30	0	6
Tb927.8.1030	chaperone protein DNAj, putative	Chaperone	1	17	17	19	20	11	11	29	12	27	23	21	22	51	50
Tb927.8.5230	cyclophilin-type peptidyl-prolyl cis-trans isomerase, putative (PPIase)	Chaperone	1	10	44	52	46	24	33	32	26	34	36	60	46	0	0
Tb927.1.630	anti-silencing protein ASF1A	Chromatin	1	33	33	26	27	24	24	22	24	26	23	28	31	76	0
Tb927.10.10600	ARP2/3 complex 16kDa subunit, putative	Cytoskeleton	1	47	63	24	18	37	55	18	23	14	34	27	32	15	18
Tb927.7.6840	Centrosomal spindle body, CEP44	Cytoskeleton	1	60	31	47	44	17	32	29	31	25	20	19	15	0	0
Tb927.10.14110	DIP13	Cytoskeleton	1	43	23	30	25	40	26	24	19	30	24	34	28	54	0
Tb927.8.7070	FAZ15 flagellar attachment zone protein	Cytoskeleton	1	0	49	13	13	25	26	18	7	17	28	20	19	0	15
Tb927.11.3090	FOR20	Cytoskeleton	1	20	40	38	34	56	46	32	38	19	22	17	21	3	0
Tb927.11.16200	microtubule-associated protein,corset-associated protein 17 (CAP17)	Cytoskeleton	1	50	22	21	20	37	66	45	50	36	50	8	20	0	3
Tb927.6.710	dephospho-CoA kinase, putative	Enzyme	1	40	21	41	41	23	18	32	33	28	27	22	9	0	0
Tb927.5.1030	Iron-sulfur assembly protein 2 (Isa2)	Enzyme	1	27	35	22	22	30	29	29	26	35	33	20	34	0	59
Tb927.8.1440	maoC-like dehydratase, putative	Enzyme	1	27	35	26	32	17	19	30	15	34	26	12	45	0	0
Tb927.7.7230	nitroreductase (NTR)	Enzyme	1	23	26	44	39	26	32	38	30	56	42	38	40	3	0
Tb927.2.2020	ESAG3, putative	ESAG	1	17	39	28	35	11	10	40	7	40	61	51	34	36	0
Tb927.5.4620	ESAG9, putative	ESAG	1	30	10	8	5	27	19	22	19	85	92	22	44	0	0
Tb927.7.170	ESAG9, putative	ESAG	1	0	0	17	20	0	107	44	135	198	0	0	77	136	0
Tb927.10.15410	glycosomal malate dehydrogenase (gMDH)	Glucose.glycerol	1	3	23	23	21	22	24	30	24	116	75	25	67	0	0
Tb927.3.2410	PEX10 peroxisome assembly protein	Glycosome	1	20	53	65	61	22	30	57	24	32	46	35	17	0	0
Tb927.8.480	phosphatidic acid phosphatase protein, putative	Lipids	1	113	3	29	33	14	2	3	21	21	1	27	16	42	35
Tb927.9.7950	hypothetical protein, conserved, predicted GPI anchor	Membrane.protein	1	40	28	54	44	32	41	11	8	8	9	21	18	0	0
Tb927.5.3340	Tim11	Mito.biogenesis	1	63	18	22	27	17	21	20	12	30	28	24	37	54	0
Tb927.7.2200	Tim9	Mito.biogenesis	1	23	32	43	40	8	10	24	21	46	40	48	25	51	0
Tb927.11.13650	cytochrome b5, putative (CYB5)	Mito.e.transport	1	70	19	34	39	25	26	22	18	36	34	27	16	0	3
Tb927.8.5120	cytochrome c	Mito.e.transport	1	33	37	27	23	70	43	4	29	40	65	40	18	0	12
Tb927.10.13600	hypothetical protein, possible component of cytochorome oxidase complex	Mito.e.transport	1	60	13	31	27	14	13	26	17	80	41	27	30	0	30
Tb927.10.9620	NADH-ubiquinone oxidoreductase c	Mito.e.transport	1	166	0	54	56	24	30	11	33	57	55	27	18	0	0
Tb927.8.1490	SDH succinate dehydrogenase (complex II) subunit, putative	Mito.e.transport	1	40	14	41	37	20	24	16	21	40	50	11	13	0	0
Tb927.2.4700	SDH8 succinate dehydrogenase (complex II) subunit	Mito.e.transport	1	20	18	25	19	34	37	11	17	45	35	39	28	0	12
Tb927.4.4990	ubiquinol-cytochrome c reductase, putative	Mito.e.transport	1	7	6	33	38	21	26	37	28	72	85	28	19	60	0
Tb927.3.940	Complex 1 protein (LYR family), putative	Mito.pathway	1	27	19	23	25	23	31	30	32	36	39	31	29	33	0
Tb927.4.830	cytochrome c oxidase assembly protein PET191, putative	Mito.pathway	1	73	24	37	41	22	37	34	49	30	17	16	20	0	9
Tb927.9.3410	hypothetical protein, conserved	Mito.pathway	1	33	31	45	36	30	21	32	28	28	18	12	18	76	0
Tb927.6.3360	hypothetical protein, conserved	Mito.pathway	1	20	24	25	21	31	21	13	18	19	19	26	15	0	33
Tb927.5.3300	hypothetical protein, conserved	Mito.pathway	1	7	5	41	49	39	44	35	48	60	58	38	44	0	0
Tb927.10.11770	hypothetical protein, conserved	Mito.pathway	1	10	53	39	42	34	31	8	18	57	50	35	35	0	21
Tb927.8.6560	SpoU rRNA Methylase family, putative	Mito.pathway	1	7	9	20	20	18	16	25	20	39	39	32	81	0	35
Tb927.2.2570	GAP2	Mito.RNA	1	43	14	30	33	22	18	17	32	19	16	28	15	0	6
Tb927.7.7010	Mitchondrial LSU ribosomal protein	Mito.translation	1	40	14	44	36	32	38	21	31	32	34	22	22	0	12
Tb927.7.4550	Mitchondrial LSU ribosomal protein	Mito.translation	1	20	22	28	27	10	10	24	10	46	42	20	33	33	24
Tb927.7.4140	Mitchondrial LSU ribosomal protein	Mito.translation	1	37	37	34	31	34	25	29	23	30	21	15	41	0	3
Tb927.6.4080	Mitchondrial LSU ribosomal protein	Mito.translation	1	20	21	33	38	25	34	28	23	40	48	22	29	0	0
Tb927.11.13440	mitochondrial carrier protein, MCP21	Mito.transport	1	63	17	33	31	24	39	41	41	51	24	33	30	0	0
Tb927.3.590	adenosine transporter, putative	Nucleotides	1	33	8	38	35	14	21	22	4	50	33	27	18	0	0
Tb927.9.9990	kinetoplastid-specific dual specificity phosphatase, putative	Phosphatase	1	30	24	34	41	34	26	20	20	49	25	50	44	0	0
Tb927.1.2160	calpain-like protein fragment, putative	Protease	1	17	28	28	21	35	30	4	11	20	23	25	11	0	9
Tb927.10.16160	protein kinase, putative	Protein.kinase	1	47	24	31	27	24	27	31	48	22	16	30	45	0	0
Tb927.11.12950	TbRLJ ras-like small GTPase	Protein.kinase	1	10	32	16	14	11	16	41	8	25	25	24	43	15	0
Tb927.9.3470	low molecular weight protein tyrosine phosphatase, putative	Protein.phosphatase	1	30	45	32	23	28	32	55	21	30	27	18	35	0	0
Tb927.5.1080	RBP22	RNA.binding	1	7	19	32	29	25	28	37	35	25	24	19	41	24	41
Tb927.7.320	RBP8	RNA.binding	1	13	15	21	18	23	33	31	22	33	24	10	24	0	21
Tb927.11.14150	27 / Snt309	RNA.processing	1	27	18	18	20	9	13	22	14	25	27	5	25	0	27
Tb927.7.1620	CFI25m	RNA.processing	1	20	21	16	14	9	10	16	14	24	26	27	24	0	0
Tb927.7.7380	LSm3	RNA.processing	1	63	14	25	22	22	18	16	22	18	14	11	9	0	0
Tb927.5.4030	LSm7	RNA.processing	1	60	45	19	15	34	18	13	26	18	11	14	18	51	0
Tb927.7.1390	RBSR2	RNA.processing	1	106	35	39	40	15	17	32	29	31	24	19	26	3	0
Tb927.11.14310	small nuclear ribonucleoprotein Sm-G	RNA.processing	1	30	42	25	29	23	25	27	31	24	24	22	27	0	0
Tb927.2.4540	Small nuclear ribonucleoprotein-associated protein B (TbSmB)	RNA.processing	1	23	27	35	29	29	19	14	8	36	44	53	41	15	0
Tb927.1.1170	DNA-directed RNA polymerase subunit RBP12, putative (RBP12)	RNA.synthesis	1	57	12	24	23	25	19	15	24	18	14	19	3	0	21
Tb927.10.16140	Adenylate/guanylate cyclase, putative	Signalling	1	13	1	25	21	13	17	12	19	33	24	17	29	106	0
Tb927.8.6010	Heme uptake protein LHR1	Transporter	1	40	17	34	42	12	11	18	31	106	31	25	27	0	18
Tb927.8.5740	proteasome 26S non-ATPase subunit 9, putative	Ubiquitin.proteasome	1	33	35	35	31	34	43	43	44	31	36	37	33	0	0
Tb11.02.5410	SUMO activating enzyme AOS1	Ubiquitin.proteasome	1	37	35	35	31	17	21	49	27	37	43	27	21	42	0
Tb927.10.2250	ubiquitin-conjugating enzyme variant Kua homologue, putative	Ubiquitin.proteasome	1	13	42	24	27	30	27	6	8	90	66	48	25	0	27
Tb927.4.2540	ubiquitin, putative	Ubiquitin.proteasome	1	10	37	17	18	17	19	18	21	16	12	24	16	0	0
Tb927.3.3720	Golgi vesicular membrane trafficking protein, putative	Vesicular.transport	1	123	26	41	37	25	28	24	34	22	21	16	17	0	0
Tb927.9.11000	ras-related protein RAB7, putative	Vesicular.transport	1	0	39	8	9	5	13	5	5	22	36	31	66	127	59
Tb927.8.4770	small GTP-binding protein Rab18	Vesicular.transport	1	20	49	26	24	5	9	42	11	16	16	17	23	0	6
Tb927.2.2130	small GTP-binding protein RAB6, putative	Vesicular.transport	1	17	21	17	16	24	23	5	8	33	39	34	39	0	44
Tb927.6.350	hypothetical protein, conserved, T. brucei specific, 2 C2H2 Zn fingers	Zinc.finger	1	7	28	14	10	12	17	28	13	10	15	30	31	0	160
Tb927.9.10170	predicted zinc finger protein	Zinc.finger	1	27	21	22	23	30	27	32	29	10	13	11	17	0	0
Tb927.4.4540	zinc finger domain, LSD1 subclass, putative	Zinc.finger	1	23	37	59	63	22	27	32	27	25	29	32	11	0	0
Tb927.11.11390	2OG-Fe(II) oxygenase superfamily, putative	ZUnknown	1	10	33	26	29	34	36	42	54	53	49	28	42	0	0
Tb927.9.3290	4F5 protein family, putative	ZUnknown	1	13	63	43	44	54	45	34	48	23	18	18	16	0	0
Tb927.11.3520	Acyl CoA binding protein, putative	ZUnknown	1	7	31	28	26	29	40	39	28	22	29	31	31	24	0
Tb927.7.6770	Acyl CoA binding protein, putative	ZUnknown	1	27	33	39	38	17	28	26	25	20	25	22	5	0	41
Tb927.11.8130	ATP synthase subunit H, putative	ZUnknown	1	53	40	42	46	44	40	37	24	14	24	17	12	42	0
Tb927.10.260	BolA-like protein, putative	ZUnknown	1	80	22	37	32	38	34	31	59	20	9	18	8	51	0
Tb927.3.1150	Conserved hypothetical ATP binding protein, putative	ZUnknown	1	47	33	41	42	17	21	42	14	35	38	34	27	0	9
Tb927.7.4780	conserved hypothetical protein, putative	ZUnknown	1	7	66	23	22	16	17	30	7	13	15	11	14	0	56
Tb927.6.570	conserved protein	ZUnknown	1	50	39	31	25	35	30	24	27	25	24	10	15	0	0
Tb927.9.5220	conserved protein	ZUnknown	1	7	62	84	87	24	14	36	15	19	18	38	21	0	33
Tb927.10.11500	conserved protein	ZUnknown	1	17	13	29	22	19	23	29	26	33	26	33	30	39	0
Tb927.11.10950	DnaJ domain containing protein, putative	ZUnknown	1	10	23	35	39	35	35	20	34	40	45	31	52	0	0
Tb927.11.2190	Domain of unknown function (DUF543), putative	ZUnknown	1	10	28	40	36	32	23	25	18	20	27	21	12	0	44
Tb927.8.640	Dpy-30 motif containing protein, putative	ZUnknown	1	23	28	34	38	34	40	30	36	21	17	36	21	0	0
Tb927.1.2985	ER protein Pkr1, putative	ZUnknown	1	40	27	34	28	35	27	24	22	30	39	37	27	0	0
Tb927.9.13480	Eukaryotic protein of unknown function (DUF1764), putative	ZUnknown	1	47	21	34	35	27	25	45	36	19	24	24	18	0	33
Tb927.11.9340	Galactose oxidase, central domain containing protein, putative	ZUnknown	1	37	17	29	25	21	23	19	15	52	49	45	77	9	6
Tb927.11.10980	Got1/Sft2-like family, putative	ZUnknown	1	37	17	43	42	26	29	20	39	22	22	35	17	0	0
Tb927.11.2900	HIT zinc finger, putative	ZUnknown	1	73	48	43	43	34	24	49	36	28	22	16	18	0	0
Tb07.26A24.210	hypothetical protein	ZUnknown	1	116	26	44	52	28	29	28	19	14	11	32	16	0	0
Tb927.1.4970	hypothetical protein	ZUnknown	1	43	10	29	30	19	21	44	44	21	11	11	11	9	0
Tb927.10.10040	hypothetical protein	ZUnknown	1	110	12	22	28	18	30	26	20	7	10	19	19	0	6
Tb927.10.1640	hypothetical protein	ZUnknown	1	63	15	60	65	23	22	32	39	29	26	38	23	0	0
Tb927.10.1760	hypothetical protein	ZUnknown	1	113	15	29	24	23	44	73	65	20	16	11	19	0	0
Tb927.10.2450	hypothetical protein	ZUnknown	1	60	18	37	40	11	24	40	40	17	13	16	11	0	0
Tb927.10.5720	hypothetical protein	ZUnknown	1	33	23	25	25	27	39	64	56	15	15	8	10	0	0
Tb927.10.6420	hypothetical protein	ZUnknown	1	43	12	25	25	9	15	33	23	12	9	13	0	48	0
Tb927.10.7460	hypothetical protein	ZUnknown	1	96	19	27	18	23	23	42	38	27	21	21	33	60	0
Tb927.11.11990	hypothetical protein	ZUnknown	1	20	17	24	26	24	33	38	27	19	12	14	7	0	0
Tb927.11.12130	hypothetical protein	ZUnknown	1	40	10	74	67	21	29	10	18	22	22	42	19	0	24
Tb927.11.15380	hypothetical protein	ZUnknown	1	37	17	39	38	20	20	32	39	28	21	12	15	30	0
Tb927.11.2450	hypothetical protein	ZUnknown	1	37	31	61	57	29	32	30	31	32	20	28	21	0	0
Tb927.11.4440	hypothetical protein	ZUnknown	1	123	10	23	26	9	10	27	38	12	13	24	6	63	21
Tb927.11.6650	hypothetical protein	ZUnknown	1	63	13	21	26	17	21	49	51	24	18	13	18	0	127
Tb927.2.3330	hypothetical protein	ZUnknown	1	17	14	11	11	5	9	29	5	16	17	16	11	51	41
Tb927.3.3700	hypothetical protein	ZUnknown	1	110	5	29	34	23	33	28	51	15	12	15	14	12	3
Tb927.3.4010	hypothetical protein	ZUnknown	1	43	13	16	12	12	21	45	37	16	10	13	27	0	0
Tb927.4.1240	hypothetical protein	ZUnknown	1	33	30	43	45	23	32	24	22	36	29	31	25	0	47
Tb927.6.4110	hypothetical protein	ZUnknown	1	33	14	24	27	24	23	35	30	11	8	4	3	0	27
Tb927.6.810	hypothetical protein	ZUnknown	1	67	10	14	16	11	18	28	29	8	10	5	9	0	169
Tb927.7.2430	hypothetical protein	ZUnknown	1	23	22	16	15	32	18	13	27	6	7	14	5	0	41
Tb927.8.5340	hypothetical protein	ZUnknown	1	323	12	93	88	14	14	51	43	8	8	10	9	0	0
Tb927.9.15690	hypothetical protein	ZUnknown	1	7	37	22	15	27	24	24	55	9	12	40	19	0	0
Tb927.8.3670	hypothetical protein	ZUnknown	1	63	30	42	39	32	38	20	43	14	10	18	13	0	35
Tb927.10.3410	hypothetical protein	ZUnknown	1	40	14	37	50	20	22	13	12	9	9	22	13	0	0
Tb927.5.3130	hypothetical protein	ZUnknown	1	7	30	19	14	24	32	29	18	28	28	55	37	0	0
Tb927.8.3760	hypothetical protein	ZUnknown	1	27	15	44	45	46	42	20	22	29	46	60	44	0	0
Tb927.10.14940	hypothetical protein	ZUnknown	1	17	6	20	21	13	24	16	29	11	16	9	21	54	15
Tb927.11.14510	hypothetical protein	ZUnknown	1	93	18	28	34	31	31	48	39	20	16	30	7	0	74
Tb927.9.10990	hypothetical protein	ZUnknown	1	73	22	34	36	13	23	21	17	17	30	25	6	39	6
Tb927.10.4030	hypothetical protein	ZUnknown	1	96	15	47	40	23	30	45	38	30	25	22	27	0	0
Tb927.11.9410	hypothetical protein	ZUnknown	1	7	57	26	22	50	28	19	22	15	21	32	41	0	86
Tb927.10.3190	hypothetical protein	ZUnknown	1	70	13	32	31	15	23	26	42	18	10	12	3	0	0
Tb927.3.4830	hypothetical protein	ZUnknown	1	13	27	28	31	12	19	22	20	32	18	20	32	18	74
Tb927.7.6780	hypothetical protein	ZUnknown	1	27	21	40	41	35	47	31	27	19	25	43	35	0	0
Tb927.10.5730	hypothetical protein	ZUnknown	1	17	28	22	29	20	27	40	46	29	37	44	31	0	47
Tb927.5.1040	hypothetical protein	ZUnknown	1	90	19	55	50	21	33	44	37	21	14	31	3	0	3
Tb927.4.4390	hypothetical protein	ZUnknown	1	10	15	18	20	19	21	19	31	21	21	27	12	0	0
Tb927.5.1050	hypothetical protein	ZUnknown	1	27	21	42	37	43	40	36	38	42	39	28	37	0	0
Tb927.11.4790	hypothetical protein	ZUnknown	1	60	32	42	47	33	36	37	53	29	18	16	12	12	0
Tb927.11.8360	hypothetical protein	ZUnknown	1	43	17	24	28	12	15	11	11	17	9	37	18	0	12
Tb927.3.3600	hypothetical protein	ZUnknown	1	30	19	21	27	19	17	23	42	30	18	36	14	0	9
Tb927.11.11970	hypothetical protein	ZUnknown	1	10	23	32	30	19	33	42	29	27	31	36	23	27	0
Tb927.9.7270	hypothetical protein	ZUnknown	1	20	23	34	33	30	36	32	60	29	22	22	41	0	0
Tb927.11.820	hypothetical protein	ZUnknown	1	7	14	32	32	10	16	17	17	20	18	26	15	45	44
Tb927.11.13430	hypothetical protein	ZUnknown	1	60	14	23	29	28	33	28	30	14	13	32	29	0	27
Tb927.8.5790	hypothetical protein	ZUnknown	1	10	15	20	22	17	19	14	10	42	36	40	25	0	35
Tb927.5.540	hypothetical protein	ZUnknown	1	10	23	24	24	21	21	26	21	27	33	26	23	60	0
Tb927.7.3690	hypothetical protein	ZUnknown	1	43	33	66	68	42	36	12	12	19	39	45	25	0	9
Tb927.4.2610	hypothetical protein	ZUnknown	1	17	21	24	23	27	24	20	12	22	29	35	15	0	38
Tb927.11.12990	hypothetical protein	ZUnknown	1	57	22	45	44	24	39	33	30	24	19	23	26	36	0
Tb927.9.2890	hypothetical protein	ZUnknown	1	53	39	28	33	22	35	42	32	42	54	30	29	0	0
Tb927.11.15720	hypothetical protein	ZUnknown	1	17	15	39	35	37	44	9	19	62	54	20	44	0	18
Tb927.1.2420	hypothetical protein	ZUnknown	1	13	5	5	6	6	13	2	1	42	42	51	40	42	38
Tb927.4.4780	hypothetical protein	ZUnknown	1	23	15	40	38	25	22	10	9	33	31	27	40	0	35
Tb927.11.10830	hypothetical protein	ZUnknown	1	17	22	16	18	15	20	9	7	22	21	47	28	27	33
Tb927.10.14290	hypothetical protein	ZUnknown	1	13	10	47	50	23	33	22	18	40	35	49	34	0	35
Tb927.7.7390	hypothetical protein	ZUnknown	1	43	21	16	18	19	20	14	21	33	30	57	31	39	0
Tb927.2.4440	hypothetical protein	ZUnknown	1	57	10	32	33	17	25	22	27	32	37	37	15	0	0
Tb927.10.6470	hypothetical protein	ZUnknown	1	13	21	23	23	13	19	20	21	19	15	33	10	0	0
Tb927.11.15390	hypothetical protein	ZUnknown	1	7	13	16	17	9	15	16	7	26	20	27	38	0	27
Tb927.7.7020	hypothetical protein	ZUnknown	1	27	19	53	53	26	35	10	9	48	42	46	35	0	47
Tb927.1.4440	hypothetical protein, conserved	ZUnknown	1	206	12	22	22	15	19	28	31	14	9	25	6	0	0
Tb927.10.13340	hypothetical protein, conserved	ZUnknown	1	113	39	30	32	35	30	28	49	8	6	11	8	0	0
Tb927.3.2380	hypothetical protein, conserved	ZUnknown	1	123	6	42	42	13	27	39	37	16	10	5	16	0	0
Tb927.5.460	hypothetical protein, conserved	ZUnknown	1	10	18	34	40	29	19	19	38	16	10	13	19	0	0
Tb927.8.5350	hypothetical protein, conserved	ZUnknown	1	7	5	18	19	13	18	13	18	52	54	9	31	0	15
Tb927.8.5360	hypothetical protein, conserved	ZUnknown	1	23	14	26	22	16	18	13	17	28	24	22	15	0	0
Tb927.9.13240	hypothetical protein, conserved	ZUnknown	1	60	23	42	37	25	35	45	38	20	27	33	44	0	0
Tb927.3.5470	hypothetical protein, conserved	ZUnknown	1	7	45	21	22	17	15	24	11	22	20	30	24	88	38
Tb927.7.4680	hypothetical protein, conserved	ZUnknown	1	47	54	28	26	34	26	26	28	35	28	27	14	0	0
Tb927.9.7810	hypothetical protein, conserved	ZUnknown	1	30	33	26	29	29	39	33	30	21	26	16	44	0	30
Tb927.8.5670	hypothetical protein, conserved	ZUnknown	1	7	44	21	22	43	42	32	53	21	28	31	20	0	0
Tb927.1.2640	hypothetical protein, conserved	ZUnknown	1	0	54	24	22	60	39	5	7	22	31	60	23	0	0
Tb927.4.2330	hypothetical protein, conserved	ZUnknown	1	47	30	17	15	30	34	30	31	24	34	19	13	15	0
Tb927.11.5080	hypothetical protein, conserved	ZUnknown	1	33	45	81	86	19	27	34	36	12	15	29	21	30	0
Tb927.6.3910	hypothetical protein, conserved	ZUnknown	1	110	31	27	29	24	28	28	34	12	6	21	9	0	0
Tb927.6.830	hypothetical protein, conserved	ZUnknown	1	7	26	41	37	30	39	34	45	26	21	25	22	0	80
Tb927.9.8650	hypothetical protein, conserved	ZUnknown	1	10	54	34	33	15	28	38	14	10	19	8	23	0	0
Tb927.11.6520	hypothetical protein, conserved	ZUnknown	1	7	28	36	36	36	33	24	31	21	19	19	17	0	0
Tb927.11.13410	hypothetical protein, conserved	ZUnknown	1	7	18	24	24	34	48	32	39	32	31	45	31	0	0
Tb927.7.2380	hypothetical protein, conserved	ZUnknown	1	23	19	17	16	11	16	32	13	14	17	13	18	42	41
Tb927.8.3600	hypothetical protein, conserved	ZUnknown	1	20	32	19	21	15	28	31	28	17	10	8	11	51	38
Tb927.4.4630	hypothetical protein, conserved	ZUnknown	1	43	22	25	28	15	15	24	28	35	21	22	27	0	0
Tb927.4.5210	hypothetical protein, conserved	ZUnknown	1	10	67	43	39	47	55	18	30	23	34	27	27	0	0
Tb927.11.490	hypothetical protein, conserved	ZUnknown	1	13	28	50	52	26	30	32	55	17	12	8	11	0	0
Tb927.3.630	hypothetical protein, conserved	ZUnknown	1	90	39	32	35	30	36	22	27	15	21	21	13	0	0
Tb927.8.2150	hypothetical protein, conserved	ZUnknown	1	13	68	25	27	29	44	60	44	22	17	29	34	6	0
Tb927.11.10620	hypothetical protein, conserved	ZUnknown	1	27	80	29	24	53	77	24	44	27	30	37	18	0	0
Tb927.4.790	hypothetical protein, conserved	ZUnknown	1	7	45	53	49	49	55	48	55	28	33	22	25	0	0
Tb927.9.2280	hypothetical protein, conserved	ZUnknown	1	27	63	55	46	17	18	50	45	29	41	38	30	0	0
Tb927.10.7720	hypothetical protein, conserved	ZUnknown	1	17	19	30	26	22	31	20	33	25	22	3	29	3	0
Tb927.10.13140	hypothetical protein, conserved	ZUnknown	1	27	40	21	18	16	26	38	21	16	25	15	16	0	0
Tb927.3.5200	hypothetical protein, conserved	ZUnknown	1	7	21	34	36	23	38	42	28	23	26	31	20	0	86
Tb927.4.3780	hypothetical protein, conserved	ZUnknown	1	47	37	67	62	46	28	22	30	19	18	10	11	0	0
Tb927.5.2630	hypothetical protein, conserved	ZUnknown	1	73	13	41	41	18	23	38	39	24	27	15	34	0	24
Tb927.10.5650	hypothetical protein, conserved	ZUnknown	1	7	22	37	41	27	27	23	13	33	37	38	30	57	0
Tb927.8.5270	hypothetical protein, conserved	ZUnknown	1	37	33	52	47	30	35	41	56	36	21	15	16	0	6
Tb927.5.820	hypothetical protein, conserved	ZUnknown	1	3	14	18	15	16	21	24	35	16	12	30	18	85	98
Tb927.10.2660	hypothetical protein, conserved	ZUnknown	1	23	33	47	39	42	39	38	49	35	27	21	26	0	0
Tb927.11.2350	hypothetical protein, conserved	ZUnknown	1	23	45	39	35	29	42	40	50	18	22	14	14	76	0
Tb927.9.7090	hypothetical protein, conserved	ZUnknown	1	20	37	15	18	17	26	38	17	29	21	18	28	39	0
Tb927.10.580	hypothetical protein, conserved	ZUnknown	1	27	15	30	25	15	27	32	31	29	26	27	18	0	18
Tb927.11.14660	hypothetical protein, conserved	ZUnknown	1	43	36	39	33	44	39	26	38	33	27	16	15	0	27
Tb927.11.16710	hypothetical protein, conserved	ZUnknown	1	130	15	25	23	13	18	25	31	32	25	5	19	0	53
Tb927.9.2110	hypothetical protein, conserved	ZUnknown	1	67	13	32	30	20	23	28	33	64	49	2	33	0	0
Tb927.10.3960	hypothetical protein, conserved	ZUnknown	1	7	39	42	44	25	35	18	17	19	37	54	22	0	9
Tb927.5.2840	hypothetical protein, conserved	ZUnknown	1	50	36	37	34	36	40	39	36	25	26	18	21	0	0
Tb927.11.15700	hypothetical protein, conserved	ZUnknown	1	113	14	30	37	13	16	32	24	45	35	15	16	0	53
Tb927.10.320	hypothetical protein, conserved	ZUnknown	1	37	55	59	60	14	19	20	27	18	18	22	8	0	21
Tb927.4.2660	hypothetical protein, conserved	ZUnknown	1	60	12	30	28	22	21	15	25	38	18	15	12	0	0
Tb927.11.15200	hypothetical protein, conserved	ZUnknown	1	27	30	41	47	17	15	22	7	8	18	10	2	0	9
Tb927.8.4140	hypothetical protein, conserved	ZUnknown	1	17	23	18	15	22	28	21	13	26	35	49	44	0	0
Tb927.6.2610	hypothetical protein, conserved	ZUnknown	1	86	18	36	35	19	20	20	36	27	21	6	11	0	0
Tb927.4.2830	hypothetical protein, conserved	ZUnknown	1	17	17	27	28	16	15	32	18	24	27	24	29	0	0
Tb927.7.5830	hypothetical protein, conserved	ZUnknown	1	43	21	37	38	20	31	22	30	21	18	32	17	27	41
Tb927.10.11530	hypothetical protein, conserved	ZUnknown	1	10	26	16	15	19	21	26	27	15	24	26	9	0	50
Tb927.9.12080	hypothetical protein, conserved	ZUnknown	1	13	17	36	35	10	19	20	14	26	22	25	28	21	35
Tb927.11.7440	hypothetical protein, conserved	ZUnknown	1	40	33	50	47	44	37	33	26	27	18	19	14	0	0
Tb927.10.14370	hypothetical protein, conserved	ZUnknown	1	30	13	30	29	23	21	20	30	30	28	24	31	0	9
Tb927.8.5190	hypothetical protein, conserved	ZUnknown	1	30	13	52	55	16	27	27	37	27	16	26	19	0	0
Tb927.6.1240	hypothetical protein, conserved	ZUnknown	1	43	51	44	36	53	27	25	34	28	30	30	10	0	0
Tb927.5.2830	hypothetical protein, conserved	ZUnknown	1	27	27	24	19	18	19	30	27	25	22	13	33	30	0
Tb927.5.2670	hypothetical protein, conserved	ZUnknown	1	76	26	26	22	31	35	24	40	28	33	17	22	0	15
Tb927.11.15540	hypothetical protein, conserved	ZUnknown	1	73	32	22	22	15	24	24	34	19	12	5	15	0	0
Tb927.6.4360	hypothetical protein, conserved	ZUnknown	1	43	26	34	32	30	31	22	35	19	18	13	17	39	0
Tb927.10.16050	hypothetical protein, conserved	ZUnknown	1	133	12	29	38	17	13	13	23	12	8	28	6	0	0
Tb927.7.3800	hypothetical protein, conserved	ZUnknown	1	20	17	30	33	31	34	39	32	35	25	27	25	0	9
Tb927.4.510	hypothetical protein, conserved	ZUnknown	1	27	21	24	26	9	13	38	25	13	11	16	9	0	15
Tb927.1.4710	hypothetical protein, conserved	ZUnknown	1	7	21	25	26	11	20	29	15	10	12	36	18	15	27
Tb927.10.5800	hypothetical protein, conserved	ZUnknown	1	53	27	18	23	14	25	24	32	13	9	16	16	0	0
Tb927.3.4130	hypothetical protein, conserved	ZUnknown	1	63	27	38	29	22	22	30	30	41	48	19	40	0	0
Tb927.6.3770	hypothetical protein, conserved	ZUnknown	1	100	21	37	39	30	30	22	32	35	32	14	10	0	15
Tb927.3.4450	hypothetical protein, conserved	ZUnknown	1	17	32	29	27	35	33	21	39	52	38	59	54	3	0
Tb927.11.15590	hypothetical protein, conserved	ZUnknown	1	73	17	22	23	16	18	33	26	68	34	17	38	0	0
Tb927.4.1770	hypothetical protein, conserved	ZUnknown	1	10	31	34	35	31	26	38	29	55	45	30	44	0	0
Tb927.11.12330	hypothetical protein, conserved	ZUnknown	1	113	14	37	40	25	36	24	33	18	19	26	32	0	15
Tb927.8.2830	hypothetical protein, conserved	ZUnknown	1	30	12	36	32	11	13	33	20	27	23	35	26	0	68
Tb927.9.1640	hypothetical protein, conserved	ZUnknown	1	86	14	35	31	18	21	32	32	25	30	16	14	6	0
Tb927.2.3970	hypothetical protein, conserved	ZUnknown	1	7	19	32	26	27	27	28	28	35	32	47	42	9	0
Tb927.8.1370	hypothetical protein, conserved	ZUnknown	1	120	22	38	34	41	30	25	36	22	19	15	7	0	0
Tb927.11.7850	hypothetical protein, conserved	ZUnknown	1	10	8	10	11	16	18	9	13	18	18	28	26	48	0
Tb927.11.13590	hypothetical protein, conserved	ZUnknown	1	10	10	21	21	12	10	28	21	41	33	20	28	0	0
Tb927.11.13660	hypothetical protein, conserved	ZUnknown	1	53	22	24	25	26	24	20	25	33	30	18	25	30	15
Tb927.9.15080	hypothetical protein, conserved	ZUnknown	1	83	9	27	24	14	16	16	34	39	26	17	9	30	0
Tb927.11.11840	hypothetical protein, conserved	ZUnknown	1	63	14	28	39	23	30	40	34	17	18	24	10	0	0
Tb927.9.6890	hypothetical protein, conserved	ZUnknown	1	73	27	49	46	23	31	25	31	26	20	5	12	0	0
Tb927.5.1170	hypothetical protein, conserved	ZUnknown	1	23	41	39	33	15	18	38	35	27	22	30	15	30	0
Tb927.11.14050	hypothetical protein, conserved	ZUnknown	1	40	36	31	30	17	19	51	28	15	19	12	29	0	15
Tb927.7.4210	hypothetical protein, conserved	ZUnknown	1	83	13	27	31	10	21	28	26	26	17	24	20	42	38
Tb927.9.6760	hypothetical protein, conserved	ZUnknown	1	13	30	34	35	37	27	35	19	14	41	41	37	0	21
Tb927.10.1290	hypothetical protein, conserved	ZUnknown	1	93	28	39	35	20	24	34	29	27	21	17	16	0	33
Tb927.7.3140	hypothetical protein, conserved	ZUnknown	1	43	9	29	29	21	23	13	19	54	42	34	40	0	3
Tb927.5.3890	hypothetical protein, conserved	ZUnknown	1	20	23	48	49	25	31	30	55	47	40	37	26	0	3
Tb927.8.2170	hypothetical protein, conserved	ZUnknown	1	126	21	20	22	15	19	22	26	13	20	17	15	12	0
Tb927.5.990	hypothetical protein, conserved	ZUnknown	1	27	22	30	28	12	12	36	25	25	21	22	21	57	27
Tb927.8.1320	hypothetical protein, conserved	ZUnknown	1	3	61	30	29	20	21	55	23	27	29	28	45	0	47
Tb927.7.1160	hypothetical protein, conserved	ZUnknown	1	20	13	14	14	15	20	20	20	25	22	23	17	42	59
Tb927.2.2200	hypothetical protein, conserved	ZUnknown	1	83	15	39	39	14	25	30	14	36	39	30	38	39	0
Tb927.10.15510	hypothetical protein, conserved	ZUnknown	1	27	31	46	47	18	20	36	41	43	32	16	13	21	0
Tb927.11.10600	hypothetical protein, conserved	ZUnknown	1	23	14	36	33	25	24	30	40	58	56	24	84	12	0
Tb927.3.3880	hypothetical protein, conserved	ZUnknown	1	13	30	17	20	12	16	22	15	25	17	12	24	45	27
Tb927.10.16180	hypothetical protein, conserved	ZUnknown	1	33	6	16	14	13	19	23	19	18	19	35	28	0	0
Tb927.4.3430	hypothetical protein, conserved	ZUnknown	1	23	33	29	30	14	20	35	19	44	47	14	31	33	0
Tb927.10.11430	hypothetical protein, conserved	ZUnknown	1	23	35	25	21	13	17	28	14	27	25	20	35	15	24
Tb927.11.10290	hypothetical protein, conserved	ZUnknown	1	60	15	43	38	18	21	26	23	21	25	73	23	0	0
Tb927.11.9940	hypothetical protein, conserved	ZUnknown	1	23	15	21	21	20	22	9	14	38	29	35	51	51	0
Tb927.10.11200	hypothetical protein, conserved	ZUnknown	1	47	13	43	37	16	16	15	14	34	26	27	15	0	41
Tb927.10.4020	hypothetical protein, conserved	ZUnknown	1	17	9	22	21	13	16	21	19	30	22	19	17	0	24
Tb927.11.13530	hypothetical protein, conserved	ZUnknown	1	7	15	32	29	13	15	31	19	26	31	22	46	36	0
Tb927.11.13630	hypothetical protein, conserved	ZUnknown	1	50	15	52	58	19	36	16	17	43	32	28	19	0	38
Tb927.3.5760	hypothetical protein, conserved, brucei-evansi specific, SET domain	ZUnknown	1	10	15	5	8	62	55	20	38	27	45	15	21	48	0
Tb927.11.2250	hypothetical protein, conserved, kineto-specific	ZUnknown	1	0	35	16	13	8	23	15	8	20	30	45	54	24	98
Tb927.7.7090	hypothetical protein, conserved, no clear yeast or human matches	ZUnknown	1	23	10	14	12	17	15	7	18	58	58	34	44	21	27
Tb927.3.3570	hypothetical protein, conserved, no clear yeast or human matches	ZUnknown	1	73	30	24	28	21	27	51	31	28	23	5	13	0	0
Tb927.3.2940	hypothetical protein, conserved, no clear yeast or human matches	ZUnknown	1	50	30	49	43	34	41	29	43	35	29	39	8	0	6
Tb927.1.3310	hypothetical protein, conserved, no human or yeast homologue	ZUnknown	1	3	99	22	19	18	29	9	3	25	46	63	18	0	0
Tb927.11.10040	hypothetical protein, conserved, no known domains	ZUnknown	1	116	24	36	32	19	10	12	33	26	18	9	14	0	0
Tb927.8.2300	hypothetical protein, conserved, no known domains	ZUnknown	1	40	22	34	28	37	22	27	33	43	21	34	24	0	0
Tb927.10.480	hypothetical protein, conserved, poly(Q), Kinetoplastid-specific	ZUnknown	1	17	55	27	26	43	56	15	31	42	58	36	57	0	0
Tb927.4.3050	hypothetical protein, has a prim pol domain	ZUnknown	1	7	22	16	14	39	49	11	27	23	21	32	18	0	0
Tb927.1.1760	hypothetical transmembrane protein	ZUnknown	1	33	14	19	23	20	16	13	9	19	15	53	9	30	21
Tb927.10.2970	IF1 inhibitor of F1 ATPase	ZUnknown	1	13	15	12	9	38	31	18	27	40	31	16	22	3	0
Tb927.8.6460	kinase binding protein CGI-121, putative	ZUnknown	1	57	23	33	34	21	21	31	24	31	19	14	34	0	0
Tb927.11.9690	MORN repeats, phosphatidylinositol- 4-phosphate-5-kinase-like but also histon H3 K4 methylase-like	ZUnknown	1	30	62	39	43	28	35	73	35	30	22	9	35	0	0
Tb927.1.1400	Overproducer of inositol protein 10 homolog, putative	ZUnknown	1	33	18	57	63	25	28	42	28	24	28	38	13	21	0
Tb927.10.15200	Predicted coiled-coil domain-containing protein (DUF2360), putative	ZUnknown	1	10	8	15	12	15	12	13	17	13	13	33	27	103	0
Tb927.4.3710	Predicted membrane protein, putative	ZUnknown	1	70	21	30	28	20	17	20	45	21	18	16	13	0	0
Tb927.11.800	prefoldin subunit, putative	ZUnknown	1	7	77	29	27	35	40	31	38	38	52	38	50	0	3
Tb927.10.5740	Protein of unknown function (DUF778), putative	ZUnknown	1	47	19	35	36	29	39	42	32	36	37	25	49	0	9
Tb927.11.13610	rhodanese-like domain containing protein, putative	ZUnknown	1	23	15	40	39	51	42	50	77	32	24	11	21	0	6
Tb927.8.4290	Ribosome biogenesis protein Nop16, putative	ZUnknown	1	20	26	13	11	40	41	17	31	20	35	20	32	0	0
Tb927.5.3740	RING-H2 zinc finger, putative	ZUnknown	1	60	24	38	38	20	34	33	38	22	15	27	17	0	0
Tb927.11.5810	Surfeit locus protein 6, putative	ZUnknown	1	20	22	13	12	9	10	16	9	22	27	26	60	63	53
Tb927.9.15260	ubx domain containing protein, putative	ZUnknown	1	0	37	36	30	29	35	73	32	31	46	27	29	0	0
Tb927.7.2110	KKT11 Kinetochore protein	Cell.cycle	2	7	115	27	26	70	64	11	25	36	56	88	38	0	12
Tb927.8.1680	KKT12 Kinetochore protein	Cell.cycle	2	3	93	28	24	53	41	26	22	21	35	32	42	91	109
Tb927.7.4860	KKT13 Kinetochore protein	Cell.cycle	2	30	42	50	50	48	66	66	41	33	28	39	38	94	0
Tb927.6.3760	KKT15 Kinetochore protein	Cell.cycle	2	40	35	45	51	26	25	22	27	29	20	24	31	0	92
Tb927.7.4850	KKT5 Kinetochore protein	Cell.cycle	2	17	59	60	59	52	43	31	30	29	29	33	18	0	65
Tb927.10.9840	chaperone protein DNAj, putative	Chaperone	2	10	67	17	18	50	58	29	26	30	46	53	46	100	77
Tb927.10.6610	chaperone protein DNAj, putative	Chaperone	2	10	48	34	30	41	40	23	24	48	74	49	58	0	89
Tb927.9.8410	chaperone protein DNAj, putative	Chaperone	2	3	21	32	28	17	18	46	13	66	86	73	104	139	56
Tb927.1.1720	cyclophilin 15, putative	Chaperone	2	27	22	46	41	25	28	32	33	47	53	21	51	36	0
Tb927.11.16050	HSP20 domain	Chaperone	2	40	40	41	45	25	29	47	30	48	54	62	45	30	6
Tb927.3.3100	peptidyl-prolyl cis-trans isomerase NIMA-interacting 4, putative	Chaperone	2	17	41	51	56	26	45	35	32	36	36	31	24	39	124
Tb927.5.580	prefoldin subunit, putative	Chaperone	2	30	95	40	39	19	17	40	25	62	71	41	40	0	47
Tb927.1.3200	SGT1-like protein, putative	Chaperone	2	13	76	53	42	47	44	30	27	32	53	41	23	24	24
Tb927.11.10070	Bromodomain protein BDF3	Chromatin	2	27	33	41	47	19	17	33	33	31	39	45	63	0	30
Tb927.7.6360	histone H2A variant Z (h2aZ)	Chromatin	2	7	44	52	47	24	36	42	20	38	55	42	54	85	89
Tb927.7.1690	silent information regulator 2 (SIR2RP1)	Chromatin	2	13	36	61	63	69	39	49	33	48	52	54	41	48	27
Tb927.4.980	actin, putative	Cytoskeleton	2	10	18	32	28	20	26	34	36	63	47	41	113	151	139
Tb927.3.4400	BBP41	Cytoskeleton	2	33	57	27	26	32	33	47	30	36	33	52	53	0	53
Tb927.7.6250	CEP120A	Cytoskeleton	2	0	32	16	10	30	40	61	40	28	29	37	54	66	30
Tb927.10.5990	CEP57	Cytoskeleton	2	7	57	31	29	38	48	36	30	50	64	63	63	0	35
Tb927.10.16110	CMF1, possible component of motile flagella	Cytoskeleton	2	3	35	35	33	23	21	26	18	32	25	14	28	139	30
Tb927.11.5640	Flagellar pocket collar protein	Cytoskeleton	2	3	36	19	16	38	36	17	17	60	77	79	78	51	127
Tb927.10.450	hypothetical protein, conserved, microtubule binding domains. very K/E rich	Cytoskeleton	2	3	50	25	28	28	43	21	15	32	57	102	60	24	305
Tb927.4.4680	GINS complex subunit PSF3, replication initiation	DNA	2	96	37	43	45	35	36	40	50	32	28	27	30	42	33
Tb927.10.5070	ribonuclease H, putative	DNA	2	33	44	37	35	28	36	50	34	34	41	41	34	0	83
Tb927.3.1830	TbRMI1, DNA recombination and antigenic switching	DNA	2	17	27	32	30	25	28	59	33	40	34	46	43	0	27
Tb927.7.2530	N-acetyltransferase, putative	Enzyme	2	47	32	29	29	19	23	32	36	25	35	30	29	63	65
Tb927.8.3970	oxidoreductase, putative	Enzyme	2	37	15	38	34	16	31	43	19	60	69	56	75	60	136
Tb927.5.3050	poly(ADP-ribose) polymerase, putative	Enzyme	2	13	28	25	22	29	28	52	30	56	67	76	61	163	56
Tb927.7.310	Thioredoxin domain, also matches human prostaglandin E synthetase	Enzyme	2	37	15	41	42	20	39	65	46	45	46	41	45	30	50
Tb927.10.15850	PEX12 peroxisome assembly protein	Glycosome	2	37	24	35	34	29	45	38	30	52	59	57	39	218	41
Tb927.10.3980	Voltage-gated potassium channel domain. 3 TM domains	Ions	2	3	21	14	16	29	29	3	1	44	87	175	119	60	213
Tb927.11.15150	1-acyl-sn-glycerol-3-phosphate acyltransferase, putative	Lipids	2	30	30	28	29	35	39	7	17	72	63	72	59	24	9
Tb927.4.2010	Acyl-CoA binding protein	Lipids	2	20	53	43	37	20	29	26	24	44	51	31	49	91	27
Tb927.9.14400	leucine-rich repeat protein (LRRP)	LRRP	2	47	49	47	49	25	22	79	55	54	48	48	66	45	38
Tb927.4.1400	vacuolar transport protein 4A, putative	Lysosome	2	7	13	24	27	30	38	31	33	37	42	36	46	57	0
Tb927.9.13310	hypothetical protein, conserved, predicted GPI anchor	Membrane.protein	2	50	45	45	41	29	33	22	43	28	24	18	33	57	0
Tb927.8.4380	ATOM12 - POMP40	Mito.biogenesis	2	156	36	34	34	29	37	38	51	64	40	14	22	124	38
Tb927.11.13290	TIM17	Mito.biogenesis	2	30	30	20	19	18	24	34	28	34	50	43	43	30	41
Tb927.10.4280	Complex III cytochrome b/c complex, Cytochrome bd ubiquinol oxidase, 14kDa subunit	Mito.e.transport	2	57	10	26	26	47	39	35	46	64	59	15	38	63	0
Tb927.3.3470	cytochrome b5, putative (CYB5)	Mito.e.transport	2	43	37	69	67	23	12	40	40	41	37	30	17	148	18
Tb927.5.2580	hypothetical protein, possible component of cytochorome oxidase complex	Mito.e.transport	2	57	17	47	51	28	32	42	33	80	61	35	35	27	18
Tb927.9.14200	hypothetical protein, possible component of cytochorome oxidase complex	Mito.e.transport	2	43	23	32	31	16	21	74	49	49	49	21	27	12	56
Tb927.11.3750	NADH-cytochrome b5 reductase, putative (B5R)	Mito.e.transport	2	27	32	34	37	40	35	46	36	58	52	37	31	0	38
Tb927.9.5960	SDH2C succinate dehydrogenase (complex II) subunit	Mito.e.transport	2	27	45	68	72	67	36	30	51	42	34	45	29	94	21
Tb927.1.3800	POMP18	Mito.membrane	2	67	54	40	40	26	26	66	48	34	24	16	40	36	33
Tb927.9.2670	POMP3	Mito.membrane	2	37	33	40	45	20	28	41	18	45	50	44	55	39	30
Tb927.4.1130	Complex 1 protein (LYR family), putative	Mito.pathway	2	50	22	52	45	36	30	49	41	36	33	55	36	139	68
Tb927.7.5260	Cytochrome c oxidase biogenesis protein Cmc1 like, putative	Mito.pathway	2	63	28	39	40	37	41	51	33	51	50	18	44	148	21
Tb927.9.6620	hypothetical protein, conserved	Mito.pathway	2	47	15	55	47	28	41	46	36	72	85	62	44	70	6
Tb927.6.590	hypothetical protein, conserved	Mito.pathway	2	20	27	32	31	30	33	26	28	64	70	49	24	36	18
Tb927.4.1760	hypothetical protein, conserved	Mito.pathway	2	170	24	45	49	27	35	29	26	47	43	43	48	21	83
Tb927.6.1410	hypothetical protein, conserved	Mito.pathway	2	10	54	23	21	52	29	23	25	32	41	35	44	54	74
Tb927.9.7020	hypothetical protein, conserved	Mito.pathway	2	7	49	42	44	43	47	78	36	26	30	28	33	30	18
Tb927.10.11520	hypothetical protein, conserved	Mito.pathway	2	86	45	33	35	23	29	86	42	47	41	16	39	18	47
Tb927.3.2670	hypothetical protein, conserved	Mito.pathway	2	37	39	35	33	16	26	47	33	51	37	26	41	3	53
Tb927.10.2300	hypothetical protein, conserved	Mito.pathway	2	13	45	51	53	42	22	25	26	49	43	40	39	36	15
Tb927.10.12000	iron-sulfur cluster assembly protein, ISD11, needed foraconitatase, fumarase & thiolation of mitochodrial and cytosolic tRNA	Mito.pathway	2	20	21	23	29	23	28	46	34	33	32	41	53	51	33
Tb927.7.7080	mitochondrial glycoprotein-like protein	Mito.pathway	2	0	31	18	18	24	23	16	27	39	47	56	99	115	62
Tb927.4.2520	NAD dependent deacetylase SIR2RP3, nicotinic acid mononucleotide 5,6-dimethylbenzimidazole (cobb) protein	Mito.pathway	2	67	19	56	56	33	40	22	17	53	54	68	55	51	24
Tb927.1.840	transmembrane protein, putative	Mito.pathway	2	53	33	52	50	42	27	32	25	51	40	41	17	148	0
Tb927.10.5110	KREPA4	Mito.RNA	2	37	36	37	38	8	12	20	19	32	33	30	36	82	118
Tb927.11.15640	mitochondrial RNA binding complex 1 subunit (MERS1)	Mito.RNA	2	10	21	29	31	16	22	40	17	69	61	28	78	9	77
Tb927.1.3010	mRNA processing protein, putative	Mito.RNA	2	17	30	30	27	24	29	47	35	55	53	49	70	142	112
Tb927.10.10830	RGG2, MRB complex component	Mito.RNA	2	17	13	12	11	10	14	24	21	32	27	33	66	175	77
Tb927.11.15650	TUT4 cytosolic (?) TUTase	Mito.RNA	2	43	41	44	53	15	19	57	15	42	43	60	36	106	47
Tb927.5.4120	Mitchondrial LSU ribosomal protein	Mito.translation	2	40	48	23	23	26	21	41	30	36	45	32	67	88	3
Tb927.11.870	Mitchondrial LSU ribosomal protein	Mito.translation	2	47	26	39	47	27	25	42	34	50	49	38	55	0	133
Tb927.8.5860	Mitchondrial LSU ribosomal protein 50S ribosomal protein L17, putative	Mito.translation	2	7	35	29	26	22	19	38	26	46	46	22	42	221	3
Tb927.10.11820	Mitchondrial SSU ribosomal protein	Mito.translation	2	30	32	59	56	23	26	41	35	50	45	26	50	42	6
Tb927.10.3250	Mitchondrial SSU ribosomal protein	Mito.translation	2	0	31	32	30	23	25	36	27	39	42	42	34	139	0
Tb927.3.2980	mitochondrial carrier protein, MCP17	Mito.transport	2	100	9	37	47	19	25	34	23	72	42	39	27	70	62
Tb927.10.15710	mitochondrial carrier protein, MCP7	Mito.transport	2	3	57	30	33	39	38	59	34	43	41	37	49	30	0
Tb927.10.15210	nuclear cap binding complex subunit CBP30	Nuclear.transport	2	7	36	36	38	73	38	31	35	32	42	28	34	70	12
Tb927.1.2150	calpain-like protein fragment, putative,calpain-like cysteine peptidase, Clan CA, family C2	Protease	2	13	26	53	47	58	54	22	54	42	32	31	14	0	41
Tb927.8.1670	NEK14 protein kinase	Protein.kinase	2	3	18	30	26	32	44	51	28	63	75	89	99	82	71
Tb927.11.10820	protein kinase ck2 regulatory subunit beta, putative	Protein.kinase	2	7	37	19	16	20	23	28	13	35	50	72	80	42	68
Tb927.9.10040	protein kinase, putative	Protein.kinase	2	73	32	31	35	34	36	37	36	49	51	38	37	76	56
Tb927.11.850	protein kinase, putative	Protein.kinase	2	67	57	54	54	20	16	89	48	39	39	41	28	51	53
Tb927.4.2110	protein phosphatase 2C, putative	Protein.phosphatase	2	30	27	43	44	26	39	37	28	68	68	63	66	15	56
Tb927.7.3750	TFIIF-stimulated CTD phosphatase, putative	Protein.phosphatase	2	10	28	46	37	44	49	51	60	36	48	50	49	73	38
Tb927.11.6240	hypothetical protein, conserved, 2 weak RBDs, no yeast or human match	RNA.binding	2	13	13	28	25	25	45	37	34	35	30	57	62	45	86
Tb927.7.4730	PUF5	RNA.binding	2	10	27	33	41	48	36	27	35	46	39	39	124	157	0
Tb927.7.1180	RBP19	RNA.binding	2	50	32	26	28	24	29	34	44	32	25	27	61	157	30
Tb927.7.880	RBP25	RNA.binding	2	13	57	57	57	24	21	42	31	31	33	44	39	30	47
Tb927.3.740	ZC3H5	RNA.binding	2	20	40	54	55	44	56	24	12	76	122	70	69	21	15
Tb927.3.790	ZC3H6	RNA.binding	2	73	30	54	54	23	28	41	36	41	33	52	30	54	44
Tb927.5.1200	CSL4 exosome component	RNA.degradation	2	33	28	38	38	32	29	38	40	48	56	65	67	79	47
Tb927.11.16600	EAP2 exosome-associated protein 2	RNA.degradation	2	17	46	64	73	49	30	37	33	49	45	47	43	79	0
Tb927.11.11030	EAP4 exosome-associated protein 4	RNA.degradation	2	30	30	37	35	35	44	42	30	44	40	40	64	70	27
Tb927.3.5150	exonuclease, putative	RNA.degradation	2	10	26	27	27	34	38	34	34	54	52	34	43	100	30
Tb927.6.850	NOT2	RNA.degradation	2	23	45	24	22	51	37	9	14	49	57	44	60	18	151
Tb927.8.5180	LSm2	RNA.processing	2	50	39	66	62	31	23	34	24	49	37	33	17	103	27
Tb927.11.16490	MTAP associated with MTr1 cap methyltransferase	RNA.processing	2	57	17	55	56	20	23	45	36	44	47	31	36	57	41
Tb927.10.11950	Putative Cwc15, copurified with splicing complex	RNA.processing	2	17	71	31	29	46	45	47	52	22	36	17	33	51	0
Tb927.7.3120	small nuclear ribonucleoprotein SmD1	RNA.processing	2	20	57	32	27	36	43	37	30	54	58	82	44	73	41
Tb927.4.890	small nuclear ribonucleoprotein SmD3, in U2	RNA.processing	2	17	26	48	38	16	18	28	20	38	36	46	23	24	33
Tb927.3.1090	small nuclear RNA (snRNA) U1-binding protein (TbU1-24K)	RNA.processing	2	23	19	45	48	37	35	40	36	35	34	51	38	124	18
Tb927.11.15000	survival of motor neuron (SMN)-like protein (TbSMN)	RNA.processing	2	83	51	33	37	16	30	70	39	36	38	25	56	48	65
Tb927.8.4830	U1 small nuclear ribonucleoprotein, putative (RBP24 U1-70K)	RNA.processing	2	43	44	31	28	21	22	53	29	30	26	24	27	60	33
Tb927.7.6380	U4-specific Sm protein SSm4, SmD3 paralogue	RNA.processing	2	63	35	41	33	47	65	52	48	36	28	36	38	54	35
Tb927.7.2600	class I transcription factor A, subunit 7 (CITFA-7)	RNA.synthesis	2	57	31	70	64	28	31	34	20	60	42	43	32	79	47
Tb927.5.4410	hypothetical protein, conserved, Rrp15 like domain, required for 60s ribosomal subunit formation	rRNA.tRNA.process	2	20	49	42	38	55	36	26	33	46	40	31	41	30	77
Tb927.4.4170	rRNA methyltransferase, putative	rRNA.tRNA.process	2	30	44	40	36	62	39	56	49	45	29	22	33	57	18
Tb927.2.5200	hypothetical protein, conserved, resembles human cholesterol esterase	Sterols	2	7	21	32	41	22	30	39	18	49	51	97	168	24	133
Tb927.10.1250	MCP3, Ybak homogue, deacylation of misaminoacylated tRNA Pro	Translation.tRNA	2	13	51	40	32	25	20	43	22	55	53	57	35	0	35
Tb927.11.12340	predicted Zinc finger, C3HC4 type (RING finger) protein	Ubiquitin.proteasome	2	37	18	34	35	25	30	34	27	34	40	32	32	45	33
Tb927.10.11610	SKP1-like protein	Ubiquitin.proteasome	2	80	40	27	32	28	47	54	70	22	26	44	33	148	24
Tb927.11.5170	ubiquitin activating enzyme, putative	Ubiquitin.proteasome	2	43	24	31	30	20	24	32	21	36	31	26	51	42	92
Tb927.8.5380	ubiquitin fold modifier protein UFM1	Ubiquitin.proteasome	2	30	64	62	60	55	39	36	41	43	41	27	32	97	0
Tb927.2.3720	ubiquitin-conjugating enzyme, putative	Ubiquitin.proteasome	2	7	64	64	70	40	42	13	26	40	35	56	42	0	12
Tb927.11.10870	32 kDa ER-associated protein (ERAP32)	Vesicular.transport	2	50	14	55	51	36	33	32	32	44	36	41	36	73	21
Tb927.11.9470	ADP-ribosylation factor GTPase activating protein, putative	Vesicular.transport	2	20	39	53	53	33	35	32	31	30	31	49	32	88	21
Tb927.9.7650	ADP-ribosylation factor, putative	Vesicular.transport	2	13	111	26	24	90	57	22	31	33	55	51	66	66	35
Tb927.7.6230	ADP-ribosylation factor, putative (ARF3)	Vesicular.transport	2	47	55	69	71	28	31	57	30	42	42	53	34	39	47
Tb927.8.5060	ARL6, vesicle-associated, needed for full-length flagellum	Vesicular.transport	2	13	54	54	63	40	40	41	34	27	36	26	37	9	71
Tb927.8.8030	emp24/gp25L/p24 family/GOLD	Vesicular.transport	2	7	62	50	42	49	74	16	39	45	52	132	49	36	62
Tb927.8.7280	emp24/gp25L/p24 family/GOLD, putative	Vesicular.transport	2	27	10	43	38	37	30	22	52	60	43	24	60	142	44
Tb927.9.2050	membrane protein YIP1, putative	Vesicular.transport	2	13	24	35	36	54	53	49	31	49	63	41	53	0	21
Tb927.10.1520	ras-related protein Rab21, putative	Vesicular.transport	2	10	59	35	35	25	22	42	28	29	39	46	43	57	103
Tb927.8.4620	small GTP-binding protein Rab7, putative	Vesicular.transport	2	23	42	61	71	30	32	51	29	67	55	41	61	57	9
Tb927.7.7490	Zinc finger, C3HC4 type (RING finger), putative	Zinc.finger	2	7	30	41	33	22	35	49	29	26	33	39	44	0	71
Tb927.7.6370	Zinc finger, C3HC4 type (RING finger), putative	Zinc.finger	2	13	22	39	26	26	48	47	51	42	41	24	49	73	9
Tb927.4.4190	C2 domain containing protein, putative	ZUnknown	2	67	55	54	53	31	45	44	40	21	24	32	21	76	12
Tb927.9.3390	Calmodulin-binding, putative	ZUnknown	2	13	81	29	28	69	67	44	26	47	53	49	50	63	38
Tb927.10.15790	CHCH domain containing protein, putative	ZUnknown	2	33	22	35	35	32	43	52	61	47	63	18	45	51	0
Tb927.11.3530	Complex1_LYR-like, putative	ZUnknown	2	10	24	30	31	20	19	30	22	41	43	30	50	76	24
Tb927.8.7560	CorA-like Mg2+ transporter protein, putative	ZUnknown	2	30	30	41	38	20	29	85	35	56	57	39	58	24	33
Tb927.8.1750	Cytokine-induced anti-apoptosis inhibitor 1, Fe-S biogenesis, putative	ZUnknown	2	3	55	32	34	49	55	36	39	45	53	40	46	0	12
Tb927.4.4320	divalent cation tolerance protein, putative	ZUnknown	2	43	27	35	35	39	41	35	51	37	47	14	27	24	30
Tb927.11.13600	DnaJ domain containing protein, putative	ZUnknown	2	57	41	27	27	35	36	46	44	32	48	41	26	27	30
Tb927.8.2040	Domain of unknown function (DUF1767), putative	ZUnknown	2	47	27	61	58	29	44	64	41	44	40	56	45	73	18
Tb927.9.15450	Domain of unknown function (DUF4205), putative	ZUnknown	2	17	66	33	26	50	52	15	17	63	62	79	71	0	27
Tb927.10.7730	Domain of unknown function (DUF4496), putative	ZUnknown	2	17	44	40	40	23	34	61	35	46	48	54	36	60	15
Tb927.9.8550	Domain of unknown function (DUF947), putative	ZUnknown	2	30	48	26	27	16	21	40	20	31	30	19	36	60	21
Tb927.1.1660	ESCO acetyltransferase domain-containing protein	ZUnknown	2	76	23	42	40	37	27	24	37	43	41	47	50	160	0
Tb927.3.3840	Family of unknown function (DUF572), putative	ZUnknown	2	17	45	26	27	17	25	47	38	32	35	43	68	48	47
Tb927.10.6650	G10 protein homologue, putative	ZUnknown	2	20	41	40	39	27	29	19	34	32	32	57	47	88	15
Tb927.11.10460	GINS complex protein, putative	ZUnknown	2	7	31	37	35	48	43	41	33	59	72	87	79	94	3
Tb927.4.2270	Histone-like transcription factor (CBF/NF-Y) and archaeal histone, putative	ZUnknown	2	27	49	33	34	39	49	48	38	39	39	47	36	15	59
Tb927.10.1000	hypothetical protein	ZUnknown	2	23	14	33	38	28	24	18	46	77	65	36	55	39	9
Tb927.10.14120	hypothetical protein	ZUnknown	2	53	26	45	37	38	27	18	18	45	36	37	48	3	47
Tb927.11.4070	hypothetical protein	ZUnknown	2	17	24	50	46	35	46	67	71	35	33	33	37	0	53
Tb927.3.1650	hypothetical protein	ZUnknown	2	20	37	53	58	50	47	16	24	42	42	50	42	0	21
Tb927.7.5800	hypothetical protein	ZUnknown	2	23	44	37	33	27	32	23	31	33	32	27	13	70	47
Tb927.8.7370	hypothetical protein	ZUnknown	2	23	22	24	26	16	13	29	17	47	55	65	59	203	56
Tb927.3.600	hypothetical protein	ZUnknown	2	0	22	87	84	11	18	24	22	103	18	23	71	0	59
Tb927.11.2870	hypothetical protein	ZUnknown	2	23	23	39	45	18	33	26	20	22	27	21	25	63	30
Tb927.4.3760	hypothetical protein	ZUnknown	2	7	58	40	33	85	68	9	34	34	59	59	48	103	24
Tb927.11.6880	hypothetical protein	ZUnknown	2	90	22	39	42	44	40	9	21	16	11	33	17	30	92
Tb927.4.5220	hypothetical protein	ZUnknown	2	10	39	39	38	59	55	57	63	56	51	57	55	30	33
Tb927.5.2010	hypothetical protein	ZUnknown	2	7	9	30	28	13	12	11	8	0	59	26	124	127	532
Tb927.8.7550	hypothetical protein	ZUnknown	2	23	41	36	32	38	70	65	42	36	36	54	45	60	0
Tb927.8.4490	hypothetical protein	ZUnknown	2	50	9	34	36	29	40	46	42	57	35	38	49	57	59
Tb927.10.2850	hypothetical protein	ZUnknown	2	37	23	43	42	24	39	44	35	53	49	66	39	0	44
Tb927.10.1770	hypothetical protein	ZUnknown	2	30	44	27	25	22	16	34	23	25	23	30	44	70	35
Tb927.4.5060	hypothetical protein	ZUnknown	2	20	13	36	39	29	43	38	29	47	48	34	61	33	47
Tb927.7.4720	hypothetical protein	ZUnknown	2	50	22	23	19	20	30	34	26	21	16	19	37	39	92
Tb927.5.1380	hypothetical protein	ZUnknown	2	10	21	41	40	16	18	31	25	62	44	52	49	42	33
Tb927.8.7190	hypothetical protein	ZUnknown	2	10	30	44	45	45	58	79	55	34	43	54	38	45	0
Tb927.5.2870	hypothetical protein	ZUnknown	2	20	33	43	40	22	40	77	41	32	37	17	51	0	27
Tb927.7.7310	hypothetical protein	ZUnknown	2	50	28	44	48	33	37	16	20	30	41	58	59	42	15
Tb927.11.6860	hypothetical protein	ZUnknown	2	10	51	48	55	60	36	7	13	31	44	52	49	21	12
Tb927.10.11710	hypothetical protein	ZUnknown	2	80	28	57	62	29	27	16	34	52	47	57	25	103	24
Tb927.10.4410	hypothetical protein	ZUnknown	2	47	1	40	53	14	15	1	18	53	58	49	27	27	71
Tb927.6.1150	hypothetical protein	ZUnknown	2	37	12	40	42	41	34	24	33	46	46	29	42	6	71
Tb11.02.5430	hypothetical protein, conserved	ZUnknown	2	17	32	32	32	27	42	76	37	31	41	37	38	63	0
Tb927.8.2440	hypothetical protein, conserved	ZUnknown	2	7	76	25	27	60	47	32	25	27	34	46	54	0	68
Tb927.9.3490	hypothetical protein, conserved	ZUnknown	2	7	35	25	20	22	32	37	31	38	28	38	80	308	74
Tb927.8.6430	hypothetical protein, conserved	ZUnknown	2	7	160	72	67	109	56	13	32	19	43	45	37	36	9
Tb927.10.8960	hypothetical protein, conserved	ZUnknown	2	27	62	22	21	43	43	36	51	16	23	46	25	0	44
Tb927.9.10000	hypothetical protein, conserved	ZUnknown	2	30	35	17	17	41	35	15	21	32	36	35	59	70	80
Tb927.8.3390	hypothetical protein, conserved	ZUnknown	2	10	33	62	52	60	79	75	101	28	18	25	21	60	56
Tb927.3.3620	hypothetical protein, conserved	ZUnknown	2	20	18	37	33	9	17	37	19	21	19	16	46	94	148
Tb927.8.1120	hypothetical protein, conserved	ZUnknown	2	17	55	33	36	38	33	32	50	24	17	37	45	88	38
Tb927.2.2390	hypothetical protein, conserved	ZUnknown	2	27	18	32	31	13	19	32	23	35	31	59	55	130	260
Tb927.11.4720	hypothetical protein, conserved	ZUnknown	2	23	71	51	48	49	47	37	37	31	35	36	34	48	24
Tb927.10.10080	hypothetical protein, conserved	ZUnknown	2	3	58	37	38	39	35	28	13	18	19	19	21	76	33
Tb927.10.7960	hypothetical protein, conserved	ZUnknown	2	13	33	34	37	23	36	38	30	26	34	41	37	106	50
Tb927.6.3060	hypothetical protein, conserved	ZUnknown	2	27	40	36	38	46	51	70	65	23	15	9	22	94	0
Tb927.7.5270	hypothetical protein, conserved	ZUnknown	2	27	54	32	39	35	41	77	38	27	29	19	36	163	80
Tb927.11.11320	hypothetical protein, conserved	ZUnknown	2	20	33	23	22	58	65	17	21	48	54	60	44	0	35
Tb927.10.10030	hypothetical protein, conserved	ZUnknown	2	17	12	22	24	17	9	6	28	36	28	16	56	127	41
Tb927.11.13570	hypothetical protein, conserved	ZUnknown	2	20	39	34	25	20	24	38	36	21	36	46	46	70	59
Tb927.10.15770	hypothetical protein, conserved	ZUnknown	2	13	17	18	17	20	24	32	17	35	36	42	75	127	101
Tb927.11.13210	hypothetical protein, conserved	ZUnknown	2	13	15	22	21	42	47	42	35	30	39	30	50	148	50
Tb927.7.1360	hypothetical protein, conserved	ZUnknown	2	13	32	18	15	25	32	34	22	32	46	62	93	76	56
Tb927.8.2010	hypothetical protein, conserved	ZUnknown	2	17	45	31	27	35	34	34	32	19	17	15	22	45	74
Tb927.10.1750	hypothetical protein, conserved	ZUnknown	2	63	18	31	27	28	49	81	67	28	26	36	62	82	21
Tb927.10.15230	hypothetical protein, conserved	ZUnknown	2	13	39	40	38	24	42	54	40	39	50	40	49	175	33
Tb927.8.2400	hypothetical protein, conserved	ZUnknown	2	13	28	29	31	40	45	47	43	26	35	34	39	151	59
Tb927.10.900	hypothetical protein, conserved	ZUnknown	2	30	37	30	27	27	32	49	39	32	25	32	47	94	33
Tb927.11.9500	hypothetical protein, conserved	ZUnknown	2	73	37	59	61	33	54	54	36	39	34	16	19	88	56
Tb927.9.10060	hypothetical protein, conserved	ZUnknown	2	47	32	40	43	31	44	44	43	33	36	29	57	118	30
Tb927.6.3330	hypothetical protein, conserved	ZUnknown	2	20	10	32	27	35	29	24	28	37	33	47	52	9	33
Tb927.11.3840	hypothetical protein, conserved	ZUnknown	2	13	40	18	17	28	27	41	28	40	54	48	85	127	118
Tb927.8.3440	hypothetical protein, conserved	ZUnknown	2	17	54	37	37	25	31	43	26	30	19	8	9	24	74
Tb927.11.10440	hypothetical protein, conserved	ZUnknown	2	17	58	40	35	36	48	57	67	20	30	45	55	94	77
Tb927.3.1160	hypothetical protein, conserved	ZUnknown	2	43	45	26	21	31	27	44	53	42	30	24	32	76	38
Tb927.5.3140	hypothetical protein, conserved	ZUnknown	2	86	28	44	37	44	41	32	44	44	37	19	30	124	0
Tb927.10.11650	hypothetical protein, conserved	ZUnknown	2	20	51	37	35	45	58	24	40	44	56	38	50	9	95
Tb927.11.10530	hypothetical protein, conserved	ZUnknown	2	30	15	41	37	35	39	46	38	31	22	10	20	60	30
Tb927.9.3560	hypothetical protein, conserved	ZUnknown	2	33	41	51	51	64	49	47	50	31	39	47	54	48	41
Tb927.3.5600	hypothetical protein, conserved	ZUnknown	2	76	51	34	34	42	26	52	42	45	56	26	28	66	9
Tb927.2.4680	hypothetical protein, conserved	ZUnknown	2	17	15	28	33	15	19	44	37	37	31	22	48	0	142
Tb927.11.11180	hypothetical protein, conserved	ZUnknown	2	57	10	32	29	30	32	28	41	30	24	30	30	30	80
Tb927.11.12070	hypothetical protein, conserved	ZUnknown	2	13	26	31	24	22	29	26	21	28	22	39	39	27	56
Tb927.4.1420	hypothetical protein, conserved	ZUnknown	2	76	14	39	34	24	39	69	37	42	47	24	47	48	27
Tb927.9.2420	hypothetical protein, conserved	ZUnknown	2	3	97	69	70	63	43	41	26	28	24	22	25	0	50
Tb927.11.4560	hypothetical protein, conserved	ZUnknown	2	10	26	62	63	53	71	40	57	44	43	46	25	142	9
Tb927.2.5260	hypothetical protein, conserved	ZUnknown	2	53	24	22	22	31	31	35	40	41	47	30	44	118	0
Tb927.8.3190	hypothetical protein, conserved	ZUnknown	2	17	17	31	33	30	32	35	32	35	36	40	59	115	80
Tb927.9.6960	hypothetical protein, conserved	ZUnknown	2	40	10	30	31	24	31	36	31	33	24	22	61	42	83
Tb927.11.6820	hypothetical protein, conserved	ZUnknown	2	3	77	36	30	57	53	24	21	42	58	69	63	0	68
Tb927.4.5190	hypothetical protein, conserved	ZUnknown	2	60	10	32	36	17	18	22	30	72	33	10	28	42	27
Tb927.7.6720	hypothetical protein, conserved	ZUnknown	2	13	54	34	31	33	51	71	41	36	31	43	58	54	50
Tb927.8.2700	hypothetical protein, conserved	ZUnknown	2	17	36	41	38	47	35	34	40	37	38	35	39	42	6
Tb927.4.910	hypothetical protein, conserved	ZUnknown	2	10	35	36	36	44	44	45	50	36	47	32	36	0	33
Tb927.8.2420	hypothetical protein, conserved	ZUnknown	2	3	8	18	20	23	30	38	40	43	49	47	54	0	86
Tb927.11.5900	hypothetical protein, conserved	ZUnknown	2	33	35	32	40	42	56	67	75	37	34	27	24	70	0
Tb927.11.12690	hypothetical protein, conserved	ZUnknown	2	17	28	42	45	31	41	53	51	32	30	26	49	0	56
Tb927.4.4790	hypothetical protein, conserved	ZUnknown	2	3	18	52	47	51	45	19	22	54	62	78	97	0	3
Tb927.11.590	hypothetical protein, conserved	ZUnknown	2	20	41	24	19	19	23	45	24	26	26	49	42	82	41
Tb927.8.7180	hypothetical protein, conserved	ZUnknown	2	13	36	39	35	31	26	28	38	24	31	27	34	6	103
Tb927.9.4810	hypothetical protein, conserved	ZUnknown	2	53	40	42	45	37	43	51	40	46	43	27	39	27	56
Tb927.7.7150	hypothetical protein, conserved	ZUnknown	2	7	27	34	32	27	47	59	35	40	35	47	57	42	12
Tb927.8.2180	hypothetical protein, conserved	ZUnknown	2	70	28	41	44	34	48	50	56	35	37	21	37	45	41
Tb927.6.3950	hypothetical protein, conserved	ZUnknown	2	20	48	33	33	49	57	28	27	43	51	44	30	33	89
Tb927.10.11010	hypothetical protein, conserved	ZUnknown	2	10	45	37	35	34	39	40	29	29	36	72	31	0	33
Tb927.10.8670	hypothetical protein, conserved	ZUnknown	2	27	18	41	38	16	30	43	42	30	39	32	44	27	59
Tb927.8.6400	hypothetical protein, conserved	ZUnknown	2	7	26	31	31	58	45	30	26	31	40	50	21	0	89
Tb927.8.6120	hypothetical protein, conserved	ZUnknown	2	10	41	48	36	35	38	49	23	39	30	39	45	15	101
Tb927.11.4040	hypothetical protein, conserved	ZUnknown	2	10	59	29	30	34	39	29	38	46	55	88	73	57	0
Tb927.11.13300	hypothetical protein, conserved	ZUnknown	2	13	31	74	74	31	35	20	39	44	47	46	24	60	47
Tb927.3.2970	hypothetical protein, conserved	ZUnknown	2	70	22	29	28	33	31	32	33	22	22	21	28	70	92
Tb927.10.3160	hypothetical protein, conserved	ZUnknown	2	43	35	58	53	28	33	36	21	24	36	17	21	73	80
Tb927.11.3950	hypothetical protein, conserved	ZUnknown	2	17	76	33	30	45	61	56	46	37	48	42	26	39	92
Tb927.11.13370	hypothetical protein, conserved	ZUnknown	2	57	31	29	28	23	44	36	22	27	31	19	24	60	109
Tb927.11.15410	hypothetical protein, conserved	ZUnknown	2	33	24	56	53	30	40	74	65	43	34	27	40	15	35
Tb927.9.9270	hypothetical protein, conserved	ZUnknown	2	27	30	27	25	22	40	45	40	41	64	62	105	100	24
Tb927.8.4650	hypothetical protein, conserved	ZUnknown	2	40	23	49	44	27	34	29	37	51	33	36	36	94	71
Tb927.3.1480	hypothetical protein, conserved	ZUnknown	2	23	63	41	49	22	38	39	26	43	42	33	56	121	0
Tb927.11.10220	hypothetical protein, conserved	ZUnknown	2	63	76	32	27	24	33	45	18	27	29	14	9	48	21
Tb927.11.16500	hypothetical protein, conserved	ZUnknown	2	17	36	28	31	50	63	61	95	46	42	32	61	45	68
Tb927.8.2330	hypothetical protein, conserved	ZUnknown	2	27	21	31	28	24	36	43	44	72	53	38	45	6	106
Tb927.8.5610	hypothetical protein, conserved	ZUnknown	2	20	26	33	30	37	43	69	34	40	48	38	48	21	71
Tb927.10.9220	hypothetical protein, conserved	ZUnknown	2	10	27	44	50	27	31	24	23	34	38	90	56	130	0
Tb927.11.13480	hypothetical protein, conserved	ZUnknown	2	27	32	22	24	15	26	35	17	19	16	42	39	45	44
Tb927.11.12520	hypothetical protein, conserved	ZUnknown	2	13	13	41	39	24	23	23	27	39	42	67	53	148	0
Tb927.2.4150	hypothetical protein, conserved	ZUnknown	2	20	18	51	61	33	33	35	43	44	29	35	34	0	35
Tb927.1.4680	hypothetical protein, conserved	ZUnknown	2	37	40	46	53	27	39	45	31	50	39	37	30	36	101
Tb927.8.4850	hypothetical protein, conserved	ZUnknown	2	40	18	50	48	46	33	32	53	56	43	33	44	66	89
Tb927.11.11120	hypothetical protein, conserved	ZUnknown	2	50	62	53	52	26	29	62	53	38	42	34	27	36	21
Tb927.11.7880	hypothetical protein, conserved	ZUnknown	2	30	37	43	38	45	51	30	53	34	26	35	35	130	115
Tb927.4.3540	hypothetical protein, conserved	ZUnknown	2	17	19	31	29	25	38	45	35	42	41	40	73	115	44
Tb927.10.12200	hypothetical protein, conserved	ZUnknown	2	10	45	39	39	51	40	46	50	36	44	32	57	51	103
Tb927.9.10200	hypothetical protein, conserved	ZUnknown	2	47	28	47	35	50	50	31	28	27	35	27	25	82	41
Tb927.11.10130	hypothetical protein, conserved	ZUnknown	2	67	17	28	29	22	26	20	29	26	23	51	69	9	77
Tb927.11.5760	hypothetical protein, conserved	ZUnknown	2	76	36	42	49	23	33	48	40	62	42	32	35	66	18
Tb927.10.8620	hypothetical protein, conserved	ZUnknown	2	23	64	54	54	27	29	51	38	42	42	24	22	42	0
Tb927.4.3030	hypothetical protein, conserved	ZUnknown	2	13	55	37	32	22	23	62	26	47	43	61	44	24	0
Tb927.10.3630	hypothetical protein, conserved	ZUnknown	2	23	6	31	26	27	33	35	42	40	54	67	30	0	50
Tb927.9.3840	hypothetical protein, conserved	ZUnknown	2	67	48	51	52	15	16	43	28	40	34	32	19	45	30
Tb927.2.5830	hypothetical protein, conserved	ZUnknown	2	17	22	26	28	19	20	33	32	38	44	35	70	293	0
Tb927.10.14220	hypothetical protein, conserved	ZUnknown	2	13	81	30	35	22	29	39	12	32	49	98	69	66	109
Tb927.2.2500	hypothetical protein, conserved	ZUnknown	2	116	27	45	47	29	30	59	41	56	39	32	48	45	47
Tb927.10.11750	hypothetical protein, conserved	ZUnknown	2	23	54	28	23	15	21	51	20	36	42	41	64	39	6
Tb927.1.4160	hypothetical protein, conserved	ZUnknown	2	20	23	21	22	16	16	25	18	34	32	15	34	103	38
Tb927.8.6780	hypothetical protein, conserved	ZUnknown	2	33	23	36	35	29	39	41	33	39	43	49	58	79	0
Tb927.4.2750	hypothetical protein, conserved	ZUnknown	2	7	58	31	28	27	44	13	9	56	66	99	77	0	210
Tb927.3.4950	hypothetical protein, conserved	ZUnknown	2	23	31	34	33	30	31	52	58	48	47	53	74	148	47
Tb927.4.940	hypothetical protein, conserved	ZUnknown	2	96	26	30	26	23	21	36	23	42	30	38	59	51	24
Tb927.6.840	hypothetical protein, conserved	ZUnknown	2	10	54	40	32	64	38	15	12	70	85	78	101	45	47
Tb927.3.3250	hypothetical protein, conserved	ZUnknown	2	23	33	37	36	27	35	44	44	41	38	59	45	60	24
Tb927.8.1350	hypothetical protein, conserved	ZUnknown	2	17	24	35	31	18	20	45	31	40	39	35	42	82	33
Tb927.10.1610	hypothetical protein, conserved	ZUnknown	2	47	35	45	47	21	26	44	37	35	41	38	49	109	18
Tb927.7.5720	hypothetical protein, conserved	ZUnknown	2	23	55	43	44	23	29	52	25	37	40	22	49	136	0
Tb927.4.700	hypothetical protein, conserved	ZUnknown	2	47	67	49	44	26	27	78	45	25	22	20	47	60	18
Tb927.3.3510	hypothetical protein, conserved	ZUnknown	2	17	15	32	25	15	27	68	42	52	41	44	52	127	0
Tb927.7.1490	hypothetical protein, conserved	ZUnknown	2	60	45	33	35	24	35	40	39	40	33	29	45	88	0
Tb927.11.2980	hypothetical protein, conserved	ZUnknown	2	60	42	31	29	24	33	57	52	34	35	19	53	73	18
Tb927.9.4250	hypothetical protein, conserved	ZUnknown	2	27	66	45	42	23	22	63	23	49	55	41	45	48	0
Tb927.8.5700	hypothetical protein, conserved	ZUnknown	2	7	19	40	39	30	29	39	37	47	41	48	37	48	21
Tb927.10.10430	hypothetical protein, conserved	ZUnknown	2	70	22	29	28	16	24	64	35	24	22	35	18	45	38
Tb927.10.8130	hypothetical protein, conserved	ZUnknown	2	30	24	28	23	23	26	25	29	45	32	59	67	0	33
Tb927.7.5100	hypothetical protein, conserved	ZUnknown	2	17	46	28	28	23	19	74	22	51	47	51	57	36	56
Tb927.10.12350	hypothetical protein, conserved	ZUnknown	2	13	36	46	46	40	26	28	31	35	28	37	28	106	0
Tb927.10.11830	hypothetical protein, conserved	ZUnknown	2	33	30	39	41	21	27	32	18	46	42	86	53	51	89
Tb927.3.3530	hypothetical protein, conserved	ZUnknown	2	33	15	39	39	20	25	42	28	41	29	40	34	6	47
Tb927.8.3960	hypothetical protein, conserved	ZUnknown	2	27	18	33	41	23	28	44	24	66	59	43	58	36	0
Tb927.2.3090	hypothetical protein, conserved	ZUnknown	2	50	12	41	51	15	25	14	18	37	64	61	36	76	68
Tb927.11.4620	hypothetical protein, conserved	ZUnknown	2	60	27	70	78	30	38	6	5	20	67	68	22	106	41
Tb927.9.12890	hypothetical protein, conserved, Atrophin-1 domain	ZUnknown	2	37	40	24	17	56	46	38	50	30	36	32	43	39	133
Tb927.8.3820	hypothetical protein, conserved, kinetoplastid-specific	ZUnknown	2	0	36	29	25	26	34	32	8	39	52	70	75	54	231
Tb927.10.940	hypothetical protein, conserved, kinetoplastid-specific	ZUnknown	2	33	31	26	25	36	43	52	39	41	38	51	38	48	59
Tb927.9.2160	hypothetical protein, conserved, kinetoplastid-specific	ZUnknown	2	13	23	12	14	17	20	5	4	52	39	33	54	103	157
Tb927.3.3260	hypothetical protein, conserved, kinetoplastid-specific, poly(E) repeats	ZUnknown	2	33	39	24	24	40	55	63	52	21	32	46	39	70	35
Tb927.4.970	hypothetical protein, conserved, no clear yeast or human matches	ZUnknown	2	33	14	26	21	37	39	38	54	32	38	39	47	163	101
Tb927.2.2230	hypothetical protein, conserved, no domains, Kineto-specific	ZUnknown	2	17	39	22	18	44	36	24	15	54	65	36	83	184	130
Tb927.2.5000	hypothetical protein, conserved, no domains, no yeast or human match	ZUnknown	2	20	18	22	21	29	46	74	46	35	36	35	63	70	89
Tb927.9.8240	hypothetical protein, conserved, no good matches	ZUnknown	2	30	36	29	34	30	30	52	35	27	27	46	22	27	62
Tb927.8.4190	hypothetical protein, conserved, no yeast or human match	ZUnknown	2	0	54	16	15	47	39	9	2	34	66	59	68	24	35
Tb927.7.2780	hypothetical protein, conserved, no yeast/human match	ZUnknown	2	17	97	46	44	64	38	27	34	39	50	49	34	115	0
Tb927.5.1990	hypothetical protein, conserved, poly(Q) tracts	ZUnknown	2	3	42	47	40	83	40	6	11	53	59	80	62	0	15
Tb927.1.3070	hypothetical protein, conserved, poly(Q), poly(H)	ZUnknown	2	0	13	21	16	29	23	18	10	57	79	63	115	82	148
Tb927.3.5300	hypothetical protein, conserved, sigpep, no domains	ZUnknown	2	13	31	30	26	41	34	28	33	33	42	19	31	139	47
Tb927.7.2810	hypothetical protein, conserved, trypanosome-specific	ZUnknown	2	37	58	47	42	59	56	13	13	48	66	54	40	76	80
Tb927.2.3400	hypothetical protein, copurified with splicing complex	ZUnknown	2	40	49	26	20	31	33	44	46	29	31	31	37	115	41
Tb927.4.5130	KH domain/Domain of unknown function (DUF1771)/Smr domain containing protein, putative	ZUnknown	2	17	17	43	43	23	27	36	15	32	50	39	46	0	65
Tb927.10.6490	KIAA1430 homologue, putative	ZUnknown	2	27	126	45	40	54	59	35	24	31	54	41	36	42	0
Tb927.11.16420	Methyltransferase TYW3, putative	ZUnknown	2	17	26	42	37	37	40	41	43	69	56	44	72	33	62
Tb927.7.4320	mRNA capping enzyme, beta chain, putative	ZUnknown	2	27	45	49	45	44	41	51	49	45	40	22	70	51	71
Tb927.11.15630	NOL1/NOP2/sun family, putative	ZUnknown	2	0	32	34	38	41	31	39	38	87	89	51	78	54	0
Tb927.11.6850	Optic atrophy 3 protein (OPA3), putative	ZUnknown	2	53	22	42	37	35	42	54	73	36	50	49	37	85	56
Tb927.4.2930	OsmC-like protein, putative	ZUnknown	2	3	5	21	19	26	28	22	19	44	34	28	57	18	92
Tb927.4.1520	Pestivirus Npro endopeptidase C53, putative	ZUnknown	2	73	32	33	31	25	23	19	23	37	26	46	44	133	0
Tb927.3.4410	pre-RNA processing PIH1/Nop17, putative	ZUnknown	2	60	76	31	29	61	47	24	33	33	28	22	16	51	41
Tb927.11.16040	prefoldin subunit, putative	ZUnknown	2	63	35	35	38	21	29	71	15	44	44	51	46	39	50
Tb927.11.12910	prefoldin subunit, putative	ZUnknown	2	40	31	37	34	19	26	30	30	30	26	29	26	82	0
Tb927.5.2050	Putative methyltransferase, putative	ZUnknown	2	7	26	18	16	18	25	27	18	33	53	35	64	100	98
Tb927.10.11230	Ras-induced vulval development antagonist, putative	ZUnknown	2	33	67	34	30	36	54	81	63	35	31	12	38	106	33
Tb927.6.2500	RF-1 domain containing protein, putative	ZUnknown	2	23	41	31	37	28	26	39	43	39	39	45	31	66	0
Tb927.11.13620	rhodanese-like domain containing protein, putative	ZUnknown	2	63	41	32	34	39	33	36	32	36	30	19	29	66	0
Tb927.9.13300	Ring finger domain containing protein, putative	ZUnknown	2	13	31	33	33	39	53	49	31	44	45	83	63	97	47
Tb927.7.770	Ring finger domain containing protein, putative	ZUnknown	2	50	66	49	49	27	22	79	46	37	33	24	66	33	35
Tb927.9.10680	RNA polymerase III RPC4, putative	ZUnknown	2	13	24	20	17	35	30	29	28	32	27	29	45	66	98
Tb927.11.16540	Roadblock/LC7 domain containing protein, putative	ZUnknown	2	57	41	75	70	45	61	41	50	21	27	31	17	54	65
Tb927.10.14640	Rtf2 RING-finger, putative	ZUnknown	2	60	31	29	34	20	19	55	27	28	23	31	26	82	68
Tb927.1.1220	RWD domain-containing protein	ZUnknown	2	7	82	32	37	25	24	30	15	42	31	44	38	0	139
Tb927.11.6930	Sec20, putative	ZUnknown	2	7	57	29	31	19	22	51	40	32	34	34	47	221	0
Tb927.8.5900	Sedlin, N-terminal conserved region, putative	ZUnknown	2	37	44	44	47	40	31	38	46	48	29	45	17	60	21
Tb927.11.14280	septum formation protein MAF homologue, putative	ZUnknown	2	47	30	54	54	27	39	28	25	35	28	42	32	51	65
Tb927.1.3280	septum formation protein MAF homologue, putative	ZUnknown	2	27	30	36	32	31	26	28	25	32	37	72	48	0	62
Tb927.4.3650	serine threonine-protein phosphatase PP1, putative	ZUnknown	2	67	21	32	34	18	21	34	31	35	22	30	24	76	15
Tb927.8.6530	SET domain containing protein, putative	ZUnknown	2	17	18	22	19	25	26	28	18	51	49	26	74	24	56
Tb927.11.9970	Small acidic protein family, putative	ZUnknown	2	17	14	24	25	18	22	31	17	40	37	36	56	133	109
Tb927.11.16080	Soluble NSF attachment protein, SNAP, putative	ZUnknown	2	3	44	42	52	41	43	31	31	53	65	69	56	0	18
Tb927.7.2180	T. brucei spp.-specific protein, putative	ZUnknown	2	10	26	32	32	36	42	17	31	41	56	140	63	33	59
Tb927.8.2200	terbinafine resistance locus protein (yip1), putative	ZUnknown	2	17	48	36	38	18	22	53	38	27	33	46	16	60	68
Tb927.4.1280	Tetratricopeptide repeat, putative	ZUnknown	2	20	26	32	35	20	31	44	29	59	80	65	96	30	80
Tb927.7.330	Thioesterase-like superfamily, putative	ZUnknown	2	27	49	37	35	36	39	30	32	35	43	29	33	0	41
Tb927.7.5780	thioredoxin, putative	ZUnknown	2	76	13	45	42	44	43	12	63	40	27	50	12	27	62
Tb927.7.6260	TPR repeat, putative	ZUnknown	2	7	26	34	37	41	31	32	33	73	75	57	107	0	68
Tb927.6.1420	Uncharacterised protein family (UPF0220), putative	ZUnknown	2	53	22	36	34	27	20	32	28	26	27	32	61	115	41
Tb927.11.5830	YL1 nuclear protein, putative	ZUnknown	2	10	26	21	23	13	26	25	17	33	24	29	36	33	192
Tb927.9.12320	cystathione gamma lyase, putative	Amino.acids	3	412	61	118	133	101	88	105	106	321	275	158	214	139	136
Tb927.6.4710	calmodulin, putative	Calcium	3	186	121	188	205	103	130	155	122	87	100	211	150	136	284
Tb927.10.6960	hypothetical protein, conserved, EF hand superfamily (E-4)	Calcium	3	113	174	238	239	156	136	169	133	168	196	169	213	109	313
Tb927.3.1610	CLK kinase	Cell.cycle	3	43	111	196	189	126	151	141	128	197	124	170	183	221	106
Tb927.2.4510	CRK9 cdc2- like protein kinase	Cell.cycle	3	96	100	112	114	100	124	145	105	165	148	174	216	233	189
Tb927.7.7170	CYC4, CYC2-like cyclin	Cell.cycle	3	33	113	86	85	134	128	97	82	181	188	185	247	396	127
Tb927.11.10520	KKT2 kinetochore protein, tyrosine kinase, putative	Cell.cycle	3	60	125	133	123	182	218	154	137	206	196	249	252	405	169
Tb927.9.10920	KKT3 kinetochore protein, PK6 protein kinase,	Cell.cycle	3	73	183	149	155	147	173	258	158	165	173	201	153	221	299
Tb927.11.6550	PUF nine target 1 (PNT1)	Cell.cycle	3	20	169	139	148	106	135	104	56	97	176	309	247	70	293
Tb927.7.680	chaperone protein DNAj, putative	Chaperone	3	110	111	99	99	122	113	132	139	148	159	179	188	224	177
Tb927.7.1030	heat shock 70 kDa protein, putative (HSP70b)	Chaperone	3	73	49	91	97	102	109	111	85	174	188	156	276	420	296
Tb927.5.1520	heat shock protein HslU1, in mitochondrion	Chaperone	3	53	172	108	116	156	154	180	120	132	170	157	214	66	166
Tb927.10.14380	Hsp70 protein, putative	Chaperone	3	63	70	103	95	89	110	150	85	172	187	169	155	339	112
Tb927.10.5180	TPR-repeat-containing chaperone protein DNAJ, putative	Chaperone	3	86	116	156	144	120	133	132	101	204	197	171	163	100	157
Tb927.10.1060	Tric complex delta subunit (TCP-1-delta)	Chaperone	3	40	278	137	132	182	128	126	90	249	363	314	265	151	426
Tb927.3.3490	high mobility group protein, putative (TDP1)	Chromatin	3	70	489	130	139	197	215	115	89	67	158	162	141	218	151
Tb927.11.13640	J-binding protein (JBP1)	Chromatin	3	17	75	130	133	118	145	165	116	153	169	198	185	103	183
Tb927.9.5730	nucleosome assembly protein-like protein	Chromatin	3	126	183	100	98	261	199	107	167	224	245	166	309	139	269
Tb927.10.15180	nucleosome assembly protein, putative	Chromatin	3	33	148	64	54	117	86	114	104	157	201	138	237	196	166
Tb927.10.10340	structural maintenance of chromosome 2 (SMC2)	Chromatin	3	110	129	138	138	148	192	177	118	201	217	222	353	157	198
Tb927.11.16730	dihydrolipoyl dehydrogenase (GCVL-2)	Citric.acid.cycle	3	93	41	57	63	99	106	133	133	400	433	153	675	1055	376
Tb927.10.12700	pyruvate dehydrogenase E1 alpha subunit, putative	Citric.acid.cycle	3	43	51	98	102	117	119	117	79	281	390	113	322	121	198
Tb927.8.6070	basal body component,ML protein (TBBC)	Cytoskeleton	3	33	151	69	62	163	265	154	134	160	186	246	292	550	343
Tb927.10.10090	CMF14, possible component of motile flagella, TbTBC-L	Cytoskeleton	3	60	118	134	123	178	174	191	176	190	204	178	212	112	207
Tb927.10.3310	CMF76b, possible component of motile flagella	Cytoskeleton	3	50	170	96	99	121	156	108	88	113	167	211	184	293	166
Tb927.11.10900	CMF9, MENG,flagellar component	Cytoskeleton	3	50	391	72	72	253	264	118	117	129	145	164	159	124	121
Tb927.2.4060	dynein intermediate chain IC 138	Cytoskeleton	3	23	124	73	59	132	140	135	104	129	160	190	138	275	145
Tb927.11.7240	dynein regulatory complex subunit CMF70	Cytoskeleton	3	57	381	82	90	171	195	150	125	102	121	197	154	112	248
Tb927.10.12920	FAZ18 flagellar attachment zone protein	Cytoskeleton	3	27	113	93	88	105	140	160	127	123	137	134	179	145	192
Tb927.11.12530	FAZ3 flagellar attachment zone protein	Cytoskeleton	3	80	175	161	160	177	195	206	135	152	206	229	178	172	130
Tb927.9.10530	FAZ4 flagellar attachment zone protein	Cytoskeleton	3	60	165	118	120	164	170	136	103	201	260	262	321	320	234
Tb927.7.6460	FG-GAP repeat protein, putative,intergrin alpha chain protein, putative	Cytoskeleton	3	73	252	160	147	276	178	199	150	141	208	197	174	145	222
Tb927.10.8940	Flagellum tageting protein KHARON1	Cytoskeleton	3	27	116	110	93	131	155	26	21	111	272	492	254	224	216
Tb927.10.9770	gamma-tubulin complex subunit GCP2	Cytoskeleton	3	150	162	135	123	189	168	190	189	151	152	111	131	275	219
Tb927.10.8820	hook complex protein, conserved	Cytoskeleton	3	30	89	69	74	117	107	65	84	221	229	132	289	299	169
Tb927.11.5750	hypothetical protein, conserved	Cytoskeleton	3	43	239	74	72	185	173	130	105	141	197	208	213	369	302
Tb927.4.2400	hypothetical protein, conserved	Cytoskeleton	3	3	102	83	86	109	158	151	117	143	154	210	182	184	127
Tb927.7.3740	hypothetical protein, conserved, in flagellum	Cytoskeleton	3	40	227	87	84	146	181	146	90	97	148	221	225	269	355
Tb927.5.3030	intraflagellar transport protein IFT122B	Cytoskeleton	3	50	160	151	149	108	156	233	136	168	214	278	239	106	86
Tb927.10.14990	intraflagellar transport protein IFT80/CHE2	Cytoskeleton	3	53	236	127	128	136	134	152	116	127	150	219	225	269	260
Tb927.10.2640	intraflagellar transport protein IFT81	Cytoskeleton	3	33	229	64	61	160	144	76	68	109	203	368	251	287	136
Tb927.11.6400	kinesin	Cytoskeleton	3	23	97	72	76	107	134	140	76	175	178	193	280	411	470
Tb927.11.12180	kinesin, 4/10 family.	Cytoskeleton	3	57	149	104	107	137	172	167	148	169	140	138	213	293	183
Tb927.4.2730	Kinesin, kinesin-12	Cytoskeleton	3	100	136	160	159	198	162	196	167	119	145	166	165	151	248
Tb927.11.3280	kinesin, MCAK-like KIF13-5	Cytoskeleton	3	63	211	115	117	245	227	136	137	154	217	216	215	311	86
Tb927.10.12490	kinesin, putative	Cytoskeleton	3	50	203	115	129	226	219	184	182	187	247	203	257	94	89
Tb927.7.6290	kinesin, putative (TbKIF9A)	Cytoskeleton	3	50	193	106	89	197	210	122	87	157	202	190	191	130	313
Tb927.7.7260	kinesin, putative (TbKIF9B)	Cytoskeleton	3	53	77	89	86	94	134	144	111	129	151	116	169	193	201
Tb927.4.2140	MBO2,flagellar component	Cytoskeleton	3	96	133	106	95	131	171	150	104	156	165	226	220	233	390
Tb927.9.4640	MKS6	Cytoskeleton	3	60	90	130	134	129	138	162	111	275	270	214	301	224	213
Tb927.1.1910	MORN repeat-containing protein	Cytoskeleton	3	113	120	144	130	118	133	169	132	189	196	226	255	251	195
Tb927.11.16310	myosin heavy chain, putative, in MCM-BP-TAP	Cytoskeleton	3	93	125	95	87	98	154	241	145	184	144	180	229	335	358
Tb927.1.3300	myotubularin, putative,zinc-binding phosphatase, putative	Cytoskeleton	3	33	154	140	125	185	175	138	132	124	154	225	193	184	245
Tb927.11.3290	p166, conserved	Cytoskeleton	3	83	166	129	117	138	173	194	96	179	201	281	211	323	242
Tb927.5.4480	paraflagellar rod protein par4, putative	Cytoskeleton	3	23	664	82	80	149	152	91	69	94	178	296	184	139	367
Tb927.8.6660	paraflagellar rod protein PFC1	Cytoskeleton	3	30	147	111	100	170	156	106	38	76	134	281	175	239	275
Tb927.11.4740	paraflagellar rod protein PFC12	Cytoskeleton	3	70	169	74	73	179	139	119	120	90	107	122	159	178	172
Tb927.10.8930	paraflagellar rod protein PFC18	Cytoskeleton	3	63	286	131	129	208	171	76	46	142	198	333	211	106	254
Tb927.3.3750	paraflagellar rod protein PFC7	Cytoskeleton	3	126	49	70	94	148	136	83	164	275	240	129	195	175	121
Tb927.11.14880	paraflagellar rod protein PFC9	Cytoskeleton	3	10	300	82	72	105	122	107	70	49	106	157	284	559	760
Tb927.5.2850	radial spoke protein RSP2, putative	Cytoskeleton	3	90	359	131	122	171	164	159	88	107	155	161	194	284	260
Tb927.11.3300	SAS4	Cytoskeleton	3	43	180	67	59	149	166	62	56	148	190	211	429	248	784
Tb927.11.3360	T. brucei components of motile flagella (TbCMF22) OADbeta outer arm dynein heavy chain, not a DHC in Wickstead analysis	Cytoskeleton	3	30	149	106	121	141	170	141	111	118	148	196	144	154	169
Tb927.11.6810	tubulin-tyrsoine ligase-like protein, putative (TTL)	Cytoskeleton	3	47	109	107	106	138	191	210	174	167	149	134	192	142	157
Tb927.7.4080	DNA excision repair protein CSB	DNA	3	90	111	101	105	134	144	161	150	156	184	208	213	227	109
Tb927.10.3550	DNA repair helicase, putative	DNA	3	120	103	135	137	125	146	144	149	211	217	202	234	293	222
Tb927.11.9330	helicase-like protein	DNA	3	60	89	105	107	121	139	163	119	175	141	197	158	381	65
Tb927.9.5240	mismatch repair protein MSH3	DNA	3	103	62	136	141	105	134	169	157	163	157	222	146	378	275
Tb927.10.1270	mismatch repair protein MSH4	DNA	3	80	63	108	99	120	158	225	176	161	183	145	233	127	207
Tb927.9.14330	mismatch repair protein PMS1	DNA	3	113	109	168	152	129	151	218	171	137	168	197	242	254	417
Tb927.7.6900	REC8, a rad 21 homologue, double-strand-break repair protein, putative	DNA	3	73	117	67	65	108	164	209	184	144	141	119	269	583	219
Tb927.8.5710	recombination initiation protein NBS1, putative	DNA	3	67	108	138	148	122	152	136	85	184	192	158	174	124	127
Tb927.11.10730	SNF2 DNA repair protein, putative,ATP-dependent helicase, putative,SNF2 family helicase, putative	DNA	3	80	97	144	125	139	163	158	104	203	210	227	226	308	337
Tb927.11.6350	AAA ATPase, putative	Enzyme	3	37	84	123	115	132	164	172	130	214	245	250	331	366	396
Tb927.10.7930	2,3-bisphosphoglycerate-independent phosphoglycerate mutase (PGAM)	Glucose.glycerol	3	23	95	107	104	127	140	85	62	119	186	323	271	100	305
Tb927.3.3270	ATP-dependent phosphofructokinase (TbPFK)	Glucose.glycerol	3	43	183	283	266	197	168	102	71	62	175	645	233	196	447
Tb927.2.4210	glycosomal phosphoenolpyruvate carboxykinase (PEPCK)	Glucose.glycerol	3	27	227	180	173	129	111	98	83	187	208	98	175	112	222
Tb927.11.2380	phosphoglycerate kinase, putative	Glucose.glycerol	3	53	145	178	177	173	159	175	172	167	158	205	134	88	225
Tb927.7.2420	GSK3-long glycogen synthase kinase-3 alpha	Glycans	3	40	156	174	171	151	144	49	64	185	281	254	277	293	201
Tb927.11.2730	UDP-galactose 4-epimerase (galE)	Glycans	3	113	95	141	149	140	181	214	206	130	150	134	200	417	275
Tb927.11.15760	GPI transamidase subunit Tta1 (TTA1)	GPI.anchors	3	96	207	170	156	187	167	247	241	105	123	132	157	209	260
Tb927.4.1920	GPI transamidase, putative (TbGPI16)	GPI.anchors	3	20	147	118	111	116	88	171	101	129	161	173	162	103	177
Tb927.10.13040	ACP4, GRESAG 4-like	GRESAG	3	110	46	107	110	68	109	130	80	251	122	144	159	190	248
Tb927.11.13740	ACP5, GRESAG 4-like	GRESAG	3	70	61	118	113	68	86	121	85	404	253	158	220	230	225
Tb927.7.2250	carnitine O-palmitoyltransferase II, putative	Lipids	3	96	90	170	184	82	103	124	112	171	157	170	161	272	151
Tb927.4.3160	Dihydroxyacetonephosphate acyltransferase	Lipids	3	60	67	156	155	107	145	115	123	182	181	257	220	260	166
Tb927.5.1140	Ethanolamine kinase 1	Lipids	3	303	59	115	120	95	104	128	122	150	129	172	200	450	216
Tb927.8.6000	fatty acid desaturase, putative	Lipids	3	76	71	153	178	101	69	125	135	306	269	260	319	115	189
Tb927.8.5080	fatty-acid amide hydrolase 2, putative, amidase, putative	Lipids	3	170	58	141	156	118	111	123	100	191	264	232	347	302	192
Tb927.11.13220	phospholipid:diacylglycerol acyltransferase-like protein	Lipids	3	57	62	80	80	88	124	121	117	191	210	86	197	320	177
Tb927.11.860	leucine-rich repeat protein (LRRP)	LRRP	3	27	66	96	99	114	119	132	93	134	151	184	152	402	207
Tb927.11.11860	leucine-rich repeat protein (LRRP)	LRRP	3	106	144	190	184	144	149	180	153	161	143	121	170	275	373
Tb927.6.1160	leucine-rich repeat protein (LRRP)	LRRP	3	53	148	103	128	133	119	132	100	118	157	151	203	157	163
Tb927.10.12620	Golvesin-2 vacuolar protein	Lysosome	3	63	157	114	106	161	164	192	126	170	203	157	227	308	402
Tb927.4.1080	V-type ATPase, A subunit, putative	Lysosome	3	47	185	189	191	201	202	131	152	149	221	318	213	79	198
Tb927.10.2270	vacuolar protein sorting-associated protein 35, putative	Lysosome	3	53	163	117	130	101	99	138	84	140	190	199	263	239	337
Tb927.11.11690	Vacuolar proton pump subunit B, putative	Lysosome	3	67	153	186	203	146	140	139	98	121	185	272	207	139	219
Tb927.11.1470	65 kDa invariant surface glycoprotein (ISG65)	Membrane.protein	3	50	79	196	179	219	160	126	229	123	116	155	165	251	174
Tb927.11.7410	MSP-A, putative	Membrane.protein	3	73	80	207	213	154	137	196	166	147	137	244	220	190	349
Tb927.5.440	trans sialidase, putative	Membrane.protein	3	96	55	78	78	45	76	138	108	347	302	129	372	296	219
Tb927.11.11410	trans-sialidase, putative	Membrane.protein	3	110	84	124	154	83	102	151	121	286	229	166	192	88	216
Tb927.9.9660	ATOM40	Mito.biogenesis	3	146	111	101	106	133	132	149	163	185	190	84	126	239	163
Tb927.11.11460	ATOM69 - POMP9	Mito.biogenesis	3	30	71	98	102	155	124	145	125	195	224	154	255	166	231
Tb927.11.6900	DNA repair and recombination helicase protein PIF2	Mito.DNA	3	70	136	142	139	180	190	187	117	261	238	184	210	160	251
Tb927.7.3990	mitochondrial DNA polymerase I protein C (TbPOL1C)	Mito.DNA	3	86	121	171	181	132	176	126	64	310	282	323	236	103	308
Tb927.1.4010	TbPRI2, primase 2, kDNA replication	Mito.DNA	3	126	90	80	81	58	129	121	69	128	134	128	180	145	506
Tb927.10.9440	NADH dehydrogenase (54 NDH2) in TAO/G3PDH complex	Mito.e.transport	3	53	58	104	114	101	111	89	80	188	214	140	188	88	237
Tb927.7.5470	POMP36	Mito.membrane	3	83	152	175	158	182	151	160	161	147	166	128	191	60	198
Tb927.7.7210	POMP37	Mito.membrane	3	126	53	76	71	131	110	128	135	191	206	98	270	332	148
Tb927.1.3950	D-alanine aminotransferase (ALAT)	Mito.pathway	3	110	127	189	179	137	143	110	79	181	194	160	253	115	361
Tb927.10.7570	dihydrolipoamide acetyltransferase E2 subunit, putative	Mito.pathway	3	143	53	122	118	186	139	120	151	360	405	179	339	193	65
Tb927.11.6830	Domain of unknown function(DUF2779), putative	Mito.pathway	3	103	84	79	90	117	138	138	108	129	146	167	184	236	234
Tb927.8.6800	hypothetical protein, conserved	Mito.pathway	3	163	241	73	64	55	80	140	94	70	93	131	99	1000	618
Tb927.10.1930	hypothetical protein, conserved	Mito.pathway	3	239	94	158	174	131	169	203	186	177	149	130	154	299	213
Tb927.8.5220	hypothetical protein, conserved	Mito.pathway	3	43	62	71	72	88	113	179	84	151	154	152	203	166	411
Tb927.8.1770	hypothetical protein, conserved	Mito.pathway	3	37	131	102	94	151	161	86	61	208	257	119	205	193	278
Tb927.10.8610	hypothetical protein, conserved	Mito.pathway	3	213	127	131	126	141	159	261	175	149	151	155	212	136	254
Tb927.4.2580	hypothetical protein, conserved	Mito.pathway	3	76	120	129	135	140	117	154	101	175	184	170	200	411	68
Tb927.3.4030	hypothetical protein, conserved	Mito.pathway	3	50	71	85	82	118	156	177	122	196	208	193	335	248	325
Tb927.7.2390	hypothetical protein, conserved	Mito.pathway	3	93	106	102	111	80	111	113	97	130	119	162	121	317	204
Tb927.9.9310	hypothetical protein, conserved	Mito.pathway	3	96	82	123	121	154	153	145	156	182	195	208	312	263	148
Tb927.5.2930	Mitochondrial ATP synthase subunit, putative	Mito.pathway	3	63	179	78	72	198	158	125	171	151	204	94	179	136	121
Tb927.4.3020	ATP-dependent DEAH-box RNA helicase, putative	Mito.RNA	3	83	88	89	96	128	155	190	108	213	230	157	270	399	103
Tb927.10.3570	KREX2	Mito.RNA	3	113	89	129	121	102	91	161	136	154	178	192	191	166	195
Tb927.11.7900	mitochondrial RNA binding protein 16 (RBP16)	Mito.RNA	3	130	84	135	133	134	120	80	116	232	234	97	201	329	293
Tb11.02.5390	mRNA processing protein, putative	Mito.RNA	3	106	82	179	182	210	164	165	153	209	224	193	168	199	121
Tb927.2.3800	mRNA processing protein, putative GAP1 MRB complex protein	Mito.RNA	3	126	196	123	122	141	137	111	153	181	208	158	184	130	213
Tb927.11.7218	Pentratricopeptide repeat protein, component of mitochondrial complex containing the MERS1 NUDIX hydrolase	Mito.RNA	3	63	80	119	119	118	115	139	123	183	190	169	168	251	210
Tb927.4.2720	ATP dependent DEAD-box helicase (RH)	Mito.translation	3	103	113	156	133	127	131	144	117	204	189	169	179	136	166
Tb927.2.4400	Mitchondrial SSU ribosomal protein	Mito.translation	3	40	67	95	90	111	113	97	85	218	247	150	202	160	121
Tb927.1.2990	PPR2	Mito.translation	3	90	117	99	98	149	144	145	124	167	212	191	247	151	370
Tb927.10.13200	PPR4	Mito.translation	3	67	93	162	161	146	130	175	158	132	142	144	133	181	491
Tb927.11.5060	RSM22	Mito.translation	3	209	99	110	114	139	173	241	165	223	220	163	244	139	183
Tb927.9.10310	mitochondrial carrier protein, MCP11	Mito.transport	3	57	157	206	242	89	93	98	72	175	221	211	192	166	219
Tb927.11.2370	MEX67	Nuclear.transport	3	57	143	98	93	150	164	66	73	274	211	205	222	145	59
Tb927.10.7680	TBC-RootA likely Ran-GAP	Nuclear.transport	3	83	142	167	165	208	179	173	134	181	250	212	140	348	101
Tb927.11.15990	TbNup109 Outer ring	Nuclear.transport	3	20	75	88	90	96	110	130	79	204	178	217	242	106	322
Tb927.11.330	TbNup110 Basket	Nuclear.transport	3	150	129	116	119	156	198	215	161	160	179	227	222	109	201
Tb927.11.9780	TbNup119 Outer-inner connect	Nuclear.transport	3	156	71	202	207	105	114	118	108	224	190	213	161	166	106
Tb927.9.14240	TbNup82 Outer ring	Nuclear.transport	3	239	98	166	162	128	141	198	169	175	144	175	168	203	157
Tb927.10.7060	TbNup96 Inner ring	Nuclear.transport	3	50	121	108	104	116	140	177	127	164	181	189	201	48	222
Tb927.2.2240	tRNA exportin, putative,exportin-T, putative (25N14.145)	Nuclear.transport	3	110	77	194	172	113	132	134	130	287	221	178	176	145	266
Tb927.10.10810	adenosine deaminase-like protein	Nucleotides	3	209	42	69	72	79	122	177	124	84	86	85	191	302	328
Tb927.10.3490	kinetoplastid-specific dual specificity phosphatase, putative	Phosphatase	3	33	129	156	140	218	174	176	247	244	278	141	353	269	115
Tb927.5.3620	kinetoplastid-specific dual specificity phosphatase, putative	Phosphatase	3	67	205	146	139	214	200	57	89	173	234	285	131	103	148
Tb927.11.11740	membrane-bound acid phosphatase, putative	Phosphatase	3	156	64	137	143	65	75	161	136	493	380	133	281	387	118
Tb927.11.3030	phosphoribosylpyrophosphate synthetase, putative (PRS)	PPP	3	120	113	164	170	156	123	127	116	239	201	142	198	145	328
Tb927.11.1020	ribokinase, putative	PPP	3	73	154	226	259	176	142	165	132	146	219	227	194	94	245
Tb927.8.6170	transketolase, putative (TK)	PPP	3	90	53	91	86	150	96	134	161	641	455	122	366	456	92
Tb927.10.13560	Mevalonate-diphosphate decarboxylase	Prenylation	3	86	97	125	114	182	133	140	120	176	208	97	199	260	228
Tb927.9.6430	Rab geranylgeranyl transferase component A, putative	Prenylation	3	136	70	164	163	116	124	168	131	162	181	165	222	559	319
Tb927.3.2090	aminopeptidase P1, putative,metallo-peptidase, Clan MG, Family M24	Protease	3	110	48	128	127	73	80	86	93	166	164	197	203	311	183
Tb927.11.6590	aminopeptidase, putative,metallo-peptidase, Clan MF, Family M17	Protease	3	30	88	138	137	184	120	121	105	159	240	216	354	345	352
Tb927.10.14790	aminopeptidase, putative,metallo-peptidase, Clan MG, Family M24	Protease	3	76	202	120	122	151	126	136	149	284	345	332	296	181	177
Tb927.9.7540	calpain-like cysteine peptidase, putative,cysteine peptidase, Clan CA, family C2, putative	Protease	3	50	255	177	179	169	198	178	136	144	184	205	195	160	346
Tb927.4.3940	calpain-like cysteine peptidase, putative,cysteine peptidase, Clan CA, family C2, putative (TbCALP2)	Protease	3	67	57	88	85	168	107	146	185	237	185	92	318	680	169
Tb927.11.4640	calpain-like protein, putative	Protease	3	63	145	148	141	195	143	165	165	147	141	145	144	94	180
Tb927.8.3060	cytosolic leucyl aminopeptidase, putative,metallo-peptidase, Clan MF, Family M17	Protease	3	203	98	114	121	96	115	150	133	216	265	163	185	363	109
Tb927.10.12260	cytosolic nonspecific dipeptidase, putative,peptidase (M20/M25/M40 family), putative	Protease	3	136	81	78	71	242	99	156	197	459	398	49	298	465	145
Tb927.10.1420	metallo-peptidase, Clan MG, Family M24 (MetAP2)	Protease	3	40	129	73	69	152	136	115	124	173	211	135	238	190	180
Tb927.5.1870	metalloprotease, putative	Protease	3	146	127	98	99	146	183	163	184	129	111	171	209	257	166
Tb927.11.12850	oligopeptidase b (OPB)	Protease	3	86	86	122	127	145	174	177	145	225	350	206	299	181	124
Tb927.6.400	peptidase M20/M25/M40, putative	Protease	3	63	242	199	195	243	147	114	137	105	160	205	123	260	77
Tb927.8.1860	pitrilysin-like metalloprotease	Protease	3	116	112	178	171	144	117	176	137	218	243	243	226	139	254
Tb927.10.8020	prolyl endopeptidase (POP)	Protease	3	33	135	145	127	127	121	129	112	122	272	271	252	142	92
Tb927.9.1500	NEK15 protein kinase	Protein.kinase	3	163	95	151	156	166	168	216	275	119	101	167	163	190	396
Tb927.3.3190	NEK7 protein kinase	Protein.kinase	3	47	318	133	128	253	216	86	94	113	213	243	241	275	248
Tb927.5.2820	NEK9 protein kinase	Protein.kinase	3	83	107	143	134	139	161	120	119	160	149	113	199	190	166
Tb927.11.4610	protein kinase A regulatory subunit (PKA-R)	Protein.kinase	3	30	323	147	162	157	166	45	43	130	326	522	229	305	834
Tb927.9.2240	protein kinase, putative	Protein.kinase	3	47	89	87	82	76	97	159	117	129	134	136	130	387	293
Tb927.11.790	protein kinase, putative	Protein.kinase	3	200	64	133	133	113	114	134	171	123	122	124	159	411	136
Tb927.9.12400	protein kinase, putative	Protein.kinase	3	93	94	130	132	126	159	150	131	254	182	197	193	130	248
Tb927.7.6680	protein kinase, putative	Protein.kinase	3	57	179	138	149	187	187	111	87	274	288	203	276	236	352
Tb927.11.7010	protein kinase, putative	Protein.kinase	3	37	135	119	120	150	171	35	79	156	181	207	158	85	172
Tb927.10.1460	protein kinase, putative	Protein.kinase	3	67	116	159	149	89	121	198	125	122	148	199	157	206	231
Tb927.8.1100	protein kinase, putative	Protein.kinase	3	63	158	132	130	192	204	137	122	157	199	205	322	332	346
Tb927.10.10350	protein kinase, putative	Protein.kinase	3	143	77	120	129	82	92	88	66	120	127	131	136	181	325
Tb927.10.3900	protein kinase, putative	Protein.kinase	3	126	124	175	170	161	177	119	97	161	170	233	176	118	163
Tb927.6.4970	serine/arginine-rich protein specific kinase SRPK, putative	Protein.kinase	3	47	330	96	97	135	137	158	76	167	214	215	153	154	195
Tb927.3.2690	serine/threonine-protein kinase, putative,protein kinase, putative	Protein.kinase	3	57	80	124	124	136	175	195	152	203	210	203	285	227	228
Tb927.10.11450	TFIIF-stimulated CTD phosphatase, putative	Protein.phosphatase	3	60	103	103	101	120	144	118	94	103	122	209	194	311	352
Tb927.3.4940	5-histidylcysteine sulfoxide synthase, 1st step ovothiol s/s	Redox	3	166	71	198	204	114	121	157	142	171	163	178	142	260	112
Tb927.3.3940	DRBD11	RNA.binding	3	86	49	71	63	116	130	34	24	282	307	296	261	326	284
Tb927.10.4430	PUF1	RNA.binding	3	33	61	57	56	142	126	54	64	219	286	369	428	523	331
Tb927.11.10810	PUF11	RNA.binding	3	60	103	125	103	140	177	144	137	109	117	627	161	30	831
Tb927.10.12660	PUF2	RNA.binding	3	80	112	141	151	134	214	103	77	206	283	422	282	109	245
Tb927.6.820	PUF4	RNA.binding	3	53	121	124	127	144	160	72	80	239	246	300	245	145	426
Tb927.9.4560	RBP32	RNA.binding	3	37	73	64	70	95	106	113	84	117	152	200	256	299	260
Tb927.5.1580	ZC3H13	RNA.binding	3	33	107	122	129	139	112	154	151	113	117	148	164	305	154
Tb927.7.2140	ZC3H18	RNA.binding	3	86	178	129	115	191	148	33	42	230	226	281	192	136	169
Tb927.7.2670	ZC3H21	RNA.binding	3	23	79	117	104	192	163	131	123	273	210	138	302	387	429
Tb927.7.2680	ZC3H22	RNA.binding	3	40	89	92	81	120	136	144	122	329	317	173	249	230	278
Tb927.9.9450	ZC3H28	RNA.binding	3	170	75	128	129	132	121	82	68	214	274	266	307	257	166
Tb927.10.12740	ZC3H35	RNA.binding	3	86	70	94	98	155	128	71	115	211	280	111	169	184	112
Tb927.10.10850	AGO1	RNA.degradation	3	76	152	103	91	113	120	125	101	132	141	180	214	650	136
Tb927.10.8720	NOT10	RNA.degradation	3	53	104	84	78	143	115	73	68	167	199	178	190	160	266
Tb927.10.10730	RNA Interference Factor 5 (RIF5)	RNA.degradation	3	203	75	131	134	92	161	165	112	193	204	251	247	196	207
Tb927.8.2810	XRNC	RNA.degradation	3	130	89	118	110	89	112	173	131	137	140	170	195	417	414
Tb927.10.6630	ATP-dependent DEAD/H RNA helicase similar to DBP1 or HEL64	RNA.helicase	3	23	124	90	82	145	109	140	91	209	322	148	215	48	133
Tb927.4.3890	ATP-dependent DEAD/H RNA helicase, weak match to HsDDX39 (translation of structured mRNAs) no clear yeast homologue	RNA.helicase	3	60	202	100	102	181	171	179	118	181	229	270	224	124	112
Tb927.5.3600	ATP-dependent DEAD/H RNA helicase, putative Prp5, splicing?	RNA.processing	3	103	224	104	129	218	227	187	200	156	149	180	173	284	228
Tb927.5.2060	cell division control protein CDC5f, part of PRP19 complex	RNA.processing	3	106	58	90	84	95	113	196	145	95	157	139	180	278	242
Tb927.10.9660	CRN/SYF3 part of splicing PRP19 complex, putative	RNA.processing	3	90	118	140	131	127	110	175	145	130	131	103	167	275	201
Tb927.2.3880	HNRNPH/F	RNA.processing	3	67	71	88	87	103	100	22	18	168	267	316	221	260	340
Tb927.10.7280	pre-mRNA splicing factor ATP-dependent RNA helicase, putative	RNA.processing	3	67	106	111	111	110	113	182	119	179	176	161	255	212	65
Tb927.10.3500	RBSR4 = U2AF65	RNA.processing	3	113	73	123	113	156	136	140	158	195	166	194	231	181	278
Tb927.11.11850	splicing factor 3B subunit 1, SF3b(SAP)155	RNA.processing	3	57	95	150	148	119	162	242	157	203	216	200	237	323	195
Tb927.2.4710	TRRM1	RNA.processing	3	70	242	77	74	127	130	119	81	212	282	261	271	435	517
Tb927.11.15430	U5 small nuclear ribonucleoprotein U5-116K, putative	RNA.processing	3	106	116	145	126	169	174	231	159	167	167	182	246	227	299
Tb927.11.15690	U5 snRNP-associated 102 kDa protein,U5-102K putative	RNA.processing	3	23	79	132	123	123	155	196	148	149	146	176	189	278	310
Tb927.9.12450	class I transcription factor A, subunit 2 (CITFA-2)	RNA.synthesis	3	96	88	132	133	114	96	118	143	99	85	143	112	248	337
Tb927.4.2640	In MCM-BP TAP	RNA.synthesis	3	40	167	122	126	147	174	158	115	142	163	202	282	351	346
Tb927.10.15170	NRG1, nucleolar regulator of GPEET expression	RNA.synthesis	3	53	94	125	124	176	133	154	105	265	210	141	220	320	109
Tb927.4.2630	ATP-dependent DEAD/H RNA helicase, putative Dbp10, ribosome biogenesis?	rRNA.tRNA.process	3	80	95	88	85	163	109	115	114	212	194	137	268	320	80
Tb927.10.9780	ATP-dependent DEAD/H RNA helicase, putative Mak5, ribosome biogenesis?	rRNA.tRNA.process	3	80	112	70	65	138	134	146	108	158	180	127	171	251	160
Tb927.11.6790	BOP1/Erb1p	rRNA.tRNA.process	3	50	95	97	91	225	131	125	120	237	291	187	266	299	62
Tb927.8.1090	NPAPL or ncPAP1	rRNA.tRNA.process	3	67	79	117	110	137	131	142	106	142	161	194	212	203	95
Tb927.8.3750	nucleolar protein (Nop56 homologue)	rRNA.tRNA.process	3	67	130	103	90	256	183	120	162	254	332	223	341	190	319
Tb927.9.5320	nucleolar RNA binding protein, putative (28G16.220)	rRNA.tRNA.process	3	70	115	125	110	129	76	99	98	234	242	143	239	366	228
Tb927.5.4420	nucleolar RNA helicase 2 human, DDX50 Mouse	rRNA.tRNA.process	3	83	113	84	91	146	121	147	120	262	264	190	219	79	266
Tb927.3.2470	PUF8	rRNA.tRNA.process	3	40	167	143	132	249	245	148	159	187	259	138	139	190	118
Tb927.9.7150	RNA pseudouridylate synthase protein, putative	rRNA.tRNA.process	3	67	71	125	137	121	131	163	145	186	191	169	214	199	234
Tb927.11.3070	RRB1 homologue, involved in early stages of ribosome biogenesis.	rRNA.tRNA.process	3	70	118	70	73	82	87	123	101	151	162	92	185	323	207
Tb927.2.4550	SPB1 rRNA methyltransferase	rRNA.tRNA.process	3	93	115	95	101	134	142	150	101	230	218	140	253	227	145
Tb927.11.6870	14-3-3 protein	Signalling	3	50	324	82	72	294	211	20	53	125	219	271	178	172	127
Tb927.10.7110	Inositol-3-phosphate synthase	Signalling	3	57	154	118	127	246	208	170	217	212	201	143	192	206	109
Tb927.10.4770	phosphatidylinositol-4-phosphate 5-kinase, putative	Signalling	3	27	120	150	145	145	108	89	96	144	158	203	173	66	290
Tb927.3.1550	Rab3 GTPase-activating protein catalytic subunit, putative	Signalling	3	93	106	231	233	197	164	109	128	192	204	254	140	175	133
Tb927.9.4370	TBC-G likely GAP	Signalling	3	53	94	161	160	121	161	213	140	197	274	279	268	251	198
Tb927.7.5230	lanosterol synthase	Sterols	3	50	71	222	198	115	131	141	123	202	210	290	227	293	305
Tb927.9.11050	4E-IP, 4E-interacting protein, putative	Translation	3	20	121	101	84	218	140	20	44	263	367	249	452	266	535
Tb927.11.13250	eIF-2-gamma	Translation	3	37	158	82	72	149	140	109	111	163	206	210	204	109	109
Tb927.7.6090	eIF3a	Translation	3	60	225	81	78	239	169	75	124	278	350	310	325	284	222
Tb927.9.5460	eIF4G2	Translation	3	116	108	162	156	140	160	151	101	199	233	299	248	278	109
Tb927.8.4820	eIF4G3	Translation	3	106	77	106	99	112	104	152	119	288	305	177	336	459	248
Tb927.11.10560	eIF4G4	Translation	3	83	80	99	95	119	134	75	65	231	270	222	270	293	201
Tb927.10.2770	eIF5	Translation	3	47	88	135	140	143	134	115	132	194	191	160	166	320	151
Tb927.11.6160	ERF3 eukaryotic release factor 3, putative	Translation	3	30	99	104	104	177	143	123	132	182	269	181	215	305	154
Tb927.11.14590	G5-IP eIF4G5 interacting protein	Translation	3	83	152	120	108	117	114	86	76	213	234	340	177	139	65
Tb927.2.3620	GTP-binding elongation factor Tu family, putative	Translation	3	80	116	106	108	110	98	109	74	163	171	153	200	166	115
Tb927.10.2960	GTP-binding protein, putative,elongation factor, putative	Translation	3	183	108	119	112	129	166	191	190	177	174	155	166	121	204
Tb927.2.3780	IF2 translation initiation factor IF-2, putative	Translation	3	73	131	84	92	183	158	82	79	292	378	212	267	106	260
Tb927.11.13060	TAE2 translation-associated element 2, putative	Translation	3	93	88	110	104	118	132	171	114	201	272	199	315	230	240
Tb927.11.9640	glycyl-tRNA synthetase, putative	Translation.tRNA	3	63	115	142	132	179	129	114	132	178	231	229	238	136	352
Tb927.8.1600	lysyl-tRNA synthetase, putative	Translation.tRNA	3	33	355	130	127	247	160	103	85	165	318	252	172	73	121
Tb927.10.1500	methionyl-tRNA synthetase, putative (MetRS)	Translation.tRNA	3	76	115	101	107	151	127	59	81	296	332	272	278	57	89
Tb927.5.1090	threonyl-tRNA synthetase, putative	Translation.tRNA	3	93	118	203	199	99	110	162	101	196	280	337	305	378	98
Tb927.7.3620	tyrosyl-tRNA synthetase, putative	Translation.tRNA	3	53	270	167	166	182	153	189	176	163	202	121	119	151	139
Tb927.10.15530	ABC transport system ATP-binding protein, putative	Transporter	3	37	108	95	98	155	103	115	120	234	200	133	205	97	151
Tb927.9.6310	ABC transporter, putative	Transporter	3	50	46	107	114	137	110	109	120	329	309	126	185	100	210
Tb927.10.10880	ATP-binding cassette sub-family F member 1, putative (ABCF1)	Transporter	3	113	108	92	85	89	84	88	64	179	176	179	187	184	186
Tb927.3.1290	CUL4 cullin	Ubiquitin.proteasome	3	106	104	203	195	168	161	156	124	189	209	220	198	224	142
Tb927.4.4760	CUL6 cullin	Ubiquitin.proteasome	3	53	122	121	110	174	151	163	156	175	186	169	204	206	95
Tb927.8.6330	hypothetical protein, conserved, similar to yeast Doa1p, 7WD repeats,PFU domain binding to Ubiquitin	Ubiquitin.proteasome	3	47	85	96	87	100	100	85	77	175	187	171	257	272	174
Tb927.9.8400	predicted zinc finger protein, RING finger	Ubiquitin.proteasome	3	73	160	104	101	158	159	202	206	110	121	148	170	302	313
Tb927.10.2210	ubiquitin carboxyl-terminal hydrolase, Clan CA cysteine peptidase, family C12, putative	Ubiquitin.proteasome	3	60	59	62	61	123	107	84	122	265	228	112	285	332	313
Tb927.11.12240	ubiquitin carboxyl-terminal hydrolase, Clan CA cysteine peptidase, family C12, putative	Ubiquitin.proteasome	3	140	99	154	161	147	137	151	148	127	167	235	206	130	124
Tb927.11.5270	ubiquitin carboxyl-terminal hydrolase, Clan CA cysteine peptidase, family C12, putative	Ubiquitin.proteasome	3	43	154	100	102	138	123	119	104	160	199	197	176	127	248
Tb927.5.2400	ubiquitin carboxyl-terminal hydrolase, Clan CA cysteine peptidase, family C12, putative	Ubiquitin.proteasome	3	30	202	120	106	253	218	72	62	220	254	329	242	218	53
Tb927.3.4840	ubiquitin hydrolase, putative,cysteine peptidase, Clan CA, family C19, putative	Ubiquitin.proteasome	3	67	125	117	114	148	146	165	161	139	153	209	188	145	112
Tb927.11.4130	ubiquitin-like protein, putative	Ubiquitin.proteasome	3	57	111	76	61	162	137	169	129	106	142	157	236	124	192
Tb927.4.760	adaptin complex AP1 gamma subunit	Vesicular.transport	3	37	174	133	128	241	189	120	136	175	192	368	263	157	373
Tb927.7.3180	adaptin complex AP1 mu subunit	Vesicular.transport	3	100	163	189	202	188	139	106	126	114	150	243	175	79	169
Tb927.11.14240	CAP116 Clathrin-associated protein	Vesicular.transport	3	50	46	116	120	113	132	154	169	168	124	115	181	166	210
Tb927.10.720	CAP118 Clathrin-associated protein	Vesicular.transport	3	37	62	87	94	66	67	108	51	191	237	210	466	468	574
Tb927.8.5250	coatomer delta subunit, ,delta-COP	Vesicular.transport	3	63	143	61	61	94	101	140	125	97	117	135	267	215	287
Tb927.8.2860	hypothetical protein, conserved, t-snare motif	Vesicular.transport	3	67	158	98	87	180	199	170	182	125	161	225	231	106	272
Tb927.4.3380	MYO1 myosin IB heavy chain, in Tc vacuolar proteome and clathrin-associated	Vesicular.transport	3	76	99	156	173	109	156	177	116	139	175	221	205	133	174
Tb927.7.4940	oligopeptidase B protein, clathrin-associated	Vesicular.transport	3	113	66	171	183	123	135	133	139	259	249	200	218	272	109
Tb927.8.3660	protein transport protein SEC23	Vesicular.transport	3	90	75	172	166	182	141	99	87	229	259	232	309	372	192
Tb927.10.15520	signal recognition particle protein, putative	Vesicular.transport	3	30	153	126	128	202	184	166	154	147	155	117	143	230	151
Tb927.8.8140	small GTP-binding rab protein, putative	Vesicular.transport	3	90	84	140	157	78	110	163	113	101	109	125	165	212	216
Tb927.4.1850	SRP68, putative	Vesicular.transport	3	27	207	126	118	171	118	145	146	134	148	146	203	127	198
Tb927.7.3490	synaptojanin (N-terminal domain), putative	Vesicular.transport	3	83	100	174	172	173	175	177	155	145	161	182	230	178	210
Tb927.10.5820	predicted RanGDP binding protein	Zinc.finger	3	209	134	106	111	138	170	260	178	207	195	191	241	193	160
Tb927.11.16610	zinc-finger of a C2HC-type, putative	Zinc.finger	3	50	125	98	96	148	143	135	134	91	106	130	167	254	296
Tb927.7.7250	Ankyrin repeats (3 copies), putative	ZUnknown	3	73	111	127	122	148	170	152	116	184	240	184	219	209	296
Tb927.5.2800	Beta-lactamase superfamily domain containing protein, putative	ZUnknown	3	196	66	146	127	105	151	169	144	202	199	240	283	236	56
Tb927.4.1480	Beta-lactamase superfamily domain/DNA repair metallo-beta-lactamase, putative	ZUnknown	3	70	67	121	133	88	99	129	94	147	153	254	269	372	331
Tb927.11.2280	BRO1-like domain/ALIX V-shaped domain binding to HIV, putative	ZUnknown	3	30	122	185	171	134	127	167	134	156	180	187	176	236	213
Tb927.10.5260	C2 domain containing protein, putative	ZUnknown	3	90	111	101	112	105	150	154	131	105	98	157	142	187	213
Tb927.7.7290	COG4 transport protein, putative	ZUnknown	3	40	99	80	73	130	123	154	90	139	199	198	203	139	133
Tb927.7.5090	Condensin complex subunit 2, putative	ZUnknown	3	70	144	93	89	144	129	159	103	161	189	200	166	190	130
Tb927.10.15280	Domain of Unknown Function (DUF1042), putative	ZUnknown	3	83	180	142	133	163	203	218	151	155	164	224	168	127	529
Tb927.8.4460	Domain of Unknown Function (DUF1042), putative	ZUnknown	3	116	120	177	171	90	109	221	125	174	175	181	178	175	124
Tb927.10.1310	Domain of unknown function (DUF4042), putative	ZUnknown	3	140	98	126	110	120	129	210	168	145	140	146	182	172	151
Tb927.9.2550	Domain of unknown function (DUF4457), putative	ZUnknown	3	50	115	78	74	113	147	127	82	172	171	137	166	175	293
Tb927.10.10840	Enriched in surface-labeled proteome protein 15 (ESP15)	ZUnknown	3	146	104	143	145	69	84	161	86	106	106	135	160	342	302
Tb927.7.530	FYVE zinc finger, putative	ZUnknown	3	133	93	175	183	102	150	162	98	252	245	253	326	109	201
Tb927.5.1250	GAF domain/TIP41-like family, putative	ZUnknown	3	57	39	88	83	102	93	99	116	177	164	116	198	468	305
Tb927.2.3990	GRIP-related Arf-binding domain containing protein, putative	ZUnknown	3	33	88	65	61	94	124	90	90	143	154	166	194	248	316
Tb927.5.297b	hypothetical protein	ZUnknown	3	103	219	89	87	217	266	74	97	214	188	220	179	218	89
Tb927.2.2090	hypothetical protein	ZUnknown	3	20	147	57	63	164	185	51	64	123	162	248	213	308	293
Tb927.6.860	hypothetical protein	ZUnknown	3	23	64	84	82	119	114	46	75	260	344	192	376	103	411
Tb927.7.7100	hypothetical protein	ZUnknown	3	116	205	110	105	174	190	116	109	188	183	268	236	206	260
Tb927.8.7970	hypothetical protein, brucei-evansi-specific	ZUnknown	3	23	448	165	150	191	175	58	26	61	174	362	178	66	331
Tb927.8.7750	hypothetical protein, conserved	ZUnknown	3	60	109	119	113	93	184	143	102	167	194	260	199	369	423
Tb927.7.6600	hypothetical protein, conserved	ZUnknown	3	17	156	73	77	90	105	88	131	147	94	102	200	465	337
Tb927.11.11010	hypothetical protein, conserved	ZUnknown	3	27	308	103	95	102	140	131	56	61	140	154	221	175	263
Tb927.9.12310	hypothetical protein, conserved	ZUnknown	3	57	93	45	49	113	148	78	79	121	123	170	184	716	242
Tb927.5.1640	hypothetical protein, conserved	ZUnknown	3	67	284	162	146	172	231	229	152	102	125	197	189	160	358
Tb927.6.3880	hypothetical protein, conserved	ZUnknown	3	53	62	108	116	270	130	86	189	253	235	102	247	209	210
Tb927.10.4800	hypothetical protein, conserved	ZUnknown	3	206	109	137	141	121	167	216	238	88	103	87	129	206	266
Tb927.11.1230	hypothetical protein, conserved	ZUnknown	3	67	402	130	124	268	220	93	115	100	107	173	192	145	225
Tb927.4.1390	hypothetical protein, conserved	ZUnknown	3	103	111	119	117	102	171	231	190	157	136	100	253	408	213
Tb927.8.3950	hypothetical protein, conserved	ZUnknown	3	120	111	74	64	98	116	128	71	119	149	156	248	245	316
Tb927.11.13270	hypothetical protein, conserved	ZUnknown	3	40	238	114	106	219	238	107	121	123	187	189	190	127	328
Tb927.11.15120	hypothetical protein, conserved	ZUnknown	3	100	170	103	107	142	215	208	211	129	147	195	188	124	183
Tb927.10.8800	hypothetical protein, conserved	ZUnknown	3	57	166	98	91	165	155	189	153	111	151	168	198	278	124
Tb927.2.5480	hypothetical protein, conserved	ZUnknown	3	33	84	74	61	59	99	204	155	132	97	116	159	387	328
Tb927.8.4400	hypothetical protein, conserved	ZUnknown	3	70	408	183	162	183	184	215	91	127	173	178	153	112	331
Tb927.9.9300	hypothetical protein, conserved	ZUnknown	3	90	72	82	83	150	148	106	99	197	214	148	284	154	163
Tb927.11.14650	hypothetical protein, conserved	ZUnknown	3	106	120	92	87	140	183	247	180	172	178	167	219	354	290
Tb927.2.3020	hypothetical protein, conserved	ZUnknown	3	60	218	125	112	173	208	226	158	139	177	209	254	218	337
Tb927.5.1950	hypothetical protein, conserved	ZUnknown	3	76	125	147	155	189	179	147	152	121	115	168	200	293	163
Tb927.2.5890	hypothetical protein, conserved	ZUnknown	3	96	115	139	143	110	104	125	107	83	99	105	99	329	257
Tb927.11.12320	hypothetical protein, conserved	ZUnknown	3	183	57	124	126	112	86	113	115	515	281	134	359	399	251
Tb927.11.5560	hypothetical protein, conserved	ZUnknown	3	126	127	190	180	175	144	175	203	159	129	141	122	199	198
Tb927.9.3680	hypothetical protein, conserved	ZUnknown	3	53	156	105	95	127	168	180	125	184	208	231	354	278	449
Tb927.5.1900	hypothetical protein, conserved	ZUnknown	3	60	170	75	71	110	125	105	70	110	141	133	233	272	284
Tb927.10.14480	hypothetical protein, conserved	ZUnknown	3	63	107	132	121	123	118	186	133	241	292	233	336	317	322
Tb927.8.7800	hypothetical protein, conserved	ZUnknown	3	67	82	80	76	124	192	176	137	112	107	138	261	453	387
Tb927.1.3270	hypothetical protein, conserved	ZUnknown	3	67	139	119	105	176	231	258	221	125	154	156	149	148	177
Tb927.9.7520	hypothetical protein, conserved	ZUnknown	3	27	238	150	137	210	165	45	81	153	249	285	282	148	438
Tb927.2.4780	hypothetical protein, conserved	ZUnknown	3	20	124	83	79	146	144	125	109	112	168	200	185	63	334
Tb927.6.660	hypothetical protein, conserved	ZUnknown	3	20	55	104	101	82	101	131	119	160	168	172	260	311	278
Tb927.7.560	hypothetical protein, conserved	ZUnknown	3	140	89	140	143	122	140	132	160	150	144	112	126	348	163
Tb927.7.3230	hypothetical protein, conserved	ZUnknown	3	47	67	77	71	73	124	172	125	115	137	140	194	317	124
Tb927.11.10210	hypothetical protein, conserved	ZUnknown	3	57	109	96	106	113	144	126	92	132	136	184	188	181	287
Tb927.11.9250	hypothetical protein, conserved	ZUnknown	3	173	124	240	245	112	129	154	134	168	185	185	157	290	124
Tb927.8.5650	hypothetical protein, conserved	ZUnknown	3	90	71	85	73	107	146	134	113	127	115	157	230	190	231
Tb927.9.9220	hypothetical protein, conserved	ZUnknown	3	67	63	146	141	132	116	118	144	174	137	136	161	342	219
Tb927.10.11780	hypothetical protein, conserved	ZUnknown	3	63	223	117	112	160	196	110	74	132	216	294	245	175	373
Tb927.9.1980	hypothetical protein, conserved	ZUnknown	3	80	94	87	90	115	135	144	116	151	159	139	187	154	157
Tb927.10.10100	hypothetical protein, conserved	ZUnknown	3	73	145	172	178	133	143	246	164	150	141	146	160	175	195
Tb927.5.1180	hypothetical protein, conserved	ZUnknown	3	76	148	75	65	121	145	206	186	144	142	163	222	203	189
Tb927.10.13260	hypothetical protein, conserved	ZUnknown	3	80	63	143	139	117	139	148	149	186	212	279	244	435	387
Tb927.7.7050	hypothetical protein, conserved	ZUnknown	3	53	73	67	56	149	147	147	127	242	235	154	351	299	169
Tb927.10.11340	hypothetical protein, conserved	ZUnknown	3	113	118	85	84	121	171	134	73	193	237	226	321	269	269
Tb927.7.1220	hypothetical protein, conserved	ZUnknown	3	30	77	59	63	87	135	127	93	123	121	149	269	360	272
Tb927.8.5160	hypothetical protein, conserved	ZUnknown	3	67	98	124	115	133	167	205	161	288	231	155	179	236	38
Tb927.11.16330	hypothetical protein, conserved	ZUnknown	3	73	79	129	121	129	115	140	123	205	193	186	194	142	234
Tb927.7.5190	hypothetical protein, conserved	ZUnknown	3	67	88	115	117	81	115	145	123	144	169	133	202	357	160
Tb927.9.4530	hypothetical protein, conserved	ZUnknown	3	23	70	91	89	102	131	150	112	194	179	197	238	166	139
Tb927.4.4480	hypothetical protein, conserved	ZUnknown	3	63	136	121	117	110	136	165	109	177	202	229	291	181	308
Tb927.7.5050	hypothetical protein, conserved	ZUnknown	3	30	149	126	118	187	166	194	115	171	263	259	252	221	316
Tb927.4.1530	hypothetical protein, conserved	ZUnknown	3	76	91	99	100	103	127	162	115	198	222	134	221	375	343
Tb927.9.6410	hypothetical protein, conserved	ZUnknown	3	80	75	99	94	114	124	155	96	145	138	146	164	196	231
Tb927.7.650	hypothetical protein, conserved	ZUnknown	3	73	99	80	84	118	133	158	145	193	210	134	216	351	83
Tb927.11.16460	hypothetical protein, conserved	ZUnknown	3	37	106	112	111	144	143	131	135	191	173	105	192	133	160
Tb927.8.1540	hypothetical protein, conserved	ZUnknown	3	60	122	178	160	136	199	220	151	131	180	177	145	209	74
Tb927.9.2730	hypothetical protein, conserved	ZUnknown	3	103	117	124	118	129	145	152	98	216	251	167	309	166	234
Tb927.7.4150	hypothetical protein, conserved	ZUnknown	3	110	134	176	155	140	160	162	137	237	281	260	252	178	160
Tb927.8.4160	hypothetical protein, conserved	ZUnknown	3	63	100	176	178	143	137	164	124	233	200	247	303	187	497
Tb927.5.1320	hypothetical protein, conserved	ZUnknown	3	116	91	225	214	164	176	176	192	144	149	124	166	124	263
Tb927.11.15940	hypothetical protein, conserved	ZUnknown	3	153	97	143	158	135	141	196	165	228	220	144	230	142	275
Tb927.7.3850	hypothetical protein, conserved	ZUnknown	3	100	68	132	121	84	113	196	134	161	155	210	191	215	237
Tb927.8.2390	hypothetical protein, conserved	ZUnknown	3	50	104	150	153	145	152	171	75	219	241	267	238	287	142
Tb927.5.710	hypothetical protein, conserved	ZUnknown	3	200	89	142	137	137	148	200	157	141	147	177	131	169	216
Tb927.3.980	hypothetical protein, conserved	ZUnknown	3	43	79	141	144	78	78	89	70	124	121	127	139	293	290
Tb927.11.10610	hypothetical protein, conserved	ZUnknown	3	93	95	248	234	161	172	105	132	193	175	240	156	281	240
Tb927.3.1350	hypothetical protein, conserved	ZUnknown	3	223	91	125	113	155	147	219	222	214	199	127	202	193	213
Tb927.10.11420	hypothetical protein, conserved	ZUnknown	3	213	103	160	155	111	122	181	170	143	120	130	125	212	373
Tb927.11.3410	hypothetical protein, conserved	ZUnknown	3	106	71	101	103	125	154	173	111	163	157	146	190	284	160
Tb927.3.5290	hypothetical protein, conserved	ZUnknown	3	73	91	78	73	98	141	171	112	128	128	128	155	236	172
Tb927.5.1010	hypothetical protein, conserved	ZUnknown	3	53	82	132	127	95	113	123	70	143	172	213	223	236	189
Tb927.11.1040	hypothetical protein, conserved	ZUnknown	3	136	80	127	102	66	74	102	99	157	115	159	150	354	180
Tb927.7.3040	hypothetical protein, conserved	ZUnknown	3	73	100	121	119	122	164	132	145	251	207	196	248	254	139
Tb927.7.5750	hypothetical protein, conserved	ZUnknown	3	126	99	191	179	120	133	179	137	165	172	202	137	181	222
Tb927.7.2150	hypothetical protein, conserved	ZUnknown	3	80	122	150	152	179	216	116	77	222	269	184	268	151	160
Tb927.3.4120	hypothetical protein, conserved	ZUnknown	3	136	104	119	120	120	156	190	156	135	140	116	193	136	180
Tb927.8.3080	hypothetical protein, conserved	ZUnknown	3	160	62	92	84	62	127	202	121	130	118	123	245	381	503
Tb927.7.2560	hypothetical protein, conserved	ZUnknown	3	126	91	159	170	101	116	165	148	165	142	206	192	245	278
Tb927.9.15070	hypothetical protein, conserved	ZUnknown	3	73	136	162	152	135	150	198	125	116	131	243	163	187	80
Tb927.10.12910	hypothetical protein, conserved	ZUnknown	3	76	99	156	153	128	174	179	169	189	173	144	232	248	189
Tb927.11.12390	hypothetical protein, conserved	ZUnknown	3	86	73	98	94	70	87	144	56	149	148	117	206	230	186
Tb927.3.2070	hypothetical protein, conserved	ZUnknown	3	96	106	179	158	146	193	228	160	214	208	188	167	363	148
Tb927.4.4560	hypothetical protein, conserved	ZUnknown	3	133	107	150	148	126	146	189	140	190	166	170	242	190	198
Tb927.8.790	hypothetical protein, conserved	ZUnknown	3	63	91	155	153	139	165	142	84	174	191	283	232	48	358
Tb927.10.12520	hypothetical protein, conserved	ZUnknown	3	123	167	155	162	207	162	99	122	207	195	150	162	257	53
Tb927.9.12070	hypothetical protein, conserved	ZUnknown	3	90	147	165	166	162	130	161	92	252	240	280	175	178	198
Tb927.4.4550	hypothetical protein, conserved	ZUnknown	3	93	70	90	90	112	145	115	86	345	342	129	362	130	186
Tb927.7.1150	hypothetical protein, conserved	ZUnknown	3	47	68	92	100	58	79	121	63	170	165	132	281	372	308
Tb927.8.1280	hypothetical protein, conserved	ZUnknown	3	37	77	115	118	119	141	67	57	182	223	265	285	133	458
Tb927.7.6760	hypothetical protein, conserved	ZUnknown	3	116	93	134	131	99	133	214	128	188	186	162	203	311	160
Tb927.2.5820	hypothetical protein, conserved	ZUnknown	3	190	118	140	144	139	157	196	189	157	148	175	159	187	216
Tb927.11.2820	hypothetical protein, conserved	ZUnknown	3	96	117	123	111	129	143	103	111	176	185	242	217	187	322
Tb927.3.1320	hypothetical protein, conserved	ZUnknown	3	90	86	169	173	126	136	120	73	242	267	285	242	142	213
Tb927.9.9640	hypothetical protein, conserved, 2 prefoldin domains, resemblance to myosin	ZUnknown	3	30	358	85	85	242	194	96	132	149	193	303	320	453	237
Tb927.11.6420	hypothetical protein, conserved, ARM repeats	ZUnknown	3	40	145	145	134	180	199	210	155	230	272	222	271	242	118
Tb927.6.2210	hypothetical protein, conserved, copurifies with ZC3H32 and 4E-IP	ZUnknown	3	60	100	184	177	151	172	212	172	198	228	157	166	157	145
Tb927.7.6410	hypothetical protein, conserved, dsRNA binding domain	ZUnknown	3	80	71	163	158	109	141	169	127	205	185	203	205	275	254
Tb927.11.3510	hypothetical protein, conserved, in MCM-BP-TAP	ZUnknown	3	60	81	102	96	136	161	164	152	150	148	185	299	375	523
Tb927.4.3970	hypothetical protein, conserved, kinetoplastid-specific	ZUnknown	3	73	156	200	212	185	156	198	175	232	132	116	229	196	154
Tb927.4.2990	hypothetical protein, conserved, mono ntd cyclase domains at Cter	ZUnknown	3	50	130	144	150	167	148	176	119	180	187	253	228	199	231
Tb927.7.6340	hypothetical protein, conserved, no clear yeast or human matches	ZUnknown	3	83	104	92	88	244	203	131	147	186	332	130	366	199	68
Tb927.4.4580	hypothetical protein, conserved, no clear yeast or human matches	ZUnknown	3	27	143	129	120	143	184	59	46	124	200	568	289	345	512
Tb927.11.3440	hypothetical protein, conserved, no domains	ZUnknown	3	50	88	85	72	78	95	116	98	140	174	160	271	169	237
Tb927.10.3000	hypothetical protein, conserved, no domains	ZUnknown	3	80	131	151	143	118	153	198	127	177	216	286	287	390	210
Tb927.8.1290	hypothetical protein, conserved, no domains, copurifies with ZC3H32	ZUnknown	3	76	108	83	76	108	127	61	56	202	226	303	507	916	778
Tb927.4.1910	hypothetical protein, conserved, no domains, K-specific	ZUnknown	3	63	77	185	160	209	167	66	112	247	304	195	245	305	177
Tb927.11.4010	hypothetical protein, conserved, no domains, no yeast or human match	ZUnknown	3	96	142	151	145	197	222	208	156	164	199	142	203	145	148
Tb927.3.2050	hypothetical protein, conserved, no domains, poly(Q) tracts, K-specific	ZUnknown	3	23	102	84	77	86	153	145	91	139	164	239	200	97	234
Tb927.10.14700	hypothetical protein, conserved, no human or yeast homologue	ZUnknown	3	90	175	123	113	233	208	169	199	126	161	151	130	260	89
Tb927.10.13800	hypothetical protein, conserved, no yeast or human match	ZUnknown	3	76	97	59	55	109	147	153	98	109	128	75	264	459	654
Tb927.9.8820	hypothetical protein, conserved, no yeast or human match	ZUnknown	3	76	130	139	142	154	168	125	71	214	257	234	221	91	219
Tb927.11.6430	hypothetical protein, conserved, NST1 domain	ZUnknown	3	37	98	49	42	126	136	69	55	186	225	252	429	363	358
Tb927.8.910	hypothetical protein, conserved, Qn domains, PRK14951 domain (DNA polymerase III subunits gamma and tau, E= -3), kinetoplastid specific	ZUnknown	3	23	184	174	156	320	182	22	39	261	295	356	270	242	231
Tb927.8.2430	hypothetical protein, conserved, resemblance to myosin	ZUnknown	3	20	85	86	83	163	156	132	117	132	165	186	297	227	163
Tb927.8.7080	hypothetical protein, conserved, spectrin/polyprotein domains	ZUnknown	3	86	158	83	70	109	164	138	61	136	179	229	225	239	281
Tb927.9.8180	hypothetical protein, conserved, SSF52047 RNI-like	ZUnknown	3	103	363	161	151	115	151	169	134	99	127	232	185	317	346
Tb927.11.7590	hypothetical protein, conserved, trypanosome-specific	ZUnknown	3	140	102	98	101	101	131	176	101	146	147	150	241	435	207
Tb927.11.10120	hypothetical protein, conserved, various yeast/human matches at C-terminus, but no domains.	ZUnknown	3	70	145	79	78	91	118	149	92	105	137	142	180	299	231
Tb927.10.4010	hypothetical protein, conserved, virus attachment domain, C-terminal match to some bacterial proteins	ZUnknown	3	130	99	117	127	102	102	157	149	109	131	155	168	266	308
Tb927.3.2730	hypothetical protein, trypanosoma specific	ZUnknown	3	37	130	95	86	159	214	236	140	190	202	264	351	360	420
Tb927.8.1260	Molybdopterin guanine dinucleotide synthesis protein B, putative	ZUnknown	3	37	81	73	69	69	86	148	74	172	173	125	211	399	169
Tb927.7.6910	MORN repeat-containing protein	ZUnknown	3	40	140	96	88	109	164	204	70	109	179	244	299	420	384
Tb927.5.4060	Nicastrin, putative	ZUnknown	3	110	153	159	152	115	110	233	164	129	159	157	144	326	77
Tb927.2.2950	Nop14-like family, putative	ZUnknown	3	57	108	107	97	151	130	190	151	222	191	128	264	218	192
Tb927.8.5490	Nucleolar protein,Nop52, putative	ZUnknown	3	76	93	82	69	135	150	181	174	160	184	109	225	257	130
Tb927.10.5450	nucleoplasmin-like protein (NLP) (nlp)	ZUnknown	3	53	130	105	109	164	136	104	132	158	177	214	227	290	263
Tb927.11.12640	PH domain containing protein, putative	ZUnknown	3	33	67	106	108	107	115	81	70	125	144	164	266	178	334
Tb927.4.590	PQQ-like domain/Protein of unknown function (DUF1620), putative	ZUnknown	3	113	192	138	125	140	116	103	88	248	258	251	221	139	316
Tb927.11.10480	PQQ-like domain/WD domain, G-beta repeat/Utp21 specific WD40 associated putative domain containing protein, putative	ZUnknown	3	90	73	109	112	118	130	170	158	314	261	164	317	369	275
Tb927.11.4160	predicted C2 domain protein	ZUnknown	3	53	109	156	161	129	145	200	134	224	249	261	204	199	352
Tb927.10.2700	predicted WD40 repeat protein	ZUnknown	3	100	54	89	89	93	105	111	115	177	151	123	227	363	142
Tb927.8.3180	Protein of unknown function (DUF3250), putative	ZUnknown	3	60	93	96	87	113	145	167	159	170	163	150	209	193	177
Tb927.10.11630	PSP1 C-terminal conserved region, putative	ZUnknown	3	47	62	42	47	80	114	82	85	318	291	113	420	387	299
Tb927.7.4500	PX domain containing protein, putative	ZUnknown	3	30	188	163	154	165	158	153	145	130	197	291	303	218	585
Tb927.11.11790	R3H domain containing protein, putative	ZUnknown	3	47	102	99	102	123	109	140	129	126	125	126	156	133	222
Tb927.11.3720	Ring finger domain containing protein, putative	ZUnknown	3	63	109	204	207	160	150	105	92	162	244	237	256	239	213
Tb927.4.4880	RING-variant domain containing protein, putative	ZUnknown	3	53	89	58	58	92	108	94	79	251	365	155	351	233	254
Tb927.8.7580	RING-variant domain containing protein, putative	ZUnknown	3	13	116	89	79	141	162	95	81	128	169	190	253	97	316
Tb927.4.2380	sarcoplasmic reticulum glycoprotein, putative	ZUnknown	3	57	145	163	181	219	157	171	197	129	108	144	146	66	231
Tb927.10.6160	Sec34-like family, putative	ZUnknown	3	86	139	161	167	165	139	196	171	137	142	183	168	239	506
Tb927.4.3410	selenoprotein, putative	ZUnknown	3	180	82	143	141	91	113	214	160	180	159	141	160	184	145
Tb927.8.2710	SET domain containing protein, putative	ZUnknown	3	140	66	107	103	133	120	165	181	167	177	132	168	245	231
Tb927.10.11130	SET domain containing protein, putative	ZUnknown	3	116	162	142	143	128	150	231	166	156	179	160	157	269	166
Tb927.11.3480	Sin-like protein conserved region, putative	ZUnknown	3	90	147	131	125	207	166	196	209	207	191	152	209	145	145
Tb927.8.6360	SPRY domain containing protein, putative	ZUnknown	3	33	122	117	105	147	166	183	154	122	177	199	210	342	189
Tb927.6.4760	T-complex protein 11, putative	ZUnknown	3	156	53	146	143	92	117	109	93	158	184	196	229	154	121
Tb927.5.2520	TPR repeat, putative	ZUnknown	3	110	154	122	120	198	164	234	210	194	176	127	149	106	228
Tb927.10.14560	TPR repeat, putative	ZUnknown	3	116	198	179	175	148	155	213	126	151	145	173	172	366	109
Tb927.1.3910	TPR repeat, putative	ZUnknown	3	33	73	152	131	127	106	128	93	174	205	172	175	215	405
Tb927.2.5150	TPR-repeat protein, putative	ZUnknown	3	50	254	98	104	159	149	115	114	90	116	144	120	172	254
Tb927.6.4520	Tumour suppressor, Mitostatin, putative	ZUnknown	3	33	391	75	60	146	205	181	122	46	73	117	151	118	302
Tb927.11.4210	U-box domain containing protein, putative	ZUnknown	3	47	203	102	98	130	196	100	107	102	131	166	137	245	118
Tb927.11.12940	Uncharacterised protein family (UPF0160), putative	ZUnknown	3	203	142	147	145	140	126	142	148	168	165	136	163	221	103
Tb927.10.8080	Uncharacterized conserved protein (DUF2042), putative	ZUnknown	3	116	124	122	120	197	189	197	208	140	175	165	175	148	177
Tb927.10.3360	Unknown function	ZUnknown	3	40	57	149	149	178	166	177	179	165	134	231	295	459	310
Tb927.10.14330	Utp14 protein, putative	ZUnknown	3	43	160	73	74	179	172	164	137	191	221	195	300	178	98
Tb927.2.2370	Vps51/Vps67, putative	ZUnknown	3	53	112	104	94	97	105	171	101	157	222	244	315	450	588
Tb927.10.7540	VRR-NUC domain containing protein, putative	ZUnknown	3	253	117	141	145	106	134	227	188	186	161	196	193	227	136
Tb927.7.4700	WD domain, G-beta repeat, putative	ZUnknown	3	47	202	105	108	192	208	134	130	106	184	205	200	66	278
Tb927.1.4480	WD repeat and HMG-box DNA-binding protein, putative	ZUnknown	3	83	106	81	87	104	143	185	118	149	136	183	218	393	254
Tb927.10.5170	XPC-binding domain containing protein, putative	ZUnknown	3	63	161	165	150	220	206	106	95	164	251	321	295	181	210
Tb927.9.10340	Polyamine transporter 1 (TbPOT1)	Amino.acid.transport	4	86	71	111	116	66	57	96	83	140	98	42	66	82	0
Tb927.5.1280	alanine racemase, putative	Amino.acids	4	206	53	93	92	83	86	134	145	61	50	41	46	48	139
Tb927.11.5090	aspartate aminotransferase, mitochondrial	Amino.acids	4	50	57	137	125	75	71	83	89	78	67	72	53	109	35
Tb927.10.2750	deoxyhypusine synthase	Amino.acids	4	160	79	101	100	89	103	129	112	115	93	60	70	57	65
Tb927.1.870	deoxyhypusine synthase, putative	Amino.acids	4	83	97	97	107	67	65	92	87	85	99	42	64	118	12
Tb927.7.7040	methylthioadenosine phosphorylase, putative (MTAP)	Amino.acids	4	43	377	97	89	212	202	120	82	58	74	124	59	54	35
Tb927.9.1960	nitrilase, putative	Amino.acids	4	140	41	80	84	78	72	113	163	74	53	29	42	109	98
Tb927.9.12910	selenocysteine lyase	Amino.acids	4	53	115	108	104	90	73	107	106	101	85	83	84	48	59
Tb927.8.1080	Centrin2	Cell.cycle	4	67	152	73	70	77	77	96	56	57	49	53	63	172	62
Tb927.10.8710	Centrin3	Cell.cycle	4	140	94	115	112	75	67	68	66	73	68	64	52	66	24
Tb927.10.7240	KKT14 Kinetochore protein	Cell.cycle	4	103	68	94	87	79	81	109	112	131	106	141	158	42	27
Tb927.8.4810	prohibitin 1 (PHB1)	Cell.cycle	4	346	75	105	108	69	62	131	70	223	168	87	115	48	38
Tb927.3.2290	chaperone protein DNAj, putative	Chaperone	4	110	97	64	67	69	80	129	106	56	62	72	45	160	103
Tb927.11.1010	chaperone protein DNAj, putative	Chaperone	4	126	81	103	115	108	102	129	132	83	77	65	67	42	24
Tb927.9.14180	chaperone protein DNAj, putative	Chaperone	4	153	111	125	117	129	114	136	115	74	82	62	73	160	0
Tb927.7.540	chaperone protein DNAj, putative	Chaperone	4	253	55	101	104	73	92	107	116	145	117	100	70	36	38
Tb927.10.4620	peptidyl-prolyl cis-trans isomerase, putative (PPIase)	Chaperone	4	216	80	61	66	52	82	68	70	69	73	28	62	70	98
Tb927.10.4450	stress-inducible protein STI1-like, putative	Chaperone	4	63	260	99	85	141	143	118	101	42	74	84	78	51	0
Tb927.4.880	TPR-repeat-containing chaperone protein DNAJ, putative	Chaperone	4	80	77	142	142	110	121	147	106	89	113	87	117	157	0
Tb927.8.1920	DOT1A	Chromatin	4	70	97	113	124	81	77	105	122	51	66	47	30	66	30
Tb927.8.5770	Elongator-like Protein 3a ELP3a	Chromatin	4	80	80	144	139	102	95	138	139	135	139	101	130	45	15
Tb927.7.4560	histone acetyltransferase HAT1	Chromatin	4	57	67	119	121	80	90	101	70	103	107	86	70	181	41
Tb927.11.7350	histone H2B variant V (H2BVAR)	Chromatin	4	30	238	115	111	116	95	77	52	43	69	92	20	103	74
Tb927.10.2350	pyruvate dehydrogenase complex E3 binding protein, putative	Citric.acid.cycle	4	123	45	75	72	153	151	78	193	190	179	57	115	66	27
Tb927.9.13100	ankyrin repeat protein, putative	Cytoskeleton	4	336	70	94	82	56	95	105	107	100	59	82	81	24	38
Tb927.4.1170	ankyrin, putative	Cytoskeleton	4	166	104	88	80	105	100	88	111	70	69	87	37	103	12
Tb927.9.10670	Bardet-Biedl syndrome 1 protein homolog (BBS1-like protein 1), putative	Cytoskeleton	4	106	135	145	162	114	107	120	120	95	72	141	77	45	18
Tb927.10.6830	Bardet-Biedl syndrome 4 protein homolog (BBS4-like protein 4), putative	Cytoskeleton	4	136	82	98	105	85	93	121	132	77	62	54	63	82	0
Tb927.10.3140	BBP68	Cytoskeleton	4	113	133	189	168	97	86	162	113	106	113	132	96	100	6
Tb927.5.4440	dynein light chain, putative	Cytoskeleton	4	146	263	145	148	97	105	88	70	53	65	95	26	36	50
Tb927.10.6670	dynein light chain, putative	Cytoskeleton	4	173	233	99	95	108	118	93	89	49	45	72	48	60	15
Tb927.11.3660	dynein light chain, putative,dynein Tctex1 family, putative	Cytoskeleton	4	123	148	153	161	75	93	76	42	58	59	94	39	163	71
Tb927.10.12990	hypothetical protein, conserved,predicted ankyrin repeat family protein	Cytoskeleton	4	93	120	76	78	103	107	140	107	70	65	80	83	130	27
Tb927.2.4530	intraflagellar transport protein IFT43	Cytoskeleton	4	130	131	108	107	97	125	148	158	49	48	70	88	57	92
Tb927.7.5040	KIN-B, kinesin, mitotic spindle mid-zone	Cytoskeleton	4	50	147	126	118	117	123	150	112	93	102	89	65	36	0
Tb927.3.2020	kinesin	Cytoskeleton	4	63	148	108	105	133	139	163	132	61	75	138	79	42	44
Tb927.9.3650	kinesin KIF13-1, depolymerising, spindle regulation	Cytoskeleton	4	67	124	66	64	102	120	139	83	88	97	138	124	66	21
Tb927.7.4830	Kinesin-12	Cytoskeleton	4	186	32	118	112	66	110	99	98	88	75	68	99	48	15
Tb927.7.5650	Kinesin-4/10	Cytoskeleton	4	67	122	75	69	94	117	62	126	76	68	79	76	109	38
Tb927.9.9940	PACRGB,flagellar component	Cytoskeleton	4	43	296	145	147	148	177	103	114	42	93	55	41	30	0
Tb927.11.16150	tubulin binding cofactor A, putative	Cytoskeleton	4	153	163	132	126	124	155	109	151	80	86	90	41	70	0
Tb927.2.4580	UNC119 (unc119)	Cytoskeleton	4	70	192	191	193	202	169	37	48	89	132	151	57	82	0
Tb927.4.460	Alkylated DNA repair protein (alkB homolog), putative	DNA	4	313	57	89	92	84	100	96	135	78	69	47	54	60	35
Tb927.8.5510	apurinic/apyrimidinic endonuclease, putative	DNA	4	57	130	102	109	147	149	161	138	70	85	91	61	39	71
Tb927.3.1360	cytosine-specific DNA methylase, putative	DNA	4	180	42	89	92	75	111	134	97	104	92	87	78	230	59
Tb927.11.6750	DNA ligase, putative	DNA	4	67	51	78	76	68	88	98	119	104	87	81	116	224	38
Tb927.11.12250	DNA replication licensing factor MCM4	DNA	4	136	55	93	80	81	98	141	118	105	99	89	88	254	30
Tb927.11.5570	DNA replication licensing factor MCM5	DNA	4	113	85	116	129	57	76	133	103	84	69	71	70	57	44
Tb927.11.5670	MND1 homologue, putative involvement in meiosis	DNA	4	47	68	47	52	122	106	96	181	61	62	111	69	97	33
Tb927.11.9510	nucleic acid binding protein, putative	DNA	4	173	66	138	132	112	139	144	125	104	76	82	74	48	35
Tb927.9.12810	poly(ADP-ribose) glycohydrolase, putative	DNA	4	27	66	112	118	89	91	86	116	92	83	77	74	79	21
Tb927.11.5650	replication factor C large subunit, putative	DNA	4	50	108	147	150	97	89	118	103	103	154	133	97	118	12
Tb927.11.9550	replication factor C, subunit 4, putative	DNA	4	27	79	74	73	128	115	101	111	78	68	47	96	79	30
Tb927.6.2890	single strand-specific nuclease, putative	DNA	4	120	46	90	101	74	49	85	89	179	154	32	86	57	0
Tb927.11.6090	tatD related deoxyribonuclease, putative	DNA	4	57	35	103	93	89	87	86	108	74	71	89	56	175	21
Tb927.11.4940	AAA ATPase, putative	Enzyme	4	90	107	133	130	120	86	100	115	90	89	143	101	30	15
Tb927.11.5360	aldo/keto reductase, putative	Enzyme	4	86	93	119	132	112	136	123	174	87	74	95	85	30	62
Tb927.11.960	ATPase, putative,cell division control protein 48 homolog, putative	Enzyme	4	133	57	108	100	83	123	136	125	103	98	108	127	42	77
Tb927.8.6420	beta-ketoacyl-ACP reductase 2	Enzyme	4	103	84	108	109	78	90	123	105	187	166	73	87	63	18
Tb927.11.10060	Biotin--acetyl-CoA-carboxylase ligase, putative,biotin--protein ligase, putative	Enzyme	4	289	44	87	88	63	79	110	122	172	151	87	76	63	18
Tb927.3.4390	dihydrolipoamide dehydrogenase, putative (GCVL-1)	Enzyme	4	136	62	106	103	108	71	91	124	85	68	67	54	63	86
Tb927.4.4650	diphthine synthase, putative	Enzyme	4	140	85	59	51	92	60	82	95	85	88	50	48	145	103
Tb927.6.3320	ferric reductase transmembrane protein, putative	Enzyme	4	213	77	190	203	99	113	81	137	44	46	49	22	136	0
Tb927.5.2380	hydrolase, alpha/beta fold family, putative	Enzyme	4	180	106	142	163	116	111	96	132	78	85	85	32	157	68
Tb927.11.10990	Methylthioribosephosphate isomerase (was annotated as EIF2B subunit)	Enzyme	4	116	41	84	89	63	50	73	49	110	97	55	52	118	41
Tb927.11.2330	molybdopterin synthase sulphurylase protein, putative	Enzyme	4	116	36	76	83	90	103	101	124	86	59	95	74	106	21
Tb927.9.1400	Monooxygenase, putative	Enzyme	4	309	111	118	119	128	134	172	194	103	80	65	70	118	0
Tb927.10.10650	NAR1 Cytosolic iron-sulphur cluster biogenesis, hydrogenase large subunit	Enzyme	4	116	64	113	122	68	73	124	75	112	83	95	59	85	56
Tb927.10.1690	nucleotide binding protein, putative (NBP 1)	Enzyme	4	319	72	91	86	95	87	100	119	81	65	46	22	48	65
Tb927.10.9560	oxidoreductase, putative	Enzyme	4	306	120	134	137	76	85	177	119	81	73	53	41	203	65
Tb927.8.7510	p-nitrophenylphosphatase, putative	Enzyme	4	200	64	66	66	91	115	131	148	72	62	35	80	196	71
Tb927.11.7420	phosphoadenosine phosphosulfate reductase-like protein	Enzyme	4	209	84	79	78	83	89	117	105	87	67	36	79	51	92
Tb927.9.12410	riboflavin kinase, putative	Enzyme	4	123	111	114	109	129	108	55	120	81	101	48	38	42	3
Tb927.10.12240	short-chain dehydrogenase, putative	Enzyme	4	150	41	75	75	53	68	105	114	112	118	19	68	109	56
Tb927.11.10020	short-chain dehydrogenase, putative	Enzyme	4	140	118	92	81	131	118	84	101	69	57	66	47	51	74
Tb927.10.9500	ESAG3, putative	ESAG	4	143	80	120	127	58	96	92	88	81	84	109	90	103	89
Tb927.11.11490	2,3-bisphosphoglycerate-independent phosphoglycerate mutase-like protein, putative	Glucose.glycerol	4	263	73	67	74	82	133	164	148	82	76	84	101	142	56
Tb927.11.16410	enolase, putative	Glucose.glycerol	4	113	143	138	135	153	131	121	100	88	77	66	98	70	33
Tb927.9.9200	alpha-1,2-mannosyltransferase, putative	Glycans	4	223	95	98	103	86	77	123	103	84	71	90	79	30	41
Tb927.10.4700	dolicholphosphate-mannose synthase, putative	Glycans	4	299	81	105	102	89	109	103	131	54	65	40	71	239	95
Tb927.2.2400	glycosyltransferase (GlcNAc), putative	Glycans	4	47	51	140	127	105	132	92	111	112	131	111	127	193	15
Tb927.5.2760	UDP-Gal or UDP-GlcNAc-dependent glycosyltransferase, putative	Glycans	4	123	107	145	146	119	81	57	81	61	61	77	60	45	47
Tb927.10.12290	UDP-Gal or UDP-GlcNAc-dependent glycosyltransferase, putative	Glycans	4	156	33	76	75	80	94	100	72	177	156	68	116	112	0
Tb927.2.1780	UDP-GlcNAc:PI a1-6 GlcNAc-transferase	Glycans	4	239	111	162	171	97	97	100	85	84	65	97	71	63	41
Tb927.10.13130	UTP-glucose-1-phosphate uridylyltransferase 2, putative	Glycans	4	163	53	82	88	76	81	112	98	111	83	53	53	82	77
Tb927.11.3130	glycosomal transporter (GAT2)	Glycosome	4	60	55	121	117	81	83	105	97	130	118	95	104	33	30
Tb927.10.240	PEX14 peroxin 14	Glycosome	4	57	113	74	73	129	108	85	72	64	93	113	77	82	50
Tb927.10.13290	ethanolamine phosphotransferase (EPT)	GPI.anchors	4	103	125	166	177	95	113	91	95	68	85	116	66	51	0
Tb927.10.13160	mannosyltransferase-II (MT-II)	GPI.anchors	4	130	81	147	148	120	73	82	112	111	120	99	99	145	30
Tb927.10.4300	Trk system potassium uptake protein (HKT1)	Ions	4	140	64	137	139	70	93	137	97	85	60	98	70	45	101
Tb927.10.4040	3-Ketosphinganine reductase	Lipids	4	276	133	144	142	132	141	134	198	89	95	119	48	175	3
Tb927.9.11900	acyl transferase-like protein	Lipids	4	100	108	112	100	94	85	117	99	95	79	90	72	45	38
Tb927.8.1420	acyl-CoA dehydrogenase, mitochondrial. ACAD	Lipids	4	146	73	149	162	79	95	111	107	89	108	96	87	42	41
Tb927.11.11780	acyl-CoA dehydrogenase, putative	Lipids	4	83	63	73	63	77	77	92	88	124	110	71	73	97	53
Tb927.9.1610	CDP-diacylglycerol--inositol 3-phosphatidyltransferase, putative	Lipids	4	349	71	195	189	94	113	126	116	86	84	68	22	124	47
Tb927.7.4160	Elongase 1	Lipids	4	67	129	201	191	102	95	74	74	152	156	145	106	57	3
Tb927.8.3310	Elongator-like Protein 3b	Lipids	4	70	62	124	107	72	75	89	53	150	136	115	143	166	0
Tb927.3.4850	enoyl-CoA hydratase, mitochondrial precursor, putative	Lipids	4	213	102	94	89	113	96	119	142	76	64	49	36	48	50
Tb927.8.7440	lipase, putative	Lipids	4	106	58	146	139	85	89	84	91	75	77	91	62	106	71
Tb927.11.4490	long-chain-fatty-acid-CoA ligase, putative,acyl-CoA synthetase, putative,fatty acid thiokinase (long chain), putative	Lipids	4	90	89	116	113	68	58	109	68	113	116	95	89	109	62
Tb927.11.9070	palmitoyl acyltransferase 4, putative	Lipids	4	226	73	107	114	111	130	123	127	74	78	49	63	145	71
Tb927.11.6220	palmitoyl acyltransferase 7, putative	Lipids	4	40	76	118	111	95	105	129	106	109	101	102	88	60	50
Tb927.7.3760	phosphatidylserine synthase, putative	Lipids	4	170	67	214	218	64	107	127	112	115	109	169	74	66	3
Tb927.6.3630	Sphingosine-1-phosphate lyase	Lipids	4	133	72	136	139	67	80	140	116	112	103	115	91	24	0
Tb927.11.1960	leucine-rich repeat protein (LRRP)	LRRP	4	67	205	138	137	151	123	113	105	54	63	82	64	33	12
Tb927.6.1940	leucine-rich repeat protein (LRRP)	LRRP	4	183	77	166	176	86	114	120	97	103	107	113	109	157	3
Tb927.1.1020	leucine-rich repeat-containing protein	LRRP	4	93	42	107	90	86	116	148	118	71	83	64	82	139	53
Tb927.11.8720	major surface protease gp63, putative,surface protease homologue	Membrane.protein	4	263	57	148	145	76	108	160	147	151	113	87	114	45	3
Tb927.11.5970	phosphoinositide-specific phospholipase C, calcium-regulated	Membrane.protein	4	70	57	74	81	70	87	132	119	194	151	99	112	85	41
Tb927.8.7340	trans-sialidase, putative,neuraminidase, putative	Membrane.protein	4	123	58	88	99	63	75	146	146	212	68	68	55	85	35
Tb927.9.4520	mitochondrial processing peptidase, beta subunit, MMPbeta	Mito.biogenesis	4	53	49	87	95	72	71	117	90	112	104	86	82	70	56
Tb927.8.4150	TimRhomII	Mito.biogenesis	4	57	71	85	89	93	92	84	77	70	76	53	99	115	50
Tb927.11.11800	DNA repair and recombination helicase protein PIF3	Mito.DNA	4	96	55	95	96	95	104	138	114	119	99	117	126	157	27
Tb927.10.8950	kinetoplast DNA-associated protein, putative	Mito.DNA	4	57	182	128	139	84	119	96	91	47	44	55	26	57	15
Tb927.6.4990	ATP synthase, epsilon chain, putative	Mito.e.transport	4	146	108	115	128	149	87	72	127	185	154	66	67	51	0
Tb927.11.3980	Complex III subunit of cytochrom b/c1 complex alpha-MMP	Mito.e.transport	4	76	59	95	102	172	94	67	85	175	246	78	61	130	0
Tb927.10.5500	hypothetical protein, conserved,, in NADH dehydrogenase complex	Mito.e.transport	4	93	112	109	115	139	122	134	159	124	92	63	67	63	15
Tb927.3.1940	hypothetical protein, possible component of cytochorome oxidase complex	Mito.e.transport	4	256	49	49	56	63	78	72	102	179	166	73	115	57	0
Tb927.11.15810	NADH dehydrogenase subunit NI2M, putative	Mito.e.transport	4	432	72	104	101	138	159	173	213	115	70	33	60	70	0
Tb927.11.6970	NADH-cytochrome b5 reductase-like protein	Mito.e.transport	4	93	67	93	90	94	70	60	76	79	75	76	59	57	35
Tb927.11.7212	NADH-ubiquinone oxidoreductase complex I subunit, putative	Mito.e.transport	4	173	124	64	69	99	96	98	136	98	95	41	113	142	9
Tb927.9.15010	NADH-ubiquinone oxidoreductase complex I subunit, putative	Mito.e.transport	4	180	58	99	87	123	124	84	118	75	59	126	81	66	62
Tb927.9.15380	NADH-ubiquinone oxidoreductase complex I subunit, putative,NDUFA9 subunit, putative	Mito.e.transport	4	183	75	127	124	95	108	125	162	123	112	54	91	66	0
Tb927.8.3380	SDH2N succinate dehydrogenase (complex II) subunit, electron transfer protein	Mito.e.transport	4	40	135	80	81	119	141	65	117	97	111	64	66	63	30
Tb927.4.1540	POMP27, NAD-dependent epimerase, aldehyde reductase, one putative TM domain	Mito.membrane	4	37	127	92	89	128	131	95	73	179	158	79	141	39	24
Tb927.8.6600	SAM35, putative	Mito.membrane	4	153	80	98	117	107	113	87	126	107	99	69	106	54	35
Tb927.11.10960	2OG-Fe(II) oxygenase superfamily, putative	Mito.pathway	4	123	37	57	66	81	110	127	108	138	139	74	167	33	15
Tb927.10.13850	ATP12 chaperone protein, putative	Mito.pathway	4	130	73	91	90	87	72	87	84	128	120	76	84	60	38
Tb927.9.14160	Complex III cytochrome b/c complex, rieske iron-sulfur protein ISP	Mito.pathway	4	146	63	116	122	87	71	95	92	181	123	53	50	82	101
Tb927.9.10500	HAD hydrolase, TIGR01456 family/HAD hydrolase, family IIA, putative	Mito.pathway	4	106	63	99	102	143	106	104	134	119	127	76	94	272	27
Tb927.10.9810	hypothetical protein, conserved	Mito.pathway	4	153	58	69	68	74	74	119	127	85	63	49	60	118	62
Tb927.1.4230	hypothetical protein, conserved	Mito.pathway	4	113	111	81	77	127	95	86	91	95	119	51	93	36	21
Tb927.11.1290	hypothetical protein, conserved	Mito.pathway	4	30	80	108	96	84	77	84	85	92	97	85	92	127	0
Tb927.11.16750	hypothetical protein, conserved	Mito.pathway	4	213	58	102	111	65	85	73	79	207	183	77	105	42	53
Tb927.10.3590	hypothetical protein, conserved	Mito.pathway	4	143	76	108	106	133	97	113	108	120	84	86	94	157	0
Tb927.7.2990	hypothetical protein, conserved	Mito.pathway	4	113	120	139	129	91	78	174	116	102	110	105	63	36	33
Tb927.3.2010	hypothetical protein, conserved	Mito.pathway	4	100	94	137	123	142	118	142	144	86	88	113	90	48	9
Tb927.4.330	hypothetical protein, conserved	Mito.pathway	4	133	49	80	84	108	82	85	74	98	92	80	78	39	50
Tb927.11.3940	hypothetical protein, conserved	Mito.pathway	4	126	64	114	107	60	82	84	53	100	101	65	71	106	6
Tb927.2.3610	Mitochondrial ATP synthase subunit, putative	Mito.pathway	4	100	80	76	76	124	109	91	136	104	92	60	33	85	0
Tb927.4.3450	Mitochondrial ATP synthase subunit, putative	Mito.pathway	4	426	97	84	85	130	120	152	191	82	47	35	49	66	0
Tb927.5.3090	Mitochondrial ATP synthase subunit, putative	Mito.pathway	4	106	59	80	75	118	92	48	91	147	135	40	73	70	0
Tb927.11.1270	Mitochondrial ATP synthase subunit, putative	Mito.pathway	4	96	89	93	96	69	70	137	129	151	95	54	63	97	27
Tb927.8.1850	mitochondrial calcium uptake 1 MICU1	Mito.pathway	4	123	99	81	79	112	102	106	118	57	50	65	52	142	35
Tb927.11.5530	Mitochondrial LSU-associated	Mito.pathway	4	293	90	108	99	107	124	163	254	62	56	30	56	39	3
Tb927.7.7330	oxidoreductase, putative	Mito.pathway	4	96	90	75	82	125	98	93	97	102	122	110	128	124	35
Tb927.8.2670	Putative S-adenosyl-L-methionine-dependent methyltransferase, putative	Mito.pathway	4	126	138	137	139	188	92	111	151	112	133	91	68	82	0
Tb927.9.4310	tricarboxylate carrier, putative	Mito.pathway	4	93	51	106	104	57	65	97	97	214	113	57	90	133	44
Tb927.1.1330	Mitochondrial Editosome-like Complex TUTase (MEAT1)	Mito.RNA	4	206	82	97	102	82	71	82	94	93	77	65	64	42	30
Tb927.2.6070	mitochondrial RNA binding complex 1 subunit (MRB6070)	Mito.RNA	4	226	71	93	79	64	55	63	51	103	76	92	143	54	27
Tb927.11.16860	mitochondrial RNA binding protein (MRB8620)	Mito.RNA	4	196	116	133	130	131	108	142	156	108	95	77	80	57	3
Tb927.11.16250	PPR9, mitochondrial	Mito.RNA	4	100	54	122	118	87	69	66	80	83	127	111	93	94	47
Tb927.5.1710	ribonucleoprotein p18, mitochondrial precursor, putative	Mito.RNA	4	23	97	122	121	160	104	67	70	154	196	92	91	51	35
Tb927.2.2470	RNA-editing complex protein,KREPA1 (KREPA1)	Mito.RNA	4	156	57	90	80	98	92	117	92	105	98	122	112	54	44
Tb927.7.3510	Mitchondrial LSU ribosomal protein	Mito.translation	4	50	104	55	46	103	86	110	87	62	81	61	105	212	9
Tb927.3.1710	Mitchondrial LSU ribosomal protein	Mito.translation	4	170	93	83	88	109	119	119	186	82	91	56	52	45	77
Tb927.6.3930	Mitchondrial LSU ribosomal protein	Mito.translation	4	153	98	106	101	106	88	121	113	107	87	63	95	91	3
Tb927.7.3460	Mitchondrial LSU ribosomal protein	Mito.translation	4	106	102	130	130	114	98	90	92	80	88	86	56	73	47
Tb927.10.7380	Mitchondrial LSU ribosomal protein	Mito.translation	4	116	40	98	88	77	92	102	95	90	68	42	78	39	33
Tb927.6.4200	Mitchondrial LSU ribosomal protein	Mito.translation	4	203	76	98	92	109	100	125	114	91	83	76	86	85	38
Tb927.8.3300	Mitchondrial LSU ribosomal protein	Mito.translation	4	130	64	116	110	121	112	131	138	174	156	96	155	76	9
Tb927.7.3240	Mitchondrial SSU ribosomal associated	Mito.translation	4	143	139	78	76	152	134	145	174	67	71	37	95	106	24
Tb927.8.5280	Mitchondrial SSU ribosomal associated TbMRPS34	Mito.translation	4	219	61	95	100	112	111	107	113	72	69	53	60	109	59
Tb927.6.4930	Mitchondrial SSU ribosomal associated, thiosulfate sulfurtransferase	Mito.translation	4	452	71	126	134	41	60	119	99	80	69	50	52	27	56
Tb927.10.11260	Mitchondrial SSU ribosomal protein	Mito.translation	4	186	108	125	117	163	138	86	138	81	80	70	49	54	41
Tb927.6.4560	Mitchondrial SSU ribosomal protein	Mito.translation	4	106	100	115	134	94	84	105	140	92	82	77	55	45	112
Tb927.3.970	Mitchondrial SSU ribosomal protein	Mito.translation	4	93	64	56	57	57	64	120	92	79	94	82	72	139	18
Tb927.11.7790	Mitchondrial SSU ribosomal protein	Mito.translation	4	209	71	153	158	108	81	65	100	124	149	75	72	30	0
Tb927.2.4740	Mitochondrial LSU ribosomal protein L11	Mito.translation	4	279	70	111	117	73	96	147	148	107	107	76	117	157	3
Tb927.11.270	mitochondrial carrier protein, MCP10	Mito.transport	4	180	40	118	114	58	74	75	94	98	77	57	41	97	0
Tb927.10.10440	mitochondrial carrier protein, MCP8	Mito.transport	4	409	89	107	106	59	60	105	143	61	47	37	60	54	358
Tb927.11.3550	NPA3/XAB1 homologue, interacts with XPA and with RNA pol II, required for pol II import into the nucleus.	Nuclear.transport	4	100	106	74	81	118	87	98	135	72	65	55	63	148	0
Tb927.3.3540	TbNup53b Inner ring, FG Nup facing both sides	Nuclear.transport	4	100	85	93	87	88	118	140	94	75	99	81	59	51	68
Tb927.10.3810	TbNup65 Inner ring, RRM & TM domain	Nuclear.transport	4	70	136	99	102	139	170	157	167	95	88	95	85	45	21
Tb927.2.5660	adenylate kinase, putative (ADKA)	Nucleotides	4	50	201	147	150	124	103	79	70	32	70	95	47	100	24
Tb927.10.2530	adenylate kinase, putative (ADKF)	Nucleotides	4	253	85	176	179	68	90	99	118	161	122	87	63	54	0
Tb927.8.2980	Bis(5'-adenosyl)-triphosphatase, putative	Nucleotides	4	289	64	74	74	81	98	138	108	65	53	68	88	142	133
Tb927.5.4560	guanine deaminase, putative	Nucleotides	4	50	40	190	189	72	98	116	104	97	119	185	123	57	0
Tb927.10.11700	guanylate kinase, putative	Nucleotides	4	176	93	175	190	64	91	91	115	123	107	68	56	121	21
Tb927.9.10830	HD domain containing protein, Homologue iof E. coli YfbR	Nucleotides	4	126	135	88	83	127	89	93	131	69	76	89	49	73	0
Tb927.4.1720	nucleoside diphosphate kinase, putative	Nucleotides	4	170	162	120	123	93	120	142	77	54	54	57	44	60	71
Tb927.4.3320	uracil phosphoribosyltransferase, putative	Nucleotides	4	90	103	162	164	123	111	36	49	240	213	180	104	63	6
Tb927.9.8250	atypical dual specificity phosphatase, putative	Phosphatase	4	276	112	95	93	95	81	105	76	75	61	89	76	100	92
Tb927.2.4870	kinetoplastid-specific dual specificity phosphatase, putative	Phosphatase	4	246	108	122	134	94	119	153	157	60	54	37	38	60	0
Tb927.6.4540	HMG-CoA reductase	Prenylation	4	123	75	106	103	68	76	98	113	111	90	51	86	54	89
Tb927.4.4070	Mevalonate kinase	Prenylation	4	150	99	112	98	76	90	143	142	172	118	55	81	91	56
Tb927.7.460	protein farnesyltransferase beta subunit	Prenylation	4	47	89	111	120	90	84	91	80	84	96	46	66	82	65
Tb927.8.1910	acetylornithine deacetylase, putative. metallo-peptidase, Clan MH, Family M18	Protease	4	57	68	84	84	91	64	83	92	122	93	74	88	70	47
Tb927.11.4190	hypothetical protein, conserved, Peptidase M24-like	Protease	4	10	70	83	70	88	68	72	90	157	140	92	148	215	3
Tb927.11.8350	katanin, putative	Protease	4	86	95	93	83	70	83	104	83	79	67	47	60	48	35
Tb927.7.6270	peptidase t, putative	Protease	4	303	45	84	90	79	70	101	113	119	131	48	65	112	0
Tb927.9.8210	Peptide deformylase 2 (PDF2)	Protease	4	166	120	94	97	161	107	139	151	85	68	68	72	15	9
Tb927.5.4300	prolyl oligopeptidase, putative	Protease	4	173	72	121	127	73	74	134	115	137	120	107	151	154	3
Tb927.6.4220	MAPK5 protein kinase	Protein.kinase	4	57	76	142	135	80	84	83	94	76	81	64	88	60	0
Tb927.10.5270	MKK5 protein kinase	Protein.kinase	4	70	115	118	129	115	154	149	163	92	87	77	68	79	9
Tb927.3.3080	NEK6 protein kinase	Protein.kinase	4	180	77	124	120	60	81	80	81	58	63	84	77	39	12
Tb927.7.940	protein kinase C substrate protein, heavy chain, putative,glucosidase II beta subunit, putative	Protein.kinase	4	126	284	103	108	96	110	96	97	73	95	131	61	121	12
Tb927.10.10870	protein kinase MAPKLK1	Protein.kinase	4	60	98	89	85	71	88	98	134	80	74	61	76	172	35
Tb927.7.3210	protein kinase, putative	Protein.kinase	4	110	82	122	111	95	104	136	111	81	106	77	93	24	18
Tb927.3.690	protein kinase, putative	Protein.kinase	4	37	156	90	82	157	120	68	99	70	89	112	94	63	38
Tb927.5.4430	protein kinase, putative	Protein.kinase	4	170	49	97	97	55	72	102	83	47	46	59	79	73	83
Tb927.3.3290	protein kinase, putative	Protein.kinase	4	213	99	146	144	104	113	154	156	86	67	81	65	63	30
Tb927.3.2060	protein kinase, putative	Protein.kinase	4	83	44	101	107	61	67	80	58	91	73	54	82	193	41
Tb927.10.12040	protein kinase, putative,mitogen-activated protein kinase 11, putative	Protein.kinase	4	86	90	141	160	118	141	53	60	91	122	104	92	139	6
Tb927.3.5400	RIO1 protein kinase	Protein.kinase	4	246	64	82	91	98	107	98	126	125	98	59	99	36	0
Tb927.10.1940	serine/threonine-protein kinase, putative	Protein.kinase	4	143	93	83	86	89	104	127	123	64	51	62	52	154	35
Tb927.6.1230	kinetoplastid-specific phospho-protein phosphatase	Protein.phosphatase	4	120	31	107	106	74	56	55	66	86	75	69	87	66	95
Tb927.3.1240	protein phosphatase 2A, putative	Protein.phosphatase	4	116	98	116	120	68	78	101	98	68	59	59	34	91	35
Tb927.2.4830	TFIIF-stimulated CTD phosphatase, putative	Protein.phosphatase	4	219	62	144	147	79	104	119	87	117	109	74	57	45	53
Tb927.5.950	monothiol glutaredoxin 3	Redox	4	170	185	129	146	51	63	137	106	84	72	54	39	91	24
Tb927.3.3960	DRBD6A	RNA.binding	4	33	62	109	108	80	92	74	93	81	85	86	90	112	21
Tb927.10.11990	hypothetical protein, conserved,RNA-binding protein	RNA.binding	4	193	79	92	90	114	97	98	130	106	77	39	44	106	15
Tb927.5.3750	PPCT1	RNA.binding	4	166	84	116	115	177	145	118	144	74	80	54	70	151	24
Tb927.11.3340	RBP34	RNA.binding	4	239	72	78	57	42	106	193	129	55	46	47	67	103	71
Tb927.10.12090	RBP7A	RNA.binding	4	103	45	143	152	111	79	87	134	71	60	23	51	103	47
Tb927.10.12100	RBP7B	RNA.binding	4	116	70	146	154	100	83	94	126	50	60	24	48	42	65
Tb927.9.9060	LSM12	RNA.degradation	4	83	153	119	102	196	116	88	103	86	106	147	85	60	24
Tb927.1.4220	Ydr279p,RNaseH2 domain like,Winged Helix DNA binding	RNA.degradation	4	216	77	104	104	80	86	113	117	86	59	88	66	42	53
Tb927.7.7300	ATP-dependent DEAD/H RNA helicase, putative, no clear yeast homologue	RNA.helicase	4	30	73	53	51	105	111	135	104	84	104	100	97	76	27
Tb927.3.1930	CDC40 / PRP17	RNA.processing	4	166	67	111	110	113	121	143	164	119	95	84	81	169	3
Tb927.9.14410	CE1, cytosolic re-capping	RNA.processing	4	170	54	57	59	54	55	125	113	77	47	47	68	178	59
Tb927.11.12750	CPSF30	RNA.processing	4	110	75	78	69	70	66	86	89	73	67	45	54	130	33
Tb927.5.3910	small nuclear RNA-activating protein (SNAP2)	RNA.processing	4	86	70	103	98	67	67	117	115	64	57	60	48	76	62
Tb927.10.10700	splicing factor Prp31	RNA.processing	4	140	103	121	122	95	96	144	98	93	92	85	67	33	0
Tb927.10.14360	U2 small nuclear ribonucleoprotein 40K (U2_40K)	RNA.processing	4	140	48	71	64	82	85	95	113	93	91	70	78	103	59
Tb927.7.1770	MCM-BP, binds MCM complex, needed for VSG and EP silencing	RNA.synthesis	4	57	108	97	107	150	98	134	120	102	89	88	99	133	50
Tb927.11.7930	RNA polymerase B subunit RPB8, putative (RPB8)	RNA.synthesis	4	286	149	143	142	165	90	61	103	94	69	50	39	66	44
Tb927.10.14210	TFIIH basal transcription factor subunit (TFB5)	RNA.synthesis	4	110	131	52	54	95	103	71	71	54	52	73	56	121	35
Tb927.1.1080	TFIIH basal transcription factor subunit (TSP1)	RNA.synthesis	4	123	107	111	115	108	107	159	181	57	59	69	65	60	62
Tb927.11.10860	Nin one binding (NOB1) SSU pre-rRNA processing	rRNA.tRNA.process	4	106	124	73	69	119	134	179	192	98	107	71	123	224	0
Tb927.8.750	nucleolar RNA-binding protein, putative	rRNA.tRNA.process	4	223	73	99	108	72	96	134	140	236	167	76	137	45	24
Tb927.9.11840	Pre-rRNA-processing protein PNO1	rRNA.tRNA.process	4	293	89	87	96	128	119	97	142	130	90	39	71	27	12
Tb927.6.2970	pseudouridine synthase A-like protein, putative	rRNA.tRNA.process	4	209	103	114	115	129	140	173	290	72	59	73	64	57	0
Tb927.6.3130	queuine tRNA-ribosyltransferase, putative	rRNA.tRNA.process	4	96	135	117	127	70	69	126	71	115	108	76	89	66	35
Tb927.1.1120	Ribosomal RNA-processing protein 8, putative (RRP8)	rRNA.tRNA.process	4	113	109	123	120	135	123	201	212	102	95	53	74	133	0
Tb927.10.3690	rRNA dimethyltransferase, putative	rRNA.tRNA.process	4	116	71	106	111	97	78	82	100	65	46	55	52	51	47
Tb927.3.4900	tRNA isopentenyltransferase, putative	rRNA.tRNA.process	4	316	63	126	124	113	97	101	164	110	111	81	55	66	18
Tb927.4.3850	WDR12	rRNA.tRNA.process	4	200	73	91	90	65	43	95	65	134	89	66	120	251	41
Tb927.11.6270	inositol-1,4,5-trisphosphate (IP3) 5-phosphatase, putative	Signalling	4	186	31	86	81	56	68	100	86	90	86	66	58	100	130
Tb927.5.2740	TBC-F likely GAP	Signalling	4	93	55	141	157	85	96	113	140	104	106	51	86	106	3
Tb927.7.4950	NAD(p)-dependent steroid dehydrogenase-like protein	Sterols	4	249	51	100	98	63	62	90	79	194	149	65	90	66	74
Tb927.6.1280	eIF2B GDP-GTP exchange factor	Translation	4	63	109	105	111	105	76	90	106	81	77	59	43	70	6
Tb927.10.5020	eIF4E5	Translation	4	153	98	120	140	71	99	118	124	73	57	57	28	133	30
Tb927.4.1820	selenocysteine-tRNA-specific elongation factor, putative	Translation	4	67	70	105	111	67	77	166	144	122	101	83	89	157	62
Tb927.6.2060	histidyl-tRNA synthetase	Translation.tRNA	4	60	116	116	118	62	58	90	71	83	84	101	60	97	0
Tb927.11.16930	ABC transporter of the mitochondrion, putative (ABCB7)	Transporter	4	156	64	110	113	71	75	104	98	116	87	86	111	124	65
Tb927.10.9900	ABC1 protein, putative	Transporter	4	80	85	75	70	114	113	105	94	109	114	100	116	218	30
Tb927.3.800	Vacuolar iron transporter VIT1	Transporter	4	140	61	123	128	51	70	111	99	69	76	70	40	88	0
Tb927.9.5650	E2-like ubiquitin-conjugation enzyme, putative	Ubiquitin.proteasome	4	180	118	118	119	87	104	101	100	102	78	61	45	54	33
Tb927.9.12670	nucleic acid binding protein,CCHC and RING	Ubiquitin.proteasome	4	90	55	77	78	97	119	109	174	67	65	46	82	154	38
Tb927.11.7270	proteasome beta 3 subunit, putative (PSB3)	Ubiquitin.proteasome	4	140	153	160	168	135	96	96	129	86	92	86	59	94	0
Tb927.11.5140	ubiquitin carboxyl-terminal hydrolase, Clan CA cysteine peptidase, family C12, putative	Ubiquitin.proteasome	4	100	95	82	81	120	98	98	93	66	84	94	47	76	50
Tb927.7.6960	ubiquitin-conjugating enzyme ,non-canonical, putative	Ubiquitin.proteasome	4	50	135	105	93	155	108	112	108	70	98	76	101	94	56
Tb927.11.14200	ubiquitin-conjugating enzyme e2, putative	Ubiquitin.proteasome	4	113	140	149	155	88	119	100	124	84	76	134	60	166	33
Tb927.6.3140	Ubiquitin-like protein	Ubiquitin.proteasome	4	123	109	166	159	98	140	115	134	61	79	52	42	66	12
Tb927.4.2020	adaptin complex AP3 mu subunit	Vesicular.transport	4	166	75	125	123	81	72	76	92	100	67	85	86	199	47
Tb927.8.7050	adaptin complex AP4 mu subunit	Vesicular.transport	4	110	79	90	89	83	60	78	91	90	70	77	47	91	50
Tb927.10.5230	ADP-ribosylation factor, putative	Vesicular.transport	4	146	148	116	132	175	139	134	205	80	104	79	91	130	12
Tb927.10.6640	COP-coated vesicle membrane protein erv25 precursor,	Vesicular.transport	4	243	149	102	114	133	98	108	103	150	114	78	101	106	0
Tb927.9.15090	cytosolic coat protein, putative	Vesicular.transport	4	136	99	109	102	114	118	111	99	105	122	53	114	127	44
Tb927.7.3600	emp24/gp25L/p24 family/GOLD, putative	Vesicular.transport	4	83	39	126	128	115	55	63	107	72	71	58	46	121	56
Tb927.11.10690	hypothetical protein, conserved	Vesicular.transport	4	47	103	151	137	103	91	63	62	83	118	147	85	151	0
Tb927.10.6230	hypothetical protein, conserved,MORN repeat containing protein	Vesicular.transport	4	163	115	110	119	59	82	161	72	68	65	124	140	142	62
Tb927.1.1980	Protein transport protein yif1, putative	Vesicular.transport	4	63	149	105	100	133	126	101	83	66	87	70	39	82	33
Tb927.9.13030	QA-SNARE protein putative	Vesicular.transport	4	17	100	106	105	144	160	107	149	71	83	106	101	42	0
Tb927.9.10010	Sec63 homologue, chaperone protein DNAj	Vesicular.transport	4	43	76	135	134	72	95	80	53	209	217	215	138	133	0
Tb927.5.3220	signal peptidase type I, putative	Vesicular.transport	4	30	221	166	181	159	106	78	93	39	69	86	30	51	0
Tb927.11.5400	signal recognition particle 54 kDa (SRP54)	Vesicular.transport	4	50	115	86	94	124	155	121	139	117	132	149	84	73	21
Tb927.7.6440	v-SNARE like protein	Vesicular.transport	4	20	157	170	146	210	209	133	213	56	74	99	49	91	0
Tb927.11.660	hypothetical protein, conserved. predicted zinc finger protein	Zinc.finger	4	190	46	94	95	95	76	95	115	91	90	70	71	103	95
Tb927.8.4600	Zinc finger, C3HC4 type (RING finger), putative	Zinc.finger	4	136	67	97	100	84	93	94	108	74	56	84	70	109	83
Tb927.11.9660	Zinc finger, C3HC4 type (RING finger), putative	Zinc.finger	4	150	54	67	76	62	99	88	109	52	52	31	52	103	59
Tb927.5.2720	zinc-finger protein ZPR1	Zinc.finger	4	50	154	101	97	149	91	94	76	104	129	113	70	51	21
Tb927.5.4140	ZIP Zinc transporter, putative	Zinc.finger	4	130	30	78	86	53	60	73	95	67	74	59	73	163	24
Tb927.9.13010	50S ribosome-binding GTPase, putative	ZUnknown	4	76	138	109	94	114	101	125	112	150	151	100	76	48	6
Tb927.10.9290	AAA domain containing protein, putative	ZUnknown	4	116	86	106	92	73	86	92	92	107	89	88	100	124	35
Tb927.9.2060	ADP-ribosylation factor family, putative	ZUnknown	4	163	79	119	128	110	106	125	100	98	78	49	63	76	115
Tb927.10.4060	Ankyrin repeats (3 copies), putative	ZUnknown	4	83	72	170	174	115	121	132	108	95	124	79	84	97	0
Tb927.6.1170	Aph-1 protein, putative	ZUnknown	4	163	82	104	96	127	85	104	116	94	93	92	54	39	41
Tb927.3.4060	asparagine synthase, putative	ZUnknown	4	200	59	74	68	58	66	138	80	112	89	76	169	178	50
Tb927.11.2680	ATP synthase regulation protein NCA2, putative	ZUnknown	4	136	66	118	130	67	104	118	120	107	77	76	53	45	127
Tb927.11.360	ATP-binding protein, putative	ZUnknown	4	103	51	105	110	98	81	106	132	113	95	101	96	121	65
Tb927.3.1860	ATP-grasp domain containing protein, putative	ZUnknown	4	80	117	87	101	99	126	136	142	86	88	98	86	45	0
Tb927.10.14440	b9 domain-containing protein 1 (b9d1)	ZUnknown	4	239	63	90	88	99	115	151	189	86	76	33	62	36	33
Tb927.3.2830	brix domain containing protein, putative	ZUnknown	4	57	91	101	97	145	114	148	130	106	77	80	106	70	71
Tb927.6.3250	C2H2 type zinc-finger (2 copies), putative	ZUnknown	4	329	54	93	100	64	72	92	102	76	53	49	53	91	21
Tb927.10.11720	CW-type Zinc Finger, putative	ZUnknown	4	33	57	57	55	74	98	121	75	91	116	108	163	236	0
Tb927.5.2640	cytidylyltransferase, putative	ZUnknown	4	263	82	97	98	94	86	123	124	58	44	51	42	145	41
Tb927.9.4930	divalent cation transporter, putative	ZUnknown	4	216	37	80	77	75	66	48	81	111	87	81	93	175	0
Tb927.11.14890	DNA polymerase alpha/epsilon subunit B, putative	ZUnknown	4	60	76	106	112	80	81	116	89	116	105	107	77	127	41
Tb927.9.6010	DNA repair protein Rad9, putative (Rad9)	ZUnknown	4	163	99	141	129	103	113	135	116	107	91	67	74	97	6
Tb927.7.4510	Domain of unknown function (DUF4201), putative	ZUnknown	4	13	227	97	87	142	138	109	87	68	87	96	67	233	21
Tb927.10.3300	Domain of unknown function (DUF4206), putative	ZUnknown	4	143	41	102	111	68	64	102	107	84	59	61	78	66	56
Tb927.3.4700	Domain of unknown function (DUF4379), putative	ZUnknown	4	136	82	67	70	56	79	128	124	69	70	60	71	48	44
Tb927.11.10800	Domain of unknown function (DUF4496), putative	ZUnknown	4	60	157	69	75	93	82	76	63	49	60	120	72	94	38
Tb927.2.3750	Domain of unknown function (DUF4520), putative	ZUnknown	4	90	64	136	134	85	108	106	136	117	89	81	82	97	18
Tb927.3.4690	DTW domain containing protein, putative	ZUnknown	4	67	73	94	84	101	88	104	98	65	68	82	87	42	15
Tb927.9.3670	Endonuclease/Exonuclease/phosphatase family, putative	ZUnknown	4	110	71	89	82	67	88	108	72	80	78	89	73	160	21
Tb927.10.8140	EVE domain containing protein, putative	ZUnknown	4	203	126	151	128	179	108	93	109	61	50	54	37	121	68
Tb927.3.5360	FHA domain containing protein, putative	ZUnknown	4	136	67	112	120	88	70	71	65	71	66	33	47	103	15
Tb927.11.11450	Galactose oxidase, central domain containing protein, putative	ZUnknown	4	150	36	89	92	81	85	104	115	99	88	114	82	57	80
Tb927.2.3160	Gar1/Naf1 RNA binding region, putative	ZUnknown	4	229	53	119	122	68	92	92	111	106	68	80	72	45	27
Tb927.4.840	Histidine kinase-, DNA gyrase B-, and HSP90-like ATPase, putative	ZUnknown	4	206	45	96	94	74	68	106	121	84	67	95	68	33	35
Tb927.9.12380	Histidine phosphatase superfamily (branch 1), putative	ZUnknown	4	67	95	194	198	139	125	105	101	92	93	130	100	42	30
Tb927.11.7190	hypothetical protein	ZUnknown	4	103	127	87	93	133	129	95	133	70	62	76	75	70	0
Tb927.11.3050	hypothetical protein	ZUnknown	4	379	45	70	86	122	111	159	260	167	108	43	96	115	21
Tb927.9.15480	hypothetical protein	ZUnknown	4	106	62	147	133	79	93	79	95	79	89	163	71	184	50
Tb927.4.5330	hypothetical protein	ZUnknown	4	30	135	82	77	138	159	166	136	76	95	114	83	54	0
Tb927.11.12730	hypothetical protein	ZUnknown	4	236	57	111	119	42	74	110	79	78	68	49	41	91	148
Tb927.3.2800	hypothetical protein	ZUnknown	4	150	45	164	155	83	110	156	165	122	116	122	105	94	18
Tb927.11.7680	hypothetical protein, conserved	ZUnknown	4	213	62	111	103	87	73	131	89	98	93	66	94	127	12
Tb927.9.3930	hypothetical protein, conserved	ZUnknown	4	166	62	133	125	73	105	136	97	92	91	49	84	266	65
Tb927.10.7300	hypothetical protein, conserved	ZUnknown	4	43	107	141	164	93	119	61	83	40	73	99	48	103	0
Tb927.7.1820	hypothetical protein, conserved	ZUnknown	4	306	86	98	99	92	79	83	100	92	65	43	47	94	95
Tb927.9.11560	hypothetical protein, conserved	ZUnknown	4	100	97	90	85	124	127	131	180	55	63	67	40	121	12
Tb927.7.6560	hypothetical protein, conserved	ZUnknown	4	57	93	70	74	68	86	90	121	73	45	51	72	121	59
Tb927.9.8580	hypothetical protein, conserved	ZUnknown	4	399	77	80	79	187	137	170	419	146	87	40	63	112	0
Tb927.6.3470	hypothetical protein, conserved	ZUnknown	4	57	126	120	118	85	112	77	104	45	44	49	47	94	21
Tb927.10.14450	hypothetical protein, conserved	ZUnknown	4	136	42	133	134	62	88	106	133	66	47	44	48	118	6
Tb927.6.3830	hypothetical protein, conserved	ZUnknown	4	143	72	147	155	85	128	115	190	92	60	54	58	66	89
Tb927.10.820	hypothetical protein, conserved	ZUnknown	4	70	148	68	74	123	131	79	96	77	76	100	71	45	0
Tb927.9.1470	hypothetical protein, conserved	ZUnknown	4	519	99	98	100	122	132	147	185	75	64	50	44	124	41
Tb927.10.4290	hypothetical protein, conserved	ZUnknown	4	63	127	65	63	118	113	90	84	71	71	57	57	79	21
Tb927.9.7800	hypothetical protein, conserved	ZUnknown	4	485	51	83	85	61	88	105	105	114	97	35	61	63	133
Tb927.3.4460	hypothetical protein, conserved	ZUnknown	4	146	90	88	89	114	124	101	142	83	67	71	87	130	86
Tb927.6.3020	hypothetical protein, conserved	ZUnknown	4	40	135	88	87	156	167	120	197	81	78	59	78	106	3
Tb927.11.11580	hypothetical protein, conserved	ZUnknown	4	53	68	68	62	89	89	105	109	54	56	50	68	203	50
Tb927.10.9950	hypothetical protein, conserved	ZUnknown	4	93	111	61	57	91	120	106	94	74	71	71	71	124	56
Tb927.10.4630	hypothetical protein, conserved	ZUnknown	4	186	120	95	97	117	141	129	129	65	60	51	48	100	50
Tb927.5.2550	hypothetical protein, conserved	ZUnknown	4	136	93	85	81	153	119	103	134	98	74	71	53	121	0
Tb927.9.9260	hypothetical protein, conserved	ZUnknown	4	223	124	98	101	144	108	102	111	74	58	57	51	85	33
Tb927.10.12160	hypothetical protein, conserved	ZUnknown	4	176	62	132	122	101	118	154	178	85	46	23	41	57	30
Tb927.11.13760	hypothetical protein, conserved	ZUnknown	4	263	113	145	158	106	128	183	182	53	36	40	26	79	0
Tb927.10.13230	hypothetical protein, conserved	ZUnknown	4	130	95	105	106	80	99	142	118	75	65	85	73	184	0
Tb927.8.7810	hypothetical protein, conserved	ZUnknown	4	143	31	63	63	45	96	107	124	41	53	67	66	106	68
Tb927.9.6390	hypothetical protein, conserved	ZUnknown	4	143	50	80	75	68	106	115	96	58	49	37	51	97	133
Tb927.4.5230	hypothetical protein, conserved	ZUnknown	4	206	89	111	105	142	123	120	182	63	58	46	66	45	15
Tb927.11.2940	hypothetical protein, conserved	ZUnknown	4	140	62	43	42	113	87	76	112	70	64	42	100	145	18
Tb927.3.890	hypothetical protein, conserved	ZUnknown	4	153	113	174	176	137	120	107	188	81	63	49	66	121	50
Tb927.6.2750	hypothetical protein, conserved	ZUnknown	4	223	79	119	136	85	92	91	161	66	52	55	23	60	77
Tb927.11.12380	hypothetical protein, conserved	ZUnknown	4	120	172	66	71	155	121	159	160	84	92	70	97	12	0
Tb927.10.9170	hypothetical protein, conserved	ZUnknown	4	67	76	69	71	90	99	100	122	49	55	74	42	82	41
Tb927.10.10070	hypothetical protein, conserved	ZUnknown	4	60	84	78	90	86	95	122	123	98	77	73	74	57	80
Tb927.10.13920	hypothetical protein, conserved	ZUnknown	4	180	80	72	68	87	83	66	115	58	50	25	62	148	47
Tb927.10.800	hypothetical protein, conserved	ZUnknown	4	70	136	156	171	136	136	128	205	88	100	80	89	206	0
Tb927.10.11070	hypothetical protein, conserved	ZUnknown	4	123	106	96	86	108	136	160	153	70	69	63	56	218	50
Tb927.10.4530	hypothetical protein, conserved	ZUnknown	4	213	81	68	71	64	78	105	102	50	56	54	72	169	92
Tb927.8.7030	hypothetical protein, conserved	ZUnknown	4	193	104	101	89	91	97	119	130	51	47	57	56	85	89
Tb927.2.2910	hypothetical protein, conserved	ZUnknown	4	126	97	113	128	86	110	117	134	71	49	40	44	66	0
Tb927.11.13820	hypothetical protein, conserved	ZUnknown	4	76	93	102	104	100	108	123	102	58	60	48	56	130	27
Tb927.5.2460	hypothetical protein, conserved	ZUnknown	4	120	106	106	103	122	99	123	154	82	80	101	85	33	0
Tb927.8.4800	hypothetical protein, conserved	ZUnknown	4	183	108	70	73	97	105	119	131	82	77	64	90	45	65
Tb927.7.5530	hypothetical protein, conserved	ZUnknown	4	173	66	91	84	97	125	125	130	78	82	54	82	94	92
Tb927.7.5510	hypothetical protein, conserved	ZUnknown	4	130	67	81	73	48	59	93	76	74	66	66	66	136	35
Tb927.3.5480	hypothetical protein, conserved	ZUnknown	4	369	64	173	175	102	99	124	154	60	56	120	62	112	27
Tb927.10.710	hypothetical protein, conserved	ZUnknown	4	186	108	119	112	111	105	121	118	59	61	87	69	63	68
Tb927.6.5060	hypothetical protein, conserved	ZUnknown	4	303	44	87	105	64	79	58	75	61	57	32	43	63	62
Tb927.11.5470	hypothetical protein, conserved	ZUnknown	4	60	91	84	92	76	84	137	133	81	67	60	65	163	65
Tb927.1.690	hypothetical protein, conserved	ZUnknown	4	246	116	113	128	91	134	123	91	56	47	52	54	136	15
Tb927.1.3150	hypothetical protein, conserved	ZUnknown	4	106	88	122	123	98	91	125	116	121	95	49	55	45	47
Tb927.10.6130	hypothetical protein, conserved	ZUnknown	4	76	91	111	115	125	145	125	155	95	79	57	70	27	30
Tb927.4.2370	hypothetical protein, conserved	ZUnknown	4	70	154	124	116	115	120	179	164	77	94	116	64	133	27
Tb927.9.8030	hypothetical protein, conserved	ZUnknown	4	103	64	84	82	112	121	158	164	119	98	80	133	79	0
Tb927.7.1760	hypothetical protein, conserved	ZUnknown	4	33	175	116	125	120	165	93	129	63	83	106	85	42	12
Tb927.11.14720	hypothetical protein, conserved	ZUnknown	4	57	151	119	130	123	137	169	156	62	64	42	63	30	27
Tb927.3.840	hypothetical protein, conserved	ZUnknown	4	186	135	128	135	115	118	129	161	66	54	72	42	63	44
Tb927.7.750	hypothetical protein, conserved	ZUnknown	4	90	99	86	82	87	113	142	102	101	90	78	93	94	15
Tb927.1.890	hypothetical protein, conserved	ZUnknown	4	143	94	134	145	108	121	121	161	67	45	87	38	112	0
Tb927.5.4160	hypothetical protein, conserved	ZUnknown	4	379	94	127	125	56	70	121	167	85	57	60	65	36	21
Tb927.11.3830	hypothetical protein, conserved	ZUnknown	4	76	111	76	82	107	93	97	122	97	95	44	82	57	33
Tb927.9.1410	hypothetical protein, conserved	ZUnknown	4	50	99	92	95	156	159	137	132	84	95	98	110	60	47
Tb927.6.4160	hypothetical protein, conserved	ZUnknown	4	269	79	100	83	101	122	115	177	84	61	60	96	139	3
Tb927.11.10880	hypothetical protein, conserved	ZUnknown	4	133	37	103	82	70	73	81	92	105	97	82	105	51	53
Tb927.10.620	hypothetical protein, conserved	ZUnknown	4	93	196	128	141	68	67	145	91	91	118	152	99	51	0
Tb927.10.8680	hypothetical protein, conserved	ZUnknown	4	186	42	99	106	55	65	90	73	71	44	36	43	148	56
Tb927.11.15270	hypothetical protein, conserved	ZUnknown	4	103	93	89	107	77	56	76	89	64	47	27	42	76	92
Tb927.1.4700	hypothetical protein, conserved	ZUnknown	4	86	136	112	115	114	131	169	181	65	71	37	77	51	30
Tb927.9.8490	hypothetical protein, conserved	ZUnknown	4	166	37	78	77	39	79	96	77	74	72	58	72	269	62
Tb927.10.9920	hypothetical protein, conserved	ZUnknown	4	96	70	111	108	129	86	82	119	119	107	62	71	190	0
Tb927.11.8230	hypothetical protein, conserved	ZUnknown	4	140	122	99	103	102	117	128	142	74	76	114	50	66	68
Tb927.10.5600	hypothetical protein, conserved	ZUnknown	4	67	70	116	118	106	108	117	108	92	93	75	119	151	44
Tb927.10.8760	hypothetical protein, conserved	ZUnknown	4	106	113	150	157	74	111	130	116	83	83	58	84	139	35
Tb927.5.1860	hypothetical protein, conserved	ZUnknown	4	116	58	127	113	102	148	129	165	78	72	94	81	106	47
Tb927.10.5470	hypothetical protein, conserved	ZUnknown	4	136	48	109	103	102	86	92	134	94	96	65	57	91	136
Tb927.5.1630	hypothetical protein, conserved	ZUnknown	4	120	63	108	100	86	96	88	123	69	51	35	44	82	9
Tb927.9.3100	hypothetical protein, conserved	ZUnknown	4	233	21	114	99	59	55	88	120	111	71	90	105	133	103
Tb927.11.1850	hypothetical protein, conserved	ZUnknown	4	116	80	55	56	97	89	90	99	103	107	97	112	109	0
Tb927.11.6310	hypothetical protein, conserved	ZUnknown	4	190	86	67	68	103	99	79	112	46	68	48	64	39	27
Tb927.10.13150	hypothetical protein, conserved	ZUnknown	4	73	104	85	78	110	112	119	103	112	111	89	112	79	18
Tb927.6.2570	hypothetical protein, conserved	ZUnknown	4	123	86	96	107	80	109	160	126	73	71	70	87	36	33
Tb927.6.1130	hypothetical protein, conserved	ZUnknown	4	80	76	89	82	79	71	96	72	62	55	65	60	85	35
Tb927.11.12260	hypothetical protein, conserved	ZUnknown	4	93	79	104	101	94	83	98	101	102	89	95	104	48	0
Tb927.5.4470	hypothetical protein, conserved	ZUnknown	4	43	98	76	89	79	119	180	117	97	104	120	136	145	27
Tb927.11.2780	hypothetical protein, conserved	ZUnknown	4	173	57	128	127	92	130	144	154	120	101	91	113	76	6
Tb927.10.7550	hypothetical protein, conserved	ZUnknown	4	70	76	116	111	88	79	107	77	83	84	76	71	136	0
Tb927.5.3480	hypothetical protein, conserved	ZUnknown	4	73	59	110	93	87	93	88	75	77	77	62	58	184	30
Tb927.10.12340	hypothetical protein, conserved	ZUnknown	4	126	67	101	99	78	103	173	175	84	75	103	88	63	92
Tb927.11.13540	hypothetical protein, conserved	ZUnknown	4	126	68	76	70	44	52	125	103	74	66	63	80	154	56
Tb927.11.700	hypothetical protein, conserved	ZUnknown	4	113	61	137	144	103	99	140	131	81	62	74	66	48	0
Tb927.9.11700	hypothetical protein, conserved	ZUnknown	4	213	90	95	82	97	102	93	120	78	75	81	55	166	47
Tb927.11.13320	hypothetical protein, conserved	ZUnknown	4	83	61	102	86	101	117	150	145	91	84	100	96	136	56
Tb927.3.3120	hypothetical protein, conserved	ZUnknown	4	103	131	146	153	73	74	106	93	75	57	63	60	103	12
Tb927.10.6360	hypothetical protein, conserved	ZUnknown	4	60	100	103	91	51	67	100	75	77	74	130	76	106	27
Tb927.6.1660	hypothetical protein, conserved	ZUnknown	4	40	162	66	58	127	135	59	65	77	87	141	133	48	0
Tb927.11.6580	hypothetical protein, conserved	ZUnknown	4	153	53	57	61	56	99	107	94	82	83	92	115	136	53
Tb927.9.12830	hypothetical protein, conserved	ZUnknown	4	40	185	185	199	147	111	71	75	77	83	113	42	39	0
Tb927.6.4490	hypothetical protein, conserved	ZUnknown	4	96	95	123	117	61	90	144	123	73	69	30	48	148	86
Tb927.5.1800	hypothetical protein, conserved	ZUnknown	4	309	108	120	114	99	115	108	86	60	56	80	66	66	0
Tb927.9.11970	hypothetical protein, conserved	ZUnknown	4	53	93	106	110	101	97	90	84	79	81	81	55	73	18
Tb927.8.2950	hypothetical protein, conserved	ZUnknown	4	313	121	168	169	99	85	115	126	91	80	104	49	91	0
Tb927.8.5020	hypothetical protein, conserved	ZUnknown	4	140	153	157	161	81	116	141	86	74	87	74	54	124	12
Tb927.10.2810	hypothetical protein, conserved	ZUnknown	4	190	125	129	121	82	100	119	74	86	84	112	72	70	83
Tb927.6.1720	hypothetical protein, conserved	ZUnknown	4	53	111	143	150	117	114	141	97	101	96	96	92	63	0
Tb927.8.2840	hypothetical protein, conserved	ZUnknown	4	50	67	97	93	69	55	83	99	85	96	54	57	106	68
Tb927.10.1840	hypothetical protein, conserved	ZUnknown	4	113	44	80	82	50	73	118	107	68	60	65	90	115	74
Tb927.7.2490	hypothetical protein, conserved	ZUnknown	4	120	32	67	61	54	79	109	85	91	89	110	98	139	44
Tb927.3.760	hypothetical protein, conserved	ZUnknown	4	93	84	94	98	55	68	86	72	80	74	84	90	66	71
Tb927.9.9030	hypothetical protein, conserved	ZUnknown	4	130	95	135	127	86	92	117	90	92	93	76	89	94	80
Tb927.10.1700	hypothetical protein, conserved	ZUnknown	4	96	91	101	101	103	117	143	109	81	91	92	68	24	3
Tb927.10.11290	hypothetical protein, conserved	ZUnknown	4	243	80	113	127	68	66	100	109	107	75	73	51	54	89
Tb927.7.1830	hypothetical protein, conserved	ZUnknown	4	126	82	78	70	85	101	129	90	57	58	56	84	63	33
Tb927.11.14390	hypothetical protein, conserved	ZUnknown	4	183	80	142	144	99	80	86	73	145	94	92	84	42	0
Tb927.7.900	hypothetical protein, conserved	ZUnknown	4	37	95	129	126	121	113	129	86	115	151	111	127	91	24
Tb927.3.2630	hypothetical protein, conserved	ZUnknown	4	130	53	112	115	88	132	165	148	156	142	94	114	73	6
Tb927.8.5410	hypothetical protein, conserved	ZUnknown	4	80	107	122	134	93	102	120	93	82	88	74	63	57	59
Tb927.7.5630	hypothetical protein, conserved	ZUnknown	4	113	67	127	124	94	112	135	137	110	80	70	93	136	35
Tb927.10.330	hypothetical protein, conserved	ZUnknown	4	133	76	124	116	84	63	90	75	82	88	94	77	73	18
Tb927.4.2790	hypothetical protein, conserved	ZUnknown	4	116	41	89	72	88	97	92	118	94	99	103	104	48	83
Tb927.10.11410	hypothetical protein, conserved	ZUnknown	4	110	80	103	96	96	112	135	92	87	79	82	49	100	0
Tb927.11.10180	hypothetical protein, conserved	ZUnknown	4	57	73	158	161	131	119	115	128	97	86	131	70	70	15
Tb927.7.4050	hypothetical protein, conserved	ZUnknown	4	93	84	135	122	137	103	113	98	133	128	143	91	27	27
Tb927.10.590	hypothetical protein, conserved	ZUnknown	4	110	68	128	130	84	93	121	122	109	98	84	78	48	30
Tb927.11.16650	hypothetical protein, conserved	ZUnknown	4	356	51	98	95	49	77	137	119	115	82	81	95	33	106
Tb927.1.4250	hypothetical protein, conserved	ZUnknown	4	123	75	97	108	83	128	173	114	88	92	85	68	124	71
Tb927.11.7520	hypothetical protein, conserved	ZUnknown	4	53	99	114	114	111	119	106	111	147	117	82	84	48	27
Tb927.3.5000	hypothetical protein, conserved	ZUnknown	4	153	72	79	71	72	96	124	120	85	76	72	66	94	3
Tb927.11.14850	hypothetical protein, conserved	ZUnknown	4	60	82	111	109	68	92	155	97	116	79	87	73	100	41
Tb927.11.16120	hypothetical protein, conserved	ZUnknown	4	106	62	106	114	61	75	101	80	89	60	81	57	57	24
Tb927.11.15340	hypothetical protein, conserved	ZUnknown	4	160	62	155	160	86	97	118	96	109	105	113	43	112	0
Tb927.3.4430	hypothetical protein, conserved	ZUnknown	4	136	45	82	81	74	88	82	96	109	86	92	112	79	74
Tb927.11.9680	hypothetical protein, conserved	ZUnknown	4	110	55	91	96	64	63	105	88	80	73	73	52	82	47
Tb927.4.4060	hypothetical protein, conserved	ZUnknown	4	43	84	127	115	116	108	102	95	130	142	194	158	118	9
Tb927.4.490	hypothetical protein, conserved	ZUnknown	4	113	113	140	157	76	73	129	118	114	89	119	81	118	21
Tb927.10.7270	hypothetical protein, conserved	ZUnknown	4	106	64	102	105	74	84	90	99	87	116	58	44	60	3
Tb927.8.3230	hypothetical protein, conserved	ZUnknown	4	249	55	84	84	51	70	132	79	135	110	70	114	94	62
Tb927.7.5250	hypothetical protein, conserved	ZUnknown	4	53	77	123	123	67	90	132	104	114	119	119	114	130	27
Tb927.9.9160	hypothetical protein, conserved	ZUnknown	4	103	54	126	119	110	112	142	134	113	122	105	79	66	24
Tb927.10.12140	hypothetical protein, conserved	ZUnknown	4	83	66	144	142	97	106	141	103	117	102	128	100	57	47
Tb927.10.1960	hypothetical protein, conserved	ZUnknown	4	126	90	139	134	89	72	96	95	163	131	96	129	60	24
Tb927.7.1410	hypothetical protein, conserved	ZUnknown	4	70	79	120	124	71	73	123	90	111	112	100	109	63	24
Tb927.11.14990	hypothetical protein, conserved	ZUnknown	4	160	67	140	150	64	60	88	109	134	100	127	88	100	68
Tb927.10.7900	hypothetical protein, conserved	ZUnknown	4	116	63	116	117	74	92	92	75	72	71	92	51	82	6
Tb927.1.3400	hypothetical protein, conserved	ZUnknown	4	100	40	145	137	83	114	59	74	66	91	66	44	45	21
Tb927.11.690	hypothetical protein, conserved	ZUnknown	4	183	54	89	84	82	88	125	127	101	92	130	96	39	92
Tb927.10.11920	hypothetical protein, conserved, no clear yeast or human matches	ZUnknown	4	276	70	63	59	115	81	97	177	72	49	18	49	48	86
Tb927.9.13320	hypothetical protein, conserved, no domains, no yeast or human match	ZUnknown	4	96	127	97	85	109	133	123	123	95	105	119	109	36	44
Tb927.5.4150	hypothetical protein, conserved, putative hydrolase type	ZUnknown	4	37	118	116	121	140	123	131	113	91	88	83	93	94	15
Tb927.5.1970	hypothetical protein, T. brucei-specific, no domains	ZUnknown	4	20	80	106	99	121	175	101	207	64	73	141	77	157	41
Tb927.7.2280	hypothetical protein, trypanosome-specific.	ZUnknown	4	63	116	76	86	77	86	121	107	52	38	49	56	121	24
Tb927.11.2840	magnesium-dependent phosphatase-1/HAD phosphatase, family IIIC, putative	ZUnknown	4	186	98	130	147	75	89	69	103	63	48	57	34	115	0
Tb927.2.5010	Meiotic cell cortex C-terminal pleckstrin homology, putative	ZUnknown	4	50	58	89	85	101	97	99	102	89	86	97	89	112	50
Tb927.11.5240	Methyltransferase TRM13, putative	ZUnknown	4	236	82	112	116	87	102	132	194	98	73	74	78	88	65
Tb927.11.14690	Microtubule-binding protein MIP-T3, putative	ZUnknown	4	73	160	73	68	196	171	104	120	53	66	89	71	154	53
Tb927.7.2230	mitochondrial carrier protein, putative	ZUnknown	4	180	45	119	134	65	81	69	68	263	187	99	139	36	6
Tb927.6.4830	MIZ/SP-RING zinc finger, putative	ZUnknown	4	120	82	105	98	123	129	94	94	95	95	79	119	130	0
Tb927.10.8870	Myosin-like coiled-coil protein, putative	ZUnknown	4	63	166	89	86	103	160	153	98	70	88	68	103	151	41
Tb927.7.3010	Nitrogen permease regulator 2, putative	ZUnknown	4	80	86	103	101	128	105	116	101	79	91	88	111	36	50
Tb927.8.5990	NLE (NUC135) domain/WD domain, G-beta repeat, putative	ZUnknown	4	67	50	66	61	71	87	136	109	113	106	105	96	157	9
Tb927.10.9200	Nuclease-related domain containing protein, putative	ZUnknown	4	286	59	99	93	82	75	126	118	129	92	76	80	85	68
Tb927.11.11700	nucleotidyl transferase, putative	ZUnknown	4	40	81	108	101	98	136	111	123	106	137	126	99	73	0
Tb927.10.13470	PA26 p53-induced protein (sestrin), putative	ZUnknown	4	226	84	139	144	91	110	145	124	131	110	140	144	91	0
Tb927.9.11910	peroxidase, putative	ZUnknown	4	113	100	128	121	86	92	114	88	109	81	102	75	51	24
Tb927.11.12060	Peroxisomal biogenesis factor 11 (PEX11), putative	ZUnknown	4	110	95	112	126	83	82	76	115	54	47	53	33	70	86
Tb927.11.3060	Phosphate transport (Pho88), putative	ZUnknown	4	180	54	95	110	74	72	80	113	90	84	46	56	100	0
Tb927.8.6220	Phosphorylated CTD interacting factor 1 WW domain containing protein, putative	ZUnknown	4	80	102	104	114	150	127	117	112	110	110	126	98	94	27
Tb927.11.6710	predicted tetratricopeptide repeat (TPR) protein	ZUnknown	4	76	236	125	136	158	173	145	107	52	59	96	54	88	0
Tb927.9.1730	Primase zinc finger/Mcm10 replication factor, putative	ZUnknown	4	100	46	77	84	79	111	181	170	101	71	77	90	154	53
Tb927.10.1200	Programmed cell death protein 2, C-terminal putative domain containing protein, putative	ZUnknown	4	143	99	102	105	110	84	86	107	77	75	60	61	76	89
Tb927.11.14500	Protein kinase domain containing protein, putative	ZUnknown	4	83	94	158	163	128	181	232	218	100	80	81	54	193	0
Tb927.1.4140	Protein of unknown function (DUF1448), putative	ZUnknown	4	143	64	112	115	51	70	95	105	73	51	36	49	45	59
Tb927.10.2190	Protein of unknown function (DUF667), putative	ZUnknown	4	20	475	115	119	251	230	76	67	51	92	203	60	109	18
Tb927.9.5330	Putative papain-like cysteine peptidase (DUF1796), putative	ZUnknown	4	83	72	128	129	84	61	122	94	92	70	83	67	85	12
Tb927.8.2720	Putative serine esterase (DUF676), putative	ZUnknown	4	143	72	117	114	133	106	105	116	91	58	79	77	36	101
Tb927.10.12020	recA bacterial DNA recombination protein, putative	ZUnknown	4	193	116	92	82	126	123	211	186	78	66	89	56	57	0
Tb927.10.2630	Regulator of Vps4 activity in the MVB pathway, putative	ZUnknown	4	123	89	95	94	123	129	107	191	62	60	58	46	85	0
Tb927.4.570	Replication factor-A C terminal domain containing protein, putative	ZUnknown	4	249	48	99	102	56	69	85	111	83	45	82	65	39	77
Tb927.3.3040	Right handed beta helix region, putative	ZUnknown	4	236	175	167	174	87	153	113	97	46	46	61	33	48	0
Tb927.3.5390	Ring finger domain containing protein, putative	ZUnknown	4	83	77	187	183	117	123	107	156	75	69	197	51	73	33
Tb927.11.350	RNA-binding protein, putative	ZUnknown	4	140	57	98	97	75	85	82	84	137	125	74	67	63	77
Tb927.7.5620	SET domain containing protein, putative	ZUnknown	4	143	84	118	117	136	123	158	162	141	143	61	88	66	0
Tb927.1.4720	SET domain containing protein, putative	ZUnknown	4	216	72	133	149	112	97	109	108	122	127	143	99	91	15
Tb927.6.910	SET domain containing protein, putative	ZUnknown	4	90	68	114	112	113	94	88	113	161	150	91	101	39	0
Tb927.11.16370	SHQ1 protein, putative	ZUnknown	4	103	62	119	109	100	88	105	118	117	111	62	114	66	47
Tb927.7.5120	SpoU rRNA Methylase family, putative	ZUnknown	4	156	64	67	66	62	78	114	109	67	69	76	98	145	65
Tb927.11.390	SPRY domain containing protein, putative	ZUnknown	4	63	59	115	108	76	97	121	113	152	112	83	107	133	33
Tb927.3.2660	TatD related DNase, putative	ZUnknown	4	130	70	49	46	65	73	104	97	83	92	69	142	245	27
Tb927.5.3790	Tetraspanin family, putative	ZUnknown	4	100	59	287	298	103	120	50	81	78	50	76	46	60	18
Tb927.5.3000	Thiopurine S-methyltransferase (TPMT), putative	ZUnknown	4	166	108	113	117	112	106	129	131	76	68	73	61	63	103
Tb927.4.920	TPR repeat, putative	ZUnknown	4	33	139	101	107	185	108	109	158	76	77	80	102	76	50
Tb927.11.5120	TPR repeat/SET domain containing protein, putative	ZUnknown	4	146	97	201	213	100	122	173	135	93	103	181	68	209	0
Tb927.2.2880	TPR repeat/Tetratricopeptide repeat, putative	ZUnknown	4	93	84	125	125	101	138	119	103	89	82	58	52	45	77
Tb927.6.4010	Translation machinery associated TMA7, putative	ZUnknown	4	70	158	87	85	76	129	61	96	50	89	45	42	76	15
Tb927.3.5380	Tubulin-tyrosine ligase family, putative	ZUnknown	4	213	53	111	122	61	96	142	123	87	65	81	38	33	44
Tb927.10.12480	UAA transporter family, putative	ZUnknown	4	243	84	193	193	112	112	94	116	85	74	75	63	42	0
Tb927.11.1300	UBA/TS-N domain containing protein, putative	ZUnknown	4	37	153	76	86	102	84	86	90	73	80	76	79	130	0
Tb927.7.2520	Uncharacterised protein family UPF0066, putative	ZUnknown	4	150	71	123	126	101	97	118	159	81	66	70	80	60	83
Tb927.3.4370	Vesicle coat protein involved in Golgi to plasma membrane transport, putative	ZUnknown	4	170	70	129	125	82	87	91	125	91	81	86	85	127	30
Tb927.7.550	WD domain, G-beta repeat, putative	ZUnknown	4	143	66	98	98	122	129	174	201	111	98	67	96	212	27
Tb927.5.4100	WD domain, G-beta repeat, putative	ZUnknown	4	63	98	81	91	47	49	125	109	77	80	43	124	145	59
Tb927.4.1940	WD domain, G-beta repeat, putative	ZUnknown	4	83	117	122	123	103	103	135	122	94	86	71	72	100	41
Tb927.3.4660	WD domain, G-beta repeat, putative	ZUnknown	4	47	126	90	90	80	92	120	117	82	84	133	113	66	44
Tb927.7.5310	YEATS family, putative	ZUnknown	4	120	73	133	154	104	116	127	128	141	129	108	126	79	9
Tb927.8.4700	amino acid transporter, AAT5	Amino.acid.transport	5	3561	369	1284	1417	581	766	1229	1326	893	962	480	710	502	145
Tb927.5.3800	glutamine hydrolysing (not ammonia-dependent) carbomoyl phosphate synthase, putative	Amino.acids	5	253	332	374	361	602	543	262	311	1051	1093	990	998	626	654
Tb927.11.9590	S-adenosylhomocysteine hydrolase, putative	Amino.acids	5	229	560	483	488	468	424	476	318	363	660	846	693	744	958
Tb927.10.2880	calcium channel protein, putative	Calcium	5	386	405	495	525	437	549	276	201	693	820	824	626	456	648
Tb927.11.17000	AIR9	Cell.cycle	5	106	449	385	376	469	511	326	206	297	557	822	538	780	1038
Tb927.7.1320	10 kDa heat shock protein, putative (HSP10)	Chaperone	5	4246	1054	970	901	1872	1809	1515	1858	786	1138	585	341	163	27
Tb927.7.4770	cyclophilin-type peptidyl-prolyl cis-trans isomerase, putative (PPIase)	Chaperone	5	489	878	1163	1062	944	639	485	440	297	430	651	247	199	195
Tb927.10.12710	heat shock protein, HSP110	Chaperone	5	579	520	532	470	530	546	461	308	343	644	1042	523	611	1162
Tb927.10.8230	protein disulfide isomerase,ERp57-like, cofactor wth calnexin, putative	Chaperone	5	170	1724	732	740	810	744	529	395	188	488	1060	226	199	213
Tb927.11.1450	2-oxoglutarate dehydrogenase E1 component, putative	Citric.acid.cycle	5	329	157	232	234	425	288	266	219	1012	1363	505	1442	1315	485
Tb927.10.7410	succinyl-CoA ligase [GDP-forming] beta-chain, putative	Citric.acid.cycle	5	712	134	232	245	680	386	359	418	987	1129	259	875	722	240
Tb927.9.8850	actin A	Cytoskeleton	5	323	1668	824	853	1386	889	892	1123	469	620	905	392	275	355
Tb927.10.840	FAZ6 flagellar attachment zone protein	Cytoskeleton	5	80	583	275	274	338	537	191	132	253	389	742	744	517	1904
Tb927.3.1420	hypothetical protein, conserved, trypanosome-specific, C-terminal Kelch motif	Cytoskeleton	5	196	293	376	404	332	508	465	337	571	566	778	649	671	707
Tb927.10.14470	intraflagellar transport protein IFT140	Cytoskeleton	5	100	377	232	221	465	449	324	241	348	484	576	617	731	1189
Tb927.10.1170	intraflagellar transport protein IFT172	Cytoskeleton	5	116	386	470	484	637	657	482	389	426	545	770	527	511	461
Tb927.2.3660	paraflagellar rod protein PFC10	Cytoskeleton	5	346	474	854	862	792	875	443	472	1330	1173	1119	1108	1003	893
Tb927.10.9570	paraflagellar rod protein PFC14	Cytoskeleton	5	243	2020	645	677	1258	1203	435	586	272	461	699	282	51	204
Tb927.6.3670	paraflagellar rod protein PFC8	Cytoskeleton	5	402	792	852	916	634	824	802	550	678	677	923	582	399	526
Tb927.9.10440	DNA polymerase epsilon catalytic subunit, putative	DNA	5	442	287	486	477	449	547	459	456	584	578	544	445	305	210
Tb927.11.11540	DNA topoisomerase II, putative (TOP2)	DNA	5	233	768	854	867	836	990	412	471	554	673	1696	813	873	1600
Tb927.7.830	telomerase-associated protein, putative	DNA	5	326	321	436	458	501	540	491	452	651	706	683	626	402	541
Tb927.10.12850	ttaggg binding factor, telomer maintenance	DNA	5	213	465	575	521	811	417	260	391	600	666	1030	814	1006	1612
Tb927.10.7230	hypothetical protein, conserved, 7 nucleoside diphostate kinase domains	Enzyme	5	303	331	416	423	348	431	414	214	546	633	869	761	668	1236
Tb927.6.4840	S-adenosylmethionine synthetase, putative (METK1)	Enzyme	5	525	386	742	739	528	472	655	606	1477	1299	1524	1605	1520	1756
Tb927.11.14620	ESAG2, putative	ESAG	5	173	1940	799	836	1100	1625	347	626	267	504	771	356	459	417
Tb927.6.4280	glyceraldehyde 3-phosphate dehydrogenase, glycosomal (GAPDH)	Glucose.glycerol	5	266	1970	1913	1788	1085	1000	814	330	142	671	1469	289	251	934
Tb927.10.2570	lysosomal alpha-mannosidase precursor, putative	Glycans	5	472	341	632	656	470	469	514	587	369	368	433	346	323	296
Tb927.5.4540	GRESAG 4, putative receptor-type adenylate cyclase	GRESAG	5	1307	339	578	603	354	596	1074	773	324	231	362	286	302	234
Tb927.1.580	phosphate-repressible phosphate permease, putative	Ions	5	1626	140	525	542	297	247	282	359	831	442	462	547	372	299
Tb927.8.7100	acetyl-CoA carboxylase, putative	Lipids	5	166	196	317	325	265	296	320	218	459	493	969	845	674	822
Tb927.11.7220	C-terminal BEACH domains, role in protein sorting, similar to yeast Bph1 but not top hit.	Lysosome	5	572	384	853	880	521	551	504	453	700	645	802	562	339	207
Tb927.10.6150	neurobeachin/beige protein, putative	Lysosome	5	742	399	874	922	526	714	611	399	853	841	937	742	744	491
Tb927.4.4380	vacuolar-type proton translocating pyrophosphatase 1, putative (PPase1)	Lysosome	5	419	157	411	444	303	312	324	286	746	722	618	601	586	541
Tb927.8.1620	MSP-B, putative	Membrane.protein	5	1234	169	383	390	262	474	625	517	2337	1084	582	928	919	713
Tb927.11.15490	Tb-291 membrane associated protein, putative	Membrane.protein	5	106	1098	144	141	657	436	92	189	303	386	1669	8059	20988	29124
Tb927.8.5100	hypothetical protein, conserved	Mito.pathway	5	276	259	325	334	294	420	450	264	676	633	713	830	740	766
Tb927.10.14840	mitochondrial carrier protein, MCP5c	Mito.transport	5	868	243	599	596	394	239	316	345	1269	1092	317	556	342	219
Tb927.5.630	acidic phosphatase, putative	Phosphatase	5	133	736	370	359	1011	891	539	760	352	317	503	393	308	580
Tb927.8.6450	inhibitor of cysteine peptidase (ICP)	Protease	5	329	434	1092	1043	734	850	560	1044	1074	495	337	283	163	124
Tb927.1.1530	protein kinase, putative	Protein.kinase	5	426	317	493	570	577	630	326	456	850	825	482	591	595	281
Tb927.10.8420	TOR1 protein kinase	Protein.kinase	5	469	296	599	615	527	649	562	470	734	701	798	762	725	662
Tb927.4.420	TOR2 protein kinase	Protein.kinase	5	456	310	647	705	501	600	493	550	714	638	667	582	928	361
Tb927.4.800	TOR3 protein kinase = TOR-like 1	Protein.kinase	5	376	516	729	764	583	647	573	480	764	877	1089	842	928	727
Tb927.1.1930	TOR4 protein kinase = TOR-like 2	Protein.kinase	5	339	466	491	475	583	646	439	295	1270	1262	818	1457	877	999
Tb927.9.5750	tryparedoxin peroxidase (TRYP1)	Redox	5	572	1231	926	1027	1326	1459	814	946	349	527	463	205	63	142
Tb927.11.4290	40S ribosomal protein S12	Ribosome	5	1988	691	511	501	660	788	808	1267	702	410	370	797	2212	1688
Tb927.10.8430	40S ribosomal protein S12	Ribosome	5	1845	771	686	658	957	920	827	1300	806	483	267	645	577	118
Tb927.11.6140	40S ribosomal protein S15A	Ribosome	5	785	913	738	712	1117	761	867	1297	739	545	304	530	547	322
Tb927.4.1860	40S ribosomal protein S19	Ribosome	5	216	613	495	470	650	415	394	628	793	681	400	705	828	435
Tb927.11.6500	40S ribosomal protein S21	Ribosome	5	509	995	436	402	1109	751	914	848	980	817	378	1089	1097	580
Tb927.7.230	40S ribosomal protein S33	Ribosome	5	1782	866	859	832	938	923	771	1511	601	347	173	626	683	281
Tb927.5.1820	60S acidic ribosomal protein	Ribosome	5	4489	542	774	735	737	730	860	1914	600	316	195	244	375	41
Tb927.9.11380	60S ribosomal protein L23	Ribosome	5	1071	774	1132	1092	1015	666	958	1485	1206	724	387	705	1031	393
Tb927.7.5180	60S ribosomal protein L23a or L25	Ribosome	5	259	748	580	544	927	638	612	1021	844	543	299	660	795	254
Tb927.10.5480	60S ribosomal protein L24	Ribosome	5	426	972	584	521	1155	639	650	734	772	650	277	385	299	145
Tb927.4.2180	60S ribosomal protein L35a	Ribosome	5	226	1071	646	588	911	563	849	898	853	706	327	639	774	263
Tb927.10.3280	60S ribosomal protein L38	Ribosome	5	293	820	535	544	1274	671	560	691	669	528	403	373	215	101
Tb927.8.5260	60S ribosomal protein L39	Ribosome	5	549	816	1015	1076	1212	955	457	1030	700	620	212	408	145	56
Tb927.9.15150	60S ribosomal protein L5	Ribosome	5	256	533	254	228	711	537	665	653	833	616	706	2374	5492	4045
Tb927.10.1510	NOT1	RNA.degradation	5	296	391	497	481	735	642	341	327	1426	1769	1421	1630	1868	1686
Tb927.3.2600	ATP-dependent DEAD/H RNA helicase, putative, no clear yeast homologue	RNA.helicase	5	193	340	340	319	449	456	304	239	899	1090	969	1022	831	639
Tb927.10.1490	MKT1-like	RNA.processing	5	170	167	321	301	355	435	279	213	628	850	751	751	553	648
Tb927.9.11110	PRP8 protein homologue,U5 snRNA-associated splicing factor	RNA.processing	5	180	439	493	490	619	584	473	388	779	906	828	631	444	384
Tb927.5.2290	U5 splicing factor U5-200K, putative or BRR2 homologue	RNA.processing	5	263	236	302	322	407	440	399	293	587	563	564	572	526	444
Tb927.8.5090	DNA-directed RNA polymerase I largest subunit (RPA190)	RNA.synthesis	5	170	196	411	390	384	340	329	258	725	712	537	687	526	379
Tb927.4.5020	RNA polymerase IIA largest subunit (RPB1)	RNA.synthesis	5	170	344	390	407	605	620	592	449	634	822	870	749	583	538
Tb927.9.2470	nucleolar protein (NOP86)	rRNA.tRNA.process	5	319	1122	711	742	496	607	628	472	333	531	727	548	405	940
Tb927.11.14020	RNA-binding protein (NRBD2)	rRNA.tRNA.process	5	156	1162	520	471	1062	579	559	664	1113	1181	620	1023	1278	402
Tb927.2.2260	ATM kinase	Signalling	5	153	246	376	370	337	444	158	94	716	788	1052	781	532	645
Tb927.11.14680	ATR kinase (phosphatidylinositol 3-related kinase)	Signalling	5	339	427	633	656	633	703	587	506	693	692	897	598	508	449
Tb927.8.2770	IP3 inositol trisphosphate receptor.	Signalling	5	409	327	437	452	424	761	531	444	1072	1119	660	930	750	606
Tb927.10.13280	GCN1 homologue, possibly involved in translation control	Translation	5	200	323	365	391	447	409	339	296	740	750	614	677	901	281
Tb927.11.3390	hypothetical protein, conserved, HECT E3 ligase at C-terminus	Ubiquitin.proteasome	5	389	467	700	703	585	831	689	434	1320	1445	1370	1333	1300	1363
Tb927.10.8390	hypothetical protein, conserved, HECT E3 ligase at C-terminus	Ubiquitin.proteasome	5	648	427	987	1065	582	710	539	378	968	931	1022	730	979	787
Tb927.11.12770	ubiquitin ligase, putative	Ubiquitin.proteasome	5	698	265	414	456	251	359	467	342	405	411	453	468	601	367
Tb927.9.12650	ubiquitin-activating enzyme e1, putative (UBA2)	Ubiquitin.proteasome	5	253	664	972	1034	1243	908	653	633	532	735	1581	653	478	1112
Tb927.10.9750	ubiquitin-protein ligase, putative (upl3)	Ubiquitin.proteasome	5	229	252	539	570	440	470	380	356	620	555	654	630	629	594
Tb927.9.13360	ubiquitin-protein ligase, putative (upl3)	Ubiquitin.proteasome	5	638	359	794	841	935	849	616	795	1058	1086	1088	1142	801	1425
Tb927.9.13650	ADP-ribosylation factor, putative	Vesicular.transport	5	672	1122	1299	1383	904	1003	818	1088	448	543	695	429	426	402
Tb927.9.15400	CAP334 ankyrin-repeat protein, clathrin-associated	Vesicular.transport	5	339	229	366	374	261	460	499	389	490	457	553	544	499	423
Tb927.10.6050	clathrin heavy chain (CHC)	Vesicular.transport	5	163	470	539	540	950	693	206	218	1025	1489	2496	1410	1091	2034
Tb927.1.2570	coatomer beta subunit (beta-coP)	Vesicular.transport	5	519	323	427	446	407	411	359	362	379	413	602	410	465	355
Tb927.3.4720	dynamin DLP1	Vesicular.transport	5	372	1555	1160	1233	1449	1548	1570	1811	433	619	811	435	136	281
Tb927.6.3500	RME8 endosomal trafficking protein, clathrin-associated	Vesicular.transport	5	190	533	1003	1002	1042	941	546	640	683	751	1221	715	414	719
Tb927.9.1770	Zn-finger in Ran binding protein and others/SPRY domain/HECT-domain (ubiquitin-transferase), putative	Zinc.finger	5	389	270	540	572	443	522	415	282	911	905	884	1010	934	875
Tb927.10.8780	AAA domain containing protein, putative	ZUnknown	5	392	345	364	390	363	479	434	310	418	428	587	462	251	636
Tb927.9.15290	CHAT domain containing protein, putative	ZUnknown	5	841	269	338	312	803	584	448	542	1013	994	356	914	1505	603
Tb927.8.2060	Concanavalin A-like lectin/glucanases superfamily/Beige/BEACH domain containing protein, putative	ZUnknown	5	692	469	799	879	488	737	781	572	818	718	787	681	747	902
Tb927.11.12840	Domain of unknown function (DUF4486), putative	ZUnknown	5	346	313	490	507	434	678	575	299	920	1087	1109	1258	1717	1928
Tb927.11.16660	Dopey, N-terminal, putative	ZUnknown	5	509	194	501	498	331	345	316	272	667	595	603	631	481	636
Tb927.9.2840	Fam77 cell surface phylome protein	ZUnknown	5	1290	414	1073	1181	558	783	640	1092	249	201	413	220	224	364
Tb927.1.110	hypothetical protein, conserved	ZUnknown	5	342	741	368	374	502	409	316	268	589	654	697	632	402	677
Tb927.10.15680	hypothetical protein, conserved	ZUnknown	5	286	494	394	394	743	631	610	275	745	959	1230	1377	1856	1547
Tb927.6.5010	hypothetical protein, conserved	ZUnknown	5	286	228	696	695	417	390	367	401	423	479	303	466	499	485
Tb927.4.5380	hypothetical protein, conserved	ZUnknown	5	984	772	553	565	680	707	626	474	451	556	691	450	568	485
Tb927.8.5850	hypothetical protein, conserved	ZUnknown	5	352	332	444	453	589	707	594	464	1307	1248	848	1529	2052	905
Tb927.4.4930	hypothetical protein, conserved	ZUnknown	5	309	335	407	395	443	573	687	650	515	573	548	507	396	299
Tb927.2.5540	hypothetical protein, conserved	ZUnknown	5	412	250	319	338	337	447	398	338	658	540	613	739	1022	1508
Tb927.10.13250	hypothetical protein, conserved	ZUnknown	5	306	209	373	368	381	418	415	348	464	495	515	557	677	792
Tb927.8.3540	hypothetical protein, conserved	ZUnknown	5	376	579	655	716	628	1013	739	704	732	369	438	314	342	769
Tb927.5.3230	hypothetical protein, conserved	ZUnknown	5	186	288	362	394	286	259	424	232	685	665	489	627	922	763
Tb927.8.5110	hypothetical protein, conserved	ZUnknown	5	313	239	347	364	330	386	274	218	596	787	592	474	635	376
Tb927.10.3790	hypothetical protein, conserved	ZUnknown	5	495	582	744	753	687	798	821	592	1460	1408	1030	1194	1351	1065
Tb927.11.890	hypothetical protein, conserved	ZUnknown	5	123	523	470	483	387	325	359	259	232	380	763	493	490	792
Tb927.4.620	hypothetical protein, conserved	ZUnknown	5	349	260	569	590	416	511	384	355	436	460	582	451	411	787
Tb927.9.2900	hypothetical protein, conserved	ZUnknown	5	359	293	287	295	347	398	491	310	876	844	581	836	756	674
Tb927.9.6670	hypothetical protein, conserved	ZUnknown	5	233	196	332	319	298	389	469	290	561	602	611	614	505	940
Tb927.7.6670	hypothetical protein, conserved	ZUnknown	5	196	169	316	324	269	391	366	258	685	656	497	634	1097	677
Tb927.2.2650	hypothetical protein, conserved	ZUnknown	5	276	228	516	496	408	463	386	271	743	801	799	728	1103	683
Tb927.5.2330	hypothetical protein, conserved, armadillo repeat, weak PI3/4 kinase domain	ZUnknown	5	356	511	774	756	808	780	458	315	1284	1372	1438	1240	949	964
Tb927.8.940	hypothetical protein, conserved, no clear yeast or human matches	ZUnknown	5	722	543	717	754	533	819	906	733	849	507	650	629	478	739
Tb927.6.5150	hypothetical protein, conserved, no clear yeast or human matches	ZUnknown	5	545	345	634	654	439	610	669	441	705	680	894	702	737	417
Tb927.11.5960	hypothetical protein, conserved, no domains, no yeast or human match	ZUnknown	5	1806	335	688	840	516	343	392	509	683	566	336	419	547	331
Tb927.7.3550	hypothetical protein, conserved, no yeast or human match	ZUnknown	5	90	301	120	104	444	389	94	99	427	665	948	1727	1599	2141
Tb927.8.1050	hypothetical protein, conserved, WD40 repeat	ZUnknown	5	256	318	518	524	431	500	537	314	583	598	767	581	396	680
Tb927.11.14920	hypothetical protein, tryp specific, linked to pentamidine action	ZUnknown	5	396	511	947	1031	758	918	628	548	986	997	1242	909	719	840
Tb927.5.310	invariant surface glycoprotein, putative	ZUnknown	5	256	899	407	452	623	656	419	569	417	453	475	395	332	352
Tb927.8.540	N-terminal region of Chorein, a TM vesicle-mediated sorter, putative	ZUnknown	5	396	478	676	715	587	581	552	513	617	584	603	400	206	92
Tb927.9.1440	Paraquat-inducible protein A, putative	ZUnknown	5	722	1016	1097	1197	357	453	779	500	585	651	1165	524	263	748
Tb927.8.1480	RAVE protein 1 C terminal, putative	ZUnknown	5	515	170	304	291	235	378	375	306	451	445	501	562	973	1017
Tb927.3.4610	Right handed beta helix region, putative	ZUnknown	5	243	281	356	378	298	428	347	255	490	576	697	766	1185	704
Tb927.11.1380	Right handed beta helix region/Periplasmic copper-binding protein (NosD), putative	ZUnknown	5	399	533	680	671	652	857	461	421	812	933	973	753	478	671
Tb927.8.1840	Sec7 domain containing protein, putative	ZUnknown	5	303	261	400	406	377	443	450	347	571	661	655	709	1006	828
Tb927.10.15730	SPRY domain/Ankyrin repeats (3 copies), putative	ZUnknown	5	116	364	404	410	469	628	325	249	705	823	861	794	870	784
Tb927.11.16260	SPRY domain/HECT-domain (ubiquitin-transferase), putative	ZUnknown	5	495	357	587	602	461	717	684	547	795	691	742	601	468	795
Tb927.11.15840	Amino acid transporter AAT16 Lys, Arg, high affinity Lysine	Amino.acid.transport	6	2806	865	1688	1860	929	891	858	747	911	862	1213	882	456	438
Tb927.9.6170	arginine kinase (AK) in cytosol and flagellum	Amino.acids	6	223	4498	1726	1759	2235	2340	1338	785	365	725	1282	392	230	887
Tb927.11.13020	calmodulin	Calcium	6	605	3294	1553	1520	1414	1665	1177	501	311	539	978	379	287	701
Tb927.11.11330	heat shock protein 70, major HSP70	Chaperone	6	2650	5027	1963	1593	4184	2960	3195	2210	1794	2686	1890	2207	2085	2582
Tb927.10.10890	heat shock protein 83, HSP83	Chaperone	6	1390	6541	1763	1467	4497	2859	2098	1750	1453	2441	2539	2236	2013	3203
Tb927.10.10980	heat shock protein 83, HSP83	Chaperone	6	1390	6535	1762	1467	4494	2858	2097	1750	1453	2440	2539	2236	2013	3203
Tb927.7.2820	histone H2A	Chromatin	6	2663	3812	1747	1575	1817	1818	2109	1432	689	660	1256	1259	2448	3546
Tb927.1.2430	histone H3	Chromatin	6	180	2197	2842	2854	1493	1128	807	661	893	1242	1085	940	604	494
Tb927.5.4170	histone H4	Chromatin	6	2890	3541	1779	1726	1531	2075	1539	975	528	552	676	531	680	887
Tb927.1.2340	alpha tubulin	Cytoskeleton	6	4000	26211	7220	6384	7489	5880	7189	4977	3150	4661	5913	4226	4963	9489
Tb927.1.2330	beta tubulin	Cytoskeleton	6	3428	22586	11767	11047	9839	9627	7025	4034	3743	6841	10115	6517	6199	12467
Tb927.10.14890	C-terminal motor kinesin KIFC1	Cytoskeleton	6	193	2379	1572	1532	2403	1972	1585	1165	549	884	2000	813	408	1257
Tb927.4.560	Cytoplasmic dynein 2 heavy chain (DYNC2H1), putative	Cytoskeleton	6	545	895	1267	1367	1303	1619	853	719	1468	1781	2509	1699	1572	1476
Tb927.11.8160	dynein heavy chain	Cytoskeleton	6	293	864	1148	1237	1014	1241	812	445	1170	1430	1986	1172	722	949
Tb927.11.3250	dynein heavy chain	Cytoskeleton	6	439	1679	2051	2125	2080	2258	1085	725	1523	2402	4742	1858	840	2244
Tb927.11.11220	dynein heavy chain	Cytoskeleton	6	449	811	1000	1047	927	1261	669	403	1143	1441	1903	1340	747	920
Tb927.11.2430	dynein heavy chain DHC1b or DYNC2H2, cytoplasmic type	Cytoskeleton	6	339	736	847	864	1482	1448	506	416	1507	2045	2806	2132	1792	2664
Tb927.4.870	dynein heavy chain DNAH10 IAD-1alpha inner arm dynein heavy chain	Cytoskeleton	6	485	920	1237	1320	1192	1548	763	548	1019	1277	2286	1181	1049	1088
Tb927.6.3150	Hydin,flagellar component	Cytoskeleton	6	452	1008	1190	1254	1493	1506	715	613	1556	1765	2134	1420	1164	1047
Tb927.8.3250	IAD-1beta inner arm dynein heavy chain	Cytoskeleton	6	436	727	1110	1161	1139	1362	692	460	1618	1918	2814	1855	1372	1484
Tb927.2.5270	IAD-3 inner arm dynein heavy chain	Cytoskeleton	6	459	922	1110	1136	1361	1635	922	669	1499	1866	1976	1528	985	1567
Tb927.10.5350	IAD-4 inner arm dynein heavy chain	Cytoskeleton	6	492	1246	1311	1402	1410	1515	1092	793	1498	1703	2373	1253	1000	807
Tb927.7.920	IAD-5 inner arm dynein heavy chain, clathrin-associated	Cytoskeleton	6	638	1362	1550	1647	1426	2038	1420	1113	1062	1277	1904	949	671	934
Tb927.3.930	OADalpha outer arm dynein heavy chain	Cytoskeleton	6	595	1676	2111	2223	2217	2661	1278	745	1582	2424	4189	1928	1142	1910
Tb927.3.4290	paraflagellar rod component PFR1	Cytoskeleton	6	113	7327	841	770	1579	1656	1742	538	382	877	1712	1295	855	2475
Tb927.2.950	paraflagellar rod protein PFC13	Cytoskeleton	6	2427	3795	4994	5535	5004	5258	2572	6388	2392	2235	3495	1678	1242	1887
Tb927.8.4970	paraflagellar rod protein PFR2	Cytoskeleton	6	323	8850	1018	986	2978	2705	2424	976	542	1134	1653	1318	750	2040
Tb927.10.11080	paraflagellar rod protein,I17 antigen	Cytoskeleton	6	259	2285	292	284	1702	1275	237	252	990	1596	3369	3406	5552	6213
Tb927.3.5310	paraflagellar rod protein,I2 antigen	Cytoskeleton	6	1131	2331	1771	2067	1592	1921	1603	2051	1944	2362	4035	3199	4721	2735
Tb927.11.15100	Tb5.20 cytoskeletal protein	Cytoskeleton	6	113	7905	616	581	3817	1702	663	581	531	1059	2932	2260	520	5237
Tb927.10.2890	enolase	Glucose.glycerol	6	429	3626	1527	1459	1798	1503	1513	934	302	751	1166	415	257	302
Tb927.9.12550	glycerol kinase, glycosomal (glk1)	Glucose.glycerol	6	1044	2744	2165	2185	1727	1630	1358	952	859	1269	2453	1449	1339	3247
Tb927.5.1830	lysosomal/endosomal membrane protein p67 (p67)	Lysosome	6	884	1196	3503	3423	1979	1539	1341	1406	2994	2580	2640	2433	2203	2546
Tb927.3.5530	Tb-292 membrane associated protein	Membrane.protein	6	299	1256	586	645	958	814	350	515	697	868	2013	5400	16814	18570
Tb927.10.6510	chaperonin HSP60, mitochondrial precursor	Mito.biogenesis	6	971	974	813	822	710	572	932	591	1097	1794	1142	1698	1366	1277
Tb927.6.3740	heat shock 70 kDa protein, mitochondrial precursor, putative	Mito.biogenesis	6	2364	2989	1048	1165	3418	3459	3820	3925	1652	2309	1991	2306	2947	2194
Tb927.1.2100	calpain-like cysteine peptidase, putative,cysteine peptidase, Clan CA, family C2, putative	Protease	6	279	1206	1230	1164	1066	1251	1021	725	1786	2182	1230	3251	7381	5837
Tb927.6.1010	cysteine peptidase precursor, Clan CA, family C1, Cathepsin L-like (CP)	Protease	6	2291	5204	6851	6384	7253	4116	3835	4290	7820	5467	4346	3978	3503	10447
Tb927.10.5950	NEK17 protein kinase	Protein.kinase	6	1187	1043	1042	1125	1075	1188	1565	1739	970	641	656	581	680	686
Tb927.9.6090	PTP1-interacting protein, 39 kDa PIP39	Protein.phosphatase	6	1436	387	1030	1145	773	908	931	1669	3181	2397	681	898	348	538
Tb927.10.5360	40S ribosomal protein S10	Ribosome	6	6700	1837	1058	1061	2119	2214	3565	4420	1187	811	357	678	819	396
Tb927.6.4980	40S ribosomal protein S14	Ribosome	6	2374	1509	734	660	1379	1278	1384	2184	1205	715	406	907	1236	603
Tb927.7.2340	40S ribosomal protein S15	Ribosome	6	781	1219	1093	1036	1071	763	1272	1623	1604	959	692	2276	3727	3531
Tb927.7.1040	40S ribosomal protein S16	Ribosome	6	2042	1191	1012	966	1545	1267	1413	2641	1320	790	398	652	472	92
Tb927.11.11820	40S ribosomal protein S17	Ribosome	6	1440	1648	1098	1059	1995	1500	1375	2630	1226	776	311	784	514	331
Tb927.10.5340	40S ribosomal protein S18	Ribosome	6	3029	2154	1397	1336	1216	1340	3441	4259	1684	913	651	1301	2563	1505
Tb927.10.14710	40S ribosomal protein S2	Ribosome	6	2993	1188	808	729	1751	1896	2337	3173	1937	1063	598	1475	2602	1768
Tb927.10.1090	40S ribosomal protein S23	Ribosome	6	1513	1496	989	976	1506	1164	1447	3084	1167	766	484	957	1260	748
Tb927.10.7340	40S ribosomal protein S24E	Ribosome	6	1969	1411	1159	1156	1410	1583	1310	1743	1518	1013	588	1194	2270	1091
Tb927.10.3940	40S ribosomal protein S3A	Ribosome	6	2082	2796	1699	1649	3361	2386	3149	5041	2646	1905	1050	2474	4664	3608
Tb927.11.3590	40S ribosomal protein S4	Ribosome	6	728	1551	997	912	1079	665	962	1058	1997	1239	770	1869	2494	1198
Tb927.11.6300	40S ribosomal protein S5	Ribosome	6	3910	1623	1092	1097	2113	1908	2111	3942	1298	780	653	1079	1520	1745
Tb927.9.3920	40S ribosomal protein S7	Ribosome	6	519	2408	1683	1577	2526	811	1072	1342	2879	1861	1017	1552	1635	532
Tb927.8.6150	40S ribosomal protein S8	Ribosome	6	2693	2463	2182	2047	1511	1945	3827	4811	2651	1585	906	1637	3183	1413
Tb927.11.10910	40S ribosomal protein SA	Ribosome	6	329	718	908	846	720	967	1083	1180	2064	1623	1044	2248	2037	1490
Tb927.6.5120	60S acidic ribosomal protein P2	Ribosome	6	2188	768	984	945	853	787	800	1511	1032	678	688	1046	2427	1576
Tb927.10.3380	60S acidic ribosomal protein P2	Ribosome	6	1929	1834	1625	1543	1596	1069	1592	1756	1393	828	624	858	1155	943
Tb927.11.2060	60S acidic ribosomal subunit	Ribosome	6	1709	1106	1089	1034	1028	932	1438	1399	2179	1371	1056	3108	7196	5796
Tb927.9.8070	60S ribosomal protein L10	Ribosome	6	618	1981	1298	1301	2470	913	1027	1334	2005	1396	754	1187	1272	671
Tb927.10.13500	60S ribosomal protein L10a	Ribosome	6	303	1529	988	1007	1877	778	854	1293	1792	1304	914	1488	1641	603
Tb927.9.7590	60S ribosomal protein L11	Ribosome	6	1786	2160	1649	1616	1956	2043	2820	3600	2264	1203	655	1754	4228	3389
Tb927.3.3310	60S ribosomal protein L13	Ribosome	6	652	1291	493	430	871	474	778	922	1112	788	558	1802	2859	2265
Tb927.7.5000	60S ribosomal protein L19	Ribosome	6	1899	1749	1132	966	2513	2189	2917	4246	1763	1122	533	2045	4331	2789
Tb927.11.16280	60S ribosomal protein L2 L8	Ribosome	6	2517	1008	980	898	1298	1621	2532	3227	1793	1171	508	1862	3028	2587
Tb927.11.15880	60S ribosomal protein L27	Ribosome	6	2244	1842	1485	1373	2411	1826	2189	3308	1343	946	386	784	982	225
Tb927.9.11490	60S ribosomal protein L27a	Ribosome	6	14049	4021	2454	2401	4018	4275	5545	7865	2490	1778	774	1272	870	692
Tb927.11.6180	60S ribosomal protein L28	Ribosome	6	1909	2384	1277	1293	2754	1941	1749	3808	1485	1035	646	1451	2076	1804
Tb927.4.1790	60S ribosomal protein L3	Ribosome	6	409	1970	745	630	1817	998	1367	1355	2034	1551	948	3048	4703	2821
Tb927.10.4120	60S ribosomal protein L30	Ribosome	6	3904	2092	2214	2384	2371	2422	2039	3361	1802	1346	756	648	212	80
Tb927.9.12200	60S ribosomal protein L31	Ribosome	6	2378	2221	1291	1222	2703	2321	2588	3881	1723	1407	748	1213	1801	772
Tb927.9.1810	60S ribosomal protein L35	Ribosome	6	1257	1281	1031	976	1293	1086	1053	1767	1165	778	362	627	698	260
Tb927.3.5050	60S ribosomal protein L4	Ribosome	6	416	1524	1553	1471	2333	1169	1047	1279	3403	2663	1628	2952	3690	1857
Tb927.11.3230	60S ribosomal protein L44	Ribosome	6	1782	1476	1124	1089	1926	1524	1101	2222	872	573	373	530	239	148
Tb927.10.11390	60S ribosomal protein L6	Ribosome	6	1433	1350	663	650	1348	1512	1724	2976	1082	727	428	1090	1702	1325
Tb927.7.1740	60S ribosomal protein L7	Ribosome	6	1563	2280	1605	1481	2316	1456	1844	2338	2446	1537	642	1482	2052	1174
Tb927.8.1330	60S ribosomal protein L7a	Ribosome	6	456	1515	972	889	2037	919	1300	1642	1763	1284	678	2307	4346	2321
Tb927.5.810	ZC3H11	RNA.binding	6	562	2075	2543	2090	4413	2193	700	1650	5927	4107	4459	6657	10409	6062
Tb927.1.880	MDN1 homologue. Dynein-related AAA ATPase involved in pre-60S assembly and export	rRNA.tRNA.process	6	894	586	1195	1279	857	999	922	823	2024	1691	1169	1519	1575	615
Tb927.10.2110	EF1-alpha elongation factor 1-alpha, (TEF1)	Translation	6	1962	5588	1534	1539	2189	1619	1994	1914	3249	3575	3403	4322	4748	3664
Tb927.10.4570	EF2 elongation factor 2	Translation	6	775	821	764	749	1324	786	642	567	1583	2190	2081	2179	2750	1620
Tb927.11.740	eIF5A	Translation	6	1403	1447	678	676	1611	1203	834	1851	838	626	440	613	943	240
Tb927.11.11360	guanine nucleotide-binding protein beta subunit- like protein (TRACK)	Translation	6	2461	2780	1534	1419	3408	2245	4014	4459	2984	1708	864	2128	2729	1762
Tb927.9.8100	nascent polypeptide associated complex subunit	Translation	6	559	1411	673	605	1763	1341	1256	2585	1173	911	542	1365	2400	1535
Tb927.1.4540	cyclin-like F-box protein (CFB1A)	Ubiquitin.proteasome	6	1121	666	1876	1591	802	1109	1059	878	644	584	2391	643	511	13070
Tb927.1.4650	cyclin-like F-box protein (CFB2)	Ubiquitin.proteasome	6	1333	861	1911	1853	1094	981	805	898	794	535	1675	453	647	3081
Tb927.4.310	hypothetical protein, conserved, C-terminal HECT E3 ligase domain (Neddylation)	Ubiquitin.proteasome	6	1297	995	2150	2286	1647	1986	1231	1040	2466	2366	2751	2120	1354	1354
Tb927.8.1590	TOM1, HECT ubiquitin-protein ligase involved in mRNA export from nucleus	Ubiquitin.proteasome	6	662	341	631	635	703	805	374	232	1799	1794	1937	2266	3038	2511
Tb927.11.7460	BiP	Vesicular.transport	6	419	2213	419	392	1407	1186	1018	1044	532	713	1096	835	1303	1133
Tb927.7.3160	dynein heavy chain, cytosolic, Dynein DYNC1HI Cyto1 clathrin-associated	Vesicular.transport	6	589	618	895	923	874	1172	846	566	1297	1401	1225	1215	1421	1044
Tb927.10.5850	hypothetical protein, conserved, some similarity ot vauolar sorting proteins.	Vesicular.transport	6	831	655	1288	1341	948	1280	925	699	1479	1371	1329	1332	922	982
Tb927.8.5580	VPS13; N-terminal region of Chorein, a TM vesicle-mediated sorter/Integral peroxisomal membrane peroxin,	Vesicular.transport	6	359	484	673	709	833	1021	417	382	1591	1742	2018	1967	2469	2040
Tb927.8.1360	Dynein heavy chain, N-terminal region 2, putative	ZUnknown	6	1018	691	1376	1547	850	1191	1054	1035	1058	1048	1174	818	683	955
Tb927.9.1750	Fibronectin type III domain containing protein, putative	ZUnknown	6	485	555	824	865	844	1075	581	286	1275	1681	2237	1827	1526	3031
Tb927.5.3330	hypothetical protein, conserved	ZUnknown	6	791	560	1134	1202	943	1291	843	716	1550	1643	1385	1374	1070	1354
Tb927.8.7990	Thioredoxin-like/Protein of unknown function (DUF3638)/Protein of unknown function (DUF3645), putative	ZUnknown	6	492	360	864	909	737	824	593	450	1505	1592	1689	1620	1303	1473
Tb11.02.5400	cystathionine beta-synthase, putative	Amino.acids	7	103	28	42	35	24	35	72	56	168	179	69	220	257	38
Tb927.7.6940	glutaminyl cyclase, putative	Amino.acids	7	10	55	65	60	75	74	88	76	69	108	102	115	30	50
Tb927.6.4430	homoserine kinase and VSG silencing factor	Amino.acids	7	76	35	35	32	39	43	50	51	100	72	41	111	36	68
Tb927.10.4000	methylglutaconyl-CoA hydratase, mitochondrial precursor, putative	Amino.acids	7	96	30	49	49	53	42	69	73	94	83	43	84	112	151
Tb927.7.5490	arginine N-methyltransferase, type III (PRMT7)	Arg.methylation	7	43	61	44	34	55	46	30	48	96	81	98	98	142	109
Tb927.7.7360	cdc2-related kinase (CRK2)	Cell.cycle	7	86	48	49	53	71	82	81	56	70	67	63	79	85	98
Tb927.8.5390	CRK4 cdc2- like protein kinase	Cell.cycle	7	10	37	53	57	63	74	59	76	70	58	35	54	124	95
Tb927.11.14080	CYC2, G1 cyclin	Cell.cycle	7	40	49	71	67	60	87	19	24	87	116	83	51	60	74
Tb927.4.5110	KKT8 Kinetochore protein	Cell.cycle	7	7	136	45	47	77	69	71	58	42	41	58	69	30	109
Tb927.10.4310	prohibitin 2 (PHB2)	Cell.cycle	7	86	44	63	61	79	55	49	65	106	86	34	63	57	56
Tb927.4.3420	WEE1 protein kinase	Cell.cycle	7	40	41	62	55	39	58	88	58	80	64	87	74	63	65
Tb927.10.2290	chaperone protein DNAj, endoplasmatic reticulum	Chaperone	7	37	50	40	46	31	32	52	33	84	96	68	116	257	177
Tb927.4.2970	chaperone protein DNAj, putative	Chaperone	7	13	49	48	42	54	55	47	33	42	45	47	71	85	163
Tb927.1.1960	chaperone protein DNAj, putative	Chaperone	7	27	62	25	20	65	45	20	26	80	110	144	212	76	95
Tb927.9.10950	chaperone protein DNAj, putative	Chaperone	7	17	86	89	86	69	100	101	98	34	58	62	44	82	118
Tb927.8.1010	chaperone protein DNAj, putative	Chaperone	7	20	42	52	48	48	70	97	82	71	69	46	95	97	83
Tb927.1.4300	chaperone protein DNAj, putative	Chaperone	7	27	82	49	45	62	81	42	36	81	93	70	112	45	68
Tb927.9.11740	cyclophilin type peptidyl-prolyl cis-trans isomerase, putative (PPIase)	Chaperone	7	133	61	58	68	44	69	61	71	58	65	41	43	154	53
Tb927.9.3440	cyclophilin type peptidyl-prolyl cis-trans isomerase, putative (PPIase)	Chaperone	7	43	167	109	106	29	41	98	46	70	61	73	89	63	127
Tb927.9.13290	HSP20 domain	Chaperone	7	60	48	62	58	59	56	69	76	42	41	32	59	48	68
Tb927.8.3580	mitochondrial chaperone BCS1, putative	Chaperone	7	40	37	55	56	52	65	125	82	108	75	57	79	94	71
Tb927.7.2480	peptidyl-prolyl cis-trans isomerase, putative (PAR45)	Chaperone	7	63	39	50	56	37	44	46	31	51	46	28	50	85	59
Tb927.11.13400	Bromodomain protein BDFx	Chromatin	7	20	32	53	47	45	36	45	31	94	105	156	142	230	115
Tb927.10.15350	histone H3 variant V (h3vaR)	Chromatin	7	27	77	87	67	67	94	18	50	59	74	75	43	73	95
Tb927.3.4500	fumarate hydratase, class I (FHc)	Citric.acid.cycle	7	7	53	40	40	35	34	37	30	80	52	39	63	178	89
Tb927.3.3020	actin-like protein, putative	Cytoskeleton	7	96	66	65	66	74	63	61	69	55	45	50	38	139	103
Tb927.4.3440	BB50	Cytoskeleton	7	76	44	61	50	45	62	140	62	58	60	59	72	166	112
Tb927.8.2590	BBP60	Cytoskeleton	7	37	50	40	34	37	46	52	52	50	49	52	84	112	44
Tb927.5.4340	BBP65	Cytoskeleton	7	53	27	56	54	59	95	76	76	48	44	38	48	94	56
Tb927.10.15190	BBP72	Cytoskeleton	7	13	48	47	52	82	82	102	77	80	86	89	88	121	56
Tb927.9.14290	CIF2	Cytoskeleton	7	57	112	66	68	35	41	108	30	61	58	73	76	199	195
Tb927.11.10930	delta tubulin,tubulin delta chain (TUBD1)	Cytoskeleton	7	50	30	49	46	52	71	53	55	99	82	65	96	139	89
Tb927.10.1130	dynein arm light chain, axonemal, putative	Cytoskeleton	7	57	118	61	50	72	85	102	56	38	49	48	46	121	47
Tb927.8.7840	dynein heavy chain, putative, not a DHC in Wickstead analysis	Cytoskeleton	7	30	45	46	42	37	65	71	27	70	70	85	88	157	121
Tb927.11.16810	dynein light intermediate chain D1bLIC, putative	Cytoskeleton	7	33	72	41	39	63	81	44	41	55	76	86	62	48	127
Tb927.10.1140	epsilon tubulin (TUBE1)	Cytoskeleton	7	123	37	64	60	36	37	55	32	67	45	49	52	70	74
Tb927.11.12150	flagellar protein essential for flagellar pocket biogenesis (BILBO1)	Cytoskeleton	7	20	112	32	29	57	72	75	73	43	56	84	95	36	177
Tb927.10.9250	G-actin binding protein, putative, CAP/Srv2p, putative	Cytoskeleton	7	13	44	36	29	48	48	38	41	44	61	84	91	215	115
Tb927.4.2350	G-actin binding protein, putative, twinfilin, putative	Cytoskeleton	7	30	50	58	70	57	56	70	82	35	54	54	61	82	44
Tb927.6.3100	intraflagellar transport protein IFT46	Cytoskeleton	7	10	192	54	40	140	92	42	35	64	133	219	144	45	30
Tb927.8.3430	MKS1	Cytoskeleton	7	76	28	48	53	30	56	77	56	56	50	73	53	36	71
Tb927.6.4670	MORN repeat-containing protein,flagellar component (TbMORN1)	Cytoskeleton	7	20	51	43	57	35	47	41	32	57	101	89	55	124	127
Tb927.11.6560	POC11	Cytoskeleton	7	33	35	42	39	34	50	81	40	43	46	54	87	145	130
Tb927.3.2890	radial spoke protein RSP10, putative	Cytoskeleton	7	33	203	52	59	38	44	35	24	42	50	57	52	172	33
Tb927.3.4810	DNA replication complex GINS protein SLD5, putative	DNA	7	123	61	71	66	47	63	74	74	48	50	31	20	54	86
Tb927.9.4390	DNA-damage inducible protein DDI1-like protein (1L12.395)	DNA	7	43	79	58	61	62	63	71	40	59	83	58	72	45	121
Tb927.10.5490	HOP1 homologue, HORMA domain, involved in meiosis?	DNA	7	23	35	50	55	58	49	41	57	45	58	54	43	118	44
Tb927.9.12300	replication factor C, subunit 3, putative	DNA	7	13	116	46	40	68	70	48	35	63	66	90	47	48	89
Tb927.11.9160	ATPase-like protein, putative	Enzyme	7	83	31	59	68	37	58	80	92	42	40	60	53	33	86
Tb927.10.8070	ATPase, putative	Enzyme	7	40	39	66	66	45	51	54	55	63	59	77	56	27	213
Tb927.8.5630	dihydroorotase, putative	Enzyme	7	83	62	68	67	41	58	97	87	80	67	43	65	66	106
Tb927.3.4420	hypothetical protein, conserved, alpha/beta hydrolase domain	Enzyme	7	13	53	78	66	71	61	51	64	75	80	76	81	88	62
Tb927.10.16040	oxidoreductase-protein, putative	Enzyme	7	106	53	83	84	59	52	63	86	49	34	49	36	60	154
Tb927.3.4990	oxidoreductase, putative	Enzyme	7	93	30	40	40	37	38	74	54	58	51	78	60	142	92
Tb927.7.6890	S-adenosyl-methionine-dependent methyl transferase, putative	Enzyme	7	13	99	46	42	45	34	34	22	59	91	75	105	151	195
Tb927.10.6870	short-chain dehydrogenase, putative	Enzyme	7	53	49	101	108	70	77	84	62	69	66	50	38	48	68
Tb927.1.5080	ESAG9, putative	ESAG	7	43	49	27	31	43	70	57	65	50	38	51	101	133	112
Tb927.7.5480	dihydrofolate reductase-thymidylate synthase (DHFR-TS)	Folate	7	47	53	81	85	52	86	93	79	69	65	85	40	39	83
Tb927.8.2210	pteridine reductase (PTR1)	Folate	7	17	41	95	87	56	39	49	42	112	171	63	108	21	89
Tb927.11.13990	GDP-L-fucose synthetase, putative	Glycans	7	43	53	71	68	59	42	62	52	49	30	41	35	118	62
Tb927.11.9990	glycosyl transferase-like protein	Glycans	7	93	40	59	65	34	45	73	73	60	50	30	60	70	121
Tb927.8.8360	GRESAG 4, putative receptor-type adenylate cyclase	GRESAG	7	50	33	50	47	27	58	78	72	61	37	28	78	66	83
Tb927.10.15940	cation transporter, putative	Ions	7	40	44	53	62	74	54	67	59	94	119	63	87	73	53
Tb927.4.1610	VDAC-like	Ions	7	27	57	56	57	61	69	59	66	74	75	65	88	30	77
Tb927.10.4330	2-oxoisovalerate dehydrogenase beta subunit, mitochondrial precursor, putative	Lipids	7	170	39	61	58	60	56	69	81	87	73	59	99	66	53
Tb927.8.2540	3-ketoacyl-CoA thiolase, putative	Lipids	7	37	31	51	47	80	68	78	71	88	100	161	112	70	62
Tb927.3.2030	acylphosphatase, putative	Lipids	7	203	27	47	49	39	58	59	83	21	26	19	50	57	192
Tb927.11.16480	enoyl-CoA hydratase/isomerase family protein, putative	Lipids	7	53	27	52	48	87	48	47	65	97	108	55	81	136	195
Tb927.8.1820	nonspecific lipid-transfer protein, putative,sterol carrier protein, putative	Lipids	7	30	30	43	39	31	36	53	28	62	49	73	48	181	112
Tb927.7.3350	palmitoyl acyltransferase 11, putative	Lipids	7	23	36	52	54	53	46	53	34	68	78	89	98	109	92
Tb927.10.15970	sphingomyelin/ceramide phosphorylethanolamine synthase, bifunctional	Lipids	7	40	27	54	51	55	69	76	70	83	75	67	103	82	145
Tb927.11.16880	leucine-rich repeat protein (LRRP)	LRRP	7	33	45	72	62	68	73	75	51	65	76	79	83	97	83
Tb927.4.1220	leucine-rich repeat protein (LRRP)	LRRP	7	7	36	57	58	38	49	13	22	60	58	143	78	54	130
Tb927.6.1490	leucine-rich repeat protein (LRRP)	LRRP	7	70	62	85	66	68	67	73	84	88	63	79	75	66	59
Tb927.6.1550	POMP30 leucine-rich repeat protein (LRRP)	LRRP	7	73	37	85	96	52	43	42	48	235	156	68	106	73	38
Tb927.4.1110	hypothetical protein, conserved, predicted GPI anchor	Membrane.protein	7	23	61	103	111	43	78	86	59	63	61	56	31	27	71
Tb927.11.12270	hypothetical protein, conserved,drug resistence protein, putative	Membrane.protein	7	80	32	102	102	37	50	86	73	109	79	38	78	36	80
Tb927.9.6060	Erv homologue, FAD-linked sulfhydryl oxidase, POMP4	Mito.Biogenesis	7	27	28	57	55	41	63	56	52	68	65	78	85	70	30
Tb927.7.1000	DNA repair and recombination helicase protein PIF8	Mito.DNA	7	27	68	99	105	35	35	67	31	108	120	117	98	121	95
Tb927.5.2790	mitochondrial DNA polymerase beta-PAK (Pol beta-PAK)	Mito.DNA	7	10	27	34	34	38	58	33	30	84	102	105	160	130	9
Tb927.8.2550	mitochondrial DNA primase (PRI1)	Mito.DNA	7	17	84	43	36	47	62	90	40	59	79	80	123	160	38
Tb927.5.1060	Complex III beta-MMP subunit of cytochrom b/c1 complex	Mito.e.transport	7	30	54	26	21	93	69	24	36	113	139	57	116	109	115
Tb927.1.4100	cytochrome oxidase subunit IV (COXIV)	Mito.e.transport	7	47	33	22	19	61	43	31	49	109	102	43	104	51	50
Tb927.6.2490	SDH7 succinate dehydrogenase (complex II) subunit	Mito.e.transport	7	27	73	80	73	60	59	38	42	69	87	58	46	51	71
Tb927.7.3520	MPC2 mitochondrial pyruvate carrier	Mito.membrane	7	96	45	56	64	49	39	55	64	158	111	62	57	88	71
Tb927.8.5130	POMP41	Mito.membrane	7	27	46	56	55	32	43	82	63	72	75	81	80	215	109
Tb927.3.1890	cytochrome c oxidase assembly protein, putative	Mito.pathway	7	20	21	67	61	38	46	53	35	93	69	58	86	76	74
Tb927.3.1000	frataxin	Mito.pathway	7	90	50	62	64	39	56	59	62	63	59	52	37	54	74
Tb927.10.10780	hypothetical protein, conserved	Mito.pathway	7	43	66	63	60	71	70	61	103	42	42	70	57	203	198
Tb927.11.13510	hypothetical protein, conserved	Mito.pathway	7	67	24	51	50	27	25	37	36	59	53	25	69	94	157
Tb927.11.1700	hypothetical protein, conserved	Mito.pathway	7	60	58	47	52	40	67	76	43	74	83	81	101	63	240
Tb927.11.13910	hypothetical protein, conserved	Mito.pathway	7	50	51	48	45	41	42	47	49	58	46	29	46	82	121
Tb927.8.4250	hypothetical protein, conserved	Mito.pathway	7	50	58	63	60	61	59	73	72	79	68	80	93	24	71
Tb927.5.530	hypothetical protein, conserved	Mito.pathway	7	30	26	43	46	27	33	61	31	70	77	89	121	112	92
Tb927.9.15270	hypothetical protein, conserved, only match is to hypothetical protein ACA1_387870 [Acanthamoeba castellanii str. Neff]	Mito.pathway	7	37	61	43	45	72	67	74	67	67	79	101	74	73	33
Tb927.6.1860	hypothetical protein, conserved, prokaryotic ribosome recycling factor domain, no Sc match	Mito.pathway	7	73	35	25	20	63	70	52	65	63	75	43	67	39	74
Tb927.8.630	lipoate-protein ligase, lipoyltransferase, lipoate biosynthesis protein, putative	Mito.pathway	7	73	23	60	60	61	65	84	94	95	83	69	82	118	80
Tb927.8.3320	Mitochondrial ATP synthase subunit, putative	Mito.pathway	7	20	53	60	56	65	53	69	65	72	83	58	85	51	95
Tb927.10.8030	Mitochondrial ATP synthase subunit, putative	Mito.pathway	7	93	40	63	55	48	51	64	63	129	140	61	125	109	30
Tb927.10.10160	pentatricopeptide repeat domain containing protein, putative	Mito.pathway	7	47	32	36	41	40	31	39	42	54	57	65	71	136	127
Tb927.4.1440	probable rRNA maturation factor YbeY, putative	Mito.pathway	7	76	57	43	40	74	45	56	62	52	45	28	49	154	62
Tb927.7.2570	guide RNA associated protein, GAP2	Mito.RNA	7	40	84	34	30	89	66	19	27	98	104	109	135	145	80
Tb927.10.5120	KREPA6	Mito.RNA	7	70	76	63	59	68	76	70	82	39	56	69	44	130	80
Tb927.11.2990	KREPB4	Mito.RNA	7	60	59	94	83	49	62	90	88	71	65	61	58	66	92
Tb927.8.2740	mitochondrial RNA binding protein (TbRBP38)	Mito.RNA	7	0	85	35	29	52	59	69	37	70	85	107	106	39	68
Tb927.9.9150	GTP-binding protein, putative	Mito.translation	7	57	30	51	48	55	76	82	77	91	70	46	105	54	38
Tb927.11.10570	Mitchondrial LSU ribosomal protein	Mito.translation	7	43	28	53	48	60	67	45	48	59	64	44	54	76	65
Tb927.10.11050	Mitchondrial LSU ribosomal protein	Mito.translation	7	80	44	31	32	29	46	78	74	48	36	24	69	136	198
Tb927.7.4710	Mitchondrial LSU ribosomal protein	Mito.translation	7	83	63	59	63	71	75	86	60	78	84	58	71	66	83
Tb927.11.15500	Mitchondrial LSU ribosomal protein	Mito.translation	7	90	22	40	36	47	59	56	52	52	52	44	50	54	115
Tb927.11.10170	Mitchondrial LSU ribosomal protein	Mito.translation	7	136	23	40	39	51	65	69	75	53	37	20	62	51	68
Tb927.9.14050	Mitchondrial LSU ribosomal protein	Mito.translation	7	43	48	48	43	28	45	74	35	67	96	89	115	221	121
Tb927.11.11470	Mitchondrial SSU ribosomal associated KRIPP14 (PPR)	Mito.translation	7	90	30	53	52	60	51	52	57	77	70	71	67	27	92
Tb927.9.11880	Mitchondrial SSU ribosomal protein	Mito.translation	7	27	50	33	38	43	34	59	40	70	66	57	70	103	89
Tb927.10.13820	Mitchondrial SSU ribosomal protein	Mito.translation	7	67	72	51	54	59	73	102	95	72	59	76	46	82	65
Tb927.10.15650	tRNA pseudouridine synthase A-like protein	Mito.translation	7	37	36	62	59	74	80	94	81	91	91	65	120	103	35
Tb927.8.5810	mitochondrial carrier protein, MCP24	Mito.transport	7	156	58	55	55	71	59	72	80	65	50	50	71	103	68
Tb927.4.1660	mitochondrial carrier protein, MCP6	Mito.transport	7	17	30	44	42	26	36	27	20	109	112	81	121	18	148
Tb927.10.2320	TbNup41 Outer ring	Nuclear.transport	7	63	51	67	64	60	73	76	84	48	39	64	51	60	89
Tb927.11.4540	TbNup48 Connect to basket	Nuclear.transport	7	93	21	68	64	26	33	53	34	74	46	68	42	73	59
Tb927.10.14180	TbSec13 Outer ring nucleoporin	Nuclear.transport	7	3	145	56	56	49	46	71	41	60	94	74	73	70	77
Tb927.7.1170	Y14	Nuclear.transport	7	60	77	51	61	44	43	58	41	47	69	41	59	269	180
Tb927.10.5760	adenylate kinase, glycosomal (ADKD)	Nucleotides	7	53	46	73	68	60	78	61	64	89	92	22	52	27	62
Tb927.7.5160	deoxyuridine triphosphatase, putative,dUTP diphosphatase	Nucleotides	7	76	72	64	59	50	50	55	38	68	63	68	42	18	121
Tb927.10.6810	guanylate kinase, putative	Nucleotides	7	10	61	75	71	60	63	63	73	52	46	36	56	54	80
Tb927.11.14260	atypical dual specificity phosphatase, putative	Phosphatase	7	63	59	85	77	73	54	61	76	57	45	64	56	94	139
Tb927.8.5780	phosphatase, putative	Phosphatase	7	33	30	82	78	39	47	49	41	85	77	65	102	136	35
Tb927.9.9000	isopentenyl-diphosphate delta-isomerase, type II	Prenylation	7	30	91	71	76	81	52	53	68	77	92	120	64	48	68
Tb927.11.9360	prenyltransferase, putative	Prenylation	7	37	44	75	76	67	71	52	49	80	82	64	71	97	83
Tb927.10.16150	ATP-dependent zinc metallopeptidase, putative,metallo-peptidase, Clan MA(E) Family M41	Protease	7	27	36	37	31	31	45	51	39	55	47	41	73	166	62
Tb927.5.1880	inhibitor of serine peptidase (ISP), putative,ecotin family (I11), putative	Protease	7	23	97	60	67	54	63	57	31	25	48	52	47	190	77
Tb927.3.3920	AUK2 serine/threonine-protein kinase	Protein.kinase	7	113	27	79	79	36	55	74	66	71	48	73	72	178	71
Tb927.7.6310	PLK polo-like protein kinase	Protein.kinase	7	30	93	62	57	107	136	34	39	74	78	95	75	60	115
Tb927.11.5340	protein kinase, putative	Protein.kinase	7	30	100	77	85	82	85	74	84	67	51	86	45	85	95
Tb927.1.3130	protein kinase, putative	Protein.kinase	7	47	23	55	47	35	44	42	53	43	43	55	73	39	112
Tb927.11.6690	protein kinase, putative	Protein.kinase	7	50	23	65	62	62	68	71	65	65	56	57	77	63	177
Tb927.8.1690	serine/threonine-protein kinase, putative	Protein.kinase	7	30	94	56	46	55	68	97	42	74	84	67	91	106	33
Tb927.7.4090	serine/threonine-protein kinase, putative	Protein.kinase	7	47	53	69	72	50	54	33	51	107	80	70	89	91	204
Tb927.8.5730	SLK1 protein kinase	Protein.kinase	7	86	54	68	74	82	76	58	70	64	72	80	64	66	59
Tb927.8.8040	kinetoplastid-specific phospho-protein phosphatase, putative	Protein.phosphatase	7	23	41	57	62	40	43	50	48	41	39	35	49	145	68
Tb927.4.3680	protein phosphatase 2C, putative	Protein.phosphatase	7	60	64	92	81	55	50	67	61	98	64	38	91	45	145
Tb927.11.10340	Putative serine/threonine protein phosphatase	Protein.phosphatase	7	37	54	43	42	35	33	51	38	61	44	35	46	42	121
Tb927.10.8050	TFIIF-stimulated CTD phosphatase, putative	Protein.phosphatase	7	37	26	80	80	36	42	61	59	150	157	68	186	97	35
Tb927.8.6650	DRBD13	RNA.binding	7	10	62	37	28	62	74	44	44	61	73	63	60	91	142
Tb927.11.14090	DRBD18	RNA.binding	7	7	46	39	41	63	88	33	25	112	156	174	142	193	103
Tb927.9.13990	DRBD2	RNA.binding	7	30	51	29	28	67	94	21	18	95	158	165	132	88	101
Tb927.9.13280	DRBD9	RNA.binding	7	20	62	37	34	72	68	71	65	72	81	40	109	166	163
Tb927.1.2600	PUF9	RNA.binding	7	3	75	46	41	52	66	30	25	91	94	93	147	60	109
Tb927.5.2100	RBP30	RNA.binding	7	40	86	58	56	48	53	112	50	89	86	54	91	118	74
Tb927.4.4230	RBP31, in silico screen suggests component of motile flagellae.	RNA.binding	7	30	57	52	57	77	75	72	38	111	96	101	78	33	275
Tb927.11.16590	RBP37	RNA.binding	7	27	24	40	39	31	38	63	46	37	51	49	58	172	71
Tb927.3.3970	RNA binding protein, putative, LYAR-type C2HC zinc finger domain	RNA.binding	7	23	46	60	59	48	60	27	56	82	88	95	82	88	65
Tb927.10.15870	RNA binding protein, putative, SWAP domain	RNA.binding	7	57	55	84	77	66	69	48	42	41	42	47	66	199	65
Tb927.3.3670	TRRM3	RNA.binding	7	17	33	20	21	24	24	62	28	65	76	51	125	317	59
Tb927.10.1540	ZC3H30	RNA.binding	7	17	67	43	38	59	63	45	44	93	82	130	87	203	68
Tb927.10.14930	ZC3H39	RNA.binding	7	7	59	64	62	52	64	24	51	88	153	140	140	157	56
Tb927.6.3490	ZFP1	RNA.binding	7	10	88	32	26	125	56	4	19	87	92	94	164	145	30
Tb927.8.2850	PARN-1	RNA.degradation	7	27	41	53	48	72	69	63	65	45	50	65	53	106	86
Tb927.10.7080	ATP-dependent DEAD/H RNA helicase, putative Sub2 ,TREX complex mRNA export, homologue of UAP56, splicing factor	RNA.processing	7	27	42	53	47	53	44	51	45	123	84	86	105	36	38
Tb927.2.5240	PRP19-like protein, putative (TbPRP19)	RNA.processing	7	43	62	69	70	56	53	65	63	96	92	74	133	73	71
Tb927.9.6870	RBSR1	RNA.processing	7	116	28	31	30	36	26	32	53	49	47	30	42	169	133
Tb927.3.2190	RNA triphosphatase (TbCET1) forms CAP0 on SL	RNA.processing	7	23	91	32	31	76	46	52	64	49	52	65	71	100	98
Tb927.10.2910	splicing factor PTSR1 interacting protein (TSR1IP)	RNA.processing	7	47	18	31	28	27	32	40	28	40	40	44	128	190	89
Tb927.8.900	splicing factor TSR1 (TSR1)	RNA.processing	7	10	61	26	25	42	50	26	22	67	101	57	164	21	118
Tb927.10.3200	U2 splicing auxiliary factor, putative (U2AF35)	RNA.processing	7	60	98	80	74	49	96	58	51	95	106	96	50	97	59
Tb927.10.960	U4/U6-specific protein PRP4	RNA.processing	7	33	40	54	56	68	90	119	89	74	62	70	88	91	50
Tb927.10.13310	DNA-directed RNA polymerase II, putative,(RPB5z)	RNA.synthesis	7	50	37	44	48	83	72	78	109	52	56	60	65	45	44
Tb927.7.3300	Possible homologue of yeast DAL81, which affects pol II transcription in yeast but also has unrelated interactions, e.g. TOR1	RNA.synthesis	7	50	51	43	47	49	69	105	71	72	59	55	87	66	77
Tb927.11.13240	RNA polymerase subunit, putative (RPC25)	RNA.synthesis	7	100	61	45	42	43	45	65	57	54	50	39	50	27	109
Tb927.11.16070	TFIIH basal transcription factor subunit (p34)	RNA.synthesis	7	130	39	44	39	51	49	71	59	55	53	45	80	121	44
Tb927.1.1630	transcription elongation factor 1 homolog (ELOF1)	RNA.synthesis	7	110	45	53	57	65	71	72	92	43	37	51	49	79	74
Tb927.2.3580	transcription elongation factor s-II, putative (TFIIS2-1)	RNA.synthesis	7	0	41	34	32	32	54	20	19	76	79	206	113	115	302
Tb927.10.4840	transcription factor IIa, putative (TFIIA-2)	RNA.synthesis	7	110	49	55	53	49	51	41	56	58	47	74	64	221	189
Tb927.8.1510	ATP-dependent DEAD/H RNA helicase, putative Dbp3, ribosome biogenesis? Cis-spliced	rRNA.tRNA.process	7	17	13	62	48	9	87	96	90	147	143	112	158	66	169
Tb927.11.4980	ATP-dependent DEAD/H RNA helicase, putative Dbp9, ribosome assembly?	rRNA.tRNA.process	7	23	63	53	59	46	44	112	55	121	97	51	112	33	41
Tb927.7.1500	CFD1 Cytosolic iron-sulphur cluster biogenesis, Thiomodification of cytiosolic tRNAs (NBP 2)	rRNA.tRNA.process	7	63	36	53	61	45	48	82	65	71	58	72	67	221	47
Tb927.10.15810	Fcf1 pre-rRNA processing, putative	rRNA.tRNA.process	7	57	42	41	35	72	64	59	49	73	62	43	52	94	121
[truncated: 5,027 more rows]

## Sheet: 2. Clusters
Category	No. in whole list	no. in Cluster 3	no. in Cluster 16	no. in Cluster 12	no. in Cluster 18	proportion of whole list	proportion of Cluster 3	proportion of Cluster 16	proportion of Cluster 12	proportion of Cluster 18	proportion of Cluster 3 / all	proportion of Cluster 16 / all	proportion of Cluster 12 / all	proportion of Cluster 18 / all
Mito.transport	22	1	0	6	1	0.0031	0.0022	0	0.016	0.0031	0.71	0	5.161	1
Mito.membrane	30	2	1	8	0	0.0043	0.0044	0.0027	0.0214	0	1.023	0.628	4.977	0
Sterols	13	1	1	3	0	0.0019	0.0022	0.0027	0.008	0	1.158	1.421	4.211	0
Amino.acid.transport	10	0	0	2	0	0.0014	0	0	0.0053	0	0	0	3.786	0
Lysosome	35	4	0	6	0	0.005	0.0088	0	0.016	0	1.76	0	3.2	0
Mito.e.transport	86	1	1	12	7	0.0122	0.0022	0.0027	0.0321	0.0215	0.18	0.221	2.631	1.762
Prenylation	15	2	0	2	0	0.0021	0.0044	0	0.0053	0	2.095	0	2.524	0
Chromatin	42	5	0	5	0	0.006	0.011	0	0.0134	0	1.833	0	2.233	0
Mito.pathway	271	13	9	30	14	0.0386	0.0285	0.0241	0.0802	0.0429	0.738	0.624	2.078	1.111
PPP	10	3	0	1	1	0.0014	0.0066	0	0.0027	0.0031	4.714	0	1.929	2.214
Acidocalcisome	3	0	0	0	1	0.0004	0	0	0	0.0031	0	0	0	7.75
Calcium	12	2	1	1	3	0.0017	0.0044	0.0027	0.0027	0.0092	2.588	1.588	1.588	5.412
Arg.methylation	5	0	0	0	1	0.0007	0	0	0	0.0031	0	0	0	4.429
Glycans	46	2	3	3	6	0.0065	0.0044	0.008	0.008	0.0184	0.677	1.231	1.231	2.831
Protein.phosphatase	56	1	3	2	7	0.008	0.0022	0.008	0.0053	0.0215	0.275	1	0.663	2.688
GPI.anchors	17	2	0	1	2	0.0024	0.0044	0	0.0027	0.0061	1.833	0	1.125	2.542
Transporter	37	3	5	0	4	0.0053	0.0066	0.0134	0	0.0123	1.245	2.528	0	2.321
Glucose.glycerol	47	4	3	0	5	0.0067	0.0088	0.008	0	0.0153	1.313	1.194	0	2.284
Mito.biogenesis	31	2	0	1	3	0.0044	0.0044	0	0.0027	0.0092	1	0	0.614	2.091
Vesicular.transport	187	13	11	12	18	0.0266	0.0285	0.0295	0.0321	0.0552	1.071	1.109	1.207	2.075
RNA.synthesis	64	3	2	3	6	0.0091	0.0066	0.0054	0.008	0.0184	0.725	0.593	0.879	2.022
Phosphatase	22	3	1	1	2	0.0031	0.0066	0.0027	0.0027	0.0061	2.129	0.871	0.871	1.968
Mito.RNA	69	6	4	5	6	0.0098	0.0132	0.0107	0.0134	0.0184	1.347	1.092	1.367	1.878
Lipids	107	6	8	9	9	0.0152	0.0132	0.0214	0.0241	0.0276	0.868	1.408	1.586	1.816
Redox	27	1	0	2	2	0.0038	0.0022	0	0.0053	0.0061	0.579	0	1.395	1.605
Signalling	54	5	5	2	4	0.0077	0.011	0.0134	0.0053	0.0123	1.429	1.74	0.688	1.597
Ubiquitin.proteasome	120	10	7	1	8	0.0171	0.0219	0.0188	0.0027	0.0245	1.281	1.099	0.158	1.433
RNA.processing	107	10	3	5	7	0.0152	0.0219	0.008	0.0134	0.0215	1.441	0.526	0.882	1.414
Zinc.finger	48	2	0	1	3	0.0068	0.0044	0	0.0027	0.0092	0.647	0	0.397	1.353
Nucleotides	51	1	3	1	3	0.0073	0.0022	0.008	0.0027	0.0092	0.301	1.096	0.37	1.26
Ions	20	0	3	0	1	0.0028	0	0.008	0	0.0031	0	2.857	0	1.107
Amino.acids	39	1	2	4	2	0.0056	0.0022	0.0054	0.0107	0.0061	0.393	0.964	1.911	1.089
Enzyme	121	1	8	9	6	0.0172	0.0022	0.0214	0.0241	0.0184	0.128	1.244	1.401	1.07
Protein.kinase	149	15	18	4	7	0.0212	0.0329	0.0483	0.0107	0.0215	1.552	2.278	0.505	1.014
Cell.cycle	66	6	3	5	3	0.0094	0.0132	0.008	0.0134	0.0092	1.404	0.851	1.426	0.979
RNA.binding	116	12	8	1	5	0.0165	0.0263	0.0214	0.0027	0.0153	1.594	1.297	0.164	0.927
ZUnknown	3541	180	155	186	150	0.5041	0.3947	0.4155	0.4973	0.4601	0.783	0.824	0.987	0.913
Nuclear.transport	47	8	4	1	2	0.0067	0.0175	0.0107	0.0027	0.0061	2.612	1.597	0.403	0.91
Protease	73	14	6	1	3	0.0104	0.0307	0.0161	0.0027	0.0092	2.952	1.548	0.26	0.885
RNA.degradation	49	4	10	2	2	0.007	0.0088	0.0268	0.0053	0.0061	1.257	3.829	0.757	0.871
LRRP	50	3	3	1	2	0.0071	0.0066	0.008	0.0027	0.0061	0.93	1.127	0.38	0.859
ESAG	26	0	0	0	1	0.0037	0	0	0	0.0031	0	0	0	0.838
Translation.tRNA	29	5	4	1	1	0.0041	0.011	0.0107	0.0027	0.0031	2.683	2.61	0.659	0.756
Membrane.protein	30	4	3	1	1	0.0043	0.0088	0.008	0.0027	0.0031	2.047	1.86	0.628	0.721
Cytoskeleton	312	42	30	2	9	0.0444	0.0921	0.0804	0.0053	0.0276	2.074	1.811	0.119	0.622
rRNA.tRNA.process	100	11	4	6	2	0.0142	0.0241	0.0107	0.016	0.0061	1.697	0.754	1.127	0.43
Chaperone	121	6	8	6	2	0.0172	0.0132	0.0214	0.016	0.0061	0.767	1.244	0.93	0.355
DNA	127	9	10	4	2	0.0181	0.0197	0.0268	0.0107	0.0061	1.088	1.481	0.591	0.337
Translation	80	13	10	2	1	0.0114	0.0285	0.0268	0.0053	0.0031	2.5	2.351	0.465	0.272
Mito.translation	127	5	5	12	1	0.0181	0.011	0.0134	0.0321	0.0031	0.608	0.74	1.773	0.171
Glycosome	16	0	1	1	0	0.0023	0	0.0027	0.0027	0	0	1.174	1.174	0
GRESAG	9	2	1	0	0	0.0013	0.0044	0.0027	0	0	3.385	2.077	0	0
Mito.DNA	23	3	2	0	0	0.0033	0.0066	0.0054	0	0	2	1.636	0	0
RNA.helicase	16	2	2	0	0	0.0023	0.0044	0.0054	0	0	1.913	2.348	0	0
Citric.acid.cycle	20	2	2	0	0	0.0028	0.0044	0.0054	0	0	1.571	1.929	0	0
Folate	7	0	0	0	0	0.001	0	0	0	0	0	0	0	0
PAG	7	0	0	0	0	0.001	0	0	0	0	0	0	0	0
Ribosome	60	0	0	0	0	0.0085	0	0	0	0	0	0	0	0
