# Supplementary material for: Transcriptomes of Trypanosoma brucei rhodesiense from sleeping sickness patients, rodents and culture: Effects of strain, growth conditions and RNA preparation methods
Source: PLoS Negl Trop Dis. 2018 Feb 23;12(2):e0006280. doi: 10.1371/journal.pntd.0006280 (PMC5842037; doi:10.1371/journal.pntd.0006280)
Supplement: S4 Table — (XLSX) [file pntd.0006280.s004.xlsx]

## Sheet: Lengths
pHD		5'UTR	3'UTR	YFP	CDS remaining	CDS + YFP	RNA	Codon score		pHD	Oligo	sequence	Oligo	sequence
2800	Tb927.4.1500	159	414	740	6504	7242	7815	0.491	in frame	2886	Cz6426	tcaaagcttGCGGGCCATACGACTAACTGTTGCGTGTCG	CZ6369	ttcggtaccaactgctccttgggagaaacg
2885	Tb927.4.1500	159	414	740	3261	3993	4566	0.509	in frame	2885	Cz6420	tcaaagcttGGCGGCAATGCACGCCCTTGCGCTGCTGCGCC	Cz6421	tagggtaccttgccatcttcatccgtcacttcgacgac
2887	Tb927.4.1500	159	414	740	900	1632	2205	0.554	in frame	2887	CZ6427	caaagcttTGCGTCGGTGAACGCTTTCAACTTTTGGGTAACG	cz6367	gtcggtacctagtccagaagcaacaacaca
2839	Tb927.4.1500	159	305	740	12	861	1325	0.597	out of frame	2839	CZ6109	cgaaagcctggagactcgtaatgtggccaa	cz6110	tagggtaccaagtgtgccgaaagctaaagg
2844	Tb927.4.1500	159	305	383	12	510	974	0.57	out of frame	2844	Short YFP
2820	Tb927.8.1050	159	1814	740	7962	8694	10667	0.468	in frame	2820	CZ5924	ttcgtgtgaccttcgctgttccccgtggcattaaggttacattcaccgccaaaaaaaaaaaggaaataacatgaccgagtacaagcccac	CZ6028	agtccagtgaaactcctacagtgctgccgtgagctgaattgggcccaacggaaccagttaatgtagacatagaaccacctccccccttgt
2888	Tb927.8.1050	159	1814	740	5181	5916	7889	0.473	in frame	2888	CZ6422	TCAaagcttTGATGATGCAGGCAATAAACGTTTGAGAG	CZ6423	TATggtaccAACTCTGGGTTATTCACCTTGAAACC
2889	Tb927.8.1050	159	1814	740	1791	2532	4505	0.512	in frame	2889	CZ6424	caaagcttAAAGCAGGGTGCCAAAAGAGGTGGTGG	CZ6425	TAGggtaccGATCGACAGCCGCTGCATAGGCCTTCCC
2838	Tb927.8.1050	159	1765	740	12	801	2725	0.603	out of frame	2838	CZ6113	tcgaagctttgccgtccttagcggatttca	Cz6114
2843	Tb927.8.1050	159	1765	383	12	450	2374	0.578	out of frame	2843	Short YFP
										YFPfor	CZ6241	tacCTCGAGatggtgagcaagggcgaggag
										YFPshortrev	CZ6242	agtAAGCTTcccttcagctcgatgcggttc
										YFP RT PCR	CZ6312		CZ6310
										PAC RT PCR	CZ6286		CZ6287
										TUB RT PCR	CZ3798		CZ3799
