# Supplementary material for: Transcriptomes of Trypanosoma brucei rhodesiense from sleeping sickness patients, rodents and culture: Effects of strain, growth conditions and RNA preparation methods
Source: PLoS Negl Trop Dis. 2018 Feb 23;12(2):e0006280. doi: 10.1371/journal.pntd.0006280 (PMC5842037; doi:10.1371/journal.pntd.0006280)
Supplement: S1 Folder — (ZIP) [file pntd.0006280.s011.zip]

Archive with 17 entries (14 files):
- S1_folder/
- S1_folder/.DS_Store
- __MACOSX/
- __MACOSX/S1_folder/
- __MACOSX/S1_folder/._.DS_Store
- S1_folder/.Rhistory
- __MACOSX/S1_folder/._.Rhistory
- S1_folder/ClusterViewer.Rmd
- __MACOSX/S1_folder/._ClusterViewer.Rmd
- S1_folder/Data.zip
- S1_folder/Data_Functions.R
- __MACOSX/S1_folder/._Data_Functions.R
- S1_folder/How to set up a new comparison.rtf
- S1_folder/README.md
- __MACOSX/S1_folder/._README.md
- S1_folder/Rplots.pdf
- __MACOSX/._S1_folder
