# Supplementary material for: Transcriptomes of Trypanosoma brucei rhodesiense from sleeping sickness patients, rodents and culture: Effects of strain, growth conditions and RNA preparation methods
Source: PLoS Negl Trop Dis. 2018 Feb 23;12(2):e0006280. doi: 10.1371/journal.pntd.0006280 (PMC5842037; doi:10.1371/journal.pntd.0006280)
Supplement: S1 Folder — (ZIP) [file pntd.0006280.s011.zip › S1_folder/ClusterViewer.Rmd]

---
title: "Coregulated Genes Exploration"
author: "Kevin Leiss"

output: 
  html_document:
    fig_height: 15
runtime: shiny
---

```{r setup, include=FALSE}
knitr::opts_chunk$set(echo = TRUE)
options(height = 600)
```

```{R, echo=FALSE, message=FALSE, warning=FALSE}
source('Data_Functions.R')
require(DESeq2)
require(pheatmap)
require(plotly)
```

```{r Rlog,echo=FALSE, message=FALSE, warning=FALSE}
# Input, tab-sep. rlog-transformed dataset.
# First column = geneIDs, following columns rlog-reads for each gene.
rld.df <- default.read('Data/rldDF.txt')

# Unique gene list file
u.genes <- default.read('Data/UniqueList.txt')

# Function to conduct a class enrichment analysis.
# The test is based on Fisher's exact test and adjusts
# the resulting p-values for multiple testing using
# Benjamini-Hochberg method.
class.enrichment <- function(df, u.list, signif = 0.05){
  
  # Initialising variables:
  levels.vec <- NULL # Observed Levels
  fisher.pval <- NULL  # Store Fishers' exact test p-values
  
  for(lev in levels(df$Class)){  # loop over all levels in df$class
    levels.vec <- c(levels.vec, lev)  # record the already analysed levels
    
    occ.df <- nrow(df[df$Class == lev, ])  # find the number of genes with the studied class
    occ.df <- c(occ.df, (nrow(df) - occ.df ) )  # Occurence of level in df and all others
    
    # Do the same with the unique gene list
    occ.u.list <- nrow(u.list[u.list$Class == lev, ])  # How many genes are within 'class'
    occ.u.list <- c(occ.u.list, (nrow(u.list) - occ.u.list) )  # How many genes have another class
    
    
    # Create the decission matris for Fisher's exact test:
    mat <- matrix(c(occ.df, occ.u.list), ncol = 2)
    
    # Calculate Fisher's exact test and store the resulting p-value in 'pval'
    pval <- fisher.test(mat,
                        alternative = 'greater')$p.value
    
    # Store all p-values of all analysed classes:
    fisher.pval <- c(fisher.pval, pval)
    
  }
  
  # Create a dataframe (out.df) which stores the corresponding class and the 
  # Benjamini-Hochberg-p-value.
  out.df <- data.frame(Class = levels.vec,
                       Fisher.pval = p.adjust(fisher.pval))
  
  # Subset out.df for classes which show significant enrichment
  out.df <- subset(out.df, out.df$Fisher.pval < signif)
  
  return(out.df)
}


########## Start of the Programm ############

# Definition of the samples, each column corresponds to (like in DESeqUI):
ids <- 'HB,HB,HB,HB,HC,HC,HC,HC,RB.r,RB.r,RB.r,RB.r,RB.r,RB.r,Cult.r,Cult.r,Cult.r,Cult.r,Cult.r,Cult.r,Cult.r,Cult.a,Cult.a,Cult.a,Cult.a,Cult.a,Cult.a,RB.a,RB.a,RB.a,RB.a,RB.a,RB.a,RB.a,RB.a,RB.a,RB.a,MB.a,MB.a,MB.a'


ids <- strsplit(ids, split = ',')[[1]]  # Generate a vector of IDs

colID <- data.frame('Samples' = colnames(rld.df),
                    'Group' = ids)
colID.2 <- data.frame(row.names = colnames(rld.df),
                      'Group' = ids)
```

# Heatmap
```{r input, echo=FALSE, fig.height=15}
inputPanel(selectInput('class',
                       label = 'Class',
                       choices = c('_ALL',levels(u.genes$Class))),
          numericInput('kmeans',
                      label = 'N_Cluster',
                      value = 3,
                      min = 3,
                      max = 200),
          downloadButton('dload.heatmap')
          )


# Download the heatmap:
output$dload.heatmap <- downloadHandler(
  filename = paste('Heatmap_', input$class, '.pdf', sep=''),
  content = function(file){
    pdf(file = file)
    set.seed(1234)  # IMPORTANT!
    pheatmap(selected.genes(), 
                    kmeans_k = input$kmeans, 
                    annotation_col = colID.2)
    dev.off()
  }
)

# Returns a data-frame only with genes of the selected class.
selected.genes <- reactive({
  if(input$class == '_ALL'){
    return(rld.df)
  }else{
    return(rld.df[rownames(rld.df) %in% rownames(u.genes)[u.genes$Class == input$class], ])
  }
})


# Define the height of the heatmap displayed.
fi.height <- reactive({
             if(input$kmeans < 50){
               return(550)
             }else{
               return(input$kmeans * 11)
             }})

# Function to generate the heatmap
heat.map <- reactive({
  set.seed(1234)
  pheatmap(selected.genes(), 
                    kmeans_k = input$kmeans, 
                    annotation_col = colID.2,
                    clustering_method = 'complete',
                    clustering_distance_rows = 'euclidean',
                    clustering_distance_cols =  'euclidean'
                    )})


# Show the plot:
renderPlot(heat.map(),
           height = fi.height
           )


```


# Cluster Analysis
If you are interested in a specific cluster, just enter its number below and a plot with the corresponding rlog-normalized expression of each gene will be plotted across all samples.
```{r, echo=FALSE}
inputPanel(radioButtons('show.legend',
                        label = 'Show Legend in D.load',
                        choices = c(
                          'Show' = 'legend',
                          'Hide' = 'none'
                        )),
           numericInput('cl.num',
                        label = 'Cluster number',
                        value = 0),
           selectInput('spec.gene',
                     label = 'Search for GeneID',
                     choices = c('', row.names(rld.df))),
           downloadButton('dload.cluster.map'),
           downloadButton('dload.cluster.df', 
                          label = 'Download Table'))

output$dload.cluster.map <- downloadHandler(filename = paste('Cluster_', 
                                                             cluster.number(),
                                                             '.pdf',
                                                             sep=''),
                                            content = function(file){
                                              p.plot <- cluster.map(heat.map(), cluster.number(), 
                                                          rld.df, 
                                                          u.list.location = 'Data/UniqueList.txt',
                                                          show.legend = input$show.legend
                                                          )
                                              ggsave(file, plot = p.plot, device = 'pdf',
                                                     width = 10, height=6)
                                            })


cluster.number <- reactive({
  if(!(input$spec.gene == '')){
    cl.out <- heat.map()$kmeans$cluster[input$spec.gene]
    cl.out <- as.numeric(cl.out)
  }else{
    cl.out <- input$cl.num
  }
  return(cl.out)
})

renderPlotly({
  if(input$cl.num > 0){
  cluster.map(heat.map(), cluster.number(), 
                         rld.df, 
                         u.list.location = 'Data/UniqueList.txt',
                         show.legend = input$show.legend)
  }else{
    return(NULL)
  }
})
```

## Table
The following table gives informations about the genes in the selected cluster.

```{r echo=F}
cluster.df <- reactive({cluster.map(heat.map(), cluster.number(), 
                       rld.df, 
                       u.list.location = 'Data/UniqueList.txt',
                       return.table = T)})


renderTable(cluster.df())

output$dload.cluster.df <- downloadHandler(
  filename = paste('Cluster_', cluster.number(), '_Table.txt', sep=''),
  content = function(file){
    write.table(cluster.df(), file = file, quote=F, row.names = F, sep='\t')
  }
)

fish.test <- reactive({
  df <- cluster.df()
  df$Class <- factor(df$Class)
  out <- class.enrichment(df, u.genes) #asdblasjhdkjshdflushdfljbsa asdfhslfkh
  return(out)
})

renderTable(fish.test(), digits = 4)
```
