# Supplementary material for: Transcriptomes of Trypanosoma brucei rhodesiense from sleeping sickness patients, rodents and culture: Effects of strain, growth conditions and RNA preparation methods
Source: PLoS Negl Trop Dis. 2018 Feb 23;12(2):e0006280. doi: 10.1371/journal.pntd.0006280 (PMC5842037; doi:10.1371/journal.pntd.0006280)
Supplement: S1 Folder — (ZIP) [file pntd.0006280.s011.zip › S1_folder/Data_Functions.R]

#### Functions ####
quickmerge <- function(x, y, all.x = F, all.y = F){
  df            <- merge(x, y, by= "row.names", all.x= all.x, all.y= all.y)
  rownames(df)  <- df$Row.names
  df$Row.names  <- NULL
  return(df)
}

quickmerge.multi <- function(..., all=F){
  dfs <- list(...)
  if(all == T){
    merged.df <- dfs[[1]]
    for(i in 2:length(dfs)){
      merged.df <- quickmerge(merged.df, dfs[[i]], all.x=T, all.y=T)
    }
  }else{
    merged.df <- Reduce(quickmerge, dfs)
  }
  return(merged.df)
}

scalelog2<-function(x=2,g){  #for below diagonal
  for (i in 2:x){ 
    for (j in 1:(i-1)) { 
      g[i,(j)]<-g[i,(j)] + scale_x_continuous(trans='log2') +
        scale_y_continuous(trans='log2')
    } } 
  for (i in 1:(x-1)){  #for the bottom row 
    g[x,i]<-g[x,i] + scale_y_continuous(trans='log2') 
  } 
  for (i in 1:x){ #for the diagonal
    g[i,i]<-g[i,i]+ scale_x_continuous(trans='log2')  } 
  return(g) }

default.read <- function(table.path, 
                         sep='\t',
                         r.names = 1,
                         header = T,
                         quote = ''){
  
  df <- read.table(table.path, 
                   sep=sep,
                   row.names = r.names,
                   header = header,
                   quote = quote)
  return(df)
}

default.write <- function(df, save.path){
  df <- data.frame('GeneID' = row.names(df),
                   df)
  write.table(df, save.path,
              sep='\t',
              quote = F,
              row.names = F)
}

colsums.as.df <- function(df){
  df.cs <- as.data.frame(colSums(df))
  colnames(df.cs) <- 'Colsum'
  return(df.cs)
}

plot.colsums <- function(df, main = 'Number of reads per sample'){
  df.cs <- colsums.as.df(df)
  
  require(ggplot2)
  
  p.plot <- ggplot(df.cs, aes(x=row.names(df.cs), y=Colsum)) +
    geom_bar(stat = 'identity') +
    ylab('Reads number') +
    xlab('Sample') +
    ggtitle(main) +
    theme(axis.text.x = element_text(angle=90, hjust=1, vjust=0.5))
  
  return(p.plot)
}

order.rownames <- function(df){
  df.out <- df[order(row.names(df)), ]
  return(df.out)
}

sum.reads <- function(df.x, df.y){
  samples <- c(colnames(df.x), colnames(df.y))
  samples <- samples[!duplicated(samples)]
  
  df.x <- order.rownames(df.x)
  df.y <- order.rownames(df.y)
  r.names <- row.names(df.x)
  
  df.out <- NULL
  for(sample in samples){
    if(sample %in% colnames(df.x) & sample %in% colnames(df.y)){
      df.out[[sample]] <- df.x[[sample]] + df.y[[sample]]
    }
    if(sample %in% colnames(df.x) & !(sample %in% colnames(df.y))){
      df.out[[sample]] <- df.x[[sample]]
    }
    if(sample %in% colnames(df.y) & !(sample %in% colnames(df.x))){
      df.out[[sample]] <- df.y[[sample]]
    }
  }
  df.out <- as.data.frame(df.out)
  row.names(df.out) <- r.names
  return(df.out)
}

cluster.map <- function(pheatmap.output, clusterNumber, rld.df, 
                        title = 'Genes in Cluster:',
                        show.legend = 'legend',
                        return.table = F,
                        u.list.location = 'Data/UniqueList.txt'){
  require(reshape2)
  require(ggplot2)
  
  u.list <- default.read(u.list.location)
  
  # new
  hits <- NULL
  if(clusterNumber == 0){
    hits <- pheatmap.output$kmeans$cluster
  }else{
    hits <- pheatmap.output$kmeans$cluster[pheatmap.output$kmeans$cluster %in% clusterNumber]
  }
  # end new
  hits <- names(hits)

  
  cl.hits <- rld.df[row.names(rld.df) %in% hits,]
  
  if(length(hits) > 1){
    
    cl.hits <- as.data.frame(cl.hits)
    cl.hits <- data.frame('GeneID' = row.names(cl.hits),
                          cl.hits)
  }else{
    cl.hits <- as.data.frame(as.list(cl.hits))
    cl.hits <- data.frame('GeneID' = hits,
                          cl.hits)
  }

  cl.anno <- merge(cl.hits, u.list, by.x='GeneID', by.y='row.names')
  cl.anno <- cl.anno[,c(1, ncol(cl.anno)-1, ncol(cl.anno))]

  
  cl.hits <- melt(cl.hits, varnames = c('row.names', 'colnames'), 
                  id.variables = 'GeneID')
  
  g.plot <- ggplot(cl.hits, aes(x=variable, y=value, color=GeneID, group=GeneID)) +
    geom_line() +
    geom_point() +
    theme(axis.text.x = element_text(angle=90, hjust = 1, vjust=0.5)) +
    ggtitle(paste(title, clusterNumber, sep = ' ')) +
    guides(color=show.legend, group=show.legend)
  
  if(return.table){
    return(cl.anno)
  }else{
    return(g.plot)
  }
}
#### Data Processing ####
