# Supplementary material for: Transcriptomes of Trypanosoma brucei rhodesiense from sleeping sickness patients, rodents and culture: Effects of strain, growth conditions and RNA preparation methods
Source: PLoS Negl Trop Dis. 2018 Feb 23;12(2):e0006280. doi: 10.1371/journal.pntd.0006280 (PMC5842037; doi:10.1371/journal.pntd.0006280)
Supplement: S1 Folder — (ZIP) [file pntd.0006280.s011.zip › S1_folder/README.md]

Data Info
---------
Date of analysis: 2017-01-16

Input data are rlog-transformed reads (Data/rlogDF.txt) using the rlog function of the DESeq2 package with non-blind option to include the experimental design. This is recommended by the DESeq2 vignette if the data should be interpreted.

Besides, the DESeq2 Output for all possible comparisons is stored here: 'Data/DESeq2SummarizedOutput.txt'. It contains the log2-fold change and the p-adjusted (padj) value for each comparison.


Run Cluster Viewer
------------------
Open 'ClusterViewer.Rmd' with RStudio and click 'Run Document' above the source code. 

If you want to give your own data-set to the viewer, paste a tab-separated file in 'Data' and change the input file path in ClusterViewer.Rmd (line 26).
