# Supplementary material for: Transcriptomes of Trypanosoma brucei rhodesiense from sleeping sickness patients, rodents and culture: Effects of strain, growth conditions and RNA preparation methods
Source: PLoS Negl Trop Dis. 2018 Feb 23;12(2):e0006280. doi: 10.1371/journal.pntd.0006280 (PMC5842037; doi:10.1371/journal.pntd.0006280)
Supplement: S1 Text — (FASTA) [file pntd.0006280.s012.fasta]

>NODE_186_length_735_cov_108.201
CTCTTCCGATCTCCGCTTGCTACATTAAACAGTGAAGACACAACAGAAATTAAAACCACAGATGAAAGCATAATAAAAAGCGCAGCAGCTGCCAGCACATTAGAAGCCGCCGTTCAGGAAGCTCTTAAACTGGCGAATCCCGAGACGGACCAGGAAAAGATGAAAGAAGAAGCAGCAGACATCATCAAGGAGTTTGTGGGAAGCGAAAATCCAAAAGGCTCCAAGGCTTGGGAAAAACTAAAGTCGACAAAAGTGAAGGGTACAGAGGCGAAAGCCGAAACAGAAAAAGAGCTAAAAGACATTACTCACAACGCTAAACTGGTGTCGGCACTAAATTACTACATCAACAATGCTGAATCTAAGCTACAGGAAGCGGAGGCAAAACTAGCAGCGGCAAAAACGGCGGCTGAAAAAGTGCCAACAGCGCCTAAACCAGATGAATGCAAAGCTAAAAAAGGGGGACACCTGTAAAGATGGATGCAAATGGGAAGGCGAAACTTGCAAAGATTCTTCTATTCTAGTAAACAAACAATTCGCCCTGAGTATGGTTTCTGCTGCATTTGTCGCCTTGCTTTTTTAAGTTTTTACCCCCTCCCTTTCCTTAAACAATTTTTGCTATTTGAAAACTTCTGATATATTTTAACACGCAATTTCATCGAGAAAATTGAACTGTGTTTTGTAAAAAAATTCTGATTCTGTAAAAAATTTTTTGTTTTTCTGGCAACTATAATTTTT
>NODE_24309_length_169_cov_8.65789
CTTGCGTGTTAAAATATATCAGAAAGTTTTTCAAGTAGCAAGGAAAATTTTAAAAAGAGGGGGGAACTTGAGGGGGAAACTAAAAAAGCAAAAATGCAAACAAAACAGGGGCTTTGTGAATGACAAAAGAATTGTTCCCTGTGGTGTTTGTGTTTGTTGTGATTTCTTC
>NODE_55996_length_130_cov_6.2
TTTTTAGGTGTTAAAATATATCAGAAAATTTTCAAGTAGCAAGAGTTTTAGAAAATTTTAGCAAAGTTCTTTACGGAGGGGGATTAAAAAAGCAAAAATGCAAGCAAAAGAGGGGCCTTGTTAATCACAA
>NODE_18270_length_183_cov_7.41406
GCAGAATTTACGTGTTAAAATATATCAGAAGTTTTCAAGTAGCAAAAAATTTTATCAAAGGAAAAAAGTTGAGGGAGGGAAAAATTTTAAAAAAGCAAGGCCACAAATGCAGCAGAAACTACGCTGAGGGCGAATTTCTTGGTTACTAGAATAGAGGAATCTTTGCACTCTGTTCCCTCCCAC
>NODE_48177_length_136_cov_4.79012
GAAATTACGTGTTAAAATATATCAGAAAGTTTTCAAGTAGCAAGAATTTTTTAGCAAAAATTCTTTAAGAAAAATTGAGGGGGGAGGGATTAAAACAGCAAGGCCACAAATGCAGCAGAAACCACACTGAGGGCGA
>NODE_65231_length_125_cov_4.38571
GGGTAACTTGCGTGTTAAAATATATCAGAAGTTTTTCAAGTAGCAAAAATCTTTAAGAAAAAAATTGAGGGGGGGAAATTAAAAAAGCAAGGCCACAAATGCAGCAGAACCCACGCTGAGGGTGA
>NODE_1250_length_390_cov_14.3881
CACTATTCTTCTAAATCATCTAAAAAACAGAGAACAATTAGACAAGCTCGTTTCCGAACTAGCATCAGCAAATGCTGTAGCGCAGAAAACGGCGCAAGTACCTAAACCAGATTATTGCAAGGGTAAAAAGGGGGCTGACTGCAAAGATGGTTGCAAAGAAATTACAGAAAACAACGAAAAAAAGTGCGTAGTAGATACGGAGGAGGCTACAAAGGTAGAAGGAGGAGAGAAAGATAGCAAAAACGGAACCACAAACACCACAGGAAGCAATTCGTTTCTTATTAACAAGGCCCCTCTTTTGCTTGCATTTTTGCTTTTTTAATCCCCCTCCCTTTTTAAAAACTTTGCTACTTGAAAAACTTTTGATATATTTTAACACGTAATTTCTGC
>NODE_33488_length_153_cov_11.1633
GTTAAAATATATCAGAAGTTTTCAAGTAGCAAGAATTTTTTTAAGAAAAATTGAGGGGGAAAAATTAAAAAAGCAAAACTGCAAGCAAAAGAGGGGCCTTGTTAATCACAAAAGAATTGCTTCCTGTGGTGTTTTTACCATCTGTCCCTGCTT
>NODE_23774_length_170_cov_9.6
ATAGCAAAACCGGAGCCACAAACACCACTGGCAACAATTCTTTTGTCATTAAAAAGGCCCCTCTTTTGCTTGCATTTTTGCTTTTCTAAAAGAAAATTTTCCCCCTCTTTTTCTTCCTTGCTAAAATTTTTGCTACTTGAAAAACTTTCTGATATATTTTAACACCTTTA
>NODE_53446_length_132_cov_27.9221
CGCCCTCAGCATGGTTTCTGCTGCCTTTGTGGCCTTGCTTTTTTAAAATTTTCTCCCCTCTTTTTCTTGCTGAAATTTGCTAAAAATTCTTGCTACTTGAAAAACTTTCTGATATATTTTAACACGCAAGTT
>NODE_115963_length_109_cov_6.37037
CGCTTTTAGGTGTTAAAATATATCAAACAGCGAAATTCTTTAAGAAAAAGAGAGGGATTTTTAAAACAGAAAGGCCACAAATGCAGAAACCATCAGGGTGGAGTGTTTG
>NODE_25_length_1572_cov_126.132
TTACGTGTTAAAATATATCAGAAGTTTTCAAATAGCAAGAATTTTAGTAAATTTCGGCAAGAAAAAGAGGGGGGAAATTTTGTTTTAAAAAAACAAAAATGCTAGCAAAAGAGGGGCCTTATGAATGACAAAAGATTTGCTTCCTGTGGTGTTTGTCTTCCCATCTGTCCCATCTTTCTTTTCTGCTTTTGTTTCAGGGTCTGGAAAGCACTTTTCACCATCATTTTTGCTACCATCAAATTTGCATCCCGCGTTCTGGCAGGCTTCTTGGTCGCTGTGTGACTTGCATACGTCTTTTGATGCCGTTGTTTTTTGTTCCGATTTGGCTGATAATTCCGCGAGTTTTTTATTGGTTTCTTCCAGCTTTTCCTGGTTTTCCACTGTGTGCTGAAGCAGAGTGAGTCTGTGGTTTGCCACTCCCTCAATCTTGTTGAGGCTTTTCCGCGTCGCCTTCTGGCTTTCAACATGCAGAGCTTGTTGCTCGCTTATTTTTGTAAATATTTTAGCTCCTATGTTATCTGTTCCCCCGGCTACTTTCTTTATTAGGGCTTCTGCTCTTTGGTCCGGCGTCTCCTTGTCTGCTGCTTTGCTGTTGACCGTCAGGACGGCTGTTATTAGTTCTTTTACCTTGTCGGTGTCTATTAAATTTTTGATTACGTCTTCCTTGGATGAGCCGCAGCCGGTCGCTTTAATGTTTTTCAGGTTTACGGCCGCCTTGTATAAGTTGTGCACGGGGTCGCTGCCGCTTGGTATGTGCTGGTTGGCTATGCCTACCGTTGGTGTCAGCTGCATTGTTGGCGTGTTTGCTGTTGGCGTGACTGTTAAGAGCCCTTGGACCAGTTTCTTGGCTGTGGCTTCTTGAAACACCTCTGTGGCGCTCGCCGCGCCCGCAGCTTTTTTTAGTAGAGCGCATTTGCTGGTTGCGCTGCTCTGTTTGGCTTCTGCTGTGGCTACGTGGGCGAAGCCCGTTGCGGTGATGTCCTTTTCGGCATATTGCTGCTTCTGCCTTTTGACCGTTAATTTGTCTTTGTGGCATTGCAGTGCAGTGTCGTCGTCCGTTACTATTGTGGCTGCCCCTGGTTTGGTTAGGCAAAAGCCGGTGACAGTGCCCCCGGCTGAAGCCGCTTGAAGCAAGTTTACGAATTCTGCAGTGTGGCCTATTGCCTCAGCTGCTAGGGCTGTGGCTTCTAGTGCTGTCGCGATATTGCCTTGCTGGTGCTGTAGGATTTCGTCGCCGCATCGCCGTGCGGCTTCGGCTACCGCAGTAAAGACTAGCTTCGCACCGCTGTCGCTGGTCGCCGCTGCCGCAGCGCCGGCGTAGGTTGCTGCTTCGCCGCTTGCTGCTGCTTGTTCCATTGCCTGTGCTAGCTTATCGTGCGCGTCTCCTGGTAGGGTTGCGAGGAACCTGTTGAGTGTGCACAGCTGCGCTATTGCTGTGCCGTCGAAGGCTTCGTCGGCCGCTTCGGCGTCCTGGGGTGGGCCGTGAAAGCACGCCAGTAGCACGATGAAAAGCGAGCTGGCGAGTGGTCCTGTTGCCATCTATTTTACCCTTTTAGTGCCTGAGCTTTTTTG
>NODE_47077_length_137_cov_9.18293
CGCCCTCAGCGTGGTTTCTGCTGCATTTGCGGCCTTGCTTTTTTAATCCCTTTCCCCTCTTTTTCTTCCATGCTAAAAATTCTTGCTAAAAAATTTTGCTACTTGAAAACTTTCTGATATATTTTAACACCTAAAAC
>NODE_28544_length_161_cov_7.41509
TGCGTGTTAAAATATATCAGAAGTTTTCAAAAAACAAAAATTTTAGCAAATTTTTTAAAGGGAGGGAAAAAATTAAAAAAGCAAAACTGCAAGTAAAAGGGGAGCCTTGTTAATGACAAAAGAATTGCTTGCTGTGGCGTTTGTGGTTTTGGCGTCTTTCC
>NODE_6_length_2037_cov_169.326
CTCGACTGATTTTAGGTGTTAAAATATATCAGAAAGTTTTTCAAATAGCAAGGAAATTTTAGCAAAAAATTCTTTTTAAAAAAGTGAGGGGGGAGGGATTATAAAAGCAAGGTCGCAAATGCAGCAGAAACCACGCTGAGGGCTAATTTCTTGGTTACTAGAATAGAGGAATCTTTGCAAGTTTCACCCTCCCATTTGCAACCATCTTTGCAGTCTTTTTGTTCTTTCCCTTTGCATTTATCTGTTGTTGTTTCTGTCCCTGAAGTTTGAGTTTGTGCTACAGGGACACCGGATGCTGCTGCTTTTGTCGCATCAAATTTGCACTTTTTATTTGCTTTTCCTGTTTGGTTGAAAACACAACCTTTTTCCTTTAGGTTTTCACATGCAGTTTTTTCGTCTCCCGCTTCATTGCATTCTTTTTCCTTTTCTTCTGCTGACTTTGAGGTCGCCTTGGCTTCTGCTTCTTGAAGTTTTTTTTCGGCATTCTCTAGTTTCTGCTTGTTCAAGTCCGAATAGTAAAAGTACAGTTCCAAAAGTTGGTTTATGTCATTGACATCACCAAGTTTCTTCAAGTTGGGGCTTTTCTTTAGTATCCCTTCGATCGGCATGTCGTCTATGTCTTGGAGCAAGAGTTTGCCGGGTTTAGTGGCTGCATTGTAGGCTGCTGTTATCTGCGTCTGGAGCTGCTGATCTTTGCTGCCGTCGGCGCGTTCGACGCCTGCTAGTCTTTGTCGGGCCGCGCGCTTGAACTCTTCTAGGTTTACTGCAGTGCCTACGGCCGTCTCGGCTACCGTCGTCGCTGGTGCCCTGGTGGTTTGTATGGCGACTTTGACGGCTTTTAGTAATGGTGCTGTGGTCGTTCTGTCGATTGCTGTTAGGCCCTCCGTCTCTAGTCCGTTCGCTGCCACAAGTTTGAAGAGCCCGGCTGCTATCCTCGGGTTCTTCGCTTGAATGTCTTCTCCGGTTCCGTCGTTAAGCCACTTGTGCCTCTGTGCTTGCGTGTTCAGGTCGCAGTTCGTGTTGCCTCCTGTTGCCAGCGTGTCATGCGCTACTGTCCCTGCCAGGGGCCCTTCGAATCCCGATGGTTTGATTGTTTTGAAGTCGGGCGTCTTGGCCTCTGCCAGCGTCGCCGCCAGCTTGCAGGCTGGCTCCTCTGACTCGAGCTGAGCGACGGTTTGGATTACGTTTGTTGTACCGCTCGTCGCCTGTAGACAGCCCTTGCCGCTCGCTGACACTGTCGCCTGGGTGGCCAGAAACTCTCGAATTGCGCCCTGCAACCTGCCACCGGCTAGTATCGAATCTACTTCCGAGGCCGCGTTTGGTGAGCTGTAGTAGCCGATATCCGCGAGTAACTTGCTTGCTGAAAAGTCTGCGGTCAGCTTGGTTCCTGCGCTCCCTAGAGTTTCGTTGCCGCTTGCCAAAAAAATCAGTGCCTTCAGCAAGGCCTTTAGGTTTTTCTCTGCGGCTTTTGCTGGTTGTTTTAGATCGTGTTTAGCCCGCCTGGCTAGCTTTTCGCCATCGCTGGCGATGTGGCACAGCTCTTTCCAGTACGTGTGGACTATCGGGTTGTTTTCGGTTGCTCGGCTCTGTTGCAGTGCTGACAGAACCGCTAGCATTGCGACATGTGTTAGTGCTGACATCAGTGGATTCTTAGGTTGCATCTTGCTCTTATCGTGTTTTCGGTCGGAATAACAAATTAAGGTTTTGTCTTCTTTAGGAAATTGCATGGCTTGCATGTTTTGTGTGTTTGACTGTCGGTTGTCTTGCTAACACTTAATGGGGCAAACTTTGGCGGCTCACAGTACGTTGCATAAACTTTAAAAACACGCTCTCTTGTGGTTCTGCTGAGGTTGCCTTTAGCTACCGGTTTGGTGGCCATTACAGTACACGGATGAAACCGGCTCTTGTTCTTGCATATTGTCTGGGTGCTCACATTCATTTATTGCTCCCGCAGTTTCCGCAAAGAATACGTTAACCCTTGACGCTTCACAACGCGTGCCTTTAGTGGCGGCTATCCATAAACATTTCTGAGCGCCA
>NODE_16_length_1692_cov_71.6371
TTTTTTTTTAGGTGTTAAAATATATCAGAAAGTTTTTAAGTAGCAAAAATTTTTAGCAAAGTTTTTTAAAAAAGGGGGAAAATTTTGTTTTAGAAAAGCAAAGCCACAAATGCAGCAGAAACCACGCTGAGGGCGAATTTCTTGGTTGCCAGAATAGAGGAATCTTTGCACTCTGTTCCTTCCCATTTGCAGCCATCTTTGCAATCTTCTTGCTTTTTCTTATTGGAGCACTTTTTGTCTTCGGCACTTGCTCCTGCAGCCCCGGTCCCTGCTCCTGCTGGTGGGGTTTCTGTTTCTGTTTTAGGTTTGCATGTTCCTTTGCTTTTGTCACTTGCATTCTCTTCCCATTTGCAGTTATTTTGGTGACAAGTCGCATTTGTGTTGTAACTGCTGCAGCTTGTTGCTGGCCCTGGGGCCCCTTTTTTAGCATTTGGTGCGTCCGCTGCAATTTCTGGAGCCGCCTCTCCTTTTGTTACTTTAATGAAAGCCTTTAGAGTGGTCACTAGCTTCTGGATTTTTTCTTTTGCGTGTTTGTTCCTTGTTTGAGCTTGTTGGCGCCGTATAAGTTTGTCAGCTAGGGTGTTTAATTTTTCGTACCAACCTAGTTGCGTTACGCCGCCATCCTCTGCTCTTGCGCCGTTTTTTAGTTCTACACAAATGCCGCCGGTGTTTTTGCCATCGCAGTTTCCTGTTTTGAATGCTCCCAGGTGCGCATCGGTTGTCCCTCTGACTACCGATGTCGCTAATGCTGTCAGGGCCGCTTTTATCCTCGCTCCCGGGTCGTTGGTGCTCCCGTCGCCGGCGCAATACTTAGCCAAGTTTTGGATGTCGGCACTTGTCGGTGCTGCCGCACTGTCCCGCCAGGTACCGGATCCGTCTAGAGTCATGCCGCAGGCGCCATCCACCTGCGTCCCCTCCTGCGGCTTTAGGCAGAGGCAAGCGGCTGTTGCCAGTACTGATTTGCCAGCTCGTCCCTGCGCGTTTGTTGTGCATGTCGCGGTCCGTGCCTGGTCTGTCATCGCTGCCCCGAAAGCTTGCTGTGCTGTCACTTTTGCCTCTGTTGTGTCTCCGGCTCCGTAAGCTGCTTCTCGGAGTGTCTTGGTTGCTTCGGCTGCATTTAGTTGCCCTTCCGTTGATTCTCCGCCTACAAATCCACTGGCCTCGTTTGCGACCTCTTCGGCTACAGCTTGTACGTGACGCCGGAGGCTCCGCTTTTGGTGCGGCTTGAGATCTTCCAGTTTGAGTTGCTTGAATTCGGTTGTTTGCGCATCTTCCTTTAGCCTTTGTCTGCTGTTTAGCCATTTGTCCCAGCTCTGCTCATATCCTTTGCCTTCCTGTTTCGCCTCCGCGGCATTAGCGTGCCATTCGCCCTTGGACTTGTCTTTGACGAACATGTTTTGCCAGCTCACCTCGCTTAGTGACATGTTTATGTCCATTACCAAGTTTATGTCTTCGGTAGGAGGCGACGAAAGGTCTTGGAGAGTGATGCCTGTTCTCGCTAGTGCCAGTAATTTGCATAGCTCCCTGTATTCATGCTTGTTTGCGAGGGTGCTGATTGCTTGGCCTGCGCTGAAACTTGCCATTTGTGCCGTGATAAATGTCGCTAAGAAAACATAGCGCGCATGGGACATTGTGGGGCGATTCTAGTATGTGTCTTCCGATTGTGAGACGCTGTTTTATGTTCGAGATCGG
>NODE_95_length_920_cov_21.7064
CATACTGGCAACAGCGAAACAGCTAAAATTCAAAGACCTAAAATTGTACGCAGGGCTGTCGATGACATGCGCGCAAGCGCTAGGAAACGCGTGCACGGGGGTCACAACGTCCGACAAAATCTGGGCAAAGCTGGAGCTTGGGCAGACAATCCTTGCAACTGAACCAGGCCCGCTGGCCAATGACGGAAACTACAAGCGGATCAGCGCTGGGGCGATACTAGAGCAACTCATCACGCCGGCCGACGTCGACGAAAACCAGACTGCAGTGATAGCCGCCATAAACAAACTCAATACAATAACCACCTTCGAAGATAGTACGTTTTTCACAGCCAAGGACACACTAACAAATTTTATTAAACAAGAAGTATTGGGCATCGCCCTCGGCACCACACTAAGCTCGGAACAACAAAAGGAACAGGCTGCAAAAATAAAAGCCAACTATGGAACTGAACCAACTGACTTTCAAAAAATATGGCAGCAGGTACAACATACGGCGGCCACCTACGCCGGCGTCAAAACTCTAGAGACCAAAAAAATTGAACAAATTAACTCCGACTCAGACCTTGCTTCAGCTATAACGCTGAGTTTAGGAAAAAGCAACAGTGAAACTAAAGCAGCGTGTCCCACTGTTGAAGAATCAGCAGAGCAAATACATAAAGAATGCAAAGCAGAAACTGACAAAGATAAATGCAACAAAAAGAATGGATGTGAATACAAAGACGGGGAGTGCAATGCTAAAGAGGGGGTAAAAGTGGAAGAAATCACAACAAACACAAACACCACAGGAAGCAATTCTTTTGTCATTCATAAAGCCCCTCTTTTGCTGGCGTTTTTGCTTTTTTAATTTTTCCCCTCTTTTCCCCCCCTTTTTAAAATTTTCCTTGCTACTTGAAAACTTTCTGATATATTTTAACACCTAA
>NODE_69472_length_123_cov_10.2941
GTAACTTGCGTGTTAAAATATATCAGAAAGTTTTTCAAGTAGGAAAATTCTTTTTAAAAATTGAGGAGGAAAATTTGTTTTAGAAAAGCAAAACTGCAAGCAAAAGAGGGGAAGTTTTAATGA
>NODE_34223_length_152_cov_3.3299
ATGGTAAATCCACAAACACCACAGGAAGCAATTCTTTTGTTATTAACAAAGCCCCTCTTTTGCTTGCATTTTTGCTTTTTTAATTTTTCCCCCTTTTTAAAAAACTTTGCTACTTGAAAAAACTTTCTGATATATTTTAACACGCAAGTTAC
>NODE_87654_length_118_cov_8.63492
CATCAACAAGGCCCCTCTTTTGCTAGCAGTTTTGCTTTTTTAAAATTTCACCCCCTTTTTTTCCTTTGCTAAGTTTTTTGCTACTTGAAAACTTTTGATATATTTTAACACCTAAAAC
