# Supplementary material for: Transcriptomes of Trypanosoma brucei rhodesiense from sleeping sickness patients, rodents and culture: Effects of strain, growth conditions and RNA preparation methods
Source: PLoS Negl Trop Dis. 2018 Feb 23;12(2):e0006280. doi: 10.1371/journal.pntd.0006280 (PMC5842037; doi:10.1371/journal.pntd.0006280)
Supplement: S2 Text — (FASTA) [file pntd.0006280.s013.fasta]

>NODE_79852_length_128_cov_2.71233
TTTCACTATTTTTCTATGCACCCACAAGCCACTATCATACACATTTTACTGAAATTTCAAATTATCAAAATTTTTACTAATTTGCACATACTCATTAAAAGGTGTTAAAATATATCAAATATTAGTAA
>NODE_112400_length_111_cov_3.78571
GTAACTTGCGTGTTAAAATATATCAGAAAATTTTTCAAGTAGCAAGAATTTTTAGCAAGAAAAAGAGGGGGAAAATTAAAAAAGCAAGGCCACAAATGCGGCAGAAACCAC
>NODE_88968_length_122_cov_2.80597
CTTACGTGTTAAAATATATCAGAAAGTTTTTCAAGTAGCAAGGAAAATTTTAAAAAGAGGGGGGAACTTGAGGGGGAAACTAAAAAAGCAAAAATGCAAACAAAACAGGGGCTTTGTGAATG
>NODE_51_length_1908_cov_663.214
TGCCACTCACACCTGCAAAAACTTTCCTTAAAACCGCAGAATGTCCATATCTCAAACTTAAACGTATAATTTTTTCTGTTTTTTTTTTGCAAGTTCAAAACCAACCCGCAGCACCCCACATCATTGGCAGGAAAATACAGTGGCACAAAGGCGGCAGCAGCAAACGAATCACAATACAAACAAACTAATAGCAATTTGGCGACTGTGCCTCCGCCGACAATAGCAATGAAGAACATACAGAGCGCACTGATTTTGTTGCTGCTCACCAGTCAAATTCAACTGTGCCGAGCAACACACGAAAAGCCACTCAGTCCAGATGCCTGGAAAGGTATTTGCGACGTAACCGCGGTGATAAGATCAAAGCTTGATAAAGCCGAAACCGCACTAGCCGCAAGGGCGACAGCCGCCCACGATGCTACGCTCAAAAGCGCCAGAACACAATTGCTGCTAGCGAAAGCGCCAACGCAGGAAGAACGACGGAAGCTACTACCCATAGCCGCCATGATGAACGAAAAGATGGCGACCGCAGCCGCAGCGTTAGGAGAAGCCGAAGTAGCCAAAATCACAGCAGCAACAAAACACAGCGCCTATTTCCTCGGACACATAAACGAATACTTTACGTCGGCGGCAACAGCAGTAGAGGCAAACACAAAAGGTTGCTTCACGCAGACTCACGACAACACAGACTTCCAAACTTACACCCAGATCAAAACAATCCACGCGAACTGCAAGGCCGCGACACTAAGCGAAACGGCAACCTGGGAGACAACAAAAGGAGCATCAACCGCAGGCTACAAGGACCTAAGCAGCGGCGGAAGCAATGTGGGCGGTTCAGCAAAAGGCTGCAGACTGCACAGCTTGGAAAACAGCAACGGCATATTAAACGGCAATCCGGCACCGACAACAGCGCACCTAGCAGCCGGTATACTGACTGTTTCACAATCAGCGCCAACGCTAAAAGACCTAACTGCGCTGCAAAACAAACAAAGCAGCGCCGGCTACAGCGTCATTGCTCAGGTCTATGCAGCAACAAAGGACGAACCGGACACACCGAACATACCTGAGTACCCAACAAAAGAGGACATCAAAAACAGCGACGCATTCCTAAAAACGCTAATTCAAGCCTACAGGCTACCAGAAAACCTCAAAGAACCTCAACTAAGCAAAGAAGTAAATAACATCTACGGAGCCGAACCAGACGCGATTAAACAAAAAATATGGAACCAACTGGACACGATCAAAACCGACAAAGTCTACGGCAACACGCCAGCAGGAACCAAAGCAAGCCAAATAACCGACGTTCGACTGCTTCTGGAACTAGCTGAAAATGCATCCGCAGCAGCAACAGCAGCCACAATCGAAGAAGAAAAGAAACACGCAGACAATCCACATACGTGTAAACAATCCGACGTTTCAGAAGAAACAAGCAAACACTGCAACACAATAGGTGACGATAAAGCCAAGTGCAACGGAGAGAAACAGTGTAGCTATGACGATTCTAAGGAAGCAGGAAAAAAGTGCACATATAATGCGACAAAAGCAGCAGCATCCGGTGTCCCTGTAGCACAAACTCAAACTTCAGGGACAGAAACAACAACAGATAAATGCAAAGGGAAAGAACAAAAAGACTGCAAAGATGGTTGCAAATGGGAGGGTGAAACTTGCAAAGATTCCTCTATTCTAGTAACCAAGAAATTAGCCCTCAGCGTGGTTTCTGCTGCATTTGCGACCTTGCTTTTATAATCCCTCCCCCCTCACTTTTTTAAAAAGAATTTTTTGCTAAAATTTCCTTGCTATTTGAAAAACTTTCTGATATATTTTAACACCTAAAATCAGTCGAGATTTTTTTGAGCTGTTTTTTGTAAGTTTGTCAAAAATTTGTGATTCTGTAAATATTTTCTGTTTTTC
>NODE_13_length_2535_cov_276.747
GTATATACGAATATAATAATAAGAGCAGTAATAATAATAATAATGATAATAATAATAATAAGAAAGTGTTGTGAGTGTGTGTATATACGTATATTATAATAAGAGCAGTGGCAAGTAAAAGCATGACTAAATGGACACATTTAAACCGAAACAAATAGTGCAATTGGAGTATATCAGTGGTGCAGCACAATGTATTTTATTATTAAAAGAATCGCAGAAAAGGTAAGGAAGATGCAAAGGGTCAGACACAAACAAGAAAATGGTCATTACCATACACAAGGTTATTATGTGGGCGGCAGTGATGAAGAGAAAGAGTCCAGTGTTCTGGTCAAATGTGTCGGTACGTTACCCGAAGAAGTATAGATAATTGACGTAAATAAAGGAACGAATATACAGAGTGAAACGACGGGTTATGAAGGAGCGGATCACAGAATAGAATGACACAGGAAGAATTTTTGTTTCATATTTCACACTAAAATGAAAGATGCCACTGCAGAGGCAATTGTGGAGGTTGCTGTTGCAACTCTTTTGGAGGTTTCTCACCTTCGAAGTTGGTTACCAGAATCTGTTATAAGTTGCTGATAGGGGTTTAGCGGCATATTTTAAAAAGTGGTAGCATAGGGTCCGAACATGTGGTGAACATAACGGGGCAGGCTGTGAAACAGTATAATGGTACTATAGAAAAATTTTGAAGAGGAAAATTGAGGTGAAATATGAAGTAGCATAGATGGGTATAAACGCCTCGCTAAGCTTCGTATGACCAGGTGATGAGAGCGAAAAACAAGTGCTGACCATGAAACGTCCCTCAAATTAAAATACTTGTGTACTTTAACAAGATATATTCGCTAAAGTGGTTGTTGTTTAAAACAACATTTTTCGAGAAGGCAAGACAAGGAACCGATAATACAACTTGAATATCTCGAAAGGCAAGCCTCAACGCTTTCCGAGACTCTATTAATACCAAGCAGAAAACCAAAAGCGCATTCGTAATGCAGAAAAAAACGGAACTCAGAAGGGTCACATGCTTCTTCCTAATAATAGCCAGTTTTCTGTCAGCATATGGCAGTGGCCCGGCAATTAGCAACGCGGCGTGGACACAGACCTGCAAAGTCGCTCAAACTCTGGACAAGGTGCCGGGGATGGCAAAAGGCAAGCTGCAGAAGATTTCCAACGGCGCGAACGCCGCGGAAAGAACGGCGCTAAAGTTAATAATCATGGCAACGCAAACGACAAATCAGAAAGAAAAGGTAGCATACCGCTCTCTAGCAAAAACGATTGCAAAGAAGGCTGACACCCTGAAAGTAAAGCTCGAAGGCACCATGGCCGGAGCTATAGAAGCAACGGCTCAAACTGCTAATCTGGCAGGGCAAATAAACGAATTCGTGACTTTCCTTGACGCAGCAGCGCTAGACGGCACAGAGACAGGTGGTTGCCTAGCAGAGGCTGCCACCGGCAACATAGCCGACCACGCGACAATAACGGCGGCAGGCTGCAGAAAAGACACTCCAGTATATCCGGCAACTGAAAGCAGCCTAGAACCCGGCGAATTTAGCGAAAAAGGGTTCCCAAGAGCGGGAGGAGTAAGCGATGCAAAAGACAGCAGCGCAACAACAAAATGTATTTTGTTCCAAAGCGGCGGGGCGGGCGACGCAGCACGTTTCTACCAGCACCAAACAAAGGTAACGCACCTTGGCGGGTACCTGGAAATAACATCAGGAGCAGGCAGCACAACCCTAGTGTTGAAAAGCCTGGCCGCCATCGCAAAGGACGGTGTACACACAAGGGGGCAGCTATTGGGAGAGATCTACACACCGCTTGCTACATTAAACAGTGAAGACACAACAGAAATTAAAACCACAGATGAAAGCATAATAAAAAGCGCAGCAGCTGCCAGCACATTAGAAGCCGCCGTTCAGGAAGCTCTTAAACTGGCGAATCCCGAGACGGACCAGGAAAAGATGAAAGAAGAAGCAGCAGACATCATCAAGGAGTTTGTGGGAAGCGAAAATCCAAAAGGCTCCAAGGCTTGGGAAAAACTAAAGTCGACAAAAGTGAAGGGTACAGAGGCGAAAGCCGAAACAGAAAAAGAGCTAAAAGACATTACTCACAACGCTAAACTGGTGTCGGCACTAAATTACTACATCAACAATGCTGAATCTAAGCTACAGGAAGCGGAGGCAAAACTAGCAGCGGCAAAAACGGCGGCTGAAAAAGTGCCAACAGCGCCTAAACCAGATGAATGCAAAGCTAAAAAAGGGGGACACCTGTAAAGATGGATGCAAATGGGAAGGCGAAACTTGCAAAGATTCTTCTATTCTAGTAAACAAACAATTCGCCCTGAGTATGGTTTCTGCTGCATTTGTCGCCTTGCTTTTTTAAGTTTTTACCCCCTCCCTTTCCTTAAACAATTTTTGCTATTTGAAAACTTCTGATATATTTTAACACGCAATTTCATCGAGAAAATTGAACTGTGTTTTGTAAAAAAATTCTGATTCTGTAAAAAATTTTTTGTTTTTCTGGCAACTATAATTTTTT
>NODE_41562_length_186_cov_2.67176
TGATGAACGAACGCACATGCAACTGCAGCTTTAACCTGCAGGGTTGTGTTGCTCGTTTGCGCTTTCTGGTTTGATACGCTGCTTACGAGTTACTCATGATATATTTTAACATAATTCCATCTCACTCCTGTTTTTCTCCCCCCTCTTTTTTCTCTCCTCCTACATTCGTTTACGAACACACAGCGG
