# Supplementary material for: Transcriptomes of Trypanosoma brucei rhodesiense from sleeping sickness patients, rodents and culture: Effects of strain, growth conditions and RNA preparation methods
Source: PLoS Negl Trop Dis. 2018 Feb 23;12(2):e0006280. doi: 10.1371/journal.pntd.0006280 (PMC5842037; doi:10.1371/journal.pntd.0006280)
Supplement: S1 app — It enables readers to examine the data themselves. Instructions for how to change the datasets and the comparisons are included. (ZIP) [file pntd.0006280.s014.zip]

Archive with 24 entries (19 files):
- trypclusterviewer copy/
- trypclusterviewer copy/.DS_Store
- __MACOSX/
- __MACOSX/trypclusterviewer copy/
- __MACOSX/trypclusterviewer copy/._.DS_Store
- trypclusterviewer copy/.Rhistory
- __MACOSX/trypclusterviewer copy/._.Rhistory
- trypclusterviewer copy/ClusterViewer.Rmd
- __MACOSX/trypclusterviewer copy/._ClusterViewer.Rmd
- trypclusterviewer copy/Data/
- trypclusterviewer copy/Data/.DS_Store
- __MACOSX/trypclusterviewer copy/Data/
- __MACOSX/trypclusterviewer copy/Data/._.DS_Store
- trypclusterviewer copy/Data/RldDF.txt
- trypclusterviewer copy/Data/UniqueList.txt
- __MACOSX/trypclusterviewer copy/Data/._UniqueList.txt
- __MACOSX/trypclusterviewer copy/._Data
- trypclusterviewer copy/Data_Functions.R
- __MACOSX/trypclusterviewer copy/._Data_Functions.R
- trypclusterviewer copy/How to set up a new comparison.rtf
- trypclusterviewer copy/README.md
- __MACOSX/trypclusterviewer copy/._README.md
- trypclusterviewer copy/Rplots.pdf
- __MACOSX/._trypclusterviewer copy
