# Supplementary material for: Transcriptomes of Trypanosoma brucei rhodesiense from sleeping sickness patients, rodents and culture: Effects of strain, growth conditions and RNA preparation methods
Source: PLoS Negl Trop Dis. 2018 Feb 23;12(2):e0006280. doi: 10.1371/journal.pntd.0006280 (PMC5842037; doi:10.1371/journal.pntd.0006280)
Supplement: S1 app — It enables readers to examine the data themselves. Instructions for how to change the datasets and the comparisons are included. (ZIP) [file pntd.0006280.s014.zip › trypclusterviewer copy/Data/RldDF.txt]

GeneID	HB71	HB73	HB80	HB81	HC50	HC57	HC58	HC71	RB_D1	RB_D2	RB_D4	RB_D5	RB_D7	RB_D8	Cult_A1	Cult_A2	Cult_A3	Cult_F1	Cult_F2	Cult_C1	Cult_C2	Cult_B1	Cult_B2	Cult_E1	Cult_E2	Cult_G1	Cult_G2	RB_A1	RB_A2	RB_A3	RB_B1	RB_B2	RB_B3	RB_C1	RB_C2	RB_C3	RB_C4	MB_A1	MB_A2	MB_A3
Tb11.02.5400	9.89795294058386	9.81663362282049	8.29194414932629	8.10632689714937	10.326042341358	8.43904032601672	10.1317062977081	8.83080402515931	7.7529912067876	9.53599268238216	8.13788899666652	8.63295104684631	8.08005601097193	8.78217827295887	9.10430907085055	8.95855741234636	9.04963954108761	8.96256147912844	8.89116447976236	8.59574771843152	8.21247806363271	8.97661980471334	8.56531307308772	8.40452248617628	8.73573623290037	9.05517471719457	8.57099266266321	9.86252064179792	9.87585598425652	10.0165074899194	9.77255330474799	9.78354359120941	10.0186609867924	10.799937832929	9.92672259115112	9.90072851897973	10.7160938144896	9.16314852721916	9.28467480563197	9.22245320576062
Tb927.1.10	0.521563922306843	0.510833886300226	0.508785284849242	0.613307203932989	0.644722197864739	0.649224691690797	0.512225460371518	0.834904451434687	0.710156457715795	0.794150972259637	0.598702098693184	0.703787317651901	0.69954128825678	0.920036790332647	0.563670875328508	0.509351574002854	0.504033532394534	0.521455272386835	0.516579594092646	0.524552758356811	0.49897648466297	0.502673896833436	0.503200605164045	0.499359606801282	0.516789407132042	0.964183280174233	0.929656970568503	0.497916921010187	0.498002105868994	0.499283764182397	0.501224449741244	0.500571132356508	0.499271885186614	0.500193131878008	0.498418036557686	0.499045271015141	0.500207174673785	0.605106833635386	0.604220602717132	0.645806820290811
Tb927.1.1000	9.69456957872782	9.86815067056466	9.86206055942037	9.96097218913901	7.22778437211149	8.8815317293778	9.56117622559949	9.18593205344484	9.32143350556664	9.83471201525144	9.02878374682902	9.66373555769946	8.98356040249034	9.2021064636764	9.11966328461184	9.03204495965628	9.02076698749636	9.49520750626747	9.02124940953581	9.12162710752666	8.8485577030817	8.90082679733528	8.82103222204883	8.31068413999527	8.68444701174582	9.72575532625513	9.74280169627887	9.37854008927619	9.38500138487966	9.51454199186205	9.59198372381819	9.67459828948996	9.51744442770774	10.0144035097237	9.81418825565814	10.5760150391655	10.5213340899849	9.60306063867268	9.3846006399956	9.27309897689813
Tb927.1.1010	9.12085072130456	9.36617277607525	9.98075893648043	10.0094470159338	9.57470148719205	9.51287665828189	8.68492278453606	9.76022078425984	9.88129500502549	10.6682192608125	9.8885992586836	10.0316680904418	10.0583644367592	10.1121990319688	9.32853588392071	9.30330903630708	9.24507226784339	9.44533270449626	8.75456298019487	9.2333871356345	9.02562947711014	9.20671980005618	9.05068166578392	9.04199587347687	9.12415698467789	9.41641654337307	9.52010103405355	9.19020097588615	9.14464796249206	9.18285594124804	8.50648767583495	8.91214386078628	9.18506903962812	8.99419130882037	9.30095942186076	9.38790587996828	8.93492425786081	9.62421489401777	9.37780722504839	9.48944614140721
Tb927.1.1020	8.96532082589139	8.79469807467655	9.26854231810911	9.09302395866944	9.55455298105163	8.65252487865246	8.94343916281329	8.68585294029947	9.06378849031351	9.35429922320362	8.45383912179542	9.38087334211591	9.33627617932836	9.52798613485294	8.92317528556379	8.96739945484368	8.83363957762296	9.3939352888805	9.06668645020058	8.80253874365843	8.55850368068269	8.84641788544395	8.74064071928036	8.64626024614509	8.80252017754576	9.08963919259394	8.95492352294592	8.81121498333126	8.76102735821369	8.78479387853115	8.88915144371977	8.68553490663302	8.78276645158307	8.52348745326981	9.20053285414734	8.66284531099164	8.30311071099933	9.20129802685163	9.05413097826255	9.04371533645269
Tb927.1.1040	8.3607534920093	8.79514015337748	8.20668249466524	8.2650818221876	9.11326421077548	7.66335794551048	7.70670759837157	8.63287613350191	7.81210812811167	9.0917977638708	8.08123095220063	8.10239103207542	7.87977904987054	7.94556301108914	7.83118663981204	8.10730134627612	8.05796087644372	8.59785054427924	7.99054369014012	8.18746591874788	8.09487218659594	8.05308199548581	8.11743195568573	7.84459225267447	7.68640518155313	8.49242384280468	8.50641867729171	8.45041768185496	8.45452721281933	8.47633923218369	9.10486543314336	8.64706112007715	8.47972007593243	8.83327684388902	8.4997911312416	9.42565429464525	9.60492719828341	7.97370121061568	8.01515541145223	8.06534450586372
Tb927.1.1050	9.99262648379342	10.0973203691476	10.61767240043	10.6587968755643	8.06727978338178	10.4887417469914	9.59149659570902	10.4590428724767	10.1971295120836	11.5029729627424	10.0044696301035	10.6718200860853	10.20100498473	10.4091394038385	10.1852064688592	10.1410783019802	10.0471774231652	10.7925131641367	10.4147854028278	10.5066746153532	10.5637760107008	10.1406685390939	10.0846139306905	10.0531530318985	10.23817762948	9.9709879810372	9.69339461057088	9.57983168835059	9.5413475831194	9.55282014354173	9.10202919866886	9.35205941019064	9.55298709498837	9.10891702073699	9.5793596366847	9.23298051924154	8.83412803056746	10.0424028455701	10.2055895976707	10.1307247769301
Tb927.1.1060	8.32257266146642	8.08837507026318	8.77386130578106	8.74602437124568	6.64606848339603	7.87405026965024	7.85611558696602	7.60482772303941	8.20549686060913	9.41070176006233	8.10748452117305	8.80731715853264	8.40061110940793	8.97077699907998	8.22204538195981	8.08969491059164	8.08388976247957	8.31637153398027	8.26601616452268	8.08165377081961	8.22547583989587	8.40062113302418	8.26484746580977	8.02957966693101	8.04792055187245	8.24937172538222	8.18350188398676	8.11669675889098	8.14233280232126	8.16758791484984	7.71205212692461	7.76176882548473	8.17497470272246	8.05636015031112	8.29191706072111	8.28425654723901	7.94029847801277	8.08985620118157	8.12829579985886	8.31629242686509
Tb927.1.1080	8.57965151367631	8.52953318030301	9.28132505359216	9.34028393661683	8.65463013129258	8.77033147400348	8.67301664666382	8.75184712700251	9.29718482915806	9.6210759978409	9.39943805877041	9.83746604923671	9.22221596047393	9.57210068459196	8.65270666348637	8.52840107501535	8.48115101594362	8.75070759731712	8.48147641367019	8.84300595395121	8.81553850881905	8.71006376329668	8.61785763995017	8.41292705885684	8.45558835287482	8.74836461882577	8.94859884419417	8.71783324332834	8.70625091943455	8.65546788429683	8.42131658406724	8.55111795835038	8.6520205554593	8.60316189048814	8.8622709624087	9.15740135609391	8.78694354810613	8.71347138441504	8.76069209534864	8.87558262998892
Tb927.1.1100	9.45519367703416	9.22939987239609	8.97113087471539	8.80773533255088	9.06176479381783	10.3403079826953	9.76199428459128	9.8381292814298	9.66250483149886	9.01748590736904	9.27974881865489	9.55780326575083	9.7225238181426	9.62719784278644	9.62435586819911	9.70613855812875	9.67159518055942	9.89972354731998	9.93229769698821	9.96250026776668	9.85515057826696	9.96406062077424	9.96989530561414	9.9070157540612	9.952448869509	9.8080905127169	9.85610118843172	9.28444201326341	9.27142697949961	9.16145021084125	8.92484880755096	8.9127718140998	9.15789500197648	8.91658590021876	9.24474095346393	8.6908477695402	8.75452839260924	9.4053851110245	9.43565495043449	9.55943749368306
Tb927.1.1120	9.08287934746696	9.15973116796349	9.39357563388379	9.38433926594771	9.46944699201857	6.99410016328736	8.79610213621948	8.4474256952415	9.54355579350617	9.52877718549858	9.42437859077647	10.0225881435881	9.36918793336537	9.84741251692488	8.40175725492366	8.54539446744875	8.50298646082408	8.85472247237838	8.59130207853728	8.54980202445652	8.92147466661219	8.61846082825777	8.3752284607792	8.30341428097029	8.48067188004986	8.69975255817001	8.73538344425223	8.38966975603125	8.38812158818044	8.26008161754003	8.59923204265493	8.1998282877945	8.25320134802279	8.84543758039908	8.53323928597201	9.57405622716554	9.63549426426027	8.37809886599591	8.25473341452447	8.39392169482193
Tb927.1.1130	9.58423287527241	9.75139799610152	9.4815691863338	9.47311537304015	9.8233473027157	9.24956151315767	9.57054554973208	9.44186327837403	9.04448065413808	10.2028713545273	8.76806327905637	9.42442284747634	9.06017450807867	9.00838539756402	8.94554013892516	8.74335308470485	8.73915466180246	7.89658308588603	8.55972765842884	8.30653123503399	8.4380086384168	9.26936693859473	9.22207764696567	9.23990771364762	9.12567192350529	9.29718848320137	8.63382319120019	9.00327047743778	8.96743082050392	9.04883345181475	9.01043449454582	8.65795448412391	9.05265989248591	9.29614962518788	9.18302520920929	9.44472549740094	9.4104745343928	9.03886215742948	9.03187387424244	9.09509319578506
Tb927.1.1140	9.30122417104452	9.44132880814418	9.13264422599693	9.09227983154673	7.97701885512772	7.1742264115933	8.55883690448603	7.99662462693542	8.69464118815009	10.0540907995731	8.62283165851076	8.42862078402124	8.31961043051673	8.23696472262261	8.5088470427733	8.33710994418455	8.3150948342771	8.05144842475646	8.1863724371152	8.09020934984586	8.37997417443408	8.93803103409071	9.00285786781589	8.44918933305566	8.48745238881682	8.89902674208406	8.23641963185113	9.38553097133857	9.43208826352133	9.57637030981396	9.40322108118958	9.46728691958078	9.57687325817758	9.50849426990774	9.62222201430988	10.1315760936945	9.58011396275679	9.1207353454486	9.26474945435716	9.11471457408676
Tb927.1.1150	8.91562967093453	8.96931959292384	9.10878344460167	9.17704261436635	8.22688649571099	9.01109305229121	8.81916765780025	9.20587569085908	8.5671363767377	9.38816968032878	8.89594582418042	9.06554531249477	8.90488041776265	9.35140918700584	8.74273027528383	8.67663828597124	8.58737161771423	9.30021810473155	8.94293470365844	9.10806409647239	8.90020143326391	9.02181611644937	9.07313625917688	8.55333213958796	8.51395575833185	9.00610906983647	9.19134567319907	8.86339153152103	8.78545223551015	8.87434015625429	8.30182337983539	8.29620387938684	8.87973668526645	8.92289216061729	8.94627629154864	9.4242284716722	9.03796593272063	9.03448307989086	9.14471941526094	9.1424897236241
Tb927.1.1160	8.40328522486793	8.47551593716442	8.54079263928375	8.60795565970323	6.80864391100442	8.75508795928874	8.24689176023341	8.35763330072911	8.37540570184449	8.37175608339028	8.52483576246444	8.39712943162121	8.32299566959233	8.41057892398355	8.64874481282435	8.56103334434324	8.36417434169527	8.43832901347091	8.67012488581077	8.59420489547783	8.47402625306658	8.76546380086876	8.95722614792824	8.34716185794526	8.37411422829388	8.7956961198897	8.74353254738003	8.55125897728056	8.48527068440604	8.49733246400911	8.16562644893119	8.25481886125113	8.50255128222983	8.68498307530365	8.45839874809517	8.82339063529862	8.71313951081203	8.75138729351992	8.69900185973653	8.93911896734205
Tb927.1.1170	6.69625351119322	6.91044358248769	7.20428148801266	7.1877220762671	6.1302112106604	7.20204721687185	5.58898992900902	6.97208493324655	7.31354928871489	8.23894411623581	6.76893154022856	7.22652101241544	6.97539970612389	6.68970805763576	7.11865444213883	7.16515239173352	6.93765475505479	7.01825214322839	7.25692855288923	6.98016714647255	7.48776585853473	7.40566755551128	7.28832680355594	7.05586676476939	7.30897789640569	7.53702474716132	7.8603361243563	7.5421713374352	7.54374768795888	7.61980019012196	7.593364353306	7.58466002826601	7.62473368386559	7.54500241990654	7.43070632881393	8.18396504393169	8.18769452752193	7.34147120730933	7.28772241044946	7.21505452655312
Tb927.1.1200	9.04682676545187	8.87576978242111	8.76422487674808	8.70831122589525	7.88432705182356	9.1233915127106	8.38957392709475	8.19066476539384	9.18165551612221	8.24926343490496	8.54166374243194	9.43680832267188	9.21009772902146	9.33920627499048	8.80746072017776	8.87038205184354	8.7751170988431	9.78602159737034	9.71128116583352	9.31571648095876	9.63969163881847	9.56725588414366	9.55162580031053	9.11781475460589	9.19507028135937	9.00868119631942	9.28494834913216	9.13718699435305	9.14312176450472	9.07574861421903	8.97516034464378	9.05073144646964	9.07337179148722	9.26987920303448	8.8722345622065	9.62567071171865	9.43621850928582	8.73186029505579	8.87469646309279	8.93367064861086
Tb927.1.1210	8.25835036602088	8.26819471687257	8.75343648712594	8.81700512665881	6.49521159526399	6.53445077746397	7.25524022911096	7.85080438959405	8.34195679573088	9.53607227238475	8.2726860126686	8.27285424718779	8.3568567149671	8.27752884278704	7.83667019841059	7.83559309640102	7.90108679097573	7.27320392692641	7.62576026237847	7.37350261740151	7.85555407695249	7.84609909973126	7.58411560481496	7.42242783368292	7.60353627244369	7.96759652739292	8.27102571026452	7.9994916789507	8.09757300107544	7.99543233455435	7.53696797321655	7.60380642208996	7.99201538561877	8.31132422897547	7.95296620684926	8.57534422210198	8.56763001305278	7.4482119212327	7.33398335855684	7.48439428843058
Tb927.1.1220	7.77824248878791	8.06565103165793	7.80184724508651	7.96663021497669	6.70538789437913	9.48517895105426	7.96987268106512	8.1418481185844	7.57987319621085	7.23530317319271	8.98001235909961	7.21427007328153	7.47556830632415	7.65459947670614	8.47212848620018	8.48182825122721	8.51325133308597	8.18665739920081	8.35111584803975	8.64077943377496	8.66583577218037	8.22448351103665	8.02004507881423	8.57809704832169	8.47193022752889	8.40440804692087	8.4757053034949	8.81071107719261	8.77657199399734	8.61845397078442	8.67698815802006	8.73929882933599	8.62024560172796	8.99334843143973	8.51527985819029	9.1891968732246	9.43987635186249	8.18701129560264	8.24858238907057	8.12031175795911
Tb927.1.1230	8.50955910186876	8.51853824943002	9.11181310346647	9.02102994963468	7.1766058880829	9.06238453773048	8.21676494580786	8.10330588634554	8.52552826618643	8.81771191519152	7.93756041889799	8.63073359913382	8.27442566883841	8.50725863801222	8.41549498080628	8.24022767237194	8.19578531747662	8.33535378498683	8.36864114978459	8.05559460644916	7.90766208271654	8.4432201239478	8.33650932590646	7.84786704118261	8.1642021313786	8.47131905815192	8.53424284505853	8.33906400269932	8.29742297308601	8.46200501395613	7.97880503925667	8.19074108041143	8.46810055447556	8.2678272655245	8.09438898263218	8.59053900643172	8.4387481534815	8.29852024120662	8.50411101794354	8.57979686004035
Tb927.1.1240	11.3802596318875	11.2471054699357	10.4145693911082	10.4529587394644	9.59458915865593	9.57584093676797	10.5361517613917	10.8218652109794	10.4883480787769	10.6554953530752	10.3438581732128	10.2911179746423	10.2145253331509	9.98762842494395	10.2897397026581	10.381367447805	10.3785696033931	11.0470725121959	10.7105803569015	10.644977780555	10.8407477143145	10.0803984113334	10.2233037817525	10.4443872642958	10.53453400509	10.4587866868756	10.4701421684831	10.0028063939848	9.9776647146371	10.0552243543426	9.79408204594319	9.96347149902305	10.0535375899903	10.1102751524682	9.84612074646099	9.67216374903446	10.265144637784	10.0560640806606	10.071568038379	9.95440523697967
Tb927.1.1270	9.07838098444098	9.53339406965951	9.72036700998839	9.77431529024108	6.90631326554768	8.14219872947254	9.0286899864008	9.30982991485819	8.7855210812828	9.87597022570833	9.01617790250265	8.58804228770441	8.79541324646897	8.47570854164681	9.05230854091588	8.89984875707314	8.93469208869658	9.65190642253428	8.98253967176538	9.50651495957634	9.35823984619922	7.97639024055026	7.74649341578443	8.39513728759025	8.85018567353788	8.41616018293086	8.56807012167547	8.65877070461531	8.64943249871062	8.5385903561868	8.72721654496003	8.94146256772869	8.53508448634427	8.12258734134626	8.17333003335019	8.61996221574623	9.00226649591291	7.71374018716554	7.7417298617453	7.60770393216682
Tb927.1.1300	8.23870832622728	8.32987667247778	9.13550861653832	9.26390919095343	6.62695643160684	7.69014590749506	7.55604761402276	8.07265072018036	8.92204228834535	9.30866538320378	8.62421465506657	8.77646715211055	8.803968955492	8.50963668120661	8.06365100168176	7.97535786099516	7.95936956647843	8.32812481098477	7.92896520195518	7.92651900465648	8.09123131413112	7.44482565897096	6.94175236979085	7.17358055865969	7.44666577198189	7.97450290847167	8.07983329204907	8.05405418253	8.05795542850107	8.00305690946252	9.01743173248692	8.432867932096	8.00713779070847	8.16846593283825	7.80890819154398	8.84628919691674	8.89153627471713	8.02139196557868	8.11564836427979	7.9747418605967
Tb927.1.1310	8.80859307895037	9.11297433190634	9.41652179474171	9.43085541683906	6.98766665636249	8.95330558427486	8.76019494709041	7.91039712594589	8.7677949839682	10.381892598816	8.960927033833	9.05102645672528	8.75477432518464	9.29668389540779	8.91086666376779	8.90578246466656	8.85303587484119	8.96997980357085	8.78930376340339	8.67686877474237	8.6634750465047	8.7568776942243	8.80366398646617	8.70296602207076	8.7562234094802	8.84992811551079	8.91824703846404	8.77015047379845	8.84094046054143	8.88924358446602	8.32012190712354	8.31065138771975	8.89309493454909	8.97670485835318	8.89241387403268	9.38139168601177	9.12063417357927	8.92651596633071	9.07853063488227	8.93672041426441
Tb927.1.1330	8.93787635565801	9.14208940852984	9.20838177174369	9.28282163197836	8.43682395507157	8.2346936899153	8.72921340854234	8.7696449338645	9.05731163961585	10.3151317239994	9.20324012981708	9.18854477831097	8.84569778120071	8.92125931105435	8.91109264745765	8.87024119993122	8.78009305732629	9.78195742386479	9.06864609119933	9.08445634494088	9.15066251362901	9.27000808252789	9.17514583560858	9.01666391025681	8.92529380680418	9.09667754524258	9.22559626261121	9.40132353934998	9.39827292613122	9.28120160206265	9.23699623926742	9.32964714346019	9.27811928550396	9.77573871595767	9.28439200983683	9.93830398929516	10.1868872480869	9.10404994960601	9.05232522098906	8.91977246301241
Tb927.1.1340	9.09579285461828	9.01239522386486	9.31016640996976	9.42037228389215	7.14951034384194	9.4284398818423	8.90884343691049	9.22031089064316	9.40706552131891	10.02212926314	9.2237109068812	9.53533458072517	9.3069925902988	9.52954067628812	9.30247501160366	9.15163093608377	9.13764741566917	8.77886245004074	8.90861807028041	8.91211332946853	9.14393488967471	9.37802967873372	9.28079929485174	9.12328748078164	9.16629615092883	9.15298491354284	9.19905943321659	9.52993642814798	9.54310550486363	9.42710241460383	8.8364266095289	9.34600781856657	9.42575768759142	9.16750416373305	9.32858495239865	8.97547617465539	8.72273714192108	9.12733620547044	9.41212425639096	9.35620593821936
Tb927.1.1350	9.43764373673437	9.26173850946968	9.07729452858818	9.16337298000232	9.23199071058498	9.7623367038485	9.19769089370453	9.54201021794837	9.04275887158041	8.50427747544943	9.10975207072122	9.22455702350432	9.24257009768854	9.28490224432963	9.56771042136266	9.71647705758397	9.50588467421133	9.75780916871664	9.40200606585782	9.62006014472273	9.39009761301	8.97503376631798	8.91929808027676	9.22674078949706	9.45326949708589	9.14754979114733	9.04807545038015	8.90942970367496	8.88691733944159	8.66966999288876	8.69078294273899	8.20125831969739	8.67208872014455	8.60430094286532	8.82587664267999	8.02582018822514	8.58169938253161	8.72440363900745	8.73343072185864	8.72077844905732
Tb927.1.1380	9.09508991743852	9.27489569373596	9.43765871304695	9.52568052135745	8.70244639233456	8.57448453832482	8.98029605737434	9.35904850273998	9.32190422048093	9.71518022383975	9.64222853804666	9.70602320180472	9.62071512003138	9.46016346582328	8.97778555524636	8.74787485051658	8.81604205207912	9.42588596609755	9.28501470479396	9.56920945167657	9.11394239933768	8.38766480655184	8.14687362269902	8.74833419131031	8.97571267829473	7.85253399658321	7.84784715022221	8.3263117312027	8.37296602579115	8.1083806971706	8.27856197957131	8.14201267125997	8.1075109444216	8.04593240471978	8.23687008860452	7.89820394050553	7.98158294003986	7.43381761229513	7.17378891386623	7.34664406279229
Tb927.1.1390	8.49949436605951	8.53213744484705	9.00431076287604	9.04641205653563	6.63658109626052	7.27024166510026	8.06511015407447	7.63069298040494	8.99427489074986	10.0616892411558	8.89748878600203	9.28622781936346	8.93188379746515	8.90777462998748	8.02388814966208	7.88387512722229	8.08708697360322	8.07432223614968	7.45347869178157	7.54256415753108	7.81057355929792	7.20409396866802	7.24564614802963	7.09465062417805	7.45106048679577	8.0289507911527	8.2468061189618	7.97533798161427	7.99018240213186	8.17219064383524	8.08867424964374	8.05508685830802	8.1763637810213	8.76968154486668	8.36743419026019	9.32501318744711	9.33119207628197	7.75949010811738	7.9222148657596	7.86012044940303
Tb927.1.1400	7.44942989662432	7.27702695079459	8.21788946527688	8.32475013570426	7.28067768227956	6.33815370743143	6.72521102859509	7.7556672275846	7.4008824927121	7.83437796980269	7.22623454310732	7.47809058587931	7.45172873957256	7.78580232381702	7.44519802456396	7.51806997591124	7.56779227829565	7.41286890971748	7.3349031391396	7.62566004342359	7.65288370838819	7.25515161498608	7.34360735730614	6.81414997751106	7.22335181409809	7.57515575507783	7.88835614877393	7.78448354362264	7.75280912375112	7.8048421164392	7.91481046922761	8.05977235143417	7.8166267158827	7.60202422315481	7.67557436483081	7.88923279157113	8.45660277516415	7.24778493320783	7.43009911758538	7.3312110803937
Tb927.1.1420	10.1854576503301	10.1435406297581	9.92944835527187	9.9375135314142	8.91259977501694	8.83615917240707	9.48483704986452	9.49411713034966	9.86451489906934	9.56827434798061	9.88491853087935	9.65205425584329	10.2177655323716	9.3739940890631	9.89223752522969	9.92732474757091	9.75716697819898	10.0120299234747	10.1613254336731	10.1276649805548	10.1859246490238	9.6634920235178	9.61573014070917	10.2517729140625	10.1501582171539	9.4057141272319	9.53921107186671	9.63616590682932	9.66276112250355	9.69380765260014	10.2665316911897	10.0744732192259	9.69572100705353	9.3245558689418	9.36681693152932	8.79034906393675	9.4737686638736	9.25891288384812	9.08047398212384	9.11753640597337
Tb927.1.1470	10.0827373753701	10.0209767247588	8.77134114728378	8.7142395643081	9.41991764078874	7.82281215643129	9.9609630960383	8.53449116949488	8.31795918130568	8.49349556701044	8.20114989588736	7.17231820310102	8.32506371522494	7.36315385894343	8.36661888395946	8.24164870396755	8.29202125333651	7.38038782282847	7.78643763366007	7.40657843075408	7.12322844016191	6.88355980401024	7.0578952966834	7.92748607191178	7.95778819931944	7.56955615399095	7.35137149189304	7.59988876157293	7.66273757799986	7.54299082326227	8.72712438710136	8.43385611255138	7.5597652191972	7.89089757067353	7.70708350046814	7.16289791824476	8.27004312893975	7.8437383848525	7.83338015868423	7.71447576257266
Tb927.1.1500	10.2150729922624	9.9745998958072	9.50725163964215	9.41744142234314	10.9466003531683	11.1983270119549	10.6808931017396	10.7587580811288	10.2408277296131	8.86534939377139	10.4544013700554	9.08417771118568	10.019528726494	8.74468308960892	9.88343638056964	10.1851695622593	10.3095271067695	9.11362376218182	9.73125025387709	9.68397719548642	9.72078633824197	7.36190903767019	7.6358635161228	9.57577762259954	9.73633980729389	7.34028689390607	7.2477238773498	7.67024859163085	7.59467534336876	7.58070967889044	8.77542753624248	7.97507079716983	7.56682542706572	6.91601241544764	7.91979296642854	6.84986158746176	6.75342575781668	6.71888061749997	6.45356568330475	6.54047006808636
Tb927.1.1530	12.0218658759672	12.047834709668	11.4249928096161	11.6099323666945	11.6591740024759	10.8941054858355	11.6143528939369	11.3875246343737	11.6530245620034	11.528654512108	11.0863828042812	11.3416251672355	11.6919845387764	10.833390378857	11.0158084020388	11.1405097592755	11.2033077445454	10.8087802614976	10.8494578143416	11.2512084145898	10.9200268136088	9.73201386203628	9.75436511086812	10.8562048849175	10.8706358265913	10.8112527654943	10.7758941147897	9.90405207217353	9.89389631194119	9.84711252921925	10.7357707305468	10.3505651517786	9.84440214883382	10.0102296797532	9.86070858577007	9.31434012573449	10.471101223425	10.5451416991103	10.5036755900595	10.3284718279169
Tb927.1.1540	9.57716571365951	9.67651337559813	9.49867985064583	9.47572455678296	8.31525090021194	9.44925176346766	9.63174738305647	9.03286456771481	9.64053266402184	9.62171093921369	9.38156230531011	9.80885313144259	9.36851193174367	9.64873697675245	9.29293923162252	9.24375277126317	9.17432000689099	9.06131696990179	9.40261281580128	9.37630440831632	9.1847087642986	9.30287681140362	9.5184497139399	9.04442139247871	9.15838247653283	9.27493088735151	9.4480175397576	9.53429026901314	9.43992737476382	9.49222527251559	8.56659534398171	8.86953440608047	9.49393541770536	9.91952799852427	9.58823993976162	9.69548709275776	10.0003394267354	9.1032638466752	9.33334119471387	9.30152151956645
Tb927.1.1550	9.77842419244452	9.68246925881976	9.95828543780738	9.92064042533334	8.60377429356886	8.20118646697086	9.37788770048881	9.62337565985801	9.76234408763461	9.84352503618824	9.21743178748168	9.89700680249915	9.96435090073761	9.88607073881452	9.31654279809352	9.28613048052613	9.37648445655776	8.94075405323125	9.16530739110443	9.28197957450908	9.02045703670866	9.41198437537349	9.58917704823999	9.1904838933047	9.26628260623258	9.67825366228452	9.555008014004	9.71904303831268	9.71152305921169	9.57928744092636	9.73043865787685	9.68466550912991	9.58283531710607	9.53545753837521	9.82101720225051	9.41404680940411	9.45279979834521	9.74779250260122	9.7468340492658	9.69239490999102
Tb927.1.1560	10.0221219929526	9.77568237017697	10.2750508541314	10.3687593346895	9.97286812407203	8.5342523519894	9.97065403816105	10.2940052212357	10.5860945662542	9.64207936058506	10.6792972157198	10.9310279480368	10.572491315395	10.3186961539395	10.3062349343949	10.2044763410922	10.4149601167454	10.1980651295987	10.4038477345059	10.2483166442478	10.6690600356311	10.3177786875129	10.0391603380149	10.3453012804323	10.3877688905767	10.2792296957193	10.7753994606081	10.5559910233069	10.5641465497787	10.4150112996699	10.2073502628092	10.71448629699	10.4155787785858	9.46667826786808	10.0608637152724	9.8186573696111	9.33728391187339	10.3163781022587	10.3402183869514	10.2639424631138
Tb927.1.1580	7.95947164430725	8.00739781388205	8.60892641612804	8.71624120169977	7.9440676848291	7.1580114323585	8.02331356946177	7.80903522599063	8.54409806695994	9.90561942386158	7.62522747605346	9.25037055884367	8.53037755744085	8.69691931402033	7.80443267438341	7.93697640350306	7.74124927659036	7.23801485978152	7.31850994962023	7.27349795034215	6.82029511233387	7.41746343133212	7.43608696848712	7.51589296406684	7.52846509870025	7.71121910191258	8.18723227580409	7.67342145672161	7.69496396922612	8.00433903712614	7.87156107213161	7.46382766773431	7.99852275959722	8.16660223708024	7.72713839436455	8.41288001462987	8.47498846172918	7.7699807198785	7.88656153944434	7.69977500727113
Tb927.1.1600	10.5316696413526	10.575414555397	9.88568304427942	9.91375127606341	10.270501761822	10.1974111684947	10.4844569188747	10.4058118219658	9.90390597121383	9.69867228182691	10.0918221149719	9.87053555652108	10.0700072934254	9.99888792138893	9.99327859023724	10.2021540838445	9.9926730748869	10.0503128955871	10.1493855231625	10.3558993518389	10.2243493787478	9.57965960011786	9.7006721787106	9.82971205074136	9.96976236620152	9.5632998980792	8.89555139252321	9.56964123173217	9.5503404689924	9.56869548351091	9.41804139058026	9.30735693898462	9.57267589358842	9.32356104979884	9.33604870743327	8.32238197028827	9.24902493324918	9.13887389681661	9.18786240870801	9.29920567441737
Tb927.1.1610	8.22213366119601	8.49085862228213	8.65986692856805	8.66713054767069	6.69323066588404	7.05156615280852	8.08831678945572	8.20125271777552	8.62994865968259	8.36429287575853	8.78131114948228	8.13650021813598	8.4043089356512	8.37581413088466	8.20522762086594	8.31813816749097	8.36108685454589	8.16826584005922	8.73032191004275	8.374022377535	8.40671093018764	8.68248887421805	9.15315328198426	8.02325209469015	8.27146359300829	8.27680713920094	8.26543855564883	8.15741675047487	8.21397575689755	8.33519015532779	7.68451910414899	7.94061980906504	8.33937407568237	8.15000264174759	8.22466236223003	8.90160871374078	8.69917419808158	8.06204414397802	8.13420644242393	8.2235468316454
Tb927.1.1620	10.0524977114485	9.95968235118515	9.27250745321918	9.34574224147342	8.70705034336343	9.26078151153783	9.85988962215674	9.78721476325749	9.62429474822017	9.2723461809409	9.68318435804388	9.58083741642061	9.52008009845408	9.46791824554026	9.81312186606615	9.89448970322572	9.74564545571291	10.2415429586621	9.93912528025556	10.1131648460116	10.1818887240887	9.61699930659046	9.31215682159968	10.0804622589037	9.8881120908846	9.44519899168883	9.15051567239906	9.87263368431515	9.81708153603659	10.0319135455631	8.71672610964908	9.18729483712275	10.0306183089976	10.4701311138464	9.90491830452145	9.77900138918081	10.476823217362	9.07022288139806	9.03256126562229	9.23759137498314
Tb927.1.1630	7.86589776337615	8.01114590495916	8.25576816479524	8.36634950313742	8.66072817228083	8.68947633741563	8.14988710711143	8.22254781230729	8.52563048762178	9.26048162568788	8.2455789163883	8.86633572399067	8.56835411438456	8.48873739659502	7.63533591316055	7.71583936240439	7.68594939578121	7.66439648472143	7.48905808037	7.66870038183332	7.84502293433019	7.18587370771932	6.96469160897073	7.30019659495011	7.3684841937733	7.44666782678018	7.05662306043465	8.06719465993952	8.07940183776463	8.06353489475327	7.97035719526465	8.07404298705919	8.06469172790369	8.18178232405318	8.03104047392671	8.80698722493077	8.98943076464704	7.69289877451993	7.65333950912897	7.71593080235746
Tb927.1.1640	8.68873249361281	8.84850881045063	9.05365547788054	9.03030993990605	8.66892681892598	6.89452641614934	8.70189560119531	8.43092059406144	9.0838077984702	9.28964517795326	9.25810206158259	8.50006782696145	8.72786763283933	8.66804394588316	7.99894205085634	8.08740909926626	8.08292019743025	8.50085353003804	8.42028497931102	8.38772104833984	8.34153081131138	8.54040005243538	8.59669875430043	7.8465127937496	8.13650523583433	8.61878310013262	8.31915159203317	8.6865505779573	8.64268345633899	8.69953152018576	8.65094232694564	8.8234542823292	8.70124709095197	8.8270503258135	8.69295952729971	9.13961385405027	9.22106923534871	8.50830885840046	8.61608274466284	8.53660619541455
Tb927.1.1660	8.03541706900497	8.07535190957669	8.07840557583756	8.01706228079114	9.52093771024632	6.69906493822804	8.24036532883326	8.17672787657586	7.98308386643177	8.92347289765723	7.67054104333645	7.96512399565939	7.59334408162145	7.41785853935936	8.1645118255249	7.85898626525562	7.6286163301529	8.48392418681656	8.26166121832624	7.88775006025268	7.80502570611517	8.29725502982116	7.81260854801173	7.76367520843934	7.68871373346587	8.29063646108968	8.18889873583365	8.63862868997909	8.66792805640506	8.78584100264341	8.58566773438108	8.716479537586	8.79260015181967	8.93681998880607	8.99274983345828	9.2379392423854	8.94099116749635	7.9736832468823	7.95940109517644	8.06600443468091
Tb927.1.1670	10.7985667433197	10.5740257130647	10.4534303686746	10.4719518520748	10.9504214070442	9.80900262022779	11.0175174477835	11.0177909660136	10.2766743332864	10.2597556447619	10.6797999312412	10.6112693352012	10.4666341653742	10.6547659805163	10.7424361993062	10.5803613019377	10.5077822413091	11.3971337690378	11.0401506857599	11.020220624241	10.8126013495859	10.843044122728	10.568629511404	11.1503373270812	11.0730867799949	10.6377634930937	10.3277966029747	10.256913275047	10.2674032903242	10.3429651920668	9.93422042735144	10.1747930963956	10.3416808911627	9.95373953277169	10.2453195391631	9.44109511576234	9.81038155489171	10.4405758712657	10.4911315956093	10.4184417232939
Tb927.1.1680	8.23848747015497	8.2381555480521	8.48560779416368	8.45475596599455	8.15590396151873	6.76741453105925	8.10409380161361	7.37015612754778	8.38742900334526	8.3873093804285	8.08415292890194	8.20144776219247	8.01193738087853	8.16342787067144	8.09211301605025	8.08088890555671	8.01336412372865	8.75972536711395	8.69520746834817	8.1452962229845	8.5811308776705	8.41482397137112	8.14176028722641	7.77707304490089	8.03511046533277	8.22129373810366	8.5616833667697	8.74987561254082	8.65986095652872	8.6705494225322	8.40987495337989	8.62826896461106	8.670668212524	8.92729183276781	8.59157109129952	9.23427026533294	9.50848100833402	8.29121893623157	8.28692778517305	8.38305804647709
Tb927.1.1690	9.82868128587745	9.85181339018323	9.81490366970925	9.74281822911818	7.3296056430175	8.63066916188993	9.71794806650295	9.44472237931524	9.50940604212404	9.76907192837253	9.24899626969657	9.60460285576871	9.24999270408538	9.5663075545949	9.55524428569778	9.46737962877955	9.42355913982916	9.62706142816748	9.7526435108227	9.54867712015752	9.71488429067996	9.57841653972593	9.73597502354362	9.40838317964143	9.50385493567981	9.63448335627065	9.46426032456276	9.93229425575454	9.91905170450445	9.94643507911056	9.12957276463312	9.46714224310132	9.94872115093363	9.868209630417	9.8445094755684	9.69282907707282	9.95836652891073	9.65271190503008	9.66731630204917	9.72942270078168
Tb927.1.1700	8.99319737760161	8.77523771509057	8.03250759493801	8.07760171791333	9.13424676688665	8.83721166506353	8.80728099740055	8.306933518726	8.76131289263111	8.85183414335342	8.55881385102481	8.83918285027703	8.54249664956952	8.66611101581003	9.08306087695566	8.94583405709652	8.80044054797059	7.73842170064349	7.89459563182865	8.23916578661051	8.53514734080692	8.5476297585228	8.64120557778766	8.92029662640872	8.75978147332567	8.35294349550156	7.94165256783439	8.84756641582939	8.76989643103705	8.89203630808942	8.11962409512457	7.52767643303301	8.88847749688933	9.5168668818369	8.95326163093366	9.10955867234046	9.67539006209634	8.25201506614867	8.10477149709594	8.44819095196393
Tb927.1.1710	11.4486262413772	11.3243663594478	10.9659923876523	10.9725269358511	11.643904496175	12.0895244553784	11.4563501806847	10.9026286037351	11.2604456119976	10.50032600357	10.9195413094152	10.7046186511596	11.1617037744626	10.9711333259828	11.1615343310308	11.32299268737	11.2564170990334	9.90448441033675	9.98993281151179	10.6251960333385	10.09066215884	10.8207006108808	10.8454219606376	11.2383101956472	11.2305061250317	10.8159760539694	10.2948409196612	10.5608912724391	10.5384924967106	10.4864859526703	10.8446054737499	10.769111991902	10.4870161381551	10.7367772901868	10.6492006720435	9.84010346988667	10.5225815752904	11.0517041895054	10.9814653501404	10.9886417938255
Tb927.1.1720	8.41499565305365	8.27901483570064	8.27935312227092	8.16240565684007	8.12889589595873	6.91909225179581	8.35659659765195	7.46549513386379	7.65486027586019	8.09544984997826	7.75651243868257	7.97200260240787	7.71374954808278	7.8267538478071	8.93742774034551	8.76111640645333	8.78920252347385	9.20821656271438	8.85696654582419	8.40241138041943	8.2628995827194	8.78044984695531	9.05875120161615	8.34574708775853	8.47397621357691	8.86892870277476	9.05090096719474	9.33503532937581	9.36474031631623	9.26320579706645	9.10356361537956	9.38714031448081	9.26052662561905	9.69120649098947	9.38416126199175	9.86777547878352	10.004663369141	8.83035849325161	8.81324489216116	8.88213944059054
Tb927.1.1730	9.53650010095166	9.4516423084663	8.86413057267741	8.66645341997913	10.0818951555827	10.0251182893139	9.93866846397598	9.15159754693499	9.2495090105032	9.28302184177602	8.77261753236048	9.38340558302992	9.20391374207009	9.30101633739952	9.76030167007801	9.77736715264212	9.83483470226542	8.73589022309419	9.51841600153007	8.97388341770787	9.2016296626771	10.0361834941443	10.2629067325584	9.94478763058815	9.77509526813422	9.58467500356889	9.43453505208954	10.1032959955103	10.1996511784943	10.1562249255991	10.0545575701937	10.2899851842323	10.1571191694559	10.3693259444938	10.1677454444452	9.86956234731518	10.2884809315984	10.226376945779	10.1449971812572	10.139281011429
Tb927.1.1750	8.34382755491647	8.47485414623755	8.62278464357309	8.48166644000653	9.5606134572597	9.28678875872429	8.80972471014187	8.43923685954637	8.56556881898178	8.76877391552034	8.80728336070324	8.63398075270031	8.35407436999586	8.54136341806482	8.74262370695366	8.59387842067846	8.61063823763827	6.81529616816021	7.98167780351161	7.53921417953689	7.25134105300047	7.87621990360608	7.89522137930573	8.33390295229039	8.29611019104818	7.95850016309202	8.17057880794586	8.45069566180163	8.46621141704438	8.45220332370051	8.49732583644301	8.2219627891515	8.45313592159791	8.4567076659587	8.44785328020516	8.50883490243233	8.63642654222489	8.09462346734373	7.92629446265388	8.23285813084991
Tb927.1.1760	6.34453933694464	6.55528111152063	6.59497386182615	6.7701306328692	6.88158613886895	6.61382374871915	5.8578752163851	7.59605119525156	6.64680674349843	7.13602827997969	6.4047444810405	5.97471750578173	6.38411878990605	6.11859257815035	6.11660463694122	6.3184738167536	6.41881406541814	5.14024669385123	5.21868334972718	5.88896366395954	5.8140034451226	4.76138917228992	4.31169141850684	6.05765492042111	5.66025591898299	5.68971413677262	5.91427780280664	6.1499314334932	6.08443570643858	6.31083240629832	6.32958187463263	6.12008642027539	6.30790429680242	6.11087514406521	6.45788386747679	6.54148579561124	6.37380057900935	5.15501181161082	5.47878453511688	5.23534498333877
Tb927.1.1770	7.65728171221494	7.79132031619108	8.66662763922439	8.87815337342077	6.19093083849205	6.59563692899036	6.27269734886798	6.15076272525521	7.87854470568514	10.1994109897227	7.10183277829306	8.16689664854174	8.01228385628084	7.62820247566406	7.37100496193584	7.26265291850735	7.43885999013045	7.48888869652071	7.00593798282738	6.11201778870347	7.01001395582134	6.85642135352453	6.3313632676816	6.90940381511223	6.89745451748134	7.29898471895656	7.56926402432071	7.49952227852839	7.50668795502632	7.59704334162111	8.25364505596774	7.6746507889224	7.58909402673579	7.53277293304776	7.72974304498231	8.09824244781703	8.07619450294549	6.76607536566083	6.62468164181043	6.46192796030405
Tb927.1.1790	8.15732644341884	8.41399044895673	8.57150785259013	8.57852471005758	6.73564217915617	6.77764831754959	8.17412511139946	8.58689202577215	8.90761473573334	8.16404716247607	8.4065913150011	9.28668461211335	8.86928130819125	8.31527019547448	8.34655765921786	8.37137232951788	8.62489375831125	8.84778477375574	8.38354978404773	8.60822859361134	8.33903633287107	7.70236166745135	7.30246260337653	7.58146308167423	8.08712206321329	8.52492167762481	8.75574971337169	8.57434794372946	8.48563363534338	8.69163603997757	9.21657357003365	8.84069399304681	8.69170749712439	7.93327656319394	7.98565519698419	8.65211018364131	8.81901342387427	8.60396249364271	8.31752102084814	8.352851762923
Tb927.1.1820	9.59331768831966	9.38284004842194	9.97335696875431	9.97708166449966	7.2693844912022	9.19971935348378	9.54538250553802	9.82818370288027	10.248483730785	10.2237349228642	10.1955837531026	10.4857605192159	10.2730835608405	10.0369325298969	9.13026369285293	9.20468727796273	9.59866002144355	9.89863970744759	9.64483675024732	9.8595219322219	9.58888117730448	9.09911905097712	8.93343226372734	9.10541942885008	9.1779105937684	9.54787674633426	9.63600970582333	9.09816451661322	9.12278635978359	9.08042355505558	9.47814088424235	8.9816827245343	9.07559502883603	8.91258989082425	9.12727578638808	9.51883040196531	9.74887492941104	9.15387435513252	8.84026567657745	8.99717613140824
Tb927.1.1840	9.19585782320847	9.30501111113451	7.82213185697563	7.80118011612529	7.23098492106618	9.29470344170652	9.43427843152733	8.67287764055466	8.86366807126476	7.71868570096331	8.73708381423072	7.95735442667322	8.8978757880169	7.35855624798943	9.15059970611003	9.06206459931975	9.16475554903017	8.62403323420258	8.83489980606737	8.19458469431365	8.28702707512077	7.57958118790217	7.89712712907869	8.3434653778061	8.43346816371965	9.00310986327601	8.69689413296525	8.32959910759338	8.36864836485934	8.32866919363974	9.2621934161113	8.74454448275132	8.33227036171518	8.32762249155529	8.08526797725919	7.89101991217069	8.97371504062605	8.45135204146365	8.40099615619203	8.4843479757279
Tb927.1.1850	9.21146145511953	9.29594057139175	7.94031529598529	7.95084556928087	10.0445114722138	9.52374137753666	9.58245818491218	9.13717377492554	8.97192475115049	7.61484154686272	8.45391536750162	8.20649679301929	8.70210817651161	7.73447733508316	8.91294146177245	8.91360376155701	8.86071689439742	7.32038520196315	8.17998564301969	8.02221977611743	7.86082887230015	7.90593962675636	7.83291997064203	8.37745083673255	8.4920090746698	8.71240123874857	8.00511900924174	8.37314069345373	8.44888560737374	8.53406520415453	9.1858129587694	8.5904239566811	8.5279780876084	8.63794210290365	8.52495152241464	8.11696628917912	9.07047366925619	8.5810259664017	8.38162632626304	8.47589637835736
Tb927.1.1880	10.9075834529541	10.8024687830461	10.473421442985	10.4840099367744	12.2578382493713	11.2347856566002	11.1612706893055	11.0062193911672	10.8702771679191	10.1233077940538	10.340205853164	10.6714807838845	10.8270883830053	10.421092055329	10.6653662191582	10.6740115001402	10.9055912774504	10.1481180416255	10.5324813498661	10.4685051502065	10.0302277379455	10.6613674883533	10.7224761839304	10.4580724605795	10.4909242701204	10.3143300795861	9.55781292893108	10.3790734409425	10.3918474911752	10.4143701807227	10.7342205621486	10.5159346971786	10.4174592857097	10.3479763163924	10.5412233297436	9.97034915643154	10.1127046911097	11.0028737302858	10.7764978800737	10.8840801702483
Tb927.1.1890	9.79596348799679	9.54282800354627	8.68975769918541	8.63101063543978	8.84458495095407	9.77737131361926	9.89802633541232	9.76195762915616	8.9701833882788	8.72474813486171	8.97612496239585	8.29645833324268	9.27500168208349	8.69237909280344	9.81497709160724	9.87020582774725	9.92034019299357	8.49142663574164	9.20737371915342	9.15878972570007	8.82177788160068	9.6010338224023	9.64314819251001	9.85009507417598	9.68815023811183	9.30076597513407	8.71352407095918	9.45066875706414	9.47313132593491	9.58706621112961	9.65431502881834	9.55636782574369	9.59073054543116	9.15327584942757	9.4940120518057	8.53283534860743	9.0632800790167	9.65668340004528	9.55378418499116	9.76304446071051
Tb927.1.1910	10.1762626428737	10.1206793907015	9.83336056647274	9.73270987151273	10.4805791954945	10.2993527874374	10.4698529549608	10.3419829298859	9.65485371645209	9.85231615734974	9.80907013927048	9.75628432496129	9.721364043986	9.91546703508808	10.1118585792715	10.0249057933365	10.1148952525947	9.9634235509067	10.1169457903654	9.82971965057354	9.86317235574321	10.1544119947241	10.1168826175225	10.1584507167579	10.0570471847565	9.86183801188709	9.57832034091695	10.141391617303	10.149144674656	10.0194226024973	9.9528068660512	10.0653905030139	10.0202064441881	9.91585387088789	10.1471911035154	9.50149198456261	9.41386185621321	10.2285642819729	9.96425880165111	10.1286366349104
Tb927.1.1920	8.10676559307156	7.80468895112386	8.46877326127723	8.52558608509412	7.89644754690006	8.24434370468917	8.15084310423743	8.33429499327218	8.03103912254058	8.4113366637584	8.89505285483594	7.96477439432113	8.14543100365769	8.64995950384659	8.50086913317447	8.73751136732995	8.58704946129119	8.46281106319408	8.55248199973442	8.90460182895806	8.43124794580806	7.97762799102459	7.95972454153735	8.37946856261371	8.379510840453	8.5989915877929	8.85254325336906	8.56853612418733	8.55418368848367	8.48995328888176	9.18112354679858	8.88334052739659	8.49762820755974	7.83478491410856	8.13052927031162	8.04162384448789	8.15706473583583	8.63714495139203	8.56914977694111	8.73716250619862
Tb927.1.1930	12.5905562982896	12.5889366138818	11.4812278539554	11.4558758499272	12.1811883321198	12.4481775620783	12.754919444894	12.0744036361962	11.724631911995	11.3330362120672	11.6010511611889	10.9058063084466	11.7823139227988	11.2414100622091	11.6877155306826	11.8645753573367	12.0832953517613	10.3696344132099	11.2739122071392	11.2254322592781	10.5218856697181	10.617255172685	10.5081919630945	11.7163597341058	11.690762856826	10.7932277643364	9.95433219939617	10.1710639799422	10.1516293549796	10.1539684894356	11.1314022100692	10.5499982173338	10.1548121525339	9.96591646092324	10.3650609725797	9.13355985056687	10.0819146813565	11.2677132639823	10.8257725064858	10.9924720575404
Tb927.1.1960	9.40813726006281	9.04115975461947	7.84849995537226	7.61940119787477	9.06021007962911	9.38335570194461	10.1508485914931	9.71915666945475	8.87731619730747	8.40750453742637	8.97474591031317	7.98160502610214	8.42128857166373	7.603464768732	10.174173018226	10.337874294025	10.3373119341881	8.61513828972566	9.1860001697125	9.34428294893828	9.1286031143071	9.67862799926348	9.74126775810058	10.0922040947408	9.93590787668057	9.70901649949943	9.54937571369472	10.081894486291	10.0422680232534	9.97277590678357	10.1391650635214	10.1301639240531	9.97637940224001	10.6978303686273	10.2452682034179	10.0696750021885	10.76324593089	9.78687917322916	9.42977747533911	9.523685346596
Tb927.1.1980	9.01930662885398	8.7019200512598	9.24964328863392	9.19975766815545	8.98001225174632	8.22228277033112	8.13770931647244	8.79310645229071	9.55487597390403	8.95105485002041	9.80843138446594	8.98823583700339	9.42847486498312	9.09373141307554	8.89596242614491	8.9526786535686	9.01343620782779	8.91057486746221	8.72863393458888	8.43352641375	9.15131352130559	8.90370929472233	9.36665664874748	8.62448319581492	8.69463943549201	8.58761076528738	8.73785060896394	8.87438975365083	8.87122353544996	8.79930358299773	8.96824092540911	9.05652457495604	8.79577968055914	8.73378387282744	8.95156260216535	9.61977625934914	9.22831119814162	8.75065409089157	8.67713662452013	8.64514648716163
Tb927.1.1990	7.21062713920938	7.35609671658821	7.87529127603922	7.81217136574337	6.40135879290389	6.43943974819667	7.43420351377173	6.88586056169847	8.13592436845627	8.84943466987357	8.27147789824634	8.25790363360574	8.060556255852	8.22554461772929	7.48557110247545	7.58456219830163	7.54054438616499	8.09596862937202	7.57739159505069	7.83390714431598	7.76736203103191	7.65682874862382	7.63011082320507	7.39763875875988	7.42421523253654	7.20548241334529	7.10735690216957	7.89223158087741	7.90347777339486	7.9262453981909	8.03915411497452	8.11610678917438	7.92043446317779	7.94158002557361	7.79424239579907	8.67249226682386	8.81077567527492	7.65770154349042	7.62406523694336	7.7177611142956
Tb927.1.2110	9.22779574240392	9.23303601612579	9.2632426945156	9.21685539306291	8.27161997790178	8.9382873465956	9.0313913976679	8.89143998148664	8.42081829053491	8.43606160534323	9.32502775292691	8.95184341936087	8.78403907865695	9.67667394793051	8.80625746650773	8.52525346247809	8.49754168051099	8.36351402949642	8.47360113112806	8.91106147355509	8.82523458550713	8.05950947136026	8.01772074997211	8.43136234632435	8.48701532365394	9.0952682238158	8.9953743692577	8.11120613131731	8.02948738366387	8.50629559400053	8.89040974012836	8.45976441516366	8.51000257570512	8.11053707696534	7.89903776175707	7.62209164752409	8.25928699570891	9.0529527754257	9.15954615601716	9.28799968265728
Tb927.1.2120	10.5296228787924	10.7025925844317	9.93102925159972	9.99050721503118	9.69555642047888	9.16171656419291	10.3368241233387	10.439688403887	10.1590274780997	9.99132662103462	10.3844294679013	9.5282547293514	10.068454639967	9.7215703719642	10.3030045091468	10.4546752253015	10.4912227858261	9.68853255167382	10.1565172333355	10.4044996881272	9.90567951390697	9.17020019281626	9.08395183152553	10.1357333550957	10.2415853701508	9.88024479320236	9.35056759359155	9.46641827999352	9.47258267161121	9.41271381218527	10.3314146109387	9.86958000214034	9.41790264138069	9.67763354300405	9.63489493072808	8.88343063721456	9.84773900279477	9.47158852172515	9.54242498254984	9.47784497857223
Tb927.1.2150	7.45918334797825	7.73737308176612	7.99898466672302	7.88272798819533	6.0352798346556	7.75621441607674	6.66382205915143	7.4344779654759	8.14759865215119	6.93192952243755	7.38446226768217	8.00136937276358	8.00691645555412	6.99543993069239	6.70594313854333	6.89972809410436	7.15759235103864	6.86175690972177	6.8020516701593	6.69158593676736	6.4025272627338	5.5863214068902	5.35627423862835	6.06940619522632	6.40783798042222	7.05491921917781	6.94929767819702	6.95441022488379	7.09444312264195	7.21337003500057	8.47130919533102	8.09266977240505	7.23306898041688	7.18739037714658	6.68710876122038	8.12480953073684	8.37096043094082	6.80010719654585	6.39668529125462	6.62956540862948
Tb927.1.2160	6.98662709033389	6.87739195060746	7.20375310073567	6.93360808406284	5.81636344950418	6.41667816711059	6.30662298728309	7.08074319235011	7.47743433259726	6.88475421832137	7.33200591909765	6.41206096513771	7.27828930727758	5.63496613692269	6.68991404079184	6.83157447251087	7.14155776883007	6.00482553711164	5.56411014263982	6.62443327070312	6.50572223904152	5.12737316443661	4.8745277723539	5.7396646959658	6.22141944527382	6.95432724798567	7.02416670994803	7.45110586409179	7.37029458911198	7.70605035870124	7.97219691384625	7.86360427123406	7.70931517425851	6.18670905906281	6.43209647600302	7.02553735135921	6.9494012268851	7.08341242372631	7.11975874826368	7.18451488836399
Tb927.1.2190	11.1253560540688	11.3596568233746	10.1027577478961	10.1653562332369	11.4595361231693	11.5481363207763	11.4876290462678	11.2071251812129	10.0183268032004	10.8148995014433	10.1519757835898	9.45702889973055	10.5862574993224	9.55949586597358	10.9734538703733	11.1905017029293	11.1971358739252	10.7352972916792	10.9489192584214	10.9639097774648	10.8567596109945	10.3839442170422	10.0484991149535	11.43327470658	11.3634117328229	10.8477258630678	10.0364998970135	10.4297182655504	10.396335309523	10.3831704979343	11.1165402310146	10.5081891752037	10.3828917639846	10.4821088554079	10.2682052866282	9.4828036248772	10.3426737378217	10.7555720542026	10.6469926771594	10.6654985223001
Tb927.1.2200	5.79898388552551	6.04487323534528	6.95675749341017	6.83468821774686	5.3901054628228	5.41500594673413	5.78824490779101	6.37369923578961	5.78925345719971	7.01084986821432	6.0539473063011	5.80622620956104	5.97078535180603	5.58729150753064	5.67905725360054	6.00981967847217	6.0841687789666	5.0840833969079	5.66238254162697	6.35612520808148	6.67911959624331	5.35104918675911	5.17241487850765	6.63549465205431	6.15197599827108	5.9081210962326	5.37374512304729	6.63013549390926	6.47839062564291	6.30730673396418	7.15588949839889	6.75023591350392	6.29844032606055	6.20424657204075	6.44963541514068	6.30581526834932	6.29357695904481	5.8846202480267	5.83541544347134	5.77092359368022
Tb927.1.2210	9.42522056588265	9.35284669506309	9.09371108637335	9.1649995356899	8.95780709912701	7.43741730422021	8.88437147127336	9.01519387099418	8.90817509666976	8.8179961950137	9.79721749568947	8.85141444718945	9.11687246340809	8.52597349880158	9.83666418047969	10.0933291852595	9.8954857120491	9.0383284875137	9.28616384851353	9.29574893702611	9.59796025244726	8.91774934104716	8.96876317981965	9.82384493430683	9.68359525497702	9.68970502526349	10.1207976386752	9.82821575234588	9.77710480887173	9.7397477325911	10.0101591732626	10.0062291406833	9.74008988504162	9.67327876088905	9.40196781687014	9.9576008637606	9.89597986590869	9.43538542358351	9.52125891014182	9.46521590466814
Tb927.1.2310	5.69565706946089	5.74325960608363	6.78166908831661	6.89931296383197	5.94891368648438	6.5465096689821	5.31262393190551	6.55457394055711	6.96240390969649	7.71057604368884	6.95227962656506	6.09421761777552	6.45423969957936	5.68003762627015	7.5074788661712	7.81467303796709	7.60654253004844	5.56346594338244	5.07742677400123	5.96138253336878	5.66985621068409	5.93392126284335	5.29365716156362	7.84691993732263	7.42782727230198	6.92005950061314	7.05211515890957	8.31038160230926	8.31059360676302	8.30883948704511	9.69517111464804	9.00420168710128	8.30602627429042	7.83429603494506	7.97725959185307	8.05583171355871	8.47855334518325	6.98333847904738	7.23182676899215	6.97439879373015
Tb927.1.2320	8.36157600916538	8.47798690141971	8.6558177890638	8.65618466640855	7.37632989504684	6.73164399915821	8.13914314526064	8.34162209709825	7.88091405229488	7.94733231621549	7.86920028056421	8.06013665902715	8.18393144304968	7.96312997282388	8.45814614981158	8.52450130811234	8.27300687576048	8.37186095437283	7.5970040552694	8.36324012031007	7.89770488878141	8.10406394751932	7.90229691756068	7.89841854048088	8.03977941456896	8.30359480216217	8.498908133476	8.65400025390881	8.57171163475418	8.69899076958747	9.17751821443449	9.00611919065667	8.69616046842597	8.40753597919258	8.05714443142853	8.88717710481079	9.01138706709945	8.32834843903929	8.11160342889013	8.34341695083706
Tb927.1.2330	15.5705371404164	14.8875534482561	16.2069201644785	16.1477815749851	15.4946153103996	16.4034117338048	15.5058934469854	16.0220686739084	16.0404425288477	15.0887790137625	17.1598050750229	15.0049755722184	15.9530926133285	15.5084905263354	16.3109264569902	16.5196152818168	16.3017237136841	16.8465806662558	17.2091280618507	16.5594571665432	16.4891582578384	17.5401511990604	17.6353111661259	17.0456598633299	17.0372273291997	16.9038910864649	17.5062908372704	16.8194700815812	16.895480768409	16.6152756216643	17.7332490005154	17.5461991452582	16.6165111447189	16.5666496116669	16.8652899145765	16.5857936178037	15.7082271392247	16.4890220185139	16.7481824221069	16.4478650979182
Tb927.1.2340	15.1004259790321	14.6573109064981	15.6089802674314	15.4824844793004	15.2065224804345	16.0522855016754	14.9812614356161	15.3721146130954	15.6913081710568	15.221492142592	17.3089010699065	15.1998420292357	15.3538605141636	15.4980033971363	16.0086879412177	16.187824537546	16.0151131656431	16.6674091774018	16.8426965000307	16.3336124719073	16.4451432964615	17.5413076028115	17.5169890149952	17.0104134198264	16.9822888349394	16.6879459095097	17.4264150124384	16.7852434774703	16.8141419881811	16.611253325396	17.6456456396726	17.4618394369424	16.6124602566888	16.4074743551111	16.650484446494	16.5662064564503	16.1665129054094	16.3720187661564	16.7739240362886	16.3649831465412
Tb927.1.2420	7.62809379093508	7.62604452221945	5.62736881449	5.82153775874349	7.54027663235388	7.52714306505083	7.56356751813131	7.83078182941631	5.76832363322511	6.73419404056165	6.04833006656921	5.43146117459333	6.46335605273123	5.34601177199814	6.06791756696345	6.30610217725637	6.08059785174273	5.6393875515966	5.88740931480501	5.37890526375745	5.32158358770108	6.94517006242471	7.62377707316679	6.36009297248908	6.62190436745296	6.63648840578123	6.01121075193532	7.59761702455279	7.54675683937963	7.38328291113724	8.13856317829872	7.95294478969494	7.3874390595911	7.49545637586078	7.48928068082951	6.81359395683473	7.14147938951156	7.07603422355302	7.1417678409617	7.0149712658001
Tb927.1.2430	13.0699210730261	12.6870129095192	14.043170919877	14.0622060206163	12.313912045846	12.1977761439386	12.7448114257027	12.9201036530667	13.3344279167569	11.3437449243598	13.9247183680864	12.3915985655158	12.9523845084922	12.4951288628502	14.2324347123069	14.3329539066988	14.1173069483219	13.9901566184389	14.2589059153418	14.0207329659509	13.6762502880276	14.7720852132236	14.4433022835283	14.529633442069	14.5941268101216	14.6206174860766	14.9312930545743	14.3098924143166	14.2974170657609	14.0240179749685	15.8216910604362	15.1533627759531	14.0252497823085	13.5366962993174	13.7184053760354	13.9251301898855	13.6630970556047	14.3614175793647	14.3696008054441	14.2005374207375
Tb927.1.2570	11.3088066225857	11.2025266051113	11.3623798603728	11.4281178726097	11.482439995424	11.277960279255	11.2930913432199	11.7527122440768	11.3486157332844	11.8705705487217	11.2223882567239	11.1838999786589	11.2970046784653	11.0567973642296	11.4204840917049	11.4183893470568	11.5862814323915	11.1970711047351	11.5216304232568	11.5342103418623	11.6696847602133	11.4375621613194	11.7326720045371	11.6567921325127	11.5398450787953	11.2940704279929	11.1887017022747	11.3677684194803	11.3603632609428	11.3060568491756	11.2518709105668	11.5988835450342	11.3062302269822	10.9790843756333	11.1312218493116	10.6053597471924	10.9131400575014	11.565016580426	11.4051015814089	11.4794402133403
Tb927.1.2580	9.2800683052357	9.37669782958428	8.79276274367308	8.6658856975455	8.58117247424572	9.68792221092508	9.43885058083505	9.01774775853816	8.85803288002886	10.3229146860804	8.92206185583789	9.29939465087046	9.0816621746009	9.05187513139214	9.6068470626035	9.65182424755072	9.32682789362455	9.06978814183225	9.15770739150375	8.9845930966584	8.61029540607558	9.82878211068358	9.43346449860196	9.8419510748542	9.73937214806126	9.61050911520577	9.77850175537418	9.87387927562238	9.89364605478345	9.78727255015641	9.74978568166434	9.67016363369621	9.79027667493465	9.96198465779241	9.6712121783852	9.92747012845327	10.0792768378381	9.3871662331945	9.30631754896565	9.36682769339863
Tb927.1.2600	9.07305566019874	9.03500584872613	8.3084613847719	8.18247021303509	8.63600169387874	9.35384034328314	9.57552639262619	9.0710984754149	8.47700831060856	7.30415394137865	9.00041994254465	7.73952608253192	8.67178106619524	7.79470671409139	10.1748691072568	10.3992854134154	10.151487809287	8.24207105006068	9.46420490712621	9.66705793172934	9.46540651342421	8.51048506791106	8.84751171183779	10.6295885351126	10.5783720507071	8.38758919250646	8.11299181713262	8.72107849817878	8.73405777510903	8.51190114584643	9.77111208627459	9.26069951155296	8.51483879691308	7.97344516090068	8.32339773620392	7.37711126841035	8.17491204070268	7.88960287808089	7.69658742900467	7.65711738665618
Tb927.1.2640	7.65124411697013	7.27572547692045	7.36806573480895	7.32206980498687	6.45073491271351	6.49009450879609	7.34108143376035	8.35443787168692	8.39530371760894	6.62995833743007	8.39277903355496	6.53514630105941	7.88474505451826	6.18001595325289	8.09362215002429	8.26569064855318	8.28887064555204	6.80109792133756	7.05041533895636	7.75760474747342	7.55652904082462	6.94515814606061	7.02081613171354	7.73092705347711	7.66157106757371	8.52439358253251	8.74740614234712	8.59332422530916	8.57678010776005	8.67179976304303	9.95673665224396	9.47249833061946	8.67884021599799	8.20579458185152	8.16106647303225	8.76966311348988	8.68807955937197	8.10435668772464	7.81053012783819	7.73454447180838
Tb927.1.2670	10.2898951843063	9.79892550995599	10.4224816074017	10.3687420626432	7.83445488127742	9.97853275681183	9.93331598120577	10.3839894321771	10.5386927499688	9.4875148474724	11.4814059931951	9.29061342434976	10.661989704167	9.25057275075045	10.4636020870686	10.6284747510597	10.7714031280231	10.6499520151831	10.8191356613727	10.6349353911374	10.9824658631704	10.6819286612467	10.9490318209446	10.8195991259163	10.7504712375545	11.0555704947244	11.5842622742468	10.4118950987941	10.4082478272409	10.3262986749231	11.1885094015054	10.7288803611423	10.3265578369596	9.73022625973681	10.2962506138667	9.89583620856641	9.48929108800913	10.9514456783076	10.8238743656657	10.7918715235699
Tb927.1.2700	8.79856459496031	9.01903704462954	9.34726602396449	9.26224915581736	7.79687331945066	7.01064390499957	8.28564030271239	8.83089491235614	9.06440552298207	9.71824658075821	9.13164649586571	9.10286637827743	9.23948642734602	8.59366786361678	8.68610224832882	8.49315512969911	8.52059485284173	9.10225962892625	8.76444851235503	9.16692064366376	8.88495015458252	8.51575506263434	8.34493483206712	8.4862098786016	8.39046062813615	9.00796941529595	9.17197648405128	8.73050435018131	8.76673694737317	8.96558973406696	8.8627124660903	8.2704279325456	8.96139665880308	9.6348592587009	9.15340907425887	9.73806157083537	9.64772833295782	8.41023214328942	8.4058966647048	8.53163119394404
Tb927.1.2710	9.15338367386192	9.42050564972312	9.36407461726891	9.41341533628641	7.95698405734944	9.44015626911765	8.81760707178671	8.58324931597265	9.45475546263573	9.02827945939234	9.75854796946817	9.17375921495025	9.60325861924171	9.53660457478057	9.14813153168901	9.29063653537643	9.28113085241016	9.62626466151867	9.40860728350062	9.60920749232742	9.49073083486966	8.32335448145639	8.05030342445355	9.15986125554909	9.11978227596966	8.74983351207449	8.65778772365953	8.58654709627447	8.6607065593211	8.65464053720311	9.32524403598038	8.84695937459544	8.65706182641997	8.8968756853015	8.87713556152296	8.75566467879853	9.16955650942414	8.52700194400543	8.43548272258213	8.43699111460215
Tb927.1.2730	8.44839912372714	8.65694242641175	8.38388798277247	8.55196579121045	9.76953331928414	6.93999114862057	8.01460709021143	8.83891623667647	8.96862102601895	8.57564719050828	9.22262555885061	8.36197318689147	9.13416199758907	8.10322753793878	8.49728317246855	8.57464907742597	8.50218736193249	8.74460771548334	8.65258775619247	8.42973840347772	8.31503788581147	8.82434285368068	9.14860399600155	8.54930842151574	8.48125912531229	8.70833042404103	9.0539622645126	8.71775038246707	8.79296783947454	9.03485287294217	9.41306319270718	9.10582877522366	9.03586575357107	8.8198563962623	8.6706525938412	8.73972644963282	9.21921925496397	8.38295071849462	8.34133171908474	8.37657601936486
Tb927.1.2740	8.55133697097752	9.01501330060265	8.91023361105428	8.77714828440802	7.08669680879493	7.13248493046702	9.0166437193779	8.91438214773102	8.77434557959456	9.3557985506323	8.54747609741132	8.86446045248681	9.17399526685191	9.0685345817471	9.31165643489449	8.84094553898417	8.97315582620774	8.10706531482063	9.17134165300196	8.14611001645141	8.66830039434889	9.37965713755161	9.31054455845602	9.16483863505318	9.06329560762319	9.73908573240421	9.75895021865953	9.36632407270678	9.45165287316024	9.47327332149628	10.129323875884	9.84580155890089	9.47178343929054	9.50425507145543	9.99926029591277	9.85978922330117	9.24641132186308	9.25832138100322	9.05402044471442	9.33117998804161
Tb927.1.2750	8.83061555186818	7.95192040470943	7.89417502358929	7.51748527621818	10.8143675775363	9.76520602089457	9.5013863989781	8.46608876672467	7.4342904214865	7.24717629447044	8.93280268180249	7.51625536681368	7.4758528933397	8.2685288877097	9.26088412720676	9.34900934130915	9.33198166812751	8.0449389582643	8.93987163549509	8.7909066241651	8.90853502386462	9.04154488686828	9.27914315299684	9.7759260315428	9.3520666879433	9.71593826820004	9.77315331804242	9.1439372881208	9.21922089703657	9.11972084795561	9.76163995164589	9.50939243303507	9.11897549349939	9.70232841476201	9.80785614308203	9.55090659892833	9.45677231837277	9.28686088813038	9.371088199678	9.18754047051277
Tb927.1.2760	6.69340409024334	5.99441777183024	5.45760956764966	5.49744388680173	8.44855394838287	5.79156708942572	6.36872062893403	5.00758783767332	5.16613921323107	6.12980747556032	7.16345293294398	6.06591430105811	5.93108392507638	6.51220775357352	7.10505102227325	7.11979074172794	7.22320431413671	6.12950051124813	5.89924575185264	6.82602877172565	6.56287651520854	5.93735493848214	5.52919286406989	6.78080676493209	6.91078539123705	8.00702969403577	8.10305996300595	7.03853642690852	7.03149775017427	6.94155742196559	7.49785872806465	7.36623228158011	6.93185701472975	7.51444432421799	7.52932925911461	7.29116300631757	7.50790858139758	6.6594414810528	6.69988643006051	6.58118616468004
Tb927.1.2770	8.29721536008837	8.28373917779055	8.66564156242736	8.59461635930472	6.75120593969214	8.84921913488382	8.49974296513024	8.22102398826973	8.96910034608734	8.25511348069507	8.35668947046176	8.84854893549632	9.1143967454686	8.73660766452193	8.62749976146403	8.60867842757162	8.69797752550108	8.28202036981109	8.57535719189602	8.30737284488496	8.27776837811759	8.13354090413043	8.25328255850858	7.73529279211404	7.98424337373705	7.99517149225045	7.54247980368111	8.54933570917204	8.59147977080421	8.44892225632008	8.33503029603574	8.28490390229965	8.45872967632349	8.49583509704194	8.61420591589829	8.85125334839583	8.5845296651613	8.24320201385298	8.21638217230236	8.40625028063942
Tb927.1.2820	10.393739025357	11.3301551727788	10.7468520194469	10.7788033890469	11.0179861774465	11.2900543355882	10.6760008999763	11.1152232393458	10.1977673086088	13.0929999195439	10.0262031155961	11.1452296323057	10.7113681360068	11.0819533844371	10.6076284111721	10.3049372620389	10.0121011404896	11.2362733451191	11.0091658688471	10.0222112828955	9.96772473609505	11.3407672347824	11.1513535743412	10.3425059282088	10.3589431198053	11.4313752938467	11.760275696793	10.7996642770364	10.9459563381869	11.2587858751499	11.9628413188227	11.6884222148518	11.259694284773	11.4372083281052	10.8179149890241	11.626731412328	11.5898101751173	11.6681357496694	11.4825805104174	11.4843292619131
Tb927.1.2970	8.82129532414285	8.67334879540959	9.63323554215011	9.71681110321458	8.08879228378794	8.41741157454021	7.92718491187556	8.80315848059367	9.02786761336601	8.65834814288346	9.55660693138334	9.5887170169221	9.12855361950536	9.26513682122159	8.42560193540463	8.57360221715739	8.66013578766742	8.90454829815914	8.39653675623845	9.00467225754896	9.18245439025684	8.24242288948347	8.40625261738333	8.14482397363969	8.28973649357057	8.24128262594025	8.0703357466858	8.44158951892882	8.47998330927063	8.47129603527333	8.77729765711202	8.68099696867199	8.46781741148241	8.58332173532427	8.8611134211481	9.4359321264533	8.72692077045129	8.89189973335617	8.82545278163592	8.75701154793082
Tb927.1.2980	10.2874848170704	10.2631248300287	10.3140482249774	10.3732147600106	10.119946044504	10.4459054866279	10.1109896939027	10.4742324743209	9.6346772161851	10.0888991821579	9.69631162071331	9.8969190780504	9.86423517492927	9.94993534456797	10.0488301794951	10.0112178811579	9.98656899620064	10.6759531450937	10.301402779261	10.3852438856899	10.4088474598196	10.0565878650102	10.2470662327678	9.98020399174666	10.0028374428178	9.51258763328488	8.64988324613157	9.59889720373601	9.52623399414003	9.6904036195227	9.35419904976651	9.53434160615119	9.69093119812784	9.15605381199745	9.70324046551229	9.00042023438532	8.91994986754388	10.5404848343248	10.4251293630588	10.454383469746
Tb927.1.2985	7.77427599589599	7.51829511894139	7.66748250848703	7.46902966555128	6.29361303970621	6.32991901526331	7.40460353454018	7.72827063744396	7.72366392670381	7.99890540415816	7.58153459388057	7.24296367984852	7.40973388816379	7.21741063936319	7.42310840766579	7.3058820595779	7.39876584297322	7.29382298417989	7.12131030725857	7.75941330973503	8.61188707130206	7.44572074618406	6.99092957067889	7.55530006231896	7.43382288997516	7.47134543364822	6.88178456565034	7.6956476714975	7.72497895432523	7.72758218068482	7.8381379718186	7.70576979459134	7.73503457119882	7.69942316573565	7.85848187257415	8.33733509742279	8.20664673968777	7.60945846764334	7.51362416558196	7.72181369614631
Tb927.1.2990	10.2667124423846	9.98208741757428	9.42487751899184	9.42598538954282	9.92035898148768	11.0405843737655	10.4367785765916	10.1525758721696	9.91546381389	9.62013225316398	9.789051670515	9.6888354245891	9.81679136481083	9.74474569951768	10.2091781082701	10.3395427496881	10.3046202936884	9.23459620262701	9.76454718118927	10.20909794226	10.005640307	9.70476926656585	9.76463998775566	10.407100080196	10.2299662772281	9.84692553880819	8.76800889776653	10.1551323179385	10.1913899433894	10.2051060457282	10.0921970935202	10.3073923841261	10.2052425952979	10.1233815954126	10.1724465601988	9.6293099061499	10.3205147345649	10.4073241099026	10.2949792963548	10.3448907930532
Tb927.1.30	1.55073585045055	1.33310363922037	1.60348041657683	1.78693795817047	1.58718252594935	1.59520287538852	2.0442225997124	1.37796730954495	1.38187521802616	1.62428106731538	1.50520633878722	1.46331514164097	1.33032032171851	1.40536037113586	1.31777416450088	1.32621327663431	1.30009362323188	1.37834090990423	1.35841337226954	1.38749085270283	1.27289169853731	1.29302742794689	1.29578509751427	1.27504503985468	1.27372287803297	1.29069034305965	1.30560756832368	1.31021595382129	1.35497668136276	1.27462005851957	1.28530075133832	1.28174939553572	1.27455343746961	1.3197723388272	1.29575417481448	8.42434825619509	1.31995802657162	1.31199934965027	1.3115373582032	1.31026696540241
Tb927.1.3000	9.00763825712698	9.0192769047584	9.25635585149982	9.21810306979079	7.138159888243	9.89286332908801	8.78817946288727	9.39717549870412	8.68561449312064	8.60696945628975	8.54586239835464	8.84136639319666	8.67147787444866	8.7610688338159	9.17891447073454	9.10931026118001	9.18358708938531	9.70316346765829	9.42197667742778	9.13642227189661	9.54438381576382	9.68689751945749	9.5818447765139	9.18111720060403	9.20587666871199	9.27172303883357	8.61985751548252	9.27644007102885	9.29159041891837	9.36256100790121	9.40264814909511	9.54627815045342	9.36562893382914	9.1685296095325	9.48775510834258	9.24444644711319	8.8100695169799	9.6613371640047	9.70282294285265	9.60448762990551
Tb927.1.3010	8.33201502375945	8.3645747691522	7.74453672112227	7.66036113205688	9.4095337047635	9.24391595870355	8.63202498723104	8.2493712992227	7.54805575256664	7.64608760646406	7.92502933559578	7.9383426733906	7.69532891946102	8.12935075603605	8.66743562227197	8.36000670315765	8.3564267488171	7.78916776697341	8.29381722921088	7.96867569592872	7.86428861467578	8.73630524181978	8.8862469474868	8.87275319932679	8.51477140503874	7.96477081276337	7.2122509400091	8.55035591482119	8.48017258348208	8.69407730634987	7.83927967436788	8.26763584859848	8.69481619077247	8.61025563359715	8.65645544408116	8.56956846454833	8.57382281293061	8.61862460687782	8.55300842220025	8.65928996307307
Tb927.1.3030	9.5034631506411	9.29790721983993	9.03583053138816	9.0578926345093	7.27089353042713	9.1985920791535	9.41289090961318	9.56840098476897	9.33223695701581	9.82621892629892	9.31940403043961	9.04509398503795	9.11506037815845	9.34937920709903	9.40318653650433	9.39994688214483	9.44163543746921	9.14237842103097	9.29840088789732	9.42978235007631	9.87529716537112	9.52665699825728	9.63915078947329	9.6534299719476	9.56998259816887	9.66541478433357	9.12110789413455	9.6650356557908	9.63542865445294	9.61029639443817	9.6577896671461	9.64938788604241	9.60992402712716	9.57883162573297	9.72431193952639	9.96081793048295	9.91780946998858	9.69223625234762	9.6706213092462	9.69849994138022
Tb927.1.3040	8.26413630144024	8.65704516861804	8.21454476856013	8.13645481672194	9.4035642933964	9.01155885931728	8.35916322165092	8.01135047148533	8.47742283017382	9.75596564548026	8.23882731437764	8.32097778980586	8.33690867423646	8.20668735201125	7.99060005829822	7.96752817097674	7.81961444404588	8.30256570697368	8.17486720252	7.53939771383427	8.11461504287652	8.29113321389128	8.23681346202646	8.31308248400773	8.23880626824737	8.18929225244036	7.62570058306237	8.01268839135151	7.99460916686466	8.23569328272396	7.63429502760752	7.70092889261666	8.24480431700992	8.51860127275242	8.43724343052579	8.97054372697511	8.80569772662046	8.38714391153995	8.25433992097356	8.4730907380144
Tb927.1.3050	9.65277551417169	9.5813057527444	8.94390005133093	8.86812894108785	10.4509959538561	9.3099197581663	9.68085266497325	9.69225009135177	9.2116699572563	8.77285282948011	9.0931555897019	8.97569591855438	8.96687639952314	9.09647217433831	9.55551100751862	9.66632829331763	9.45026381476882	9.33831370440668	9.76103347870079	9.32353260700261	9.2017160652253	9.9227919546022	9.98563625278172	9.77794115912953	9.73037631986193	9.63707536129256	9.17355194956365	9.51401814650412	9.50282614416846	9.51050053311585	9.26656633013991	9.25134902297352	9.51132136966585	9.54755889062745	9.52422123629922	9.50981744991159	9.71794611752091	9.43816108350777	9.43589052637184	9.59498439719868
Tb927.1.3070	8.91510052339379	8.54312522128244	7.51797409799847	7.28909666183225	8.98568384585831	9.73337035567315	9.33383876401887	8.67878929663687	7.89765014671858	7.22477066994242	7.44834091353552	7.1292300113069	7.59733677560463	7.38844900199853	9.62754752630554	9.68649575695693	9.54173894539182	7.66852306041375	8.6487459375851	8.53955399953845	8.59444930611227	9.79179560468968	10.1037279709089	9.9238432077321	9.77414965688057	9.33738580628228	9.04902316492052	9.13471522282338	9.18261714053869	9.20894641002684	10.1299165887018	9.72457171776186	9.20901203461506	9.80141173260813	9.54583693853263	9.11573181166955	9.77985622367488	9.73756980547579	9.66321773310814	9.63211726348468
Tb927.1.3110	9.60966688162996	9.43057565461148	9.36892506877339	9.2073450715358	8.4309087625395	9.57582029113546	9.60439527478631	9.27723975842813	10.0303660257512	9.18345635665331	9.67481248436162	9.74920355187458	10.0536458153196	9.09593447887826	9.19511259827099	9.18427409324973	9.45924463862407	9.41536419203786	9.32002294699975	9.4287487473066	9.70065128140122	9.23682317790703	9.56928055543692	9.32021287562278	9.27262738373906	9.71740669933236	9.67534470023997	9.33517858461724	9.3282291658004	9.19492067258061	10.0522972407749	9.78802525473686	9.19077837845177	9.8959001382964	9.77892657424537	10.3128579738436	10.3245084764528	9.72936507115979	9.61022690090149	9.47473933276234
Tb927.1.3120	9.2852169959054	9.37367045905842	9.22517489866492	9.14294243556224	9.22628319806939	8.76409737591681	9.31009677671586	9.5833790705843	8.73980080354305	8.71850450144975	8.90694364521666	9.56948762200965	9.41922180066111	10.0383865324922	9.44862937583629	9.68063628443173	9.60043093576641	8.22403359873588	8.65743331299629	8.87241542577487	8.8155909041201	9.34137953479216	9.30244587330773	9.96182060389608	9.7767546778937	9.40606169210403	8.85984704443419	9.48211577341754	9.46214735408157	9.37236419998816	9.45869474212222	9.44593906452093	9.37456895767727	9.36639342183319	9.6510974036078	8.84376051595276	8.93765767251845	9.79835897032753	9.59050231139178	9.65871391494534
Tb927.1.3130	8.22456216414162	8.20612016850499	8.50357232853323	8.33125723062972	8.24722998264987	9.38084332686754	8.78516401413134	8.49810069867019	8.05901427758232	8.61532545080854	7.85285635308614	8.47638302362977	8.24378394961282	8.13242932091497	9.18386033452982	9.01962993722707	9.02262490947531	8.08652958402407	8.94753192037614	8.11653287085221	8.67803355532273	9.36808598485332	9.3342745978216	9.13518888798114	9.1641338549818	9.27937905284277	9.08850752020627	9.22132641848239	9.24235459445452	9.12784729748174	9.24637208188713	9.30993708176827	9.13023098125935	8.45041006764773	8.44558439946552	8.54648802946807	8.10390110460502	9.66065836200421	9.7182125146621	9.57049038006836
Tb927.1.3150	9.14639931952373	9.40953972313582	9.44418358754816	9.46460761962461	8.45594502758343	8.57968504381153	8.53726957480928	8.42311244235699	9.23903321102266	9.5307773484322	9.23796641217874	9.38804225843434	9.09162396357067	9.3632388045639	8.81841043818248	9.0361058137863	9.04490617199244	9.62328938660845	9.08864134938375	9.02476297952224	9.11383016514329	9.09436575619477	9.24735441662168	9.0462970941991	9.13458864606903	9.17810550013924	9.57645220958716	9.08203884364997	8.99161241764444	8.94470062672581	9.01470523755156	8.98362484505996	8.94845437960594	8.7336091059665	8.73965268700495	9.19133544405692	9.03516986709863	8.55332498875225	8.59024509109453	8.70222138263991
Tb927.1.3170	8.60637148374026	8.10784738317781	8.20858896379814	8.22227128000812	6.91151332327399	6.9553846773126	8.13417525265909	7.98862967121465	8.78940310176247	7.69661349251592	8.86088446818	8.39216287956557	8.45514740953879	8.59844757314217	9.07892054833807	9.17255812707521	9.06707858210569	8.57763628305617	8.62811756348842	9.05828536352319	8.81111733019066	8.91125529273192	8.83367072241841	8.88821762328949	9.05342179634664	9.01578892023707	9.41218764131823	8.95405077267727	9.0317080307564	9.00444699466566	9.53183830302813	9.47712139975148	9.00916763495204	8.84070276045148	8.85182070902759	9.33545786349619	9.26519988731179	8.87713536730881	8.8540906959399	8.97593998747528
Tb927.1.3200	8.48578550731926	7.91949406151702	8.49261334969328	8.25383185996697	7.91322293039153	7.97385280778548	7.60047999759322	8.21699758760232	8.40016374126729	7.77778350811967	9.05014291410096	7.85077838649145	8.25770258292792	7.81029944051739	8.89435580529612	9.61055238688254	9.44628392649184	7.49578265279288	8.6409169877838	8.92883285588841	9.11399489774254	8.89719497998239	9.28462677777778	9.43244995525559	9.17444345566624	9.43397856096086	9.19778717816492	9.72628645117192	9.73552265729523	9.20365903920066	9.18036392142848	10.5978114327966	9.201092466676	10.0883437799242	10.3368860505455	9.96313099304546	10.1183673290179	8.8302695317382	9.02022958522194	8.88888606397438
Tb927.1.3220	9.0872061813932	8.94825740137351	9.01832877709968	9.07271599020393	10.1138520363771	9.36965681656826	9.26720104274331	9.47152273670281	9.31345651744888	8.21742814764632	9.50790723907811	9.14529767194272	9.23242985905455	9.0033645312675	9.00521508885382	8.98498407220691	9.09545574590588	9.81627433417251	9.39108437918996	9.36464046364454	9.34525383095224	9.25904677831774	9.12521254278554	8.99310485345053	9.04275277755563	9.50967165229853	9.58480409599014	8.91567959752956	8.94666360552512	8.93749076726106	8.90553028028235	8.8086079533375	8.94150339289813	9.13237078122564	9.11797391853915	9.30977858689101	9.21181697622238	9.47170261269506	9.40565009418693	9.38220283746096
Tb927.1.3230	9.12256372900475	9.08718016499394	8.77091178518705	8.74823350467926	9.74908817772585	10.0685529539854	9.70219534218902	9.3034825347661	8.54685610607205	9.3886873700614	8.53227575484102	9.17680598507085	9.00584880262155	9.25709173874779	9.3369760915557	9.11889139511851	9.20880268958909	9.42236614650571	9.59353022984563	9.41336342773456	9.50941651531518	9.6760728350319	9.62246307010806	9.72629287772444	9.57334044863108	9.12082056077817	8.83669452628124	9.6535296471909	9.66499164540953	9.5371083105429	9.15140210676609	9.32307757617038	9.53518320193614	9.35630359967235	9.4145435878819	9.24113959510767	9.09593418485635	9.42130764674263	9.47194670161576	9.49212880025119
Tb927.1.3250	10.6384779936347	10.2337031208721	9.71585891661472	9.61466979214313	11.5630939338428	11.5316444066192	10.9011761844092	10.7268728080137	10.3667063140155	8.54304579903113	10.2651213414141	8.9721917575943	10.168940659284	9.87842493337569	10.7024685229807	11.0311190501633	11.141841818985	9.48711348088565	10.3842668870701	10.6414210270089	10.3503031815412	10.272509099021	10.3079692693407	10.7670681674227	10.8102379904271	10.1963301825271	9.48321154872577	10.5111572545585	10.461453850653	10.2354579826291	10.3888465395122	10.23603020474	10.2345738153997	10.0104516107266	10.3086940348355	9.18185375050666	9.433250239098	10.7426072856838	10.4749463748331	10.6300863990271
Tb927.1.3260	11.5182346729508	11.5687304910732	10.8216682502935	10.8466839198011	12.1005730542717	11.1333903146682	11.7510690466183	11.3759079217386	11.1193339034445	10.1908163429276	10.5695751666255	10.9204751534023	10.8141056025855	10.821212762722	11.3397441345079	11.3935620401202	11.3676167775518	10.5602286701446	10.9638525249733	11.0095544883611	11.1570210363607	10.9749655739641	10.9204736288722	11.6528546380198	11.5480689948171	10.6646321715247	9.87106173549807	10.6946932808214	10.7155194051481	10.7184733322368	10.9348000540104	10.8699743487837	10.7215699706137	10.4923120763492	10.8156584826822	9.69818774627473	10.0542955616278	11.1536434303851	11.303162121113	11.2128836175765
Tb927.1.3270	9.83288969247564	9.58255032032496	9.55751823167544	9.42607411204659	9.81698877742102	10.1185709113301	9.78545032978112	9.85170310882874	10.0378339188828	9.23221518866511	9.90411588571573	10.2693107229281	10.2915289020164	10.3293320516664	9.9382808658485	9.95428697720989	9.9129895260566	9.62026950268734	9.65560038794425	9.79908433958393	9.53264494703225	9.85350519492072	9.81614334443802	9.87901620432844	9.98453218374839	9.60480257866178	9.09354198515892	9.48803951381105	9.45787147232482	9.61689786390147	9.0567878679944	9.2712171154017	9.62086152722431	9.16837186918863	9.4240839195432	8.83511765112302	8.90579075415675	9.94380966535909	9.90171054878002	9.93581035738328
Tb927.1.3280	7.8412398007717	7.69945666580698	7.8304474749556	7.72642903697457	6.50871823339848	8.47050673652142	8.10774861691292	8.55994673038974	7.71295834259834	7.80383413815576	7.79965585079657	7.49150305925032	7.48760394215247	7.48152370124969	7.80648199627239	7.79968980874703	7.87919724337439	7.93788964643135	7.86504758341137	8.34836499756928	7.75980434953706	8.10304024791185	8.06502263565646	8.19880607604988	8.15018227054069	7.78231908730116	7.15715085062891	8.03957336266899	8.06274229633333	8.18818665655344	8.32870996547754	8.29518012860196	8.18875014581914	7.88236880698854	8.01828923904125	8.11243513904902	8.0797415827747	8.12861566906708	8.15008117896735	8.07000973884604
Tb927.1.3290	10.0532729889145	9.8002801371746	8.87437602622284	8.77570907038101	10.1716564872158	8.78002023202657	10.1931537898662	10.2237012305461	9.60056038036535	8.70181786682803	8.91414660227205	9.38550594177592	9.53534077782711	9.27181218566113	10.0370923653485	10.0244840596522	10.0628807508642	10.4673256697459	10.1323055604993	10.0639093967695	9.89588564286178	10.2231018033667	10.243956254918	10.1462623753601	10.1492641930734	9.72730184302832	8.97864847088994	10.3020974294748	10.2787393371056	10.2287186502294	10.6950549801253	10.5896161720635	10.2312718833568	9.81995710942901	9.69933506113694	9.15761841750286	9.84788991044786	10.2746545641082	10.2969021186212	10.2452540267265
Tb927.1.3300	9.91633374333492	9.65535453880743	9.81760684394297	9.70041066643021	10.1487877032072	10.573983432186	10.1596102734598	10.3486461979023	10.1739108165882	8.77434135914534	10.1067054536847	9.77019195986808	10.0482980307565	9.70285529036519	10.0826139028058	10.0891710617403	10.1848414965618	10.0372620354568	10.2555640891967	10.1188103185612	10.0937778222511	9.80197395593954	9.76756797184866	10.2298319007248	10.2102087023488	10.2909712080274	10.3800175404716	10.3044785042737	10.3489816908567	10.3657779924762	10.7020663221999	10.8615579989038	10.3671193692045	9.41748539086217	10.1464539637775	9.2502603255815	9.33996470145632	10.2618457047609	10.2426053941333	10.21076883666
Tb927.1.3310	8.31168702303013	7.62846300718662	7.53129070295326	7.4119531202309	6.95554807435546	7.00160265960884	7.33754427392725	8.64914151260865	7.3485976541315	7.33052279774758	9.33631427835149	6.54024342417424	7.81534079990554	6.76016828582106	8.9522998503705	8.93302320878762	9.20712210783958	7.77922624060899	8.53060404867596	9.16504421527248	8.49822060715427	8.66777316332272	8.91577665908911	9.37370626515133	9.32418150846842	9.44909734562794	10.0124052347652	10.2042630053584	10.3784566283153	10.3701212914903	11.2831684668565	10.9732499675022	10.3717677062436	9.89520404504328	10.3823515023519	10.5012076342966	10.231269950093	8.9926308789403	9.07449656448989	8.97019338083281
Tb927.1.3350	4.80389575976297	4.85467807122646	5.44341078606721	5.42802641416906	4.19485107068869	4.94237528835208	4.82174051999131	5.73582419639802	4.71558453847215	4.81342658776961	5.40548786628228	4.99133391119368	5.35981464663028	5.61085135647269	4.43576569239888	4.74763930918395	4.57392129296084	4.06603145481987	4.57921600546797	4.65863869158259	3.8805317603046	3.72901940962556	3.62966439685796	3.92148356262969	3.8812020858525	3.99264094818913	3.9566734051313	3.71924832795599	3.58894401826773	3.57541693279347	5.11700363152118	4.29019654541069	3.42384828626141	4.44835767170047	4.52307166637448	4.37334654539817	3.6976062281655	4.80784900361076	5.06427637740579	4.78233655366965
Tb927.1.3390	8.01431335745127	7.93941323304477	9.18251822346092	9.21098184109037	8.30066110890948	7.93908809084722	7.58528129794644	8.06122416098591	8.69008237597074	8.6700817772154	9.43598791890448	8.59056027543764	8.55257737419247	8.61777076858665	8.42591581717238	8.77660206034743	8.80898399381213	6.99143884157921	7.20130679883768	8.11195248708834	7.41655213672371	8.40239802207299	8.23518979219522	8.93528448247354	8.70280542347133	8.51426162102637	9.21140103878158	9.28990205477188	9.14128280411906	8.64744405012942	9.1518562747576	9.52213874694948	8.65488194406112	8.9859428187729	9.2717164105297	9.76512465115439	9.30212871091168	8.27614335365711	8.46884634352811	8.30088928890329
Tb927.1.3400	9.11290007313046	8.74902374507308	9.65151951114999	9.60241196096986	8.47261229360856	7.96444737444049	8.30740624621302	8.76685951826378	9.06276749276057	9.47614341524571	8.43823328413971	8.91766188129183	9.35151993803247	8.55041073892171	9.01671909939342	8.93069598444601	9.03234450449227	8.98614236821028	8.98433285439582	8.96013316584388	9.39387282244188	8.9350067973992	9.0089514202586	9.0112302134499	8.97962580270096	9.26968692405446	9.60963193878036	9.48385136115431	9.49134805281745	9.14851411242274	9.80269879945992	9.74410454191275	9.15507830350143	9.21417848253908	9.35073070911053	9.81273357875004	9.26536927883056	9.02418639876379	8.97815434494019	8.96399792085551
Tb927.1.3410	8.63683040262527	8.30318782196865	9.33632183032405	9.38699958117744	6.96012243826544	8.10310675313634	8.66014428223905	8.58013721005008	9.18143814090815	9.71343751926482	9.4389165614636	9.14641921556496	9.44709921800077	8.9181303957165	8.96850806394686	8.78866533840962	8.93078154995694	8.44813057960462	8.67801366316072	9.05773264588698	8.98692644665946	8.16741648302647	8.65689687795831	8.44977435733363	8.37945986099191	8.77342307366832	9.13484209012621	8.91255769043052	8.8956509695067	8.71043556031772	9.46830080088439	9.04453099682742	8.70691645497546	8.57808450950289	8.75642537006186	9.24333883815179	8.91591356984402	8.62351475906241	8.56578403742661	8.55749531736426
Tb927.1.3450	10.233196053899	10.1756944041332	10.6347097494723	10.687470791056	9.98571443284746	9.24813199582179	9.98508368970066	10.5530920364363	10.2990323564615	10.0846983206226	10.2318181696193	10.0727717273645	10.3581560005084	10.3239519408669	10.3681833856451	10.5915956878748	10.6087596048732	10.5351044439165	10.2779917797954	10.2748725767054	10.2614563083402	9.82233440783915	9.89476135352928	10.3417332980396	10.3014902917413	9.97525898682247	9.9356975654603	9.80569532619517	9.79475923145368	9.62560282964653	10.1301234666152	9.88397714822975	9.6237876375958	9.28424559869176	9.73555451018844	9.05623943488474	9.14668740079349	9.70943740768515	9.54134688394273	9.40848435168297
Tb927.1.3550	8.78290792502068	9.01499646923706	10.4361428564137	10.3566070177336	8.80256131617819	8.09487310932294	7.77620956574147	9.38602163110389	9.72806320326958	10.038776795823	9.75894657840537	10.0954938122473	9.97455367004089	9.90216322691504	8.49342788951819	8.69072798192874	8.53837182706862	8.84408866007654	8.61530310326159	8.79931702690794	8.65793473127469	7.06395355329701	7.30532535751509	8.17433067464669	8.15926138210608	7.74559321713807	7.82111739264418	8.43236798499672	8.4540621373362	8.60598114194586	9.20560813628005	9.01507553275719	8.60900580566473	6.95209427006279	7.53209730872194	7.95287098656429	6.90662106654881	7.62852930859223	7.50188507623456	7.73238988791942
Tb927.1.3560	9.52714059592594	9.32587489922767	9.18799355183989	9.19725797845204	9.66850051419042	9.95235028928778	9.3902170135769	9.81483880750537	9.94636266872243	8.8386773302368	10.1517728862648	9.52126770695732	9.91542369341351	8.83788279142007	9.84966082513167	10.125937729317	10.0814969163707	10.3817155854094	9.92276935941795	10.7143454052475	10.6299587839495	9.36914706084445	9.50904048860136	9.98834026426767	9.94689445974439	9.5726728868424	9.75575448426762	9.50467871778613	9.50372699318	9.51140499215873	10.3679178827209	10.2072135927363	9.50964097009168	9.08372937441283	9.34521469741815	8.6141577596711	8.92216623941115	9.56711181626103	9.51223352249664	9.44496684722365
Tb927.1.3800	7.33509058973027	7.67242376882484	7.85675944217133	7.89090197187899	7.76347883659369	7.74716903513127	7.84630444305091	6.96208948062947	7.45000529673861	8.57256121963245	8.32291660267871	8.04367768471652	7.42060812810811	8.28990371683401	7.40729769303437	7.42359858952103	7.36671920481435	7.2395061983308	7.20068624233349	7.90854377259079	7.79571986896808	7.12385710014452	6.46430067539295	7.42410059907479	7.26171485966356	7.05465136301038	7.25497781919064	7.62515486208211	7.59469574180195	7.83883235807876	7.87368036636406	7.1042043444872	7.84812576449037	8.25485509390262	7.99847212557022	8.41177244092346	8.26810643757975	7.73744308381457	7.85216868531151	7.76922085193763
Tb927.1.3810	7.82571087887111	7.84027088942982	9.09287293861117	8.88853436970921	8.66461321641766	8.77820326921041	7.2713439756596	8.10514342991843	8.63664428761031	9.87469770872578	8.82669979213764	8.66199073159322	8.53452603914442	8.33195584802544	7.69330348351733	7.760545296467	7.7695210260206	7.87135478667971	7.74652439348195	7.95953825481265	8.07947369267357	7.7302623095825	7.71722615847543	7.65349352067334	7.67899609522054	7.87161415675328	8.0888343799385	8.27201904888411	8.24521900489241	8.31305003019009	8.75705406490008	8.59607852699393	8.32328502547143	8.23384531277215	8.36942783035862	9.31166481311652	8.91064132265437	8.43256771815066	8.52118067965296	8.29913119928322
Tb927.1.3820	8.25836532862617	8.16315968146284	9.51540553386861	9.39712422760778	7.20777478133627	7.73783016150737	8.31499553169026	8.26784755240915	9.57976818629111	8.97914289015945	9.5923205236961	9.13926581052742	9.37425756786498	9.03288337961606	8.54470517150105	8.70105835785507	8.88678789730764	9.58426938030027	8.91580280869613	9.4699720805107	9.91288671135178	8.93442829350388	9.40316840122592	8.50865215112232	8.67817592378402	8.89720267461132	9.21107527324646	9.21554498201864	9.11346304887938	9.09799952102595	9.9096047375522	9.65037439062922	9.10255089476171	8.744778981731	8.93682547333685	9.82824373177984	9.42700249964544	9.20931666182706	9.23527572381741	9.00064993483136
Tb927.1.3830	10.4732697242585	9.62749207939449	11.2230422181293	11.2977687660455	9.46147946488909	10.8050525420659	9.71960033844447	11.420455577509	11.4012391331593	9.77376591415472	12.4820763888462	10.3580006153492	11.1299676858387	10.3933069721285	11.9632948000591	12.2022505335294	12.310505507239	12.4101278489891	11.8264903357728	12.7321840382068	12.3766291041949	11.867177458382	11.6129196008765	12.5381543222203	12.6142601422713	12.3825361687013	12.7794026311898	12.2839979798974	12.4822138651	12.2233611277369	13.6871288831728	13.6638251576986	12.2251170640895	10.9443159292939	11.5463123599839	10.9474109270572	10.4661861420292	11.7204561701121	11.978664611096	11.9837564565541
Tb927.1.3840	8.86831001227546	8.83478982324256	9.25374374564	9.20102615642048	7.45202316622322	9.0668078425912	8.58134944919454	8.99196635223238	9.29813805842924	9.16025719877194	9.1203231091008	9.46792358398027	9.37468769678708	9.44960480284708	9.02360723995589	9.13215279246384	9.1085636871382	8.61273318403474	9.17203225608799	9.03353338534421	9.13720171071786	8.72090728683815	8.89861136206664	8.78597587704235	8.81392116914488	9.1193966765514	9.14104974408177	8.86023803077201	8.86636744749641	8.90721461038258	8.20585728651996	8.58030342529849	8.90638493439827	8.70211264747029	8.95532062306885	8.95611165689416	8.89481871815103	9.46313268116967	9.48425551303504	9.56019965250758
Tb927.1.3850	9.22218323429292	8.83506687186162	9.8951539607988	9.96977693647403	8.29410238513911	7.35491789506617	8.41645759266407	8.58880306578781	9.48200361486959	10.9361259926904	10.1449528409629	9.17566436572504	9.5780536489907	9.52784113698516	9.04114634408595	8.79756089521085	8.64420154484375	10.8570923345557	10.3638923705955	10.462569797208	11.0966877520399	10.5153607948012	9.93158455786626	9.96900426088011	10.0948065484851	9.84960051586235	10.1128412108016	9.45999689793023	9.52204975176521	9.50136856426249	10.5620534831014	10.3236398710364	9.50275522022897	8.54916338910462	8.82815752421236	9.03875838370781	8.61467863688042	9.49080473348292	9.49246364022661	9.51651040660412
Tb927.1.3860	10.056044283147	10.0693311002244	10.1919589742023	10.0417366035692	9.63548615838332	10.0449094722738	10.0208726460022	10.1005993364704	10.1088869385178	10.8290674340369	10.0638135476465	10.3921122832105	10.2529938775821	10.714060035125	10.0728487001297	10.2176821715396	10.1458789349642	10.403010456512	10.2386177303356	10.7632178332858	10.1879942493083	10.295320374221	10.3332726349479	10.52830753471	10.5047864870257	9.84901669965374	9.5272557741795	9.74826002755566	9.69224428095101	9.79473301703746	8.98010730713611	8.99637017706007	9.79957056151417	9.56596908602782	10.0002841745476	9.23130066246495	9.12205768065562	10.3607812350469	10.2503025893696	10.2601963024026
Tb927.1.3880	10.788991876283	10.6385293221448	9.82557645814178	9.79675813803136	11.470482706031	11.2760612352296	11.1669276314388	10.8748742641511	9.78815814015468	9.89924483857548	9.39294999216674	9.29155227705574	10.0546139646679	9.7802034749785	10.8871628191373	11.0082446800697	11.0321690790699	9.550867613855	9.89129415742983	10.5402762718325	10.3978829899926	9.87266332526321	9.66317684962205	10.9991354261878	10.9349050867546	9.76990043218936	8.37628998718846	10.471688008221	10.4747511305406	10.3485196310799	10.5959347339477	10.4431800131609	10.3516585293551	9.95389581683747	10.2254003810236	8.98037642196944	9.53070848943759	11.2382286362707	11.0697395708147	11.0788845742065
Tb927.1.3890	6.97410413571563	6.8281513939294	6.53615951598273	6.27614001360297	5.92745775883254	7.25678009129024	7.18827068826128	7.48733634243806	5.75149904955906	6.07364405886543	6.35816723315904	5.78782228002285	5.95465886373599	5.92295314103842	7.21850936488781	7.38487745395711	7.39045896630723	6.02494773356593	6.16154180967829	6.57056425888707	6.29323618056103	7.00140957934097	6.47068296416528	7.6330042710175	7.3232837791679	6.72943315783791	5.83243875803561	7.60576403856762	7.6683397252341	7.5676751695372	7.86050801738129	7.66257966856076	7.57883353599477	7.65304602324449	7.88267489981481	6.88416101532804	6.95788596995562	8.06066934729905	7.67224713588742	7.7752788562063
Tb927.1.3910	10.2136717919991	10.0125885552431	9.88275356470161	9.73128472864876	10.2881854661106	11.1315166836122	10.0205053045975	10.0151240717118	9.71832571683985	8.72778782772477	9.26730345787246	9.35615399961071	9.45676139663671	9.58569704939592	10.0607662377049	10.0068796304004	10.0439363016554	9.82063014099049	10.0167464716481	9.67593056699753	9.3353430218651	10.3544394263635	10.47798017654	10.2703386860494	10.1419907281741	9.82166163180169	8.94703394509505	9.87558820768901	9.89478312151887	9.81050539137209	9.91779051502641	9.84472229885571	9.81433418677984	9.83447865243201	9.99756952812332	9.6591250758977	9.74689834553184	10.793745370284	10.7556019784049	10.7135077523811
Tb927.1.3940	9.70209345105927	9.73898937234444	9.18932676459007	9.01191586765821	9.05404896929324	10.715002389745	10.4535139445005	10.0130863941151	9.48344076786791	8.84734741739356	9.01268333681593	9.51111808413831	9.69215390932696	9.60281757140288	10.0928219178521	10.1495953995923	10.1045565208743	9.02538317162154	9.45036684909	9.22736387115098	9.14915509075223	10.2065438442357	10.3269287576377	10.5093148810211	10.29671010011	10.0692775785828	9.60520695653505	10.268376400764	10.2961086618196	10.0443635054442	10.1006608465731	10.097736034428	10.0455733716217	9.87858406309407	10.037825166001	9.64491118118545	9.86049894987664	10.8816972322458	10.7810495295301	10.8831713810218
Tb927.1.3950	10.262476878531	10.1725204087264	10.2445230118807	10.1988200707867	9.74922595946614	11.112175999227	10.5578455273663	10.0512183582895	9.92011214453473	9.94783584413854	9.98762713698919	9.30907965647582	9.91015672361758	9.544237661041	10.8077550880183	10.8070718800526	10.8899019132746	8.3165412626106	9.46960648692835	9.78316281928561	8.84304061669753	10.9843559339695	10.8762649841793	11.2699570364598	11.4597909933381	11.2000633496051	11.0167525080789	10.9823742432856	11.1908872732568	10.8920807417875	12.4962137260239	12.011424070054	10.894646151108	10.4343004310664	10.3547672099653	9.6044923975881	10.0933676957044	11.1535166474496	11.2978021119057	11.0983123095771
Tb927.1.40	1.84367112604123	1.29571795122553	2.79290232888107	2.98583423921071	4.07142256402385	4.35840908607267	2.8868913106238	3.7505466692612	2.07103918601166	2.72074484139342	1.90085980011765	2.34859843825312	1.2875525138517	1.45946487974208	1.40529385994197	1.27513406309125	1.53318057346988	1.40681148771429	1.36219963907706	1.42553179616202	1.049264802661	1.15333787755735	1.16533201673445	1.14230954933499	1.05428824882949	1.18564431621985	1.32962767764866	1.17406950129074	1.0732539065667	1.21149013321985	1.11720711300315	1.09916635948555	1.05923103296078	1.08814530982518	1.0293629998885	1.05161842288029	1.0885629307417	1.22825882369651	1.37466434512174	1.22207309646342
Tb927.1.4010	9.56091484533317	9.50470333682185	8.99017873836449	9.02334808215047	9.66853279374296	11.2443302539126	9.89704730340767	9.51519561768898	8.67563676619615	9.7594215275776	9.30284921810044	8.85799953199833	9.51106719261464	9.35865729690268	10.1140632949342	10.0964288138031	9.96699311292517	9.46318802149371	9.7859443738945	9.79282836067913	9.62561208428415	8.45089328779707	8.35570420385836	10.0847230020155	10.0900675195983	8.26072670468424	7.8002540163213	8.93886553749394	8.90736322962322	8.6655097298587	9.91988871272699	9.43405588217209	8.67410846851529	8.27761781315509	8.42521522910473	7.4305080510074	8.00175628869056	8.68532447537608	8.28671120585234	8.60780621138947
Tb927.1.4020	4.86928673717353	5.89894552042544	6.39051747690995	6.58607844167121	6.85671690978781	5.37859453420668	5.81321542329743	7.05462903531193	6.04680119112734	7.3891827399627	5.81911797031337	5.94976613364974	6.73542370184799	6.25717418543132	6.54205692651346	6.5077620566693	6.51605353610769	6.154278232864	5.59833885051621	7.06705451927635	6.93623175882195	4.49149482184016	4.49082737222221	6.61882933866971	6.26075448271019	5.19730493235354	4.91872142568343	6.15994354144435	6.08739244595573	5.99613825814333	6.75723462074877	6.69373806878537	6.00944853298332	5.66447834201156	5.90631972760213	5.62153018477989	5.5800403173413	5.79266189166075	5.49647420608592	5.70172594067301
Tb927.1.4040	8.37965647199385	8.12104562290939	7.49809476485878	7.4899030364328	10.3746943013514	9.35092425427901	8.79127410670513	8.97947256554649	7.78853976961806	8.02589594593442	8.00956996140943	7.21058427944578	8.35506910785268	7.51049433857342	8.9548620955687	9.19954699892353	9.12081724042903	7.2584123324611	7.85430214861479	8.4524375391516	8.03896702822934	7.83785957261383	7.23853251215849	8.53253330538966	8.58532178725439	8.78969857445972	8.52010542433636	8.86052568744476	8.83646323455691	8.75815948403367	9.40724039591047	8.59905534251558	8.76230418998666	8.84016200117997	8.77811845592064	8.11853187097728	8.75013684681787	9.0052549831372	9.03561436710305	8.92488199558782
Tb927.1.4050	9.89935795042261	9.81690423300606	9.97511112820259	10.0203474359642	7.40124297187029	9.51087311673025	9.56488605767654	9.78669662046061	9.67416834625574	9.74779112032056	9.97350923719734	9.92338416544505	9.94155347273579	9.79700395012488	10.2976331750056	10.2915731590448	10.1566684234061	9.96851885031406	10.1251717866867	9.89148723603702	9.98388991280972	9.97681844901612	9.69822812021575	10.3773399854432	10.4932099506462	9.77634798943127	9.49948927220143	9.64871419840274	9.63035908060436	9.54582092763639	9.41988056253826	9.71971942580211	9.55031642646847	8.93633829578318	8.98001135594475	8.20304949023707	8.8371680462758	10.271620190839	10.2156263758516	10.2146331352115
Tb927.1.4100	9.20019768659258	9.26603456294073	7.57743795030495	7.4372065107009	8.52474012117621	8.5925374683022	9.21347774054791	8.27320416804515	8.68403896461545	8.65723387413018	8.21687563185224	8.4248086641284	8.25174112192087	7.85812693143128	8.99085559252712	8.69430912820077	8.72368182116488	8.34748348146116	8.83175732273565	8.86270896671224	8.15092555302315	8.9940401267252	8.70618578452816	9.16541748650326	9.2602873324121	9.29664538717626	9.38826925361745	8.98885148966436	8.9620437654428	9.09420043351399	9.14813038953453	9.13288267992603	9.09233504138022	10.0165911109798	9.23267526739082	9.25270544915602	10.1036221629714	10.0666961093149	10.1772130247485	9.90696306004406
Tb927.1.4140	8.39413713827866	8.76909126980984	9.26436471482973	9.30455509635311	8.34159571576891	8.6794941795133	8.33425833272303	8.0364600780313	8.42449201662904	9.76574550729454	8.81591416341368	9.19864880306983	8.71333224789251	8.97150830434649	8.50615388193585	8.23193419120435	8.33234325324839	8.74368728168208	8.55217996235804	8.35675468088152	8.32872526809967	8.64038746816967	8.34854722326821	8.3362478309127	8.43374843405409	8.85171716097662	9.10793418406339	8.80713142760596	8.86408723052067	8.67751166633879	8.55181893116969	8.49093614879689	8.68256619766126	8.73966499223488	8.77273652984663	8.98154310221002	8.92105569341326	8.87835707710035	8.93438113363706	8.94191223428779
Tb927.1.4160	7.75423072330374	7.81059746908994	7.33921968079097	7.39128767839897	8.98524299830092	8.07375740963037	7.80091399988858	7.0193694690554	7.09887243382337	7.67368330073316	7.63755899327906	7.25219191397343	7.04261537577998	7.43980604112945	7.95394342570774	7.82721084723042	7.76739595457627	8.51426675734839	8.2813039846301	8.19485476991099	8.9052320669361	8.31229988356525	8.47733298172786	8.53936583797407	8.47466781394787	8.15127874695449	8.14217956920418	8.45048386672836	8.44449979736691	8.44503488421124	8.55914692770021	8.44340186989862	8.44322656794983	8.73590886193314	8.34580388536503	9.01496069998424	9.00080174870881	8.26563849377736	8.43923429243662	8.26455797296766
Tb927.1.4220	8.62854906063756	9.02546426304219	9.26311410078296	9.28199708086368	8.39775701831346	8.68926058257312	8.73855990176011	9.06382783487789	9.01068257497917	10.3413903516767	9.10386862259371	9.40019539862961	9.02770171669559	9.25388444140979	8.83489078416001	8.59248896035002	8.6189722311196	8.01792488507023	8.31695668190102	8.54092961282569	8.44224980858888	9.00722282800264	8.91826739673012	8.88991314381434	8.90948580866053	9.10639461247351	9.54610579117923	9.19406543605879	9.170261785479	9.16064715473093	9.54930412837101	9.45335805167911	9.16702402218684	9.16523999463115	8.95993168482275	9.34053915239239	9.36825024136312	9.50623610513889	9.56220212355102	9.56589519114178
Tb927.1.4230	9.42787869756427	9.17262298383065	9.01464065211583	8.97294286843202	8.31621419360851	7.99706785305382	9.14748765787783	8.50077719979807	9.56141124278671	9.63817305754607	9.53400248803868	9.15680475895936	9.16703950506166	8.97719608413511	9.36843814128978	9.3291862785458	9.42424556124168	7.59985101298399	8.47218089359857	8.5546812942297	8.46149167607387	8.82126953674909	9.02660590830845	8.77895658725258	8.9135016457954	9.35497286330293	9.56632582174984	9.42721294289302	9.41340737959663	9.45975999839138	9.2737674195208	9.49575361560218	9.46320764524721	10.0628006391384	9.71008152458638	9.76779623612234	10.1343221167187	9.75697822830864	9.7927238472643	9.61766825732143
Tb927.1.4250	9.11666844624575	9.06820053419421	9.18877177198464	9.33190454357337	9.46992235991547	8.98051069068321	8.78008198687753	9.04089208238018	9.05489036941409	9.70370413131296	9.07759321182329	9.3792500726859	9.48840075684117	9.7381849542144	8.9800370727909	9.0344364751886	8.92404350959692	9.40254567329383	9.35535264037941	9.33651897324649	9.12498974373039	9.00779973087678	8.84025761576567	8.9113552607064	8.96521137795221	8.85823284299878	8.63521735651809	9.11368352944604	9.07962406114745	9.04255408992202	8.76911407717508	8.78581854393413	9.04822582363472	9.05998567939715	8.81803181155562	8.40356895757423	9.0178057316581	9.20148907677194	9.26293064029657	9.33831917947754
Tb927.1.4280	8.90200193316529	8.43777352343533	8.38161414094927	8.49951279308981	8.49915790033368	9.48433108281449	9.06174740682736	9.28239752397816	8.72877146418944	7.67839986525376	9.37872069014982	7.78755658271335	8.90841915283744	7.43976590472966	9.27742560497138	9.56180738173894	9.38087951057806	8.31580808708171	8.63451391065682	8.85733841647375	8.95964048489887	8.46417647208404	8.61644293590855	9.43752120068314	9.40893229938899	8.45245540968718	8.37850016712025	8.44658887977599	8.50074360698277	8.49465444173581	9.12327217469913	8.50772030047914	8.49025376248297	8.16113331162988	8.42196949151564	7.69537483971915	8.16594944606986	8.94803388159088	8.79617374854126	8.82668008251552
Tb927.1.4300	8.95594163666936	8.79390831427366	8.26782158185702	8.1798186191155	8.22689135633854	8.71373694789934	9.16054796533243	8.64753159126482	8.56082927392037	7.98432659725164	8.99301666013307	7.97951576898926	8.79678130935564	8.02010794829564	8.63229740690105	8.79379416538028	8.96302438590444	7.41878422078183	7.8198901361461	8.18503614001371	7.68771947600014	7.80006984811864	7.530630982278	8.48712075419425	8.57632328569911	8.14738806844415	7.98729162666741	7.97922501360849	8.03334881183212	7.94138908685717	9.43594737138157	8.52748250025754	7.953059956634	8.58234266370063	8.28992773864584	8.15245518286737	9.08641056418269	8.48048823114355	8.40170920568245	8.37240156224781
Tb927.1.4310	10.610837025394	10.2123573025555	9.5675639864429	9.4722591726591	11.1798887649613	12.0622237356915	11.2263780820732	11.2840505204402	10.2736761034489	9.52035899814604	10.295237250806	9.11584502184035	10.6005839512739	9.20928516079659	11.7173857536766	12.198551735109	12.1622278424476	9.17464884794945	10.3063615969853	11.2051302398085	10.4784846594183	10.7791837668488	10.5770390062084	12.6824664138933	12.4575050580291	10.8638985259589	10.0651066097345	10.7050030504162	10.7610013273237	10.5724794540977	11.6653867754551	11.1832278473048	10.5730232761109	9.36279372424512	10.0236751243091	8.40574159071416	9.27152657896396	11.5636967063284	11.7033872345438	11.6049220814064
Tb927.1.4340	9.10552563774977	9.29525873012312	9.34710346450281	9.32841311597915	7.97942049529071	9.54567586050152	9.25052954829948	9.03795266194669	9.57837445483504	9.16436147323347	9.93643234416086	8.31772337033334	9.15120705898382	8.56270319166657	9.63886520343388	9.63929784324715	9.64829997405736	8.51469269082199	8.6580488967701	8.9311816231955	8.16350790022037	9.30244249029402	9.50786244983465	9.42782760445882	9.34852178921386	9.49128030111707	9.72880681392827	9.4547971663091	9.48442692386062	9.39313126444715	10.3277047153228	10.1463220357908	9.39524252030898	9.17838928370505	9.36921002903752	8.86923565104852	9.06805765548865	9.92240057511308	9.88739500434871	9.85151953071249
Tb927.1.4370	9.28802347992468	9.34586419809722	9.25741133400575	9.31543769006295	9.77940698961136	9.5981550491175	8.99929154935414	9.93600996215979	8.53276218536612	9.19240853668081	9.176918947838	8.86170059145974	8.63483328708038	8.95879637273124	9.48753474518487	9.4732899397321	9.54929961576401	9.8236267956427	9.50615168293417	9.85593739357969	9.51378115033051	9.89739644939678	9.52630967864979	9.67176129773856	9.77272958706978	10.2777626619397	10.3072305092467	10.0937904620075	10.1543189802671	10.2173669350613	9.87337527786608	10.1404755711278	10.2182966564117	10.0139474071321	10.3724715443465	10.2804238203338	9.95789877761565	10.5332114296079	10.6264091251189	10.5227743798978
Tb927.1.4380	9.2875160977089	9.04120462387009	9.13956054666675	9.14185096687197	9.18376407322814	8.0253730783431	9.24494163832086	9.64664551067835	8.63231881066957	8.0440594745455	9.22594617371493	8.49508955224407	8.38474906114853	8.69096918637517	9.16744094752402	9.07985406518661	9.16005513617988	9.24817541532482	9.30408839209041	9.03699579713431	9.11654992920048	9.58527128631655	9.85446665045473	9.38892553863941	9.29976465060745	9.59251841760223	9.60650014705301	9.6414799698696	9.66404370593293	9.69040559442775	8.68046365778994	9.2237814071925	9.69522813728889	9.58448952672834	9.72781729426219	9.79005967365105	9.4334030572557	9.80446291010769	9.99713777849561	9.9024508871243
Tb927.1.4400	8.51619994464866	8.34132454344865	8.19668701491038	8.14997264843597	8.37404776890737	8.75044844203379	8.36663303737646	8.34496765364936	8.6729277608794	8.08699779519121	8.91738515453681	8.63626287608766	8.93281256510004	8.57653608599714	8.18196332347373	8.36804207228223	8.30088708925721	7.75476152596226	8.21199791115361	8.0346636211064	8.41909862759412	8.41649826578269	8.46701835146549	8.12037603210853	8.04967351678427	8.70643440522026	8.69579281552581	8.67635502384337	8.7644071577506	8.71894993945234	9.20636381535504	8.92046772217393	8.72505820719245	9.56553231541843	9.02244588650505	9.43534293601794	9.98259224373556	9.07821032856813	9.1935056855716	9.07185980618424
Tb927.1.4410	8.84512142508563	8.67626484360187	8.26861470760531	8.21622186981548	7.09326972813046	8.27762258244942	9.32802144960742	8.89083775356618	8.09168976971338	8.43374473539705	8.37012050162043	7.97130735439598	8.35161476240245	8.54731410689425	9.92686459376423	9.97284162034855	9.96076189904325	7.00719558862306	8.02657899802349	8.64893047517073	8.3733921183515	8.95622904905589	8.70591267479167	9.66501067945219	9.60874754366913	9.04615528787361	8.5222280891762	10.2038464854197	10.1804606242376	10.0586867494632	9.82928553321833	10.0755324168906	10.0589707734804	10.2340743235667	9.84258825197743	9.11903543322954	10.2454677453612	10.0868530952174	10.3306615931299	10.2034010109632
Tb927.1.4420	10.1163362691117	10.2321620162831	9.61894927742977	9.66659256559135	9.49907431022908	9.54513361028173	9.4717354032492	9.54649775966267	9.51055828163497	10.3978977201619	9.41498504688302	9.97439260622705	9.76626694029568	10.050557380313	9.1371447203912	9.16051607930277	9.16723120602069	9.61962748312196	9.595987694799	8.95281975540103	9.12298234429206	9.23482115016872	9.26225421819315	9.18806013900249	9.23325568933024	9.15075823143373	8.90945027416732	9.3863484735286	9.47043633032426	9.41429864399538	8.81444776288929	9.01585852979314	9.41264921201913	10.1623841336417	9.69837831914258	9.49114976556907	10.2251440354891	9.65292125310317	9.62216746142495	9.54857987076216
Tb927.1.4440	6.02204550786492	6.34835734162849	6.81123705326531	6.84148884427207	5.50184405227458	5.53028889531375	5.67570700895978	6.92611715612088	6.47476434340948	9.43276531121322	6.34130513130568	7.13123812297765	6.65586913938676	6.96115452393694	6.10607402875444	6.22192108792208	5.85073967647767	5.66860147543081	5.45471013500165	6.36418692611342	6.48572252072159	4.91841102255857	4.22119784885705	6.11033173532968	6.10849961769854	5.89885202832604	5.63168935355341	6.46643599444927	6.36233838828789	6.41771313523186	6.07356149250147	6.37949179479129	6.44853645213214	6.8870318098615	6.57059962189311	6.56817936449249	6.81080067467208	6.3019464998349	6.37407828356219	6.28836632371085
Tb927.1.4450	10.1244595664522	10.37878387968	10.3210871814782	10.4010455726492	10.8416754553339	10.4222814540765	10.3374571113957	10.4648771064601	9.34793051014401	11.1959694692414	9.56762150854532	9.7406794668481	9.70763167373737	9.98972879938378	9.81560131771277	9.89786245461862	9.95514273125599	10.4050501293332	10.0686470905001	10.0570781370436	10.1418273913653	9.8676928927088	9.5305029612676	10.1094092682796	10.0679658259463	9.69751686965363	9.27782456387195	9.58781765436863	9.67930227145064	9.70013253549673	9.91535843467993	9.47543513683816	9.69735352490874	9.87102260962696	9.65939933674864	9.22380560632611	9.81514856593734	9.93732081226678	10.1867351742922	10.1018888680967
Tb927.1.4470	8.45120448688198	8.33428344307039	8.47145356223959	8.24893250534557	8.68326164703407	9.38956404058115	8.81808808041715	8.43962886958357	8.37008443847087	7.91033396172895	8.69592749561913	8.57266260716032	8.54474060779403	8.81978646332678	8.8398033749417	8.66570569604531	8.70929101213762	8.71893821588694	8.94133659358057	8.46422777101639	8.74858773014967	9.20657493253223	9.10627531644991	8.96588537039075	8.8408435868741	8.93357140568724	9.12176875282382	9.29655794179582	9.32610383437486	9.3471395558232	9.40625594423014	9.35375257390896	9.351389242748	9.3153250871282	9.47051999626009	9.46210685490429	9.18961490916133	9.51298769320382	9.67593603710754	9.6288453068688
Tb927.1.4480	9.77231719917137	9.86777534289353	9.21545368011225	9.30814097518502	11.0181668440157	10.6176102864718	10.3022228864889	10.115477327661	9.52369092278242	9.55917291674361	9.68827436132092	9.64514697035248	9.82366885959663	10.0281229434545	10.3522398735355	10.4239052246976	10.3510511089811	10.0254850943157	10.4801309487912	10.2560052708346	10.5944290430238	10.1441902481881	9.97032668876018	10.708790839323	10.5934851164772	9.88751048291444	9.29811867422085	10.2432533669853	10.2748253345378	10.1748827098018	10.3135977894275	10.4651587032577	10.1782474354682	9.6061561964774	9.77739859795263	8.62785659761559	9.47983637665567	10.6520547601206	10.6661524031878	10.6817155277754
Tb927.1.4490	9.55603549791834	9.95318373128118	10.436163806342	10.4138942111088	9.00525628433442	7.9927322206445	9.23702335321034	9.26999145010725	9.91176258550874	11.6679385418925	8.96143679572142	10.3845927912816	10.2634245094199	9.70105461363508	9.21528954736351	9.51555400911349	9.4900254930679	9.75314537190779	9.27706937353731	9.79513570772734	10.0094059995535	8.55849969432067	8.77708416977967	9.10511481134805	9.3465152132611	9.25254342219454	9.65126716984097	9.06970557390847	9.1720660032869	9.26472012897815	9.80355186933532	9.66911757541209	9.27091896426164	8.21431644005628	8.00421835193309	8.58990579182571	9.05029176591247	9.48800666864963	9.52201437449761	9.48599548993702
Tb927.1.4500	9.06499337383262	8.92731171182047	9.32997345274155	9.26816339719243	9.97259392189866	7.2521818176943	8.71932997225542	9.47633847145426	9.06087418284741	8.65760710852707	9.53832486249115	8.3203746195945	8.61982486150564	7.74336510174787	9.33192590145702	9.23301677383536	9.32451312986453	8.56966450163102	8.28221208121701	8.81591198936427	9.11339797195436	9.55315989431818	9.61185008602826	9.59861924607312	9.48012180766745	9.61362148552657	9.95437358047275	9.84420550049676	9.95176261746977	9.85023462636615	10.6251546092726	10.37159985088	9.8534199758083	9.53723664048632	9.63199887193982	9.91894467563065	9.44298197098787	9.80304159785671	9.76220349996103	9.65718168649007
Tb927.1.4520	9.52794300063907	9.53219541524429	9.15449437569635	9.13227659861458	9.169197975364	10.1019538235497	9.8958394777728	9.58054452469883	8.99644091904728	8.89864608424247	9.54526392596849	9.40425655675534	9.25173059959473	9.240013303072	9.7476017836282	9.58975087790911	9.69815668522558	9.13646780262141	9.29239498320963	8.83600757566648	8.78684585866134	9.37828045849409	9.25346246984961	9.32749692031051	9.46523221763955	9.77713598007257	9.6110859579378	9.39240118119814	9.47648465950809	9.31278416744748	10.5238071393175	10.0259323406782	9.31077883665222	9.43368296912773	9.70756120166858	9.28665535049954	9.53034396499588	9.72909475320913	9.74389559553397	9.61472532337046
Tb927.1.4680	8.08413465701215	8.33604586123019	8.26972727383348	8.42889490588233	8.120622214767	9.20870627603052	7.81303626314078	8.03837583535448	7.73516368689076	8.34063060669716	8.30210038448327	7.90587829269739	8.07579858630585	8.15003511070014	8.83075245019118	8.8592901727705	8.80926950084085	8.54020118438533	8.49676888770877	9.01868787605636	9.09541729328354	8.72493729545103	8.47020363305505	8.74487908623175	8.67058639457852	8.53824178068173	8.90352028011869	8.82243674883134	8.78700212155076	8.84429336757336	9.00880560773024	8.73678358305692	8.85006248208852	9.36597379233359	9.08106946262178	9.50793968893982	9.68006814078735	8.54317256844372	8.51657538996545	8.56492119358508
Tb927.1.4690	9.96240093982399	9.90965491360335	9.92219137870839	10.0477652507597	7.41085908652064	7.92881006359428	9.34232393111899	9.77792668753403	9.87211596500677	10.4711396041051	9.89611348020764	9.87630404921145	9.73877049692619	9.57795071096483	9.4429066381188	9.6192784094481	9.64011899278802	9.65839199245209	9.5818950135428	9.65173567255865	9.75944536106061	9.56361033923168	9.69081166275854	9.57065143771415	9.68762534330724	9.70652850286566	10.1682136355113	9.97357855776227	9.90415988657269	10.1010368151031	10.8159029321336	10.5562576358755	10.1050199412318	9.97350996327247	9.56174093453847	10.11351537703	10.52121461092	9.50851635297785	9.39103611682363	9.55296561450776
Tb927.1.4700	8.72488620430718	8.61532934648159	9.24903513588161	9.29329088867106	8.42006055186552	8.02339551598006	8.80308833570424	8.02810293552101	9.30278603004936	9.17651766864816	9.62881825281335	9.7935570810951	9.40540682542061	9.6050158493771	7.79428888417214	7.80112449651062	8.05361457141761	7.5099342227501	7.89441353158835	8.25347390296669	8.119863002008	7.82660726910587	7.54595992253322	8.0201962884653	8.03947012585888	8.72798356935655	8.84908635458898	7.96465997527907	8.01110081618481	8.10545097706885	8.96875484713473	8.01323797536261	8.10954813756339	9.6124965463457	9.09168236585974	9.71762297319605	9.89680128465286	8.80925629241104	8.54189858929975	8.45302783881586
Tb927.1.4710	6.62118373740439	6.42868390063197	7.3208992134831	7.37938636046556	7.02019141832757	7.49698724129378	6.97685774972635	7.69637630433566	6.56432791385348	6.80186516794819	7.31042271205163	6.9341956758147	7.09109781621456	7.38688479151856	7.69699559164795	7.82326442655834	7.71751154555305	7.1833493776431	7.63166950301272	7.42763712727213	7.31875748258865	7.55397536850811	7.05045253820192	7.20112030561191	7.30340393098504	7.48521536713562	7.66932437592388	7.961781616441	8.00919802051021	7.95732702154979	8.50734044911442	8.03716068713248	7.95719956222883	7.58291949352536	7.68740991619699	8.26197576432099	8.27900246341219	7.58555237211976	7.31759351350727	7.54323100904159
Tb927.1.4720	9.55729698304666	9.50506736756283	9.62065167270213	9.76445859044685	9.22769648902777	7.90393299055948	9.2666312418929	9.69470909037377	9.46727935689693	10.4301725558169	9.1227563491751	9.4050903237952	9.24737442491878	9.29905878169362	9.49668551390647	9.48442350138561	9.31080948331442	9.01955508333314	9.46952842842652	9.16592941599502	9.65762153625712	9.66235182860899	9.29984144145805	9.38287805599524	9.45977832925726	9.35823488048682	9.48680698140921	9.58063178774533	9.56260316629316	9.65497347052009	9.09814278383218	9.04961027252601	9.65329309783343	9.41697425371353	9.42756840778496	9.43426017709023	9.47282804817638	9.48583215305757	9.50357562200208	9.65765184461918
Tb927.1.4730	7.80493593553964	8.10471232937649	9.01178146966747	8.94607289375319	8.27142670419218	6.74466989718278	6.28798194965406	7.57060838244972	8.72348232777038	10.2626002778858	9.40771791171029	8.86138434151091	8.87746589894658	8.50984011388061	7.87077664519815	8.03376887523682	7.90762266211491	8.15838072582805	7.81485004277661	8.13856053825257	7.90858429977944	8.03128609874885	7.79287731101952	7.51079508903625	7.82280992752715	8.41163289150307	8.70903750906505	8.58369637298722	8.56604981370263	8.48038816883716	8.68048042993952	8.91607598412589	8.47773194047058	8.44408615261397	8.200343646132	9.22568136577881	9.2940934930502	7.94774782744348	8.16412322704701	8.30382523127337
Tb927.1.4740	10.5994221749753	10.7277409401999	11.2470110215284	11.3078126170934	10.7102455930263	9.86765037728839	10.7654285110202	10.8770012780612	11.1959246772131	11.4343744869363	10.7424074086939	11.0820247423937	10.9870156868639	10.9514790986043	10.1751485968494	10.1323214229806	10.3494854052521	11.0254682011016	10.6049195252865	10.4517600611367	10.4982904090758	9.98792636742971	10.0774604867384	9.84375203914089	10.0851075184845	9.97912617774436	9.84469380674275	10.1819374119704	10.2179249122715	10.1150979203535	9.71981000278801	9.85178892414815	10.1193042329909	10.0674477232057	10.2886151699092	9.92947468206331	10.0549362065009	10.5944817578433	10.4454910526749	10.5265967833637
Tb927.1.4760	10.0463326807448	10.0638661098389	10.2978407091656	10.3982766180335	9.6807421684472	9.28259855039661	10.0172451853067	9.92031381662319	9.723986436915	9.94380794825736	9.77489751531525	9.75807193172117	9.92584706924185	9.777837426208	10.1386297740082	10.2008812555133	10.2727497106976	10.5746566387016	10.1877224833557	10.2286813881672	10.0497247582049	10.0393723468257	10.1350136087223	9.99591538301363	9.98350437591307	9.82328094002673	9.69706259626073	10.1414306873044	10.153651631909	10.1204973059663	9.75373620552514	9.92748655871773	10.1188791294935	9.82626234068577	9.97361752382896	9.43665570869444	9.45060559004026	10.4072798134414	10.3277555358127	10.5102229509016
Tb927.1.4780	9.58778433638495	9.73848363312489	9.75393861898551	9.81024922850568	9.45755236844863	9.50344889337987	9.20162004103805	9.4481495858353	9.69630130867339	10.3600410765233	9.40682298695649	9.93926956950226	9.78471832982281	9.70728841349724	9.09566119489143	9.19871028767187	9.14220472744315	8.60647108674044	8.52637186491764	8.81837707567489	8.48166136448708	9.16889338081427	9.14084123387385	8.98756348606923	9.03575133615953	9.3774988991176	9.49806563814462	8.95990298615504	9.05549998631558	9.09120992958002	9.21066267547441	8.84410790559754	9.09386189079325	9.80759733779597	9.46456647720128	9.51794979153516	9.90694464704701	9.51659140894075	9.56163508541558	9.66555727499308
Tb927.1.4800	8.10030750942723	8.46866274316703	8.27433733594859	8.19320031776834	6.72691342664065	8.08503980192036	8.55468232339381	8.38490464238099	8.0684844549396	8.52371185630748	7.97269301263141	8.26964083195219	8.50387315609237	8.32160705584366	8.15320406475682	8.31882762357037	8.25721387674486	7.78276170910895	8.09450688536544	8.05162275555752	7.53059338337287	8.65513716104829	8.54002082761087	8.25397401837517	8.20932564562436	8.40272566848788	8.3425783239612	8.48750916644086	8.53897437229889	8.56622355079048	9.19483458117384	8.72633358291381	8.56431365645599	8.91394462888056	8.70026916196741	8.7174872669008	9.1212738189772	8.36088002427764	8.25316979307246	8.47881325287035
Tb927.1.4830	8.46901718335026	8.39685939811569	10.5496272507532	10.4662289386321	8.47531851602052	8.10345081156644	7.90609298746095	8.62759593521257	10.6477732219513	10.7548269651565	11.1769364960611	10.2317355467803	10.6537979134883	9.78062945530815	8.92312156832583	9.62706703570035	9.68156822424169	10.0200113989496	9.07122277016945	10.4175880117809	10.4748801431475	8.44661816644553	8.31282062747731	9.45549369479317	9.43923659151581	9.38698029218112	9.96023721772606	9.97504136708713	9.77066791911187	9.24922516314642	9.84884891819041	10.4443450034292	9.25122156339491	8.67932650205208	9.70751264997525	9.96479810939057	9.4127451564306	8.60848959708432	8.53719643583877	8.7285684260769
Tb927.1.4970	6.05553381829381	6.59330452861986	6.90024842765399	6.94283818701783	5.95281957845435	5.40394744048993	6.0534763922233	6.01586374405809	6.54552421357182	7.2693024632664	6.11391076187258	7.24252307232339	6.58813945116765	7.15196648645971	5.46697704165924	5.97018385570905	5.70109809453445	5.66188187482599	5.78033475844759	5.97979155731553	5.83800690434322	5.37408527600822	5.61442287110579	5.60132307218159	5.45133144682357	5.50928046518104	5.64046163159926	5.78377270339738	5.86988183742182	5.93809233147857	5.72354123120083	5.49521606931633	5.92343781695458	5.55647562456593	5.67722279133493	5.93118176411381	5.89575232587903	6.10930259286773	6.19152334961032	6.13906880968573
Tb927.1.5000	8.50824701109734	8.46596312077485	9.15557914965706	9.07973760744242	9.41378289189155	9.43470064975559	8.24374124456337	8.60560818174251	9.47059367065377	8.906145233331	9.42072097896351	9.5362321284583	9.50244271656486	9.16401772047544	8.69447510835776	8.55505015808557	8.43522705280564	8.85268280064756	8.95396126419249	8.79541737966661	8.81423362366398	8.33700709721715	8.07311443497189	8.55498549857796	8.45705953668056	8.62858815267597	9.07217824364139	8.46307483226048	8.4823073959394	8.33401283318415	7.95291975826272	8.09885468571956	8.34120297339243	8.96758962225071	8.76910263203579	9.21353179543501	8.97412779451851	8.95976789831552	8.86539448081368	8.8858585918306
Tb927.1.5180	7.30367287007142	7.19911087258705	7.59574722011303	7.7471189457308	5.9072401824529	7.51289668105119	6.8353599976795	7.68653052268832	7.54472022355544	8.63159118770135	8.30558895803961	7.25206299008222	7.85492144863584	6.47925326469388	6.57657326740133	6.86322392396791	6.85575148376374	6.38751663727367	6.11637382521733	7.05791555639582	6.79735714157118	6.0927902928955	5.59015190491632	6.50887390630522	6.45894604611303	7.5436506339258	7.5086697471801	6.70472366301425	6.6476110750944	6.52754299164967	6.86554388179808	6.49113403649235	6.52113564589071	5.87068161480889	6.30573916495635	6.57031368728219	6.08955259196692	7.11861510501491	7.22323299553145	7.00101646987327
Tb927.1.5250	3.7349034389284	4.28408732338703	5.22004048456432	4.96345219289838	3.40776384465987	3.41783298006553	4.0446537886202	4.56879074722789	4.10580516129099	5.62095090641723	4.43089692944524	5.24633738179087	5.02492573622814	4.93644777465365	3.09103306705227	3.29055423071732	3.54757447932107	3.17122659307742	3.41955899861107	3.88459920591392	3.70644857301668	2.75656390590678	2.76606378788298	2.83686947808725	2.75879771911405	3.71185579103956	3.7683517837496	2.66027669704239	2.66220198662341	2.69016636236623	2.72936507670289	2.71655179808441	2.68991534244884	2.75428615344287	2.76050062519088	2.6850986264994	2.83877791131954	3.66049147651265	3.88845549894181	4.00905498508771
Tb927.1.5260	5.11189535041161	5.26942524336097	6.16146516752383	6.06230462174555	4.04607238461176	4.06037174719733	5.22467708421504	5.34686770461091	5.27458418000944	5.3837741010558	4.94612910316203	6.10855188730633	6.11004584018782	5.7812793120787	3.89404450459422	4.07928511069875	4.03568610084659	4.20270052226222	4.49885835390027	4.83018376828482	4.62369046672926	3.49789114858812	3.18949593392634	3.49418473514237	3.31210411002736	4.65529951242169	4.69303120290199	3.04769216256475	3.0502794290276	3.08784430188276	3.140414938058	3.12324503709051	3.08750727461891	3.1130740579118	3.30613428914604	3.24736869766907	3.11345512636157	4.92375330388213	5.01228042524888	5.09192838141606
Tb927.1.560	9.59367788957244	9.59531144295515	9.71444663027497	9.67532840337091	9.39044055989463	8.90309017635523	9.15664218332268	9.32716453906406	9.5025211322252	11.1639120856047	9.36449454350753	9.61051739507896	9.55239766311001	9.60091629431418	9.03947365354312	8.92568961370362	8.93144428583766	9.55338368128104	9.23371574354751	9.37408269023227	9.57411550833164	9.2166506445173	9.05952511339722	9.22229466794753	9.03001980699283	9.34027862414638	9.63235599473415	9.38664088335581	9.42889886185552	9.56576875252223	8.76985021854981	9.16862562272807	9.56678500677244	9.93212635873323	9.46837087029643	10.2371158796817	10.3026306319506	8.9504197798859	9.0177999439002	9.11902524334272
Tb927.1.570	8.73483870794079	8.83610414799165	9.43894832937085	9.47896634668226	6.96432314229968	7.85598804563564	8.74902244934491	8.72975366598198	8.66159242937725	11.262791587614	9.06642101110423	9.37901490896306	8.88138341511402	8.9816536049921	8.41655593720053	8.28685483153697	8.22341551569562	9.20682839731401	8.90017206520332	8.10986287177316	8.65499348837397	8.98562571079759	8.73381825725405	8.64994651163184	8.74170783544611	8.72728966014887	8.92705059663909	8.84557504680837	8.88814775824435	8.9188156055212	8.04531185313619	8.06838324316401	8.92637580175611	9.48301543045069	9.14438705582945	9.81544836878208	9.36914208485512	8.74893394886824	8.84718482987057	8.62391903214193
Tb927.1.580	11.2803566056859	12.0206497075641	11.4990073447568	11.5514339812498	11.1093666722485	10.963590584393	11.5224526527816	11.3361087076692	10.8720681285563	13.1482606211575	10.1683162180698	11.0653807456919	10.597006134168	10.6663301450015	10.2401748292465	9.97288462926364	9.90389795380123	11.0178313160141	10.3199634503478	10.0840134462079	10.1767996406531	10.0576328445111	9.85388389763382	10.1724154185444	10.2131318690546	11.0784693531122	10.9035652429825	10.6574757438932	10.7469588719819	10.8298903228485	11.1738118951639	11.1948447431385	10.8304058435287	11.3118802792305	10.6809556250527	11.0345408216645	11.2788956656713	10.4350839360206	10.2767768680748	10.1331322359515
Tb927.1.610	8.28745089782435	8.11724025227373	7.98139878877972	8.05605724862057	6.80186343094082	7.15178321090664	7.99620396226832	8.47224295417103	8.6563984250014	8.29426177636862	8.7814825746108	8.77787618870874	8.83802378688593	8.02248717462517	8.38858662550481	8.57750129682882	8.73987029471355	8.65969829735627	8.1797797321412	8.84039314924746	8.68965821371608	8.15635410156888	8.37443924231574	8.26385924984319	8.29401837462754	8.75346843100327	9.03782510159581	8.93536949004639	8.8989247615274	8.94062810624346	9.64418865159798	9.47851410241739	8.94603567001931	8.68810789228194	8.41442295383285	8.97121760605579	9.20065655337483	8.12275162674612	8.14885970118702	8.21294357553354
Tb927.1.630	7.36595239868126	7.46632365490911	7.46576676849875	7.54832032322538	8.57183748086762	6.52252858486092	7.64679966304725	7.56605628657358	7.42697488145944	7.97405118260096	7.90416304019667	7.43887842190236	7.39273349892459	7.27030373576743	8.00548125557185	7.77700090869347	7.77554474240871	8.13636680845211	8.47253532086234	8.18984064919673	8.45782091664853	8.08625268377559	8.21359900641339	7.64541289043481	8.09742227875769	8.07995211794215	8.20820979925082	8.12631283855262	8.10931492951321	7.96969600927778	8.90506406114883	8.5684082512232	7.95907239658302	8.01099567346509	7.76629535481768	7.84084648224383	8.318444822877	7.82508040944729	7.56954527659866	7.62146376397708
Tb927.1.650	7.63593152929845	7.32489514764532	8.44967752753905	8.46447880509216	6.50772303850137	6.54752461380029	7.42084945461246	7.56581128380704	8.3509700935661	10.0245494053879	8.64777533872872	8.62862871969737	8.35837935502925	8.45040946272371	7.91749454309613	7.79278058964344	7.76731836516281	8.1828400562792	7.98935024304711	8.1165853157704	8.30194395466733	7.77468327538782	7.84380741340803	7.40441577436479	7.40833688201511	7.70575108920322	8.06717240925208	8.14522046931161	8.13519808145774	8.08866616904165	7.07797132438975	7.69813311437551	8.09185696716851	7.8423919019114	7.82207070114145	8.58614437011262	8.12800458091021	7.8156124641722	7.81393824803093	7.91042553287993
Tb927.1.670	9.2980698276607	9.20720328453506	9.04573531206017	9.18268450548391	9.57276836249962	10.8802999431433	9.87862950393015	9.23975895140531	8.97829568382668	9.1774825354769	8.76338023243634	8.79791740893332	8.97724628451155	9.18369092616533	9.22561233406656	9.23478106815537	9.20801377414611	9.264084672274	9.31794919707893	9.42883211380323	9.43771050751631	9.13738107511481	9.0083628542319	9.48250317529938	9.42715549329855	8.91105979060825	8.7699310646106	9.21342455785582	9.26838911506831	9.23302317368261	8.76547342619565	8.5520520255211	9.22943566844619	9.26144499370109	9.39899062327937	8.58984647780512	8.89614814201864	8.94322626207653	9.09143401031488	9.00118595402697
Tb927.1.690	8.27666571467912	8.45110372048959	9.24287254804646	9.40348759167617	9.43321374691904	7.55116651368738	8.41161404732684	8.38297282229806	9.0397433955897	10.3769243412551	9.43235124833465	9.00280098238693	9.4186726805809	9.23313142594789	8.29421919253156	8.22034527949675	8.19804052292885	8.12878400876066	8.23472704694347	7.81552801774108	8.27984326008995	7.9593691842862	7.84793687215431	8.34429304559514	8.32941990591786	8.45322642843152	8.5859236158017	8.29134026957982	8.25948409722936	8.2693171640944	8.88530218803738	8.35449890700127	8.26694200690498	8.68425742788227	8.66766158430376	8.82225076057495	8.93324351091377	8.30504938740117	8.46235680978326	8.13983662805085
Tb927.1.710	10.8864563551802	10.6196537305398	11.9496665669074	12.0125611179172	10.2839138583111	11.628705105312	10.2698471879013	11.4959703876283	10.4553659076001	10.2988821553926	13.2031571661534	10.3553332012047	10.8065555089086	11.7394476498717	11.5594364339397	11.5810919662535	11.678440524782	11.5951476460644	11.1034450282636	11.4193814819367	11.3634957045981	11.2766057358189	11.3265554760458	11.7757474510827	11.7283780735504	12.3248874320093	12.8498746614795	11.8382732373828	11.9265464093552	11.8449529602234	12.4351275991615	12.558144492989	11.8463227535775	11.0384751464205	11.3579469409788	11.4852586195873	10.9269539831194	11.2708057419006	11.3321386537103	11.3508250944921
Tb927.1.730	9.69322550966498	9.78742326631473	9.55990189247478	9.65724154110237	9.97277402690374	8.74730240421357	9.7098545151545	8.8387124017354	9.20657948624138	9.78707787582381	8.66803508513547	9.27982148829217	9.1492144994775	8.94144127224769	9.19518045153082	9.15344171841816	8.96959777793828	9.36721709763892	9.35960152430748	9.14436062274089	9.61285391823339	9.52879170681167	9.77622301743144	9.51688356878336	9.42265861225149	9.43329189380553	9.18488090973073	9.48439434773844	9.45450201908164	9.55153641205	9.22152472170212	9.45763975260277	9.55216015286799	9.7282729869008	9.52692599088951	9.78472036474168	9.56648009749311	9.2968813152171	9.37925530873306	9.43942898018836
Tb927.1.740	8.78250121245631	8.75422111322204	9.1572200892753	9.12801938595092	9.97134890985802	9.74950369412025	8.49419116370724	8.95827645753875	8.63410397157721	9.30307217700662	8.79281471912658	9.14190167175883	8.81007384763595	9.16053342619308	9.30665708818183	9.35275255636075	9.23725073426472	8.21512556064835	9.01937865471715	8.71743856974007	8.9158139152206	9.07322959665012	9.11467535708342	8.99725791019625	8.9957783441068	8.85023884028428	8.80123896753735	9.29091087809307	9.27523030358797	9.24483478144442	8.21794800662941	8.54219860734108	9.24637638259071	9.33247285318416	8.92937706730318	9.24043901482372	9.56012491246281	8.8904862280186	8.92983453837456	9.01824651418146
Tb927.1.760	8.93647849466713	8.9451011745915	9.01226632343032	8.95924866957075	8.20560431439533	9.80215381293704	9.25780832139409	9.3936423408578	9.10826789053421	10.1886701077043	8.97291651779527	9.3917341779524	9.1618868749378	9.3308255174826	9.38107013892498	9.32725524196767	9.2955373684978	9.21621315698631	9.17993060005754	9.0093129625811	9.00207640310169	8.96894172934372	8.75457653344517	9.08272616969703	9.06400814655736	9.04718244408456	8.95263341213338	9.09699462127761	9.01538361174211	8.98070908195464	8.55264067994601	8.52395223674323	8.97780641129997	8.77954945671532	8.7905791079828	8.44139518726225	8.56115388502759	9.24134180892848	9.26344913036006	9.25154009194081
Tb927.1.780	8.83506054272173	8.83168085768628	10.1509420814533	10.1439120434328	7.10822449042568	9.06713000508188	8.65105449368217	8.92439056039376	9.86302707042485	9.90673449932491	10.1686741938949	10.2050723194535	9.80698582892298	9.81762927581514	8.69130768049162	8.65506450480061	8.76067582107247	9.87753927505714	9.13952852347099	9.18149595274235	9.05459532514101	9.22504108984041	9.20888647200587	8.25239257062724	8.67371960603472	9.04646099701435	9.35924928681468	8.85729414182751	8.75128784918894	8.63615643028461	9.28834151017477	9.11466689383121	8.64490916553381	8.59772012781478	8.6307147375018	9.42338663100332	8.98586432333115	9.07276411287055	8.98101342841415	8.96484500144521
Tb927.1.790	9.54691562565563	9.56346825160684	9.90870954960488	9.83266728352409	10.4110165545808	9.90763714012128	9.31324430124931	9.59781003942466	9.60879149330812	10.807631597386	9.24037186416747	10.0439611052573	9.80742326364117	9.76573142662075	9.30691343683908	9.23342371395742	9.2318970104044	9.32808654145891	9.19006383139082	9.08524995706796	9.25956991425983	9.37309508633733	9.43081212426375	9.23781163295734	9.2473160358639	9.48641734225077	9.46503196564931	9.15710052661073	9.08092862402898	9.08288351106641	8.53737317805784	8.59748039103436	9.08875509483391	9.12687371450042	9.06391201067262	9.17694257907852	9.03326927855367	9.06353271881005	9.14361153438762	9.1564324413103
Tb927.1.820	8.45401291039468	8.58372584868532	9.49356184824862	9.51348083087669	7.91179554529086	6.93450309657075	7.83269595784879	8.47527073352303	8.67468483035095	9.15305300459369	8.64755814598723	8.79249966848814	8.83871671243814	9.00106024045502	8.68753031346724	8.74979253355533	8.85504330674636	8.93934271948519	9.22021531206321	9.06390321870283	8.90373808094768	8.8296340971975	8.86811367125616	8.66387245331288	8.64217387241936	8.56015251362144	8.56908544813771	8.74268806895896	8.77335197901324	8.47668671336685	9.42303458174678	9.04312521593114	8.4713589320941	8.54992292422799	8.53039505211606	8.47016791554072	8.61943778593517	8.21904183045676	8.17283571274233	8.30013303710806
Tb927.1.830	9.90161456078309	10.1845384103259	10.4516232781027	10.4423570146302	8.74635155216523	8.81359527919662	9.6193338556292	9.7647882790441	9.9546572977064	11.2084432476307	9.86368742168703	9.98062273103906	9.87113155115839	9.92216240724423	9.67489133547133	9.64150591189228	9.54697208503501	9.96568989681914	9.91927280757383	9.62413554199422	9.54549784981909	9.90856258350375	9.89937586302683	9.6412434448668	9.74811330534614	9.89632926604399	10.2006919308787	9.82109280752332	9.78556892937198	9.70454492217068	9.25248199061192	9.4767370965647	9.70809060253322	9.47279867570961	9.56955424713644	9.94373587335199	9.47807333831283	9.66575351204837	9.71529158146411	9.91283101160946
Tb927.1.840	7.97082639150389	8.2183140763439	8.26406870948526	8.23034572508244	9.38289357238676	6.61387086033015	7.09702002195908	7.98144275107688	8.07301372403795	8.48863734088495	7.96105711116888	7.53153658259214	7.5600004770847	7.64761082332956	8.29918077907461	8.20240922639361	8.19580928538647	7.10331808687146	7.52654392925786	7.45438226820374	7.67619055020127	7.65787837506161	7.77861048864738	7.78589192906429	7.78997446176547	8.19920600375853	8.18937364004034	8.46759913800939	8.41105061214391	8.32269746996837	8.63528893672712	8.45174506787284	8.32292459904171	8.7989382842441	8.38694851754496	9.14979308893598	9.09504411136514	7.80254329245044	7.69969481757559	8.01817531561188
Tb927.1.860	9.91797269208462	9.81704041002718	9.50905750666954	9.64605309545385	8.22847235348108	7.93660921636148	9.61819814017518	9.46096471022125	9.80098826249908	9.99020570779506	10.057170585977	9.73535161318638	9.58042328670851	9.42631393547598	9.70350673791256	9.76435995201403	9.64762331329243	10.0647232689345	10.029624854968	9.74255914145727	10.1483190677868	10.0692953440019	9.8387349588497	9.9738417466152	10.0413541240542	10.2168005790912	10.1379540943749	9.75375784076289	9.70791453662485	9.65517375662213	9.75968598809967	9.93799415161819	9.66021371108202	9.6763537611545	9.55547357518067	10.0184143139255	9.98786330835055	9.95616962704068	10.254242869668	9.99431510845074
Tb927.1.870	9.16649629300738	8.98361484108772	9.15384092472099	9.27523898655122	9.36924337326046	7.59244291502808	8.67100981514228	8.24534049419124	8.78748006933517	9.23011337302967	9.31493041947955	9.03986325631982	8.69069118611071	8.98642650589332	8.90375196538466	8.93012567647169	8.81839487723532	7.84644277161578	7.68814189132009	8.07045035303959	8.22952173326964	9.16662584571348	8.96163071332015	9.04387296424833	9.06721078152096	9.11216119448749	8.77646992563203	9.10978039900883	9.12537962349741	8.98603659494092	9.31944699683521	9.30008450933662	8.98435916199694	9.28310369627395	9.28179668663836	9.60572693355524	9.76846159353938	8.93808532776518	8.99557222617721	9.02277974307408
Tb927.1.880	13.0391210613183	13.2465906188494	12.6367058237061	12.732701257504	12.9843122836558	11.97745381482	12.900146036505	12.5998430754297	12.2832763575464	12.5777105216148	11.9759002280609	12.2054218317385	12.400572974526	12.2169980484398	12.3595314022416	12.7032852132822	12.3377991781754	11.4018620874124	11.6201272986154	12.3775017168231	12.0424235087584	10.9782490794145	10.7860710704342	12.5424601734867	12.3411222292763	10.9663118481877	9.82804784506519	10.9199410092202	10.8801901802444	10.7331383308007	11.399501127976	10.6754938613573	10.7322763267546	11.2041717488948	10.8785127737046	10.0415830363799	10.9538519918832	10.4892448449227	10.2207257352469	10.5407481996822
Tb927.1.890	8.36309729270326	8.75829607811014	9.56272636829188	9.67123927921732	9.36393261356431	7.15540114446571	8.15235517080577	9.07184001917559	9.35689085757777	9.8787498778421	9.33249489054247	9.77927184456487	9.42880863085285	9.33680604417863	8.54065148572109	8.53034198436183	8.74757456617061	9.84789845550954	8.98239089719986	9.27131594801209	9.59224440481299	8.86098210576963	8.39864845361102	8.77939146785274	8.78552966108511	9.12085601716861	9.27634271305354	9.14889746018022	9.16219769481403	9.21080474518734	9.49940600469951	9.43073155289125	9.21258931987042	8.84103887219379	9.27959292783345	10.1399417848662	9.31348136213884	9.19901724191426	9.00223862443236	9.04781293306888
Tb927.1.990	8.50534985976303	7.98434130438077	9.17604218774139	9.16821536117131	7.96844126483283	8.65129968749831	8.3811704544008	8.69918866444638	9.67500996107994	8.24479757863669	10.4966897635779	8.96069907247469	9.39752279713816	9.15383030989949	9.25282435007685	9.59474625812603	9.51885232729218	9.49634036275359	9.14493599390578	9.94689789060329	10.036823809419	8.59952147370114	8.93150972756667	8.98743039142237	9.26550245218285	9.28407537534241	9.6984568300974	9.70866378938919	9.69238644077325	9.54999862412385	10.4209770137832	10.3034836480556	9.55053229676049	9.02498119436311	9.50767489609216	9.26659152505316	9.15433949127559	9.58259880211084	9.56903917078462	9.48726075602053
Tb927.10.1000	8.30021722821146	8.47637938631027	7.5893003046321	7.76296757330629	7.73503506412896	6.76263708009297	8.11118432441979	7.6641595198635	7.47260127172003	7.46515396571269	6.97236046896246	7.93927679686095	7.2629787925827	6.94132141793112	7.38265107244203	7.35584469040564	7.4564628070633	7.84896438763986	6.9970486928511	7.13709220007105	6.96192749568996	6.28057322654347	5.9794885061763	6.17858720166636	6.41380090581126	7.22333217228948	6.25732098119286	7.15861545957839	7.22613065241372	7.50690817501701	8.09892011883599	7.50703173151431	7.52263817512333	8.0210786131644	7.77557730132879	8.30230599655114	8.28913850843059	7.61121689519292	7.62322808276233	7.39538022741335
Tb927.10.10000	10.2376377498837	10.6998162856454	9.68423070332212	9.76737946681632	9.2015723591714	8.80056119976639	10.1039454218092	9.86565893368883	9.92131416097606	9.37951414315736	9.53215436137556	9.83277545774606	9.25801173217817	9.16372806785925	9.392502614417	9.32558027588879	9.90797545871492	8.34907861886743	9.16892329043078	9.04416650560751	9.17761874894837	9.50981391146036	9.37978735156157	8.97920978037117	9.07346089466549	9.66080950942184	9.39093378883462	9.65224683255441	9.71455210930749	9.85154412697679	10.1163485472959	9.81010113603678	9.85469289403477	10.2795783822558	9.98496100115993	10.1544135761453	10.2313979970512	9.30889068879944	9.3623452160923	8.97759775310818
Tb927.10.10010	8.83561264240057	8.67277115284563	8.28265633301325	7.93641892504677	6.87674973550604	7.35172399099459	8.51343426478975	8.17518986986304	8.95969046665837	8.49452433256792	8.64020698417401	8.53299872819896	8.27056529576937	8.09316321609739	8.73567404844218	8.92361180182342	8.64220243573045	9.19458922566313	8.77002809991855	9.21015042587467	9.18330217618166	9.05195037381995	9.24056975421785	8.94267012829935	8.86763990159218	8.44622376860496	8.82391056532153	8.77576963878431	8.72364491691065	8.83605918558534	8.30126095644035	8.42553398503978	8.84126172651095	9.29811041259056	8.75681225326059	9.35999305892212	9.44940667431784	8.38296693839989	8.30338300936137	8.46185922065402
Tb927.10.10020	9.08594529305904	8.99186857311481	8.65489622703639	8.6801093246889	7.6601729626263	8.21518970400385	9.19354942392387	9.76442210466262	8.55876970718215	8.29322385661576	8.38909299928333	8.3483188212101	8.58645728729819	8.21718915251646	9.0221821418012	8.79144891474916	9.01561604013754	8.44124745432317	7.88766064355206	8.45627454696302	7.70644497733813	8.75822725138318	9.04754857413639	8.65243730939162	8.56840944625059	8.87802906499376	8.4912201735799	8.9350834687193	8.98716474554216	8.89483804287755	8.793464806251	8.92266473217614	8.89648004433157	8.90720501100295	9.0943023446949	8.61583092390986	8.65330643031597	8.97322569710865	9.15510245451173	9.09587615985936
Tb927.10.10030	7.48121207630868	7.73201936261754	7.24940967123192	7.35690985185635	9.07857549111461	7.97145410166956	8.19803901732364	6.93493356277085	7.04187970068445	7.34466723112071	6.92462628486035	7.51372829303467	6.42972555709086	6.18923382974874	7.61184690630164	7.15795224652638	7.49036396031118	7.05525471760015	7.2986760490875	7.68837743645116	7.55020330487385	7.53580099061545	7.87096727894795	7.59945654702767	7.54893901815401	7.66881554986714	8.11861500352572	8.06310530238863	8.0200614240701	8.23075369514386	7.83689655010001	8.17551774670489	8.23365470084634	8.18623212092285	7.81811553773292	8.63881475253906	8.80438494745172	7.40869263037428	7.6396028714971	7.69167085805026
Tb927.10.10050	11.138536271404	10.8544279203065	10.0234072482009	10.0427944438289	11.9886835556794	11.8481084807486	11.4564960438633	10.9404157333397	10.3165804499177	10.8530106791615	9.75838111092443	9.73325872595501	10.5106452438863	9.61545095733883	11.0751442019343	11.452613876925	11.5539158011983	9.87079224925855	10.3812758689984	11.1482905757028	11.1269915169018	10.0985277696103	10.004463969958	11.7450660230851	11.3926388278279	10.1430119001744	9.41904345561787	10.3359806068948	10.3834938667142	10.250802089261	10.7238151778196	10.577505679453	10.2519985678188	9.87767163881633	9.8899660173752	8.99957735510121	10.0633467523354	10.6441674202024	10.4673158062174	10.5916058868121
Tb927.10.10070	8.90016830610571	9.15222945606056	8.91611902804017	9.09629591332021	8.64230223989001	9.0605207565059	8.83480285654879	8.83253129618896	9.07371051824907	8.90754532748871	9.16617646498699	9.43447728595454	9.11868681147112	9.31241073780071	9.0561868369144	9.06439546623585	8.99710902436025	9.05750107831373	8.93371158647567	8.93983330383763	9.30453290610579	8.57862161058171	8.59342228847459	8.91792293778564	8.70862022667737	8.90755676760387	8.9973344057142	9.04438153218373	8.91158748631982	9.02526152469055	8.20187873500939	8.10530688881973	9.02961720943871	9.34955609487423	9.12367897970336	9.35492119709447	9.6600758373233	8.59655246178636	8.71853797327443	8.68175109061979
Tb927.10.10080	7.12336990418165	7.03278376868636	7.78581385420366	7.84610619296043	8.5087768221584	7.76687405964606	7.21434652414206	7.15417292502704	7.88044238570776	6.75549827278672	8.41043132200746	6.90950964797796	7.72648914059471	7.43897880226891	7.4900537124001	7.41628789653484	7.45547573383051	7.91826278022215	8.03520570315739	7.62846676441088	7.34763258311784	7.93368672958898	7.70338680991197	7.74700956738409	7.80612016704308	7.81508893847602	8.23174711362598	7.86815371051324	7.92723148245026	7.76500902687097	7.88689167689456	7.75419495261741	7.75617334581798	7.60775518473033	7.97142114111183	8.105499279758	7.83940082843455	7.87957615432698	7.94284288779176	7.86728449636768
Tb927.10.10090	10.2043636495449	10.1177412840657	9.73834001743521	9.66066344876899	9.58081035829456	10.3506271926246	10.2433498594274	10.0514503260146	10.1050599249105	9.20944330248904	9.78219789638628	10.0595159723379	10.0175274826164	10.0382883351906	9.96888210968051	10.0588831507895	10.0580772503468	9.39892389436406	10.069265504351	9.91265188310996	9.881636470126	10.1606767997606	10.3292911522655	10.2739144993826	10.1784119520712	9.96721452137012	9.64464205804294	9.90363685010039	9.83728369834916	9.81250846313891	9.9392355755003	9.88410189976536	9.81521180349599	9.70384886198251	9.99496666962972	9.39984524205384	9.7179769937983	10.0569591952984	10.0165446434187	10.0307495191423
Tb927.10.1010	3.09773631738609	3.42487476866866	3.26226316098902	3.4505657092965	2.88584237159709	4.95511139360307	3.1005857966236	3.48287024502256	3.30531347594827	2.9332204407588	2.79471952832092	3.58232580557578	3.60171076265331	2.84077522130083	2.90981411924417	3.1140537542258	2.83750524266978	3.26896045426839	3.22084540965823	3.03599060482448	2.92127951946202	2.78651669596062	2.50638488032405	2.6699149236536	2.67850130676265	2.58602897447658	2.65872178685278	2.48024161703204	2.49949934699354	2.47422955041455	3.99024432951559	3.31588312297487	2.47412839338639	2.73491338088059	2.63893909321946	2.63351889887127	2.75951684836547	2.92022879665012	2.77120762498851	2.71136309831923
Tb927.10.10100	9.71361203183041	9.77229743059746	9.95311253810898	10.0044675020498	9.98015311454745	10.2036702151195	9.84757127387947	9.75168297912594	9.70157542114677	9.2964610189851	9.93352795036185	9.90835725290112	9.71968462074279	10.2544211432249	9.25782228012015	9.45017993105404	9.50442118258003	9.50592533736077	9.63777239418021	9.69536433714515	9.60138297849921	9.34987447486238	9.42817150528981	9.28627839419317	9.29698736478297	9.38717892854505	8.85938529669491	9.4097218157658	9.42340557720076	9.40446108477841	9.79286674313827	9.63804571396842	9.40978446481223	9.14619903352573	9.49793309090362	9.24905825274196	9.10406964385527	9.7485143672551	9.69797129551325	9.7033475075136
Tb927.10.10110	7.17339677509618	7.0160021653743	7.54385068256797	7.62459370128913	6.22378121961249	7.47727290595818	7.1182238375467	7.0852892178747	7.8100276165205	9.12303925315899	7.85958742582105	7.60015074564987	7.59450196209635	7.27974610989803	7.02528040358437	7.30304944653063	7.28185319626151	7.22277129664544	6.86456257059501	7.32436834402431	8.05293288677858	7.44308775985338	7.67633324165728	6.88557528609112	6.97949510131334	6.98084505484238	6.72571621366086	7.64448287249516	7.67283996534798	7.67296209059563	7.02228108006507	7.3268520209191	7.6765415319161	7.64872726795782	7.52079678912605	8.35307990320372	8.21992075107459	7.24111366996007	7.24372760798162	7.39729642371052
Tb927.10.10120	9.85908507913387	9.6648321577793	9.62659292164715	9.60061692730019	8.77809652836681	9.70834225177573	9.87863256762163	9.97609769649126	10.201124842897	9.84032301703043	10.1217912871069	10.1872143889594	10.0976735863247	10.1851655250324	9.21444362455945	9.25175645512259	9.35513681851388	10.3430087326586	9.92900194057966	9.86345581449064	10.0914392676964	9.83903490229501	9.77917685909815	9.48586691513116	9.57280258784681	9.71128680765489	9.66331079420513	9.68139280948841	9.6327087211771	9.59438810752275	9.08521878378384	9.30899704395686	9.59423973377518	9.65706873377546	9.70347627778139	9.80818967516326	9.91648089153327	9.7079967513042	9.63882494378449	9.53385134764509
Tb927.10.10130	9.95677261846373	9.88941812219222	10.0654619324825	10.0544617177577	7.34450188322006	9.62306829584851	9.57132254419791	9.53756541151831	9.99598369065729	9.77772550797063	9.79752351245617	9.75803442320324	9.63169702443778	9.76041653623234	9.18898967396327	9.29909925515378	9.2105222061603	9.8009194504519	9.54158068966502	9.41109485271277	9.43218874613382	9.79998737043895	9.98531317487038	9.26250990534523	9.24865740138913	9.63867910216132	9.66738554594502	9.41412394601253	9.32331948295893	9.39421123399796	9.34625778249221	9.53583166653303	9.39112834962656	9.79258812268343	9.60417663443376	10.2877286337603	10.1997698266504	9.67929082176047	9.79911186631944	9.76070364646283
Tb927.10.10140	10.3473177429929	9.51521694228331	10.9059657590238	10.9688203312325	9.10334191391928	9.70937064159503	9.72813601847182	10.7347278427005	10.8486536213608	9.83469041132499	12.3004348939836	9.99027248211456	10.8914067660757	11.0316278589588	10.8830685991578	11.0865909706534	11.0406328100648	11.3748836617173	11.247286293859	11.2531809358937	11.2583969046349	11.3507299530209	11.4916492316825	11.097270418744	11.1593409716488	11.2923492390878	11.9191043342151	11.1438336706492	11.1196693566739	11.1780076785862	11.8447121742627	11.7664719856228	11.1781828348967	10.6576133395156	11.1513752343009	11.0516689839534	9.86688261945038	11.2447427183615	11.0754183600367	10.9921560174543
Tb927.10.10150	8.86109794716499	8.8267959745058	8.10484210035864	8.06687960810813	7.05864514797556	8.62020441591272	9.20234677333695	8.42045168873549	8.70630234935023	8.6860579120592	8.05066089082291	8.97945087788086	9.06096557387346	8.99789841107154	9.09893106518025	9.2121864136452	9.19177142711019	9.49428969827507	9.56710280106141	9.2093839491452	9.34912096168931	9.33256418814615	9.51084024559106	9.16669213853845	9.04326278225504	9.25788644705769	9.14531325934395	9.27899791359573	9.29854694593392	9.28241073768064	9.09708432096148	9.2375601705906	9.28079213040123	9.21937776077412	9.20709061894253	9.01845898064906	9.32651195202614	9.07321213639515	9.19631454542685	9.34483710447936
Tb927.10.10170	8.92501237612448	8.96650376115685	8.81327132808993	8.7846539463035	9.56728703217622	10.0298511170461	9.38596197030293	8.93752551553602	9.1631513003598	9.81114271989475	8.80620618036868	9.48499311988434	9.23101153277846	9.47701193630285	8.99222825614965	8.80964325510665	8.81041477328258	9.25020049516843	9.10057185188785	8.50202837213115	8.7030862168557	9.48980725902262	9.16026095826595	9.04576277523677	8.88632148299445	8.89975257729599	8.57612822774713	9.16034253334474	9.13127769722002	9.29167055468783	8.65966247559754	9.09469441546982	9.29768005005955	9.51737072903287	9.41083661098192	9.81067436866938	9.6853334532955	9.35144210988397	9.31200306546111	9.35937363625297
Tb927.10.10180	8.10386137764478	8.06950517019886	8.17880432862692	8.17393768127842	8.68836715088307	9.02494270299797	8.15864893831506	7.80373634008298	8.66627555637507	8.11502092271359	8.34050992913065	8.64540200185824	8.43226094857269	8.4102553565297	7.86931369656021	7.85948606613645	7.93912722600718	8.53717894056454	8.33126256864802	8.19509785026765	8.2112216203824	8.24444127123703	8.53686906117788	7.92703719601125	7.87609834834686	8.17980393985096	7.89318491276488	8.19161214590992	8.14618985834766	8.43108854660939	7.77402020225492	7.81619945823011	8.43805227909029	8.41088578406963	8.45761871439388	8.811827656546	8.63930792004386	7.82262736872281	7.9807394017948	8.12598949053512
Tb927.10.10190	10.6004058214235	10.7252365116392	10.1931605356663	10.2885737793684	10.2315465634036	9.60625465493743	10.6669320920788	10.4009457956088	10.0741045291842	10.3276096633664	9.58201501971281	10.0672010240527	9.99164953362039	10.0805821671518	9.79999128911319	9.58091706962266	9.78768283393243	9.42967501716599	10.0011503328566	9.36388196945079	9.34236754534112	10.1964025288967	10.2463843049336	9.6077335111163	9.71305065726984	9.94266405128609	9.24194589609126	10.0086754435013	9.93259299812813	9.9185298171075	9.58989660579185	9.82308367576909	9.92208364609453	10.2255994818692	10.1535697523583	9.80634986741987	10.1347909966609	10.0019684930905	9.9908871454033	9.97086210644695
Tb927.10.1020	2.62325532002257	2.61771049787246	2.63370167736565	2.85687864368029	2.5923042638988	5.21265565086704	2.25429564760939	3.05226792815807	2.26658581776485	3.23417290642596	2.49305830350368	2.44724827986168	2.43645956238767	2.5600473504299	3.46284665914636	3.42241134499136	3.40694016933745	2.96079353664075	2.84457916403621	2.50865452073477	2.49057932943847	2.59567260104618	2.54014227893179	2.32172590397311	2.41214168448618	2.47166788000582	2.64448765651707	2.15879782770733	2.18405924763805	2.12865214516518	3.68964627805891	2.76573034664151	2.12851470322942	2.42616051817542	2.33893775890555	2.30550248617756	2.22097891167538	2.49827069404569	2.49556691859072	2.60469727108213
Tb927.10.10200	9.08958914509758	8.92455994173092	9.01372396355761	9.04450333331654	8.16551255693211	8.69347203186931	8.9082213081311	8.50326345675077	9.08985187130335	8.46109835391492	9.09397089775665	9.03341886779425	8.88039060473691	8.88644454053225	8.92993959513459	8.88054221952246	8.91922954857203	8.05383685760128	8.8142929574752	8.70360345290071	8.52840298567078	8.73692046244598	9.09943738872283	8.6540645758111	8.63289348595452	8.68456861777954	8.27250217733421	8.43139162344424	8.47276513661677	8.67457996439302	8.66433121713731	8.52609750229314	8.67737409132526	8.36822549355497	9.15833002261064	8.94435330612174	8.28106292596959	9.00945118414971	8.95784841613531	8.9259701346456
Tb927.10.10210	5.26868998837528	6.15962095635373	5.50483339003306	5.39733446677434	5.08745092809325	5.76578133222948	6.26728610483638	5.95517035684254	5.30658096405317	6.54708925224004	4.83756775014628	5.58963965959724	5.0147011616846	5.51091392500791	7.29149756801279	6.725844596401	6.23080206061903	5.26477940451376	5.50852104700938	7.23391501911332	7.12274819692336	5.36966679391812	5.37748409636918	5.38365055399299	5.53480614752459	5.74888433142764	5.35554851772036	4.83066053132184	4.63510368289307	4.45220472988471	5.55651021181274	5.07593813482239	4.3084657862565	5.62684465717567	5.8095356826382	5.50636352036319	5.88546175736885	6.41360862713411	6.4398150245304	5.97714969825575
Tb927.10.10220	4.45560263122214	6.0892682697324	4.83658564751706	4.6584196452952	6.85503753885122	7.00207563768256	5.36710741999879	6.43679578306186	4.34360578509411	5.85299689250512	4.74012188855356	5.07728737334189	4.09864821994802	4.50322151072299	7.62957983764077	7.20367220017957	6.80551240656758	5.6102783499892	5.34270712685585	7.83351694986001	7.98144715467403	5.20125620732553	5.11802470845544	5.74379502373158	6.08354140883411	5.57430958362576	4.86484942014388	4.57553053598612	4.30469255159152	4.10507778907646	4.35337407679218	4.27666157492025	4.10333994528776	6.01875822231681	5.93007869784296	6.14989132237128	6.40245134466947	6.49799082748163	5.98319417173184	5.7893109559473
Tb927.10.10250	9.10021998932931	11.3704103797698	8.47153009045392	8.47419444827304	9.72295841541364	8.89064427527984	10.0817355334891	8.9506746551748	8.96373818100412	11.0326808203731	7.24146765154848	9.32433553831792	7.50333449148034	7.60007529777298	10.8996612757634	10.4018066326001	9.70724102622067	6.30190951039118	7.09065458484653	6.50711416960116	7.63932430434882	7.67553847098257	8.08488003752889	7.2415112224965	7.6413755996017	8.02689304584447	8.27331802191599	6.8267283539702	6.78069104131477	6.84388114000959	7.84367554342976	7.5497054022501	6.84064292990189	10.9931224140315	10.0034696962889	10.9108102781339	10.9266206898924	10.128164373602	8.53547158744886	8.92668549150147
Tb927.10.10270	3.61142777373945	3.66071372673351	3.75790123628327	3.72118809165674	3.39956976432116	3.69293516528611	3.89538165639522	3.60737117515527	3.21052468497044	4.46798102105129	3.5226420150841	3.43994300760894	3.55909144095243	3.83454152988467	3.39590593301052	3.39984760682643	3.35140375418247	3.25044052355002	3.7437984554335	3.27354337429085	3.46863712589813	3.18487278808267	3.05706726307332	3.22854941654215	3.2874138834588	4.02766452207096	4.2492223008464	3.20601102475586	3.18058663118921	3.14189530156063	4.31553020534813	4.23015360702979	2.98929502467312	3.55149519005184	3.5580145493269	3.34740147653946	3.52607189324246	4.03576941981438	4.13457961968763	3.66472233364177
Tb927.10.10300	8.89777798243713	8.99443046872786	9.24094564894274	9.26536448837724	6.96982331656101	9.35855489343881	8.62274787043994	8.72792105628103	8.40795051464223	9.9741559049618	8.56321788724958	8.93431101560971	8.79055362304781	9.26228200379712	8.70850198543851	8.5166079546901	8.65514157170393	8.87950041519846	8.75498160852475	8.4848203633738	8.49042975546596	8.90662786264433	8.84070441129157	8.60868427833971	8.59283925389528	8.88013862430294	8.88281272814278	8.82563078443097	8.90917289999181	8.93536219178379	8.43867682031139	8.59135146139081	8.93630157480072	8.95011210018654	9.0572758093083	9.17153218265648	9.00997580223806	8.88876885829247	8.96505214807977	9.00705694027082
Tb927.10.10310	8.66701507573085	8.60966991866162	8.2086366823734	8.18234007584048	8.9541207514901	8.56803527637537	8.76620040317601	8.20496263656048	8.16921014024295	9.40147204178779	8.78765684975939	8.50900219258343	8.58820262226513	8.78755567609216	8.64036119219423	8.75792746846026	8.79607582138833	9.17839629676497	8.92339529255609	8.71886290016925	8.6695974566069	8.97890814092165	8.64948505137919	8.65514733449595	8.61636193405813	8.96787335864805	8.79671664088632	8.96096315943585	8.99820736154701	9.03134555843008	9.11193970734224	8.97051357185413	9.02658573619072	9.65194329372786	9.14393147363289	9.60029193029381	9.93533269572335	8.6964506924552	8.88802848974626	8.79531430941751
Tb927.10.10320	7.79969794931379	7.50254581238164	8.74887546606771	8.73502175226103	6.64264966252286	6.68356894144604	6.89526590191116	7.9708913155614	8.31035632121587	8.59308134154663	8.55941101475269	8.30997495126042	8.2571197241568	8.29181881870053	7.7417834279995	7.80390571208279	7.99820582593898	8.82309332697141	8.57589557030139	8.4389059774827	8.61065648882062	8.41590969809776	8.73442005930707	8.04148332666094	8.15545309622463	8.18498124396713	8.21465319658186	8.43818787357984	8.42471588704831	8.49411958224185	8.42572657620106	8.41347008582403	8.49308055784068	8.02405454785334	8.44391455518198	9.01525727362883	8.30804915350477	7.94931865705241	7.95899889088036	7.9692710734628
Tb927.10.10330	9.1704554487082	9.32298348965778	10.0817422183525	9.9862931650839	9.06437041950622	8.96704870038128	9.19966156080281	9.24051629811846	10.0156768692448	10.3540022247437	10.2878273269783	9.51204574346847	9.9364195938267	9.87810660863447	9.23546415676485	9.10558164242766	9.18707836558678	9.27064639682492	9.28395473017412	8.9035061665365	9.18233769406335	9.64970787897217	9.65043757586131	9.25801468763964	9.25865158760302	9.47464356434039	9.28139198963568	9.51255800289146	9.52894952418385	9.39839020260758	9.83570967640623	9.83744821414878	9.39774008535598	9.20005283444725	9.60053918630743	9.69925093524757	9.33742169545518	9.5159238104171	9.453331894432	9.42862299361932
Tb927.10.10340	10.3641052182959	10.2675760029092	9.86680557731311	9.87633050002583	10.0451825393778	10.3987561276238	10.9169804260662	10.3937972884711	9.98366591167008	9.91473638859876	9.97007332355363	9.71029270999704	10.2180276021622	10.0433105933518	10.7912923642783	10.8562980387056	10.8911543959723	9.65386810337579	10.1553356376659	10.6904301586923	10.1442647771472	10.5605039845546	10.4315240615966	10.9313737995469	10.813234286143	10.4620846244034	9.9037024141574	10.586318030967	10.5764864642457	10.4714517581748	10.3552431002132	10.5739372169513	10.4730497736081	10.091513250342	10.3680039539477	9.61858440982078	10.1310711852355	10.7994798778486	10.8221696784763	10.8303514019105
Tb927.10.10350	9.53809947124966	9.46938391943542	9.48660117928929	9.58435054066618	9.9604985905392	10.7445727120148	9.60855415862375	9.57810845148638	9.10701192618104	9.94053484317123	9.17819929788438	8.85483894189103	9.17507825682263	9.04744221072324	9.891878407511	9.86654406587796	9.98964576507124	9.42381355852124	9.2816130259942	9.55316956594268	9.8407833054252	9.09396007633641	8.96585458959735	9.41723536208701	9.52777896604007	9.05355666570494	8.79224879498287	9.41289486362346	9.46294295452379	9.30084661981448	9.13836989041955	8.39250629312072	9.30711111215164	9.22457704811343	9.3089730065182	8.73606917689486	9.19218697351196	8.79837939020871	8.87268867009394	8.83619798755466
Tb927.10.10370	9.60622168898629	9.54954944400545	9.97818680217429	9.91623806378337	8.73320959671165	9.66218480975609	8.96643661006898	9.332325503532	10.3766751216072	10.4163535647597	10.8934172555752	9.42769131593271	10.2515169968428	9.57945863980139	9.31111950766504	9.35806721097983	9.39507847339551	9.30878257927026	9.4452885909586	9.33579380472621	9.16818831214055	10.3422133372514	10.3853824102357	9.43102155732339	9.62011143597016	9.67376492159212	9.95295617654069	9.7238007772878	9.71330990632033	9.72781937923333	10.18415382927	10.0860861432954	9.73078756172478	9.4890894256551	9.77800684869854	10.4759332148517	10.196602189129	9.7935051391942	9.77678891588706	9.7185491525152
Tb927.10.10380	9.46297834085628	9.36939928219272	9.03448797025168	8.8498431588479	8.41305877565647	10.2899862585329	9.94500603424633	9.58068106886475	9.01404489612713	9.17860356482697	9.34226607713681	9.18188448424447	9.08805830760061	8.90072108321734	9.70464061231202	9.65274729021508	9.73796171877933	9.59784434144688	9.72963470764942	9.36612683102412	9.51951855914577	9.78729587968267	9.90729136892385	9.74342805627325	9.52280437420034	9.78133540107716	9.74253797668324	10.0781184847332	10.1019292779847	10.1710050526123	10.2618256422344	10.4248736004416	10.1718160757391	10.0686489428461	10.0445774161412	9.8157937131072	10.091841431474	10.0180652046183	10.0289231377466	9.94784124660282
Tb927.10.10390	10.8403050639831	10.5511744207978	10.6582763200012	10.6828829298494	10.7311037406317	10.6867465994611	10.5529990572684	10.7735697971629	10.6662973663437	11.026902722324	11.0082178738469	10.5768961243396	10.3357127195727	10.5571545893144	10.8266147935653	10.6845972229243	10.7399292101271	11.3625536521687	11.1517996317189	11.0331256266343	11.0605121888717	11.2608671353787	11.275744774776	11.0898926779356	11.0914586253368	11.321760894621	11.508501331592	10.8535910025379	10.8287722223388	10.8680191966325	11.4401772434475	11.1112255863065	10.869382030832	10.7379097299603	10.9570767008279	11.1974281522745	10.7866914814283	11.1915174935901	11.2923938310244	11.1056409450816
Tb927.10.10400	8.58651231372266	8.63062339226952	8.81447935814078	8.84774065101566	8.53574552263311	6.9931336367129	8.57455156669551	8.34827855464015	9.01462919471476	9.55663265696134	8.77269881766073	8.6077301783531	8.8458525978912	8.82785791799896	8.68570524778018	8.58601185854661	8.51000671388586	8.02504302174014	8.39574306882005	8.07567132203351	8.29384640062266	8.81806839463422	8.93521894909517	8.59510572734403	8.52778797133721	8.61270603410572	8.69762002046115	9.12862364262522	9.16493095968284	9.11306661324188	8.91537998102136	9.28153642916	9.11660426305631	9.52692873899721	9.16388802825462	9.60987302636916	9.66667761141463	8.85896319697949	9.17822665953469	8.89706557323974
Tb927.10.10410	9.50182187135074	9.49950787820289	9.67238600119493	9.65574288924368	8.93548188562387	9.50439283349568	9.48994720387064	9.69200754353196	9.28768439874451	10.4945083084692	8.81403078668025	9.47788908418848	9.23158245143121	9.44240639907438	9.46819907410243	9.10123293602178	9.30548050529285	9.63159447571802	9.37410979743731	9.35250271805665	9.34762042981511	9.77004572463588	9.7212208670622	9.32805442492379	9.42681649028385	9.28897705897094	9.22223216274648	9.70523519932693	9.71694933138038	9.75470745541958	8.4293236443002	9.02466993563758	9.75396031793464	9.78149376922644	9.99579768540991	9.60413209812004	9.22142336956206	9.44560167884502	9.61761006582917	9.62472341161579
Tb927.10.10420	8.09005049056829	8.30549494385905	8.44551943826383	8.53886971182013	7.4821098373439	6.59375501570134	7.61809166180029	7.92939137865859	8.21180617161483	10.0546112019567	8.3656656337272	8.83670922554218	8.31587911695998	8.35793132377427	7.63854376606767	7.44462594183639	7.40570727184636	8.05347211593194	7.79114919973471	7.44390089214346	7.90423710009283	7.69338919969406	7.55421999331868	7.26370013634936	7.56231948865281	7.72035337813624	7.55728574979528	8.01968071563718	8.05798182681499	8.17771663677575	7.71887614309184	7.80156724991737	8.17949059905984	8.61523041151572	8.10533845227648	9.34184259400181	9.33820255572233	7.95711740794524	8.11983504164638	7.76913459569818
Tb927.10.10430	7.34749535122828	7.40399911600654	7.62206545751837	7.60553359475923	8.10359402021651	8.03533950941212	7.16589908747858	7.83070092172599	7.0455084275835	8.75386739860065	7.55384277392518	7.84797841125644	7.42702951786553	8.36085153889377	8.06464217071327	7.82902246848205	7.97738711334942	7.89542425055105	8.21331944064809	8.0227511812576	8.42499803944825	8.03818843207405	7.6359466634747	7.84737047570996	7.92978990870014	8.06955813804282	8.00039415323439	8.52697233604567	8.52700764203749	8.72734967141955	7.38872724664459	7.9440419819423	8.72445185854461	8.79967260919841	8.51032684991415	8.64712794030955	8.59632813637978	7.82594844238074	8.15928369824662	8.11428998863677
Tb927.10.10440	8.29332868102391	8.56824018958799	9.22094907839552	9.23072305928178	8.51394532582414	10.721078764205	8.55365246045829	8.04590030607553	8.58592260649838	11.0383971077667	9.17449992106432	9.55113866846053	8.54692908383464	9.09639390092735	8.43397537085822	7.87420058090252	8.02123542303748	9.00858470212671	8.20035741642577	8.40859673068576	8.81772556756703	8.4815113213814	7.74752707152886	8.38668414009218	8.23125579075264	8.25536353216055	8.01548513929032	8.57831094195348	8.55947673357249	8.84299112225609	8.44184094838159	8.41574336513366	8.84764908523572	9.15478233857423	9.19689324768472	9.45784432120767	9.00499382818406	8.33625475883017	8.59430486961995	8.34400444557202
Tb927.10.1060	11.093506145391	10.6484320911303	10.0026594413833	9.97466742774261	10.1686419440304	11.4150188550682	10.7220412701465	10.9285412910867	10.3539830219297	9.23133051080765	10.9794308390189	9.58455680521124	9.90813610980469	9.81564415794564	11.5327740965831	11.5553191325462	11.3036633741634	11.272327363145	11.712640216295	11.4293158900982	11.4276773459111	11.7361175100446	11.5866209770432	12.0253377995283	11.8745994550187	11.4450753961917	12.0570982379233	11.4527534782783	11.4559687774785	11.4674459207733	11.2056280829165	11.8152770444526	11.4681497955023	10.8587879752208	10.7344723993386	10.5831930583257	10.6001023224792	11.1370204139068	11.1284393801291	11.076742058488
Tb927.10.10600	7.54052447499638	6.64117960540805	7.20421373881077	6.94683303948173	6.89197023876827	7.06530452931406	7.48952709816766	7.3007370022446	7.70305475420116	8.02121265584147	8.34511691298875	7.1678216248256	8.05360129955036	6.87626679917448	6.7350038201153	7.30537108025057	7.1317451875935	6.24249158230444	6.249220648857	6.86146172275624	7.09240429936024	5.98180054143958	6.27186161361562	6.47704267560614	6.85977654551793	8.01114711858095	8.44106384018485	6.78627350992233	6.82517013923934	6.67110402930696	8.04272524161837	7.5734012303737	6.6776648139711	7.26723973394984	7.3323597021981	8.16316495305577	8.56148628345826	7.18249487938795	7.08259188287806	7.19993892382049
Tb927.10.10610	8.07307110866131	8.19627737561565	8.48030598862271	8.60781209827429	6.79901280296812	6.84185728252434	8.32931732889342	9.28078506725734	7.96048395253919	8.96426353264543	8.01724950461211	8.4160107841382	8.26241504189361	7.93655651799411	8.64881383116422	8.64157426363246	8.48101046422427	9.66460670406339	9.14272333184085	8.88551330458712	9.03246157809479	9.25381329596073	8.92350629820536	8.57033540987418	8.91159402551168	8.90861104764605	8.93826054354007	8.78927120056761	8.82243278953226	8.77719208831181	9.24948002875498	9.06318929888992	8.77984668631696	7.85431828931741	7.85301927833529	8.05821670884682	7.92782107123583	8.00062140629323	8.2211392871734	8.17173413747747
Tb927.10.10620	8.77818096606687	8.97383911223032	9.01640525466517	8.98781323798995	7.14843126432869	9.85682542440295	9.43251983546753	8.74518474651378	8.92161663058231	10.2009298952922	9.81077159757649	9.35031245771216	9.38780169050435	9.69781207111673	8.99652091944605	8.93945852059242	8.81630391093515	9.25478476599574	9.40858411915833	8.97387183490716	9.14960704063055	9.02370500851759	8.93550580032094	8.99183085268297	8.84928608198973	9.15569628715265	9.25382578814853	9.14346463284352	9.16527577219615	9.15611148248011	9.28863588400349	9.32001438968581	9.15196424891541	9.43347203654465	9.2191525721225	9.91822937831753	9.99197487117322	9.21603255866215	9.21841868558468	9.20126952086802
Tb927.10.10630	8.42231463273142	8.28058151030387	8.4510865926417	8.50391628294764	9.34098483447346	8.98046999677772	8.5103371217357	8.28012374259607	8.85567971272548	8.80668096672671	9.44227229512659	8.35522252822715	8.72443582740707	8.92932920470645	8.89589035297166	9.11762528618812	9.04457331925661	8.10453062963001	8.32668625253395	8.75161954631016	8.75458306891183	8.16029654333498	7.62015713017813	8.25857916093824	8.47968497281587	8.6408055980375	8.63896795749574	9.18422945587536	9.18331596064393	9.13199136497015	9.15735816286759	9.07864868326193	9.13546284713688	9.37075803270099	9.12635096600684	9.71670348189226	9.9713388939867	9.05609759830864	9.02726868544125	8.88336358815514
Tb927.10.10640	7.41176108603205	7.49401052530273	7.7084093736085	7.64042272508062	7.91043798439492	6.20053282228934	7.55749222132393	7.29108091515506	7.37460434765634	9.2834078676624	7.31199122770623	7.43839795472207	7.23342691493999	7.19989272313254	6.5923962311821	6.28770396401685	6.45683385532292	6.81297477186426	6.53373288306809	6.79258133167969	7.4542800523826	7.2524778464885	7.36774383567548	6.80081250934549	6.98520906904378	7.34061992849342	7.27866863226942	7.51993640586373	7.51374803019213	7.40906116513552	7.42907936801331	7.44298824394644	7.40405560334937	7.73035662777558	7.36145132931615	8.35029497769674	8.42972494627213	7.16846967631476	7.29294384540946	7.11881415245576
Tb927.10.10650	8.99220638372223	9.32122893372245	9.35619555593756	9.45694992746699	9.05262181392309	8.73904350279105	8.61548338064055	9.15494113191713	8.83289441068191	9.63048897824034	8.9082658336355	8.91985322741992	8.84023205901467	9.35228759501984	8.83912034414573	8.58458341362986	8.63471490501629	7.80605309073474	8.26979284584229	8.58621016096863	8.37396096920194	9.06853342029891	8.96641275308128	8.83734573433866	8.73452321444053	9.18217242999025	9.24451388339087	9.32336310594541	9.36068041154156	9.34389804405818	8.87248009419994	9.24808292277463	9.3492871789674	9.48429963328058	9.28914575292482	9.63193184977751	9.44763832171098	9.40522468618888	9.48241028544046	9.42312868706037
Tb927.10.10670	8.03901552284154	8.34824565385067	8.76423575748095	8.888975199149	8.08440217268592	6.55064325444608	7.75705542789404	7.13098158170912	8.22731047998678	10.4356914578484	7.85013894290929	8.45569237937299	8.2716978910087	8.46559234165665	7.50956731428803	7.47080463087428	7.45083278467793	7.91388225977713	7.71013941147259	7.65091128258851	7.30274258459071	7.94593038786241	7.76615882084036	7.25070482226781	7.49150080272039	7.99129101031828	8.04548383331344	7.76306647534623	7.78207640594759	7.89243353653758	8.31520104536656	7.89408470484644	7.90347881608084	7.82271571980978	7.49785934741069	8.18226857455667	8.18696973607184	8.24964968340822	8.04521670014515	8.00565019195122
Tb927.10.10680	9.12907188311849	9.42942876582373	8.9284229214479	8.94258613931983	9.42402403290073	10.0732636681697	9.6370895698755	9.48636085535727	8.58461205895145	9.28997550652585	8.94882581705975	9.06392542454087	8.89497864450602	9.49422333868102	8.90086835941717	8.99541222880484	9.02925060863905	9.10707888626731	9.19088382374883	8.86224661992228	9.03501227465526	9.12903247713255	9.04756840372998	9.22766468575555	9.16301178443653	9.16508787023335	8.39309815855201	9.35971862667138	9.37148249476102	9.23655916689613	9.71420898036594	9.43314890763828	9.23665782909092	9.22837197008033	8.95772024118475	8.69895201016244	8.62243177043268	8.86236230163674	8.79244294583654	8.89298228703194
Tb927.10.10690	8.257488812614	8.38779382046278	8.36067640294055	8.43991553430314	7.89864115116199	8.30943734127008	8.19231316220293	8.72925746877922	8.156249648981	8.83605184097056	8.60023068099793	8.12624583547181	8.15693112884011	8.23783551352148	8.50814697769477	8.40207787541267	8.39041791106638	8.29711880043462	8.57025494311881	8.71584539812644	8.91829245462658	8.71319189399085	8.79041621038865	8.5582623391776	8.55437430817756	8.35497003285403	7.72350306504173	8.76909582469177	8.72523329040623	8.62869807884425	7.42573591029418	7.68605443878279	8.62825064042212	8.44689439903466	8.52287664962179	8.28385625594806	8.34147412319226	8.64084604910466	8.54078494260857	8.63944158874518
Tb927.10.1070	8.77161996825127	8.42075353952255	8.83203621193961	9.01351212150861	6.84783890118704	8.78184700168686	8.38627516191557	8.66173538235443	8.51197249770943	9.20955185844174	8.82529014595809	8.43981711441108	8.4839049246425	8.58637326377014	8.81152681659146	8.74655014621066	8.538845937567	9.2145924474657	8.97010654731625	9.04819659282792	8.99965593089523	8.90454042660077	9.13932994969152	8.80918424754679	8.70388181066188	8.61504696229916	8.87712345269003	8.2793413714751	8.28404703168689	8.35009086476603	7.52893096933019	7.67692230851474	8.3546921371506	8.80606414769125	8.73701742225097	8.3918996443084	8.54467520987134	8.3779467217689	8.40902669822612	8.31391071229592
Tb927.10.10700	9.09336697821149	9.09420906835275	9.41249751164501	9.43446416112963	8.1657080747536	7.07733827872852	8.73429726403845	9.00703740720962	9.18038023970239	9.80800947559958	9.39364402269597	9.18193449874714	9.1315904285787	9.50138126323514	8.88206857232973	8.85693845874759	8.82662051449771	8.93338824440014	9.00502818775066	8.97662616607535	9.11194970839028	9.03411899434959	9.21692778610931	8.72793579440682	8.77629065266492	8.55707686374855	8.51054374926006	9.26036544766633	9.22678740513994	9.1135220844461	7.84499489642983	8.5235438067337	9.1099430212625	9.00739748339085	9.00491504234391	9.27003225006095	8.87759441406386	8.99373022026261	9.00012681794946	9.10427255943602
Tb927.10.10710	8.32639485147416	8.56897940736825	8.77429145983907	8.83803645499047	6.95714282157713	9.05308748544476	8.62169813797441	8.15124616553479	7.65498401894525	9.59358802730858	8.77747561864661	8.25756767883858	8.30443607805733	9.17460222497785	8.96550598940751	8.80806900505308	8.8323684479381	7.80031347090888	8.85601419181417	8.36043046069506	9.16823963472597	8.8693109666119	8.99187134007529	8.58600258768881	8.63061864122376	8.96019862945255	8.94711257765025	9.39871374131845	9.40911943341157	9.28097912742675	8.9195725545247	8.73893586730078	9.28405464652544	9.2931490313428	8.9634660407056	9.46327146368117	9.36778350582265	8.94991537384193	9.07314832691654	9.07878363280504
Tb927.10.10720	9.06749955235634	9.11491799997679	9.65064749300443	9.62337638991585	8.87820265513456	9.80521238698154	9.09374598807715	9.19066746732513	8.85747694875397	9.63527918393474	9.34728291720809	8.58118225928239	9.01061503445638	8.63050468437878	9.28369010588883	9.08351137774093	9.43036331095632	9.87868841723335	9.5933137026205	9.02905767879641	9.44022226769793	9.55829655619252	9.25789445319765	9.54348324663856	9.2810137103724	9.8496805584221	10.199647935313	9.5181219875793	9.5354891532826	9.48507551270863	9.52790209861151	9.33090087657339	9.48686880682742	9.5669536883253	9.74371467437274	9.95448512338991	9.3361926588036	9.80980416773091	9.97058883486585	9.74009167122403
Tb927.10.10730	10.2473155567229	10.1787138816789	9.75711397072377	9.79551668597366	10.2375076359391	10.3982504559352	10.4595086575331	10.4898088796525	9.40416266557273	10.5262128436872	9.33737514257249	9.60165024474874	9.97424241607604	9.91453581000081	10.5043312582528	10.4933681640499	10.3695429864465	9.42995896854658	9.7141079421205	10.080569730184	10.0520977398264	10.015992238433	9.47273283410457	10.5934084640697	10.4863982113994	9.94139016722328	8.91876178801358	10.5860264652714	10.5582481401113	10.4767996564214	10.7287572118962	10.6763912254761	10.4792916093162	10.1413602843778	10.1648622042243	9.58958032636719	9.74994796853403	10.5898543348035	10.6584124057091	10.5668874233606
Tb927.10.10740	8.6259001948737	8.85563103833798	8.49185409282318	8.50674145655684	10.0806066338096	9.77193317484884	9.2711966850978	8.76830061621335	7.98525145144689	9.87274499654871	8.23349481441861	8.61607321224629	8.57087409782724	8.97381450400054	8.69860974230531	8.67973800547062	8.52812408621795	8.11910543000281	8.3046046806647	8.24817111570604	8.78638421520618	7.99548513930214	7.50298059079305	8.56448446089665	8.54999288549538	8.37170212369773	7.44866914203933	8.6108314138456	8.63001211954454	8.61286765863742	8.4757818379861	8.15766568088571	8.61422779468066	8.92310197217053	8.78058051850189	8.36448710105002	8.37038933002631	8.85827747834914	8.88933120659846	8.79907575052145
Tb927.10.10750	10.6466674004753	10.6686330470872	10.7758571187451	10.7944481920045	10.1617493204955	10.2946765191235	10.7518348763513	10.7356978957961	10.526121587389	10.9871048177222	10.617526341504	10.5645631409001	10.7750685858182	11.0003003211371	10.5633124316612	10.7385078862768	10.7812677929287	10.913510079402	10.8010336845135	10.8526755625255	10.646022044218	10.6014397144357	10.4856616132804	10.4855357368617	10.5759116058714	10.3688708446237	9.95447325459834	10.3284063211157	10.3211633857081	10.2408573826187	10.0991114985324	9.95649067903844	10.2392192562607	10.1008443032343	10.416275358149	9.60277961462439	9.6862145669905	10.7541285605265	10.6054827130531	10.6306524317686
Tb927.10.10770	9.25431244880287	9.3599488099616	9.19776305589503	9.13271734408612	9.43860024547852	10.4440455090919	9.90493214610786	9.37879315681296	9.10738446124312	9.78154439845055	8.54747308108356	9.38920279296184	9.22192240406435	9.4134119486506	9.43268538820412	9.59186746505486	9.72342445241947	9.48596576468897	9.65920908217517	8.36115813803578	8.56526171600752	10.2678052786041	10.69634937689	9.48200544835717	9.4129814506573	10.6380203837227	10.3891848789082	9.85126134643037	9.93935858934886	9.9632048003953	11.3153068158121	10.7086068726765	9.96495188404887	9.48729810442407	9.09238657966358	9.73636314461439	9.77098465395969	10.7161073877548	10.6935557010871	10.5103105480146
Tb927.10.10780	8.26455080974797	8.24400333852483	8.70084224654894	8.66078844012719	9.99932037005856	10.0776923978448	8.56175994303734	8.80909184123295	8.86495845697158	8.61774538452465	8.91519458306378	9.25027733215267	8.78916021071301	8.55923807840658	8.91161966648029	9.01707007174625	9.107197382822	8.70528733607604	8.50614962010975	9.06175865109606	9.00826983604551	8.39787104576382	7.91341201013657	8.9127194943768	8.76190821842832	8.91150477225807	9.17051562728733	9.33444778135105	9.32209265248921	9.24643198310614	9.40700474930656	9.60485494209623	9.2494641537372	8.94299559492343	8.90980063374538	9.50920561813646	9.31875601354414	9.43322069622098	9.4938769979097	9.36170229123327
Tb927.10.10800	8.24797280972061	8.37207700544865	8.35800985562265	8.53920501660589	6.65424215015207	8.78976914307994	7.86003247812831	7.57786948528856	7.97910856140661	9.44632763232656	7.92878945822124	8.03993560663212	8.19861432588675	8.15383263360485	8.43129015503765	8.26289362734868	8.39131783277794	7.67405095968809	7.93091979916851	8.11986913329121	8.06303194880921	8.33671591218643	8.44312575389743	8.29796651001056	8.25241776416107	8.25643351718886	7.58150964994538	8.14625569489994	8.24396099136929	8.24698743546341	8.25760623369694	8.09059384624448	8.241503042141	8.52920144929661	8.54871456019125	8.25901751525662	8.21019276000456	8.2926771309243	8.32631628922858	8.45832296297731
Tb927.10.10810	8.97315636428189	8.93291799265453	8.74486908085384	8.7962759290117	10.4220524952879	10.6281561648263	9.87392548810234	8.96660551016203	8.92857178544205	10.2406502516154	8.40534027009477	9.40366556499449	9.36080266405441	9.70059604469627	8.78774989614377	8.57551988572624	8.63120124401812	8.16760372213223	8.5505596652132	8.42222594158178	8.65806068562093	8.29707158704803	7.47452206984058	8.70535099362262	8.83274780381077	8.5159935787731	7.73076316685728	8.4745870452215	8.55041064388307	8.57645944613894	8.29645241794776	8.12561073361648	8.58420703779928	8.35296894496019	8.55608587201471	8.08917906541858	8.14506426788754	8.81002139402615	8.75458080494064	8.91704564132516
Tb927.10.10820	8.64026407851021	8.60282421479224	8.26830686691077	8.11104832748629	6.82099758143412	6.86387141481696	8.13942510385418	7.79792489295176	8.56171280177958	8.76827818026411	8.58492893322693	8.50342432334974	8.0590061559358	8.38287217939382	8.48010938612493	8.46439451880927	8.33431679349131	8.56245560222571	8.5614396845772	8.46669349849605	8.48017672895208	8.88633358059365	8.84916102750157	8.69908267554841	8.48760874065092	8.46805092046235	8.20830368020642	8.79978345087005	8.72987364312033	8.79543078689921	9.10539238803587	8.79145710641533	8.80141948785074	9.18290795118742	9.0022573341324	9.42163802743781	9.34752581598597	8.76006460944335	8.69175588669426	8.6844716197965
Tb927.10.10830	7.62752298257539	7.77426875417693	6.80307016129146	6.77576031280396	9.64580476202351	8.81433248902767	8.54122257980181	7.82976952419716	6.63771775310851	7.61448554132608	7.21031893718584	7.42506224345449	6.91952513124023	7.42149147803004	9.04288055374447	9.11036615238862	8.80715655980423	7.19372670877025	7.6682654262072	8.21132076942563	7.89167334130165	7.95245359693893	7.5648605130949	9.19259617389618	8.82941169558616	8.04067588448062	7.60274317879027	9.01725136570979	8.95503497685612	8.97979846676349	9.44340960168426	8.93522473613514	8.98623349620478	9.24343559879046	8.98767080283847	8.95240675052117	9.38242836698016	8.49593574918695	8.45110271353144	8.4213971617825
Tb927.10.10840	9.36869732440958	9.36084161096471	9.72529777139962	9.75586755767386	10.7304672810316	10.6902015847271	9.82927210573048	9.65106898723377	8.95360817555484	10.0052614464364	9.54133917587161	9.16784275728381	9.10102401635997	9.75394562602852	9.73113312185361	9.75606929199953	9.73700435217133	9.27809368435744	9.25324120324286	9.73004437423097	9.72663904007898	9.30373321155607	8.85307478975969	9.80604940497367	9.65042211042343	9.31627882492649	8.94779489800856	9.40690079935064	9.41971027805935	9.49687466005896	8.43284805555665	8.93663400481253	9.49462319765332	9.02281407360266	9.53032985655218	8.97562178143503	8.63518457990724	9.98332162589874	10.0606759040106	9.90054204070481
Tb927.10.10850	9.81000026155811	9.72268576261811	9.46804315716535	9.34953112121354	11.6141115983526	9.91573466371162	10.2794753228132	10.0906454417245	9.61255891030759	9.47250875713921	10.0865424416202	9.47621416198352	9.62514302179352	9.58394279944103	10.9795554492265	11.2337836424305	11.0028181919317	9.65817142207188	10.045012933973	10.4235198360692	10.299145647033	10.2271237284274	10.1620739582544	11.0419141713921	10.8391705612234	9.67190759889974	9.138227696985	10.0630586639854	10.0767271021141	9.95338342377673	10.4891428427644	10.3358973479855	9.95346387876331	9.64587982351435	10.0450270931486	8.86193753783944	9.06538812470861	10.153123702023	10.2642119290432	10.2798948861817
Tb927.10.10870	8.76848961719308	8.85030848007224	8.98438564816922	8.95577369490776	9.71441577536256	8.18308390319196	8.79345160632472	8.55671529009391	8.77296476705502	8.79764172758896	9.25241674315125	9.45228544699797	8.95005440661545	8.98187445260698	8.66525473904534	8.79582003981963	8.56377277115117	9.12106448537492	8.65921381557131	8.9529204978955	8.63690328536993	8.05052065178045	8.32810618155045	8.25542148250761	8.23619247025367	7.69154910373652	7.10763803201647	8.24641648046386	8.22829704686018	8.60505534916057	7.71222276981266	7.98500494012766	8.59908424156587	8.68161082399791	8.93598088721622	8.91281878076522	8.79105221109793	8.54772955743109	8.65974238900886	8.72352943077063
Tb927.10.10880	10.0897245139299	10.0970804440829	9.38031840535075	9.30152379450542	10.1783780540059	10.291455055726	10.1489895558398	10.1154562331971	9.38148794604861	9.90117384705196	9.7409137525432	9.03034520682475	9.25038931231667	9.24105772835752	10.4989988338685	10.604872108294	10.5431847114296	9.82167653785908	9.97797604215492	9.97675340000249	10.0322242062332	10.4929253284573	10.3502609307588	10.6008255961869	10.5262273399436	10.0588365916042	9.72775006274121	10.754758601391	10.6648105425287	10.6338151115838	10.2896782930158	10.8824022268045	10.6342126468123	11.1883220158794	10.5988013325169	10.6206342383797	11.2963637370376	10.151561808859	10.0681359870695	10.1122972518109
Tb927.10.1090	12.3651492656959	12.8389072880291	12.6709904779485	12.6699426759373	12.9740053695398	12.4829632773061	12.6090652700688	11.8532718101308	13.2002394884561	13.4535601967274	13.3348621609214	14.021615750653	12.83727935133	13.0037521833706	12.1695609584936	12.1839329319432	12.081208793041	13.727961142922	12.8354178192593	12.5921828794456	13.301758303616	13.2457311267922	13.2353169565044	12.8543107626654	12.8760345751174	12.7095959567365	13.2726499867515	13.2384447478899	13.1970788746534	13.1831739657853	14.3732225178381	13.8632339081937	13.1843987298016	13.7314633092199	13.1017135148413	14.409832324111	14.2017936993519	13.0640157226737	12.9704063441813	12.8700677088114
Tb927.10.10980	14.0417489485488	13.4492940204982	13.6866035068115	13.4955099703162	13.8607748883688	14.4957657551281	13.9322403440628	14.0908955585628	14.8020934941419	13.7037226714549	15.3876268103886	13.6923325773773	14.2142197066319	13.7780732222321	14.781602861064	15.3947569297527	14.9326016752772	13.8908888204914	14.4407784576576	15.1421631520606	14.9251250465955	14.3843491438786	14.5352080306301	15.3355556509234	15.1258433111268	15.6260116971974	15.6576239399068	15.6923688299912	15.6946138022185	14.9431921499681	14.9413130488641	16.7364265171642	14.9444023186741	15.8816491378685	15.9545631128656	15.8551930926952	15.9687297486926	14.4305957576102	14.6577624090199	14.4879712203342
Tb927.10.10990	9.18647868255173	9.61289507175135	9.30996479501521	9.30812390360333	8.15903077708789	8.06399381742538	8.93890213666602	9.44987218487427	8.93385686922044	8.59671799320644	9.01153473707396	8.58617493284278	9.0752850893444	9.12805571625386	9.18903076882863	9.22687868045328	9.18043672879218	9.66973015656245	9.58580881381019	9.30149796134678	9.51964245496767	9.37464759827342	9.53550582742975	9.32687346929426	9.33295314604202	9.00509575300361	8.80760488714411	9.02209855514796	9.11828135803444	9.00421583073918	9.66077920719351	9.4350562527935	9.00707988103301	9.31025629978688	9.20961145503512	8.65074264128078	9.53595693111798	8.92079464768398	9.04402939265476	8.99309799601899
Tb927.10.11000	8.60031910189099	8.89505626042465	8.28528179758569	8.24513552331837	6.85761074821177	7.86172411890036	8.60602122756719	8.52899033836496	8.52314775483593	8.99581218756423	8.47321731363974	8.17794400687561	8.51125005283516	8.50498129174043	8.40051116188232	8.42499621549449	8.54293731416739	8.8244124723437	8.41653858922015	8.40975426536044	8.43758825020554	8.90834194968301	9.10673031924375	8.55140041637882	8.52749410096446	8.8013738119365	8.67681231827018	8.78748032011178	8.85833324053331	8.89185720940212	8.385636526894	8.5839562488113	8.89593103181519	9.05724015500571	8.90005790065405	9.35449282250181	9.32473461443719	8.46951534015095	8.63794792678016	8.63683875268712
Tb927.10.11010	7.92738985067597	7.69163265106676	7.96585245612397	7.90648039426865	6.69542182112956	7.99004403879165	7.7367627401233	8.65343777965077	7.89937625958084	7.37211112363119	8.32649225800877	7.74346614280244	7.98130193082205	7.95037466668064	8.05759965196669	8.2179803738625	8.21848510697473	8.16063656977581	8.09560705942942	8.49935149678816	8.04937881708781	8.37104617413441	8.49693517647765	8.48259005982921	8.27951763081303	8.5412940772436	8.44714405250005	8.61196101999892	8.74221853419873	8.78068052524674	9.5067982819478	9.23618138076889	8.78172633772529	8.51457534947451	8.66313792505706	8.496187621643	8.37944773984167	8.61001503839743	8.70627090398393	8.64412248216838
Tb927.10.11020	9.72497687302651	9.60153894159183	9.91856600509533	9.94032978972875	10.1071842257207	9.08352461839854	9.5169268201551	10.0548550685514	9.71330388860189	9.50695726888078	9.68401567702391	10.2793490236922	10.0478599276183	10.3858281361685	9.93366890067975	10.0804741379765	10.007558080696	10.6417211535554	10.3604068410854	10.0965832774466	10.1750910949793	10.2662560436147	10.3632436679172	10.2499762125395	10.1145756556963	9.84491010513274	9.60364075910092	9.69883698228337	9.71370656598055	9.8237748651476	10.3572612744688	10.2039039713648	9.82709578763762	9.34023749568569	9.50217715973437	8.8518249802805	9.10436390826876	9.68617615467776	9.95266080593931	9.88835937018145
Tb927.10.11030	8.33720661301168	8.39100814388466	7.85941241456197	7.79565236651196	6.75225928742587	6.79476378717942	7.9998060744956	7.88384498881352	7.72532439300039	9.45069820364559	7.46124869007039	8.14801111667035	8.3088477035095	7.72157575231639	8.38361896669978	8.1860008438357	8.01603154642959	8.36558251943641	8.07691274072302	7.83540959233928	8.34485122069301	8.89516816066666	9.24281116987759	8.53474923099989	8.46617557515195	8.36744001763854	8.59322665092451	8.99712313025876	8.9646716411658	9.06730102011305	9.07860164373761	9.0288678896088	9.07271912192458	9.21002068776129	8.80411283796102	9.54367461752973	9.61761681340466	8.31392757232618	8.3459607072775	8.33438613042571
Tb927.10.11040	8.97944250363807	9.2163998660923	8.76693928201081	8.86824630072987	9.28563974192817	10.3406123916778	9.5904514981012	8.99593783694065	9.25121337766432	9.69096713548235	8.51267982568165	9.59821047663915	9.4629382249408	9.45964466230788	8.89421973490324	8.84411143018563	8.72515568456144	8.67319334659435	8.940297467476	8.27834308507392	8.45069186048426	8.86831459018511	8.87831849761423	8.77402990443389	8.83332440646643	9.12795228917468	8.57415980210294	8.92344534310922	9.0223180973622	9.02881052001145	9.63001085017153	9.3013957900522	9.02462895574318	9.18763175556693	8.81037826722432	8.6628503321934	9.25424444842555	9.06989725520103	8.92081933705678	9.02898068599401
Tb927.10.11050	7.96394149400132	8.25082449799822	7.80131344832948	7.83352316082434	9.39428434311004	9.93181480728324	8.64144593603471	7.53692006148415	7.74999261938798	9.03757411207879	8.33931599042046	8.74656483521723	8.19471422370065	8.68586808662856	8.20151714458019	7.91140145510936	7.93675649814916	8.4616404897219	8.24523394090747	7.82728633850116	8.21064267616698	8.29431865074627	8.29578477907788	8.15816155464076	8.04500369060056	8.15437595936663	7.60184407172747	8.51428001434418	8.55454356817302	8.6354151597717	8.48722867995627	8.56657453321619	8.63419438543774	9.10570672607065	8.75415888222812	9.25495601687583	9.55008165809672	8.63986316775773	8.55634629823119	8.5391516481698
Tb927.10.11060	7.64427347553872	7.80780145878245	7.3398243214537	7.38893072436237	6.17925582296864	7.24192198092029	7.68081465537845	7.19306440844188	7.96694159559322	7.91912217894573	8.11117899466651	8.02881955667463	7.91024605726527	7.52983982859151	6.83020473133413	7.16617995585392	6.86292817849437	7.86014167742124	7.59313238037511	7.63291419794379	7.70247959155576	7.29424517821806	7.56464823642124	6.88120359310298	7.02213787232355	7.13197880632774	6.75662687343861	6.6336684709194	6.6458206440411	6.88925055003687	7.00017980932914	6.71696219970546	6.89700083393933	7.67924767931849	7.10198934344524	8.12870874770918	8.41979269599382	7.07262663445412	7.30283476229424	6.97906503059866
Tb927.10.11070	8.70902807435486	8.71794938848232	9.08498443964492	8.97635750063968	10.0017171109156	8.5120890128949	8.46492945899357	8.60606442669591	9.25744020553195	9.58760131899266	9.35154569733709	9.61388676138514	9.46234481843695	9.55464608994493	8.27062109090865	8.23174266253384	8.05841366079601	9.1526023258709	8.71797720857118	8.95344089480899	8.86212102725043	8.50295625693948	8.14049944129865	8.28921905254639	8.39430028285288	8.29566973190097	8.08705430225263	8.3570237937887	8.29963727575946	8.38027858444951	8.23994499391642	7.95817204836781	8.37479695123011	8.31063157659609	8.38030936865904	8.6830606228753	8.37609809899976	8.45467043223783	8.55693613653439	8.50359668917018
Tb927.10.11080	13.0101026235863	12.4306218328353	11.0391947255643	11.021748261453	14.5673268590818	14.8210466914125	13.9203978329613	13.9213217879225	13.1444614735067	11.2075130757333	13.6467749446983	10.8956655084338	12.7334072739365	10.7094245530521	12.5546422331913	12.5476411750588	12.5043028838494	14.1750591059086	13.0652971097705	13.8512912250126	14.070845000816	11.0900350702886	10.1408182380847	11.9211372616073	12.1149695208195	11.2104528232281	10.3463028512036	10.5382450870216	10.5337185088487	10.2938204293729	10.6844618775556	10.7800896634877	10.2964888035589	9.97258391716201	10.5427141630892	9.19301671783403	10.1326714544313	12.6078757322954	12.3343754916452	12.3580420882906
Tb927.10.11090	9.18293109985565	8.89101523503613	8.32417373485092	8.2967299933364	9.14949183632143	9.58427426350807	9.20917079734979	9.28394401994736	8.85523339014448	7.99403144975066	8.38525328515398	8.66320118275733	8.75174545811125	8.51184337818358	9.26222836779738	9.35285869620637	9.38654100447869	9.36371339274046	9.32373135947389	9.44488128669908	9.33988298171026	9.42547082607503	9.71556187048825	9.67880575355391	9.54476797007233	8.93459678975757	7.90554656977773	9.57883016947355	9.54406532531952	9.43602319996308	9.33895465616235	9.41224773253362	9.4337450974086	9.25010144774929	9.40683650270214	8.80412896673883	9.13643984033478	9.46107215755796	9.45006520729988	9.54564012685927
Tb927.10.1110	10.1296375115123	10.2164192146948	9.58588846780239	9.54446551244239	10.5181241234881	10.6720926307531	10.5225367475758	10.3744987223044	10.0755784160262	8.8913838336634	9.86027536862526	9.95992873862051	10.2471794874668	10.0091001647027	9.79258355010512	9.80668459318695	9.71719716482429	9.33039540893568	9.58994433535807	9.55428693238319	9.43504228742311	8.98721312725707	9.02583730262339	9.53368743789827	9.59626120918791	9.54678045421283	9.08652262067397	9.20898921647176	9.25120499400441	9.33543331006601	10.3276581047893	10.0383622225721	9.33609607868381	8.96487677122943	8.83237770628319	8.04961760256453	8.86795588354428	9.68042670584019	9.72658651492511	9.88070489399288
Tb927.10.11100	9.45998966874502	9.38731175908357	9.3603661647955	9.43167437203318	9.42840971699191	9.61040163443826	9.26294124181907	9.37502559053859	9.41440060584672	10.1246307974066	8.72680179232955	9.38058177539386	9.12832515883931	8.93161177886426	9.14424306751524	9.2914160128111	9.13708686894856	9.2204450898994	9.34693472563787	9.10744048215198	9.15496522865468	9.1087910194422	8.89448512820278	9.5273441671674	9.33325589661285	8.65894961992836	7.65474166503568	8.97228957114799	8.99181584429688	8.92590920398959	8.65345100139384	8.89561858260778	8.92923770830054	8.85822888423428	8.93309235590985	9.04088456370527	8.82563385641857	9.37761626642567	9.28762632165245	9.3231642059581
Tb927.10.11110	9.75553100583841	9.60210435081704	9.15557471319838	9.22843326210364	10.6503831429454	9.94822927417875	10.0754710564153	9.89923231690034	8.99901157864317	8.68180517802452	8.31761201045961	9.00246408382574	9.38576814841858	9.14942823464455	9.55233695480043	9.84227661952474	9.71718609339014	9.48079248029658	9.62606386762766	9.53540571314585	9.46331168462027	9.46975719343788	9.56930791917795	9.8991762103891	9.88038171698267	9.21557705580982	8.1171143150546	9.11888945087175	9.15733107889835	9.23113159951548	9.08999916808731	9.1426495478142	9.22922180490143	9.08124358666636	9.19114868074523	8.97561628610954	9.09485500264471	9.57804115013505	9.56062581285088	9.7025355580048
Tb927.10.11120	8.18477160415084	8.09236531499317	8.24214339138227	8.21492019375696	6.53025477840366	6.56969981223004	7.77704888093668	7.91222606655415	8.38451846445573	8.73706758074304	7.93209861815475	8.58499087876547	8.42067680017995	8.12966470302008	7.74407668420353	7.80041804102893	7.78523521182245	8.50666887097594	7.98746509841036	7.87374646341572	7.91117912411419	8.11565943208317	7.99771160824655	7.56770626512336	7.78835979685628	7.82357363072448	7.22976648133362	8.0298076846297	7.91742760271022	8.04315811052598	7.65676826763796	7.93243440873057	8.05233234869987	8.00322173586658	7.79678425958858	8.55847039195878	8.59230317380594	8.02934729629358	8.15023977948933	8.14648943929548
Tb927.10.11130	10.0089657755242	9.84070635455301	9.7625864599744	9.78175593524865	10.4967041393391	10.0476481675102	9.84904258623606	9.88476651742959	9.68199800551366	9.80801793339541	10.0845140230014	9.94954430009031	9.80227538353877	10.2101557464491	9.8009162158087	9.94173677649613	9.85025205015743	9.79358104276656	9.62783078144714	9.72191444698256	9.53878700223141	9.91307287492567	9.84183285296585	9.88494896238254	9.87742423655873	9.58134825635034	8.82684564473029	9.59908061869701	9.54505865140366	9.66610181435766	8.75566092766107	9.30716725341562	9.66776269719861	9.21794183979462	9.47636070190278	9.13003543871809	9.09812453728741	9.78353455963606	9.78488859635525	9.9308256514229
Tb927.10.11140	10.8152138714964	10.9341868562449	10.3542432938509	10.3227444478127	12.0748578624023	11.9743590270987	11.1852418762332	10.8852754256052	10.5379525974	10.253506072463	10.0793245623186	10.4148105803481	10.6262617251333	10.4216736606633	10.9379445246958	11.0025475019834	10.9149685025576	10.5761231886844	10.780769538362	11.0680086188418	10.8256426312115	10.6105936340376	10.5990210372054	11.065496533703	11.1145942701705	10.4730921384129	9.37801016857059	10.3475077499941	10.3203437721162	10.2682496802189	10.6433270462923	10.4786662796642	10.2697030643115	9.85367457315228	10.1813718404452	9.17497226428081	9.45943561451938	10.8485569427534	10.900091596199	10.8569034578988
Tb927.10.11150	8.91535078844467	8.59607143185779	8.2547982717787	8.34641084818392	8.93206899715913	9.37851144812828	9.06211192115417	8.9666517945399	8.20663006729495	8.36321115446274	8.41267390407028	8.56329955033075	8.68523926072594	8.7548081246549	9.03779236061862	9.11961848233489	8.94714377515903	9.10459039767425	9.33194477921591	9.47406610583484	9.09485139231572	9.11453485053189	8.82824319253745	9.32496660802174	9.36600863395983	9.2760571872447	8.98259287094474	9.05726898244789	9.03833584235599	9.02449504989231	8.4860748853481	8.84002608716564	9.02755994438369	8.79169537896521	8.9099292130899	8.6791651223988	8.88091146381204	8.93624462453386	8.82328318451575	8.90550759671643
Tb927.10.11160	8.25604058062855	8.39572831225172	8.00071662254418	7.93698851939281	9.28988904075722	6.82076309243614	8.60460567272406	7.6425157767022	8.2209773522048	8.62229885147228	8.28240215214389	8.60505807298365	8.39438762597064	8.25926781258956	8.40878691614805	8.33632995363909	8.17518372570091	8.79214372861203	8.60540435435699	7.93457855663982	8.20133875583972	8.88832219837454	8.6107197215908	8.50568651196043	8.5128138195726	8.34478316282665	7.99707917462747	8.81654687144713	8.79159701360723	8.63536917330446	8.4630877424479	8.47773746548119	8.63645813451682	8.97387033653423	8.69055788620109	9.1853212368585	9.12576069332983	8.42074926077611	8.44920560586684	8.43346996987019
Tb927.10.11170	10.6317047451112	10.7470716964428	10.3969049001193	10.3499306139999	10.4493390319853	10.2116208838875	10.7964221314395	10.5191708425943	10.4205659624335	10.2119411510315	10.2694050840508	10.5461076753405	10.6136159406459	10.8645783060132	10.512518500612	10.6762485074127	10.5797934477457	10.2559559837658	10.5508396504403	10.7849070080184	10.6424480626313	10.1476100959639	10.134245115656	10.7316971003795	10.6735143372344	10.0581728768423	9.14425976920177	9.73824667338479	9.7671981135731	9.71775951194352	10.0908696897042	9.86903836612575	9.72052762171761	9.80939211997761	9.88230734956034	9.15990641975047	9.42719003253027	9.97117567837819	10.0127355896375	10.1367894885616
Tb927.10.11180	9.54303422972448	9.48521987893595	10.2104734154004	10.1279201691712	9.23311975342817	8.68834371741992	9.29856833565137	9.39318246008408	9.5761252318653	11.0077306687301	9.91835037215708	10.2441378769901	9.90162365119718	10.3399452524602	9.59418935642196	9.44089180251858	9.45433719169787	9.60915170995835	9.18619906490631	9.13192296818419	9.18683503449919	9.60355338938759	9.75989179375229	9.1101332779017	9.20090118523407	9.55021351512119	9.66017188403629	9.37902047296282	9.30880596314014	9.4089494300518	9.22168901829717	9.38889042180308	9.41420526300093	9.38293899553485	9.50918618934917	9.66688159743514	9.38954225855037	9.74010361658287	9.67745684161252	9.61895106156332
Tb927.10.11190	8.81781240521588	8.7547405871331	8.42335060702983	8.48188261377035	9.52260767773019	9.27742715309831	9.13986989329044	9.14537614477289	8.68977211460662	7.97543172225939	8.78652526977933	8.28825662373026	8.53349347084213	8.81199486863514	9.38377301608375	9.344474811595	9.2543116931216	8.32406280831749	8.86807993098479	8.54150019850477	8.64939268945062	9.6900639487387	9.49372204919675	9.28159881701685	9.32423807987214	9.48593225441689	9.14204261953018	9.39304909692031	9.39276389069837	9.33951566553322	9.18670421566205	9.36446166181725	9.34023130108109	9.33267175066498	9.61701101757292	9.4183697744988	9.29815587968916	9.51118242539997	9.56973958346974	9.53779089229123
Tb927.10.1120	8.68089110068779	8.77452218533284	8.5003906445745	8.43375816308497	8.0202893315847	9.0002001432017	8.81472296397168	8.24314195732318	8.6453856807741	8.46220114796127	8.56953976724554	8.9842888714589	9.05142109203763	8.85467002498351	9.33634016986768	9.32908045701349	9.36826512629898	7.27048238625473	7.62989481260606	7.7145651547147	7.11782422037787	8.71616497247498	8.80489805608369	9.11923126808916	9.04129061626988	8.38239392899975	8.41646227000285	8.95139148936076	9.02479156431536	8.92869127115798	9.73554019810246	9.38535307901379	8.93277556215444	9.26460918773995	9.18453481424847	8.6296369776509	9.30242199967036	9.21026237815561	9.07199756535932	9.12477601278196
Tb927.10.11200	7.28891157633354	7.55988440022346	7.81808571698725	7.67261089592346	6.11888007284717	7.80071295583052	6.76898319910841	7.31000029892217	6.83220406671985	8.02858489708033	6.83821952771958	6.79355769632744	6.82366748693423	6.72013203447401	7.41578212924767	7.23953453973509	7.29335415326553	5.95226447389627	6.53659885072935	6.23908247121623	6.65153228478509	7.36761791496518	7.32487543269943	7.29625142729215	7.36149162903424	7.71857549355614	7.09257561443979	7.28805212678906	7.31311432411342	7.25703642860926	7.78633022763898	7.36901180555165	7.26889513364008	7.46001829440187	7.27490873216161	8.11186661239885	8.30368008175308	7.36285324694913	7.40454568278583	7.45948830611867
Tb927.10.11210	8.59380793028331	8.76102714131823	8.48687155122958	8.54605935903095	8.6738074809032	10.1044360302268	9.11370156870327	8.51235715039853	8.09308304690876	8.99611096985755	8.43134792637655	8.63487335146752	8.0721548009713	8.66985111550597	8.80420463926586	8.38313456204159	8.34703978381813	8.78801760831083	9.03885419156784	8.12249886958034	8.72097503066959	9.01825651411867	8.62178155461138	8.92607120539921	8.86987788453443	8.71400095284816	8.32312381242651	8.91128031230623	8.89669681343737	9.05508094708636	8.68966212658895	8.59763033052762	9.05264799227645	8.99418443575781	9.09850987543071	8.94825807186087	8.71426984068528	8.83419040952137	8.90333999037293	8.94252347072992
Tb927.10.11220	10.2481565362248	10.3788629270779	8.627720150407	8.64529798126723	8.60941834233853	9.22449099030199	10.0884848817642	8.71889615245784	8.59944845658418	9.3813101970409	7.71942652890359	8.73802021712396	8.48033884210684	8.42971857134127	9.11970712178041	8.85856689937045	8.98029871802228	7.82265649393938	8.67854223548348	8.65606719037057	8.47039559554099	8.77319617658202	9.24084319196024	8.51590977215725	8.45786176348446	9.32172067936986	8.79835522794363	8.66890449321068	8.68803518689788	8.91012064035424	8.94958796792459	8.88691304121346	8.91544341864843	10.6546789997889	9.60180833119292	9.79737836311465	10.3005708213779	9.40080020270578	9.37715621101154	9.1246271165657
Tb927.10.11230	7.65858556608197	7.7904407354704	7.7802175679882	7.64119418287452	8.95047633625009	7.8499423638282	7.85360001456599	6.77729288801644	7.85202168907184	7.9877486707709	8.63415988376518	8.42091059066579	8.24466852695158	8.59036224039974	8.17512939731418	8.12081259220311	7.88949506701798	7.2776931001761	7.75143545991733	7.6105836554694	7.96624007374996	7.80699069198662	7.53211730741532	7.96717870172591	7.77591134732636	7.78503596921407	7.59173848861725	7.91156111125366	7.85588018273081	7.95193560937954	7.64293295654301	7.51250771435774	7.94361916966351	8.29600623504048	8.04062318575569	8.31123053381484	8.45553199660818	7.78305371740683	7.77292860986673	7.88768192798956
Tb927.10.11240	9.20557524650967	9.38006965026442	8.63022062770805	8.66121842514131	8.89074863769047	8.87233458755116	8.90202170827011	8.88907188775921	9.02571955176966	9.38511974088231	9.13419020847649	8.55522463706913	8.87454192196713	8.41702513544631	9.29128572702592	9.35489752630603	9.35997441177465	7.61379634973161	8.5217304501173	8.44089387810818	8.01405168466454	9.08110601574966	9.49312780972935	9.17334865620086	9.07982154501113	9.51206149799973	9.62252994499588	9.31512805127652	9.27604441041116	9.37472619014048	9.75817495383716	9.78873067329863	9.37726800719555	9.78380327936109	9.8331725603505	10.0388474789083	10.1462971768939	9.6615234380319	9.51069075378847	9.68206809505135
Tb927.10.11250	10.5087531392967	9.99852067237702	9.76859983981562	9.75309226074289	9.04000395769062	10.4979418908117	10.1674227714197	11.0352951337454	11.0298583539603	9.84330452383895	11.363820724768	9.67196239720557	11.0406891941023	8.79549384819981	10.8434730206195	11.0466291056413	11.0587819720739	11.0238230115599	10.6666789568638	11.5082495603284	11.2490733823411	10.0836612301872	10.1595776124911	10.6257421641459	10.739881023828	10.8336862908719	10.9608737014733	10.5405178483262	10.5065207220905	10.5194434400509	10.7176657547666	10.970656608218	10.5219306172919	10.261977642426	10.5554590236209	10.7244862916338	10.5269442922639	11.2527017672439	11.2006950236371	11.118807056609
Tb927.10.11260	8.95886647882523	8.95009564284482	9.46899611059434	9.40823389854028	8.61311376320782	8.45483908498806	8.41625061262395	8.81695717329082	9.816664182151	10.1635348973757	9.46953427121647	9.58815830735918	9.55479018076486	8.93919111895609	8.76955265228165	9.0251091488239	9.0472216959834	9.00409826353942	8.5700335574235	9.4779180021939	9.14939495820267	8.48003250083204	8.97304985568096	8.08745169418775	8.23416015116718	8.66913611678748	8.91914135551376	8.76571145911126	8.72693212446311	8.722695852591	9.28533465997889	9.01435725464095	8.7263943324334	9.19865363134824	8.82692308895753	10.4468706661	10.5218012961712	8.79003643144205	8.65410173518188	8.53592801184828
Tb927.10.11270	8.50201523405592	8.47312427212536	8.45488966276154	8.59571968993563	6.69743458141408	6.73887206694205	8.06753916018311	7.76220677616375	8.04209360130786	8.69015478658276	8.38631462065144	8.01342661204907	8.01040836403168	8.2840570303741	8.29159966459881	8.75867548777646	8.57353781814413	8.20127876482085	7.89857788282783	8.36975593079746	8.52572205041219	7.92117201012933	8.27515734129845	8.23012309061234	8.26791887467182	7.79228842898484	8.35955358240596	8.76658609549101	8.67312476948095	8.71006838977878	8.69478562157594	8.36763795629894	8.71770629658998	8.98652169019563	8.72231662021893	9.36176333370989	9.94816766058067	7.44082853004808	7.48123561098653	7.71571132736271
Tb927.10.11280	4.71076933038993	5.0898087734135	4.93319863402338	4.98781728637962	4.52620574415272	4.54161043418868	4.65224765933466	5.33310936104387	4.46103861992058	5.70004916993908	4.72099245195533	5.45082469921941	4.67792049235503	5.14867164881274	4.52551265673911	4.6059828877841	4.63765331258692	4.6444495067017	4.89562590678613	4.39019886906409	4.97408185889375	4.77358730336856	4.50061880673333	4.97727109079626	4.78248385631933	4.58582907890579	4.97149306598115	5.05909285920409	5.08993537144207	5.22688631799616	5.72111028940465	5.21690023727664	5.20629309887931	4.84885785611334	4.92792015992352	6.04180421878907	5.15485852055715	4.55412458825923	4.37063937419946	4.68402273282922
Tb927.10.11290	8.77190703063326	9.16167894367744	9.25116599778079	9.39240116390751	8.46894283281761	9.06209559573816	8.33905937491301	8.75363615274812	8.71318782724025	10.3639621451609	9.01758268436504	9.21359329864923	8.63002436264747	8.99564596983636	8.05782782405958	8.30181910213601	8.33282909596344	7.5073909582075	7.75273237134383	8.14654940413519	8.1851869169962	7.95578284859557	7.7180580758718	8.12260719346882	7.93518546222709	8.18128878082796	8.21585198902517	8.40402018797398	8.41431310202335	8.54427274219642	9.08648966934946	8.08137817658144	8.53903826973416	9.04053937960198	8.92771751615607	9.60048318187517	9.44451459577432	8.28446798498875	8.00928036232063	8.17027804184254
Tb927.10.1130	8.37382867280742	8.09619882861691	8.60756459314096	8.41348122229532	9.36290423720478	8.49933395462135	8.29884932211514	8.35311262409406	8.83842881813893	8.80085074198074	9.51260922466355	8.53780302977041	8.96061708298975	9.07003448083452	8.71125159789773	8.76667948524644	8.79872228580068	8.52996092232233	8.51641314219829	8.19419181641315	8.20804718266989	8.88447697412666	8.66258974403112	9.02178132300327	8.82419895682231	8.53331947472213	9.31399755435076	8.96578925964403	8.98409933307459	8.82585211699546	9.27630740192917	9.23193063587571	8.82372152570059	9.01308835846224	9.01459119403576	9.14407707617359	9.17164019317093	9.08308010598007	8.94231437768406	8.81789352951963
Tb927.10.11300	11.0555714030009	10.3030822586753	12.0909355930397	12.2138327461834	8.26629094187666	9.42774622619893	9.9241234683747	11.6623085947896	12.237642717959	10.9807993788268	13.4280346672808	10.8353637077272	11.9294762893036	11.3758691276424	11.1239106895486	11.3954199282107	11.4683620887968	10.4198174568381	11.3855729650106	11.225031156596	12.2426609291823	11.5216058543998	11.2458833413911	11.6578630272508	11.6969857692736	11.9729857168828	12.6391251992477	12.2507418158202	12.2679678062676	12.2013683071093	13.449871109199	13.0372625726103	12.2024605007965	11.5598842966019	11.9935225679338	12.17241253592	11.4145120399471	11.6437130478828	11.6368846199284	11.7047006832169
Tb927.10.11310	9.68378270937521	9.4361420932741	10.4040956164925	10.4811750576841	9.34697642939316	9.27138894966713	9.2858190919087	9.9410493154069	10.0859476973517	9.52866987555813	10.9981968333707	9.70880908447526	9.99166768001175	9.42051453130844	10.0873885144789	10.493455897766	10.547692503622	10.2620486881003	10.0361741692766	10.6953247628279	10.5496423296354	9.64105484224688	9.99718436341188	10.0432418393899	10.0361591376711	9.93093636042806	10.116483410452	10.5025414417448	10.4504382835315	10.4420487834428	10.6939778776976	10.9772234263492	10.4410728225544	9.88231450962413	10.2516589793223	10.1491524799159	9.92573015108262	10.2012274613722	10.0511667152076	9.99528520194523
Tb927.10.11330	8.91364918780192	8.95729331734787	9.17045347096248	9.05991653395976	8.64004634933979	10.0048735490371	9.33727308209518	9.41369819408549	9.98407456930205	10.1076824380777	9.9598985184484	9.73838217733769	9.49234966891788	9.18824520284145	9.20819519611434	9.3385376865417	9.48334256223246	9.74700997303754	9.36246021076592	9.73241362554469	9.85993832565968	9.58171341099747	9.8519764144349	9.54725877526026	9.4952833575604	10.0258342181884	10.1286694999922	9.63118359833179	9.60525475902696	9.52809392790662	10.3451878356373	9.98660208731858	9.52853290951608	9.60431392173987	9.51129613162873	10.2672967106414	10.0189010936314	9.70197250086987	9.86202008572252	9.72191281902506
Tb927.10.11340	10.4359743855785	10.19077677538	9.29569685470953	9.29842986737506	10.6100384956361	10.7149886705356	10.7795752075798	10.3852915986631	9.72731979924515	9.90855083175365	9.84630183345084	9.17368396156981	10.055633467313	9.69830955648374	11.1456175928184	11.4360361316795	11.3608680379306	8.35745554959674	9.32563307137071	9.71631616517622	9.76391565380779	10.293460663987	10.0720484420179	11.4957038889224	11.3310501085977	10.1689664360601	9.13951721619453	10.710789782883	10.6946710605085	10.650299236128	10.3352340747171	10.7227173660524	10.6524076306799	10.0518086044973	10.3096890601044	8.88057984689679	9.83603253486896	10.5803264116523	10.6506002349325	10.6472692511584
Tb927.10.11350	7.33385572651095	7.26994190616415	8.28479068309679	8.28717484264035	6.31930938095517	6.35682314164132	7.07266600640608	6.78638687264519	8.0191610415983	9.73596428640171	8.02351525788431	8.31297405959515	8.18142951186753	8.25676687756617	7.3837584829552	7.2130073314521	7.2595350423313	7.64293654329589	7.45852893240036	7.62771617039288	7.70888185788635	7.26996294565219	7.30176209137193	7.02940209744661	7.09248915900446	7.19685414903384	7.24721481413866	7.76225964471634	7.73403482599077	7.76225395835434	7.45342208725589	7.72658128170414	7.75616109802613	7.61566337085075	7.72165356812	8.3260177929687	7.92529917631838	7.50138890234786	7.61920018191397	7.54854797305369
Tb927.10.11360	9.10976671517973	9.17518192816893	8.95349271220512	8.99007525837939	8.9683935806872	10.1135202766657	9.03143046373024	9.52161913964757	9.38398325924812	9.29557285991924	9.35014922578765	9.62884966449043	9.43023157014593	9.56471372267431	9.19235800491389	9.19139044921045	9.22140788420103	10.0679920204854	9.4322238970079	9.3501205804437	9.47871163033224	9.59885232116848	9.72093752699685	9.27164956319586	9.11645880486737	9.52580105409478	9.28337389744678	9.51662956992349	9.45501059117044	9.41980821926664	9.87508920964526	9.75015009130101	9.42477363701997	9.51406981481582	9.50952887333961	9.39320437383439	9.4040312591355	9.76797419010999	9.62139081537361	9.76272287518587
Tb927.10.11370	7.95817452692926	8.34613849800193	8.29079386875135	8.11368809363961	6.70777206589104	7.92174707276249	7.84400829702402	7.95865998717833	8.77516591242486	9.35340564832958	8.27516324900153	8.74477097028814	8.32037356629487	8.25108347886698	8.10983897476543	7.95566353282612	7.73172132628895	8.32461180633367	8.26529440916759	7.78192101263619	8.32136399837679	8.21899197987034	8.34653705604942	8.11353638320099	7.95052505735698	8.10909844122302	8.09210546371801	8.4971970787438	8.57355753844569	8.38079349119683	9.21928482849584	8.91191051421874	8.38660672438417	8.96918166026391	8.51517433453951	9.52401695030917	9.4526745785049	8.14654861218783	7.90476847333793	7.92227960873504
Tb927.10.11380	8.57779437165011	8.444834801086	8.65396313233164	8.68428291891579	7.44111594080696	7.12145212183382	8.27088029482064	8.52979094363576	8.94790301877493	8.10027600541384	9.02506360387149	8.63255879429844	8.38911073103152	8.50347754320662	8.69747960669287	8.72193725668531	8.45107936469229	7.56141445855666	8.22948865229822	8.74001536548468	8.67144267187382	8.62677147038208	8.68635752227214	8.52297731563906	8.53019610840435	8.51032627504969	8.92602965353791	8.51444208870826	8.40661077272815	8.55213769273977	7.49224496974083	7.63996569438016	8.55191947641723	8.590425112955	8.52818411464271	8.76532818061008	8.61637471786785	8.25809269288748	8.32594781538557	8.45225951533547
Tb927.10.11390	12.2919952738615	12.7388862719208	12.2010313857155	12.1925450742891	13.312048388863	13.1264672335375	12.7476891669212	11.7029413452756	13.0593540532862	13.3781419179688	13.2030594670796	13.9680292982754	13.1302663677693	13.1965833727349	12.3675445065123	12.5802707834584	12.2158383970536	12.8820088976283	12.9126951774251	12.4724986021984	12.9213455711091	12.9246115831709	12.8970306321384	12.8754152599405	12.8851144238981	12.7816396576505	13.1612943085437	13.2439919414884	13.2317180083279	13.0234583500531	14.4985392252297	13.8496598091174	13.0249010691008	13.730297604206	13.0001712398821	14.3546291361267	14.6177715861405	12.6261932563536	12.5201694923796	12.439150969142
Tb927.10.1140	8.26566990821498	8.67412358749831	8.64641457700397	8.6034107402108	8.76381733546472	8.91924940400239	8.40260938047227	8.36777934166112	8.07569840728557	9.60835445035524	8.27462689485007	7.9747887610974	8.04530769873369	8.38996987616598	8.70194786990915	8.74872949561222	8.91296796940899	8.72239675654839	8.91065588001766	8.27316957958181	8.85462538101928	9.32045896552815	9.17485934340259	8.76912949300493	8.71192204775813	8.64838378531475	9.18720796264964	8.99453113300913	9.06843565081722	8.9686391308058	9.05642117824311	8.9663443036214	8.9693825745041	8.94794380123834	8.99739617729861	9.33385623802299	9.20628995454629	8.52813724505107	8.45256832654602	8.52871041559955
Tb927.10.11400	8.11221566336144	8.19674585552057	8.35522222087097	8.23156446747631	8.59851159236162	6.85649770099023	8.30350521546588	8.2333788075942	8.48105497254828	9.18799146314866	8.60442603229671	8.93484061843775	8.54986850570579	9.07546479365086	8.35935226830816	8.18563236403521	8.20514915146302	8.63621306116683	8.77601758180847	8.12022622288655	8.58549303889117	9.01170545006437	8.5400755194604	8.61391448537236	8.62489496610044	8.67729649722225	8.30717190315843	8.80032596892099	8.82949075931915	8.69622093830005	7.7923058319273	7.99794196833777	8.69786708174471	8.73971317393284	8.8204449237552	8.97414320165863	8.52597691247766	8.66100194519741	8.76394288816077	8.78598018046305
Tb927.10.11410	8.89353448600263	8.99046189108344	9.19963261605166	9.1305791013619	9.16248527421083	7.01840310101839	8.36527650673374	8.93390979070654	9.16695995418967	9.50349530697449	9.08184515795621	9.08020025828337	9.27284030414341	9.39792531430924	8.76022302908604	8.85157353787533	8.7628436326836	8.88119630114588	8.6786160012922	8.89586599658647	8.64947850500189	9.07404644529691	9.15723631752094	8.59736049979702	8.54232424910701	8.50299150411754	8.07343402565906	8.87593496235454	8.93362993814659	8.81154172505174	8.60838003522343	8.82462691474411	8.81656298465326	8.41160317967793	8.67994043021539	9.05109441920032	8.53079346110973	9.01686142723992	9.00049031681885	8.99785404016975
Tb927.10.11420	9.50607947497445	9.6980629724839	9.84691177659668	9.8287835111555	10.1695245668068	10.9382062520979	9.54573214749387	9.60128703057246	9.47712367032202	10.4297500952174	9.52439458263923	9.92854499148302	9.51547764716349	9.87843133319578	9.1184366226149	9.25735600422965	9.14441107795963	9.20007553364154	9.41794944542022	9.30440988780101	9.08345311699799	9.38485176642987	9.33742567187731	9.31162686865007	9.16793386651105	8.98906575103488	7.86962613745716	9.01816615548181	9.16388723941324	9.32719188950011	10.0890698037629	9.64916812510854	9.3267332549454	9.24913603488634	9.53044736475423	9.4021310926053	9.31286479612912	9.62799337503712	9.68823273303116	9.61335648983894
Tb927.10.11430	7.40014551869362	7.46649972384942	7.38064090364183	7.22641966980757	7.12808208306388	7.5029635453976	7.72532031675037	7.17184109298538	6.76090898050042	7.60414144670924	7.88267173279961	6.96224243329207	7.00692290983815	7.43763683840223	8.24481532915522	8.12830073192715	8.11736900010042	6.85707979750275	7.5895895135972	7.74366925796615	7.70997461330791	7.42284981313108	7.38617550057327	7.53581910098775	7.49876372878089	7.76305994235924	7.50562631541904	8.3982704661258	8.44719985213939	8.35880140375541	8.24188326824664	7.67635777837084	8.36350217726193	8.30396251930393	8.21321987930641	8.0897102425596	8.36483675700704	7.75929168468374	7.80680816486575	7.99687855603034
Tb927.10.11440	10.4828744087021	10.7314705284878	9.7078398125232	9.74544497694639	10.9861954440324	11.3145062043357	10.9845652889455	10.5080027425097	9.75893427385668	9.55408875774549	9.43354601622625	9.5087007055941	9.940745457142	9.49931496196952	10.1643810943089	10.3558408766149	10.3480603612428	9.52297216384079	9.92562025557267	9.85949503541415	9.97676002488489	9.64960157761743	9.79912017843735	10.8037063459268	10.4944597552238	9.65258150097459	9.08285925886906	9.41097083326969	9.47825239758341	9.46843372351575	10.2588457225629	9.70668926204485	9.4688326461228	9.43975883441981	9.28217663856631	8.59328631108441	9.54315834616164	10.0906090147613	10.0227438667369	9.9303733196617
Tb927.10.11450	9.47091956375429	9.26977799551954	9.29474580945222	9.29103190703657	10.5632620747987	10.8152146635182	9.9972514239046	10.0946320307236	9.50460341502501	8.99492097997572	9.4650642719069	9.20459052511259	9.65301055414552	9.34137495561341	9.77539133476305	9.78022448346932	9.76538677308083	9.28949935007224	9.65247940468525	9.41302707136609	9.34079253029822	8.7716843629889	8.90169976742185	9.87130228202327	9.71393972784045	8.63752392774661	7.99699295783969	8.7808883823513	8.7399965960681	8.94724455349059	9.23542854975534	8.99035570936087	8.94989257492956	8.68051605136426	8.83000633821338	7.99240208655614	8.20635223680801	8.83414461449557	8.66928480199382	8.76546129835859
Tb927.10.11470	10.2735180153765	9.97103814408013	9.68298670624511	9.74866384453142	10.3164878945757	11.156739132587	10.2907433166119	10.3181331809173	9.67612406994403	9.68210055380864	9.80991620090445	9.98683888386139	9.77659299285452	10.4715607915848	10.0450954277695	10.0028681429738	9.97638356925965	9.64465601628264	9.93874080175685	10.0950767219626	10.1218278006977	9.63837633241171	9.29048170823783	10.0181333257542	10.0202215593566	9.49012391856601	8.71154652425303	9.85977446653245	9.87252604014407	9.82875040507632	9.57819783070516	9.48962207088957	9.8269330780436	9.52957412170762	9.5427735217451	9.11386084722712	9.19640887272148	9.85483316079341	9.90238839797961	10.0911782471978
Tb927.10.11480	9.18931509593196	8.96836682261418	8.70004467301936	8.73527893972264	6.97036460480352	8.2550326979714	9.09918851407476	8.78020975792471	8.73585011914765	7.97014688241668	8.61512679507109	8.65320133793345	8.85438129475266	9.13802211676716	9.03645270942526	9.1908378283253	9.19639739885373	8.56648778055937	8.61568187099759	8.84597371965371	8.97870873500795	9.05146201072235	9.15926297001415	9.04868669550958	9.07249705617082	8.82693565635222	8.27236661719953	9.12078457947221	9.1552127440032	9.06014533139569	8.90362130860516	8.84131897129121	9.05715094955833	9.08238556800156	8.95679153865451	8.68852510215757	8.8118302672215	8.75347490984679	8.91768414318552	8.92285274782261
Tb927.10.1150	9.67571538549794	9.70953670169338	9.65151349570749	9.62554585631986	9.22343819682041	10.3813832862193	9.53088450596166	9.55094744470096	9.65408512666285	9.63022375483104	9.59145596006296	9.74721519571069	9.66601045843167	9.89795790861623	9.81180633041779	9.73630121073034	9.79209422326313	8.1831161178585	8.77719648547941	8.90462031706814	8.91897909386293	9.62388494303916	9.68638054044651	9.65021390283968	9.61392374449476	9.39126447994125	9.51592778456243	9.95600607427614	9.96623141528369	9.81083680882907	10.3809828761309	10.1927389734755	9.81538315554922	10.0570378921608	9.72981585725431	9.5318208209089	9.94015468819033	9.90905902426979	9.85575367489061	9.91751898896091
Tb927.10.11500	7.42682949815353	7.66803693778988	7.54150544422755	7.27295775273898	7.86644005819692	6.44440504222098	7.56599703996992	7.689660902831	7.17367146505967	7.38292858533136	7.03460304644454	7.46835200026803	7.283327997114	7.47023001435405	7.87285394060321	7.7700401255441	7.96030961450345	8.07474421091743	7.82072686491624	7.71077798505697	7.62215613697064	7.94637195989673	7.90086308888011	7.80785798793541	7.79634087450992	7.81067343646484	7.74595646868085	8.15062340653505	8.1355561163997	8.14829958135583	7.49227050972426	7.36377851323075	8.15666644125613	8.32895067158475	8.15642238328862	8.20247991961732	8.19732314028078	7.91030338497865	8.0166767607008	8.03733111607832
Tb927.10.11510	8.79694578849724	8.50894063811003	8.40302273286119	8.28206486040253	8.57331648208431	6.89460227081247	8.4212953129436	9.01316552469358	8.67948810547789	8.07236600337037	8.92488140118632	8.57295331707962	8.88117356412526	8.6076452228188	8.68324430429154	8.72069120813193	8.71826345426558	8.46831435846881	7.96558861094958	8.52465746227908	7.90809252460027	8.47975116539816	8.44020078694509	8.49658535094686	8.64517300648051	8.7166449208229	8.50104720772779	8.89983562599605	8.91332005998422	8.85280585055591	9.18004098004548	9.00724048847462	8.85384947769243	8.72452472169258	8.62386722558273	8.30975710642316	8.6727700055666	8.76192998692574	8.82504859226131	8.80535010332892
Tb927.10.11520	7.98823166174458	8.12234717852604	7.77510293609372	7.84458007395594	7.38848535824954	8.24107957823217	7.9340126585162	7.10072046191866	7.43798120100394	8.99569067049751	8.25330450458356	8.04383239941885	7.63239920149041	8.68700062823747	8.29346087901958	8.20120038846535	8.04144180501495	8.24345300837412	8.23446481080817	7.57950768838269	8.22137699054825	8.57560156878356	8.1476280641911	7.98050290370745	8.14099268978137	8.34112817536461	8.73567234497389	7.83238019554176	7.85013254038616	7.79397403799769	7.33289208852125	7.59310250689846	7.78916787403711	7.9834246890569	7.94487861822984	8.76813750350089	8.3647304900525	8.10824120435432	8.19531735592023	7.9922080283105
Tb927.10.11530	7.33637158941842	6.89079455504856	6.96487945548652	6.89171040081821	6.36000160932102	8.16240079031866	6.44931999947347	7.42520160730667	7.1503722083489	7.06564817135248	7.58043193937726	7.47970853077042	7.21366663412172	7.33084735625085	7.62353926495938	7.48237708444507	7.43797067031738	8.27537844166321	8.06699570125465	7.5362560596227	8.15688385395034	7.87072885068853	7.34968394625724	7.77725786528577	7.47695284336841	7.98211119646429	8.24974523007769	8.04088973726427	8.06225749487236	8.03178900715067	7.94895968928635	8.00885783284338	8.03590515635809	8.11997017708309	8.16450262791574	8.79134226945232	8.5758492360137	7.61315013386848	7.75438192376458	7.7790227693197
Tb927.10.11550	9.45884910389809	9.30474929674457	10.0692958654918	9.99513929097341	9.18412215676225	9.78150688758096	9.40236043976321	9.69891477464449	9.85545881346322	9.78702025847134	10.1283594242001	10.0957682063993	10.2385407169441	10.3990973263433	9.59645245196096	9.47387722679373	9.52530638172898	9.29584916649129	9.07911429405026	9.41282628459357	9.04256686830393	9.30279804336931	9.28583016057343	9.28000061493688	9.36328227830676	9.71981910207277	9.78363872543451	9.3364958419763	9.34375233186773	9.14743470008743	9.37590853552167	8.9790701575222	9.15360372539045	9.14873527419571	9.41153177286614	8.76073326770441	8.77724625114215	9.87410703652145	9.9069238362438	9.79493656097597
Tb927.10.11560	8.13335285194924	8.24064129825497	8.2588376709763	8.37535893954052	6.86926045471745	6.91422045545761	8.27915387895147	8.21965123347581	8.10864107877794	9.38636221443189	7.92242430284575	8.58668518082398	8.34500856962386	8.51733593249956	8.4897410065563	8.48174451823899	8.38989333448513	7.15119468219882	7.78530083907045	6.94065160358337	7.86202943404721	8.26935701947512	7.83268445941106	8.19513788710337	8.29951665779347	8.47911680071985	8.220908084871	8.73432652401636	8.71891785084539	8.50232397318796	8.6767201756768	8.58044817774743	8.50885922839128	8.91434619731949	8.65901716560703	9.07166773717265	9.05485455952867	8.71789120141232	8.92220197780622	8.87404352719325
Tb927.10.11570	9.25976825524782	9.38584445635734	9.8772518438832	9.8311615674503	9.88172175256852	9.50151198009313	9.37286848157743	9.20362372153906	9.8067781879876	10.1329129938186	9.60926907880712	10.0767146590608	9.64742231807	9.82615779367324	9.18463248998014	9.10665821941144	9.17643693215478	8.91019149165526	9.23401818884842	9.10094052868144	9.08162573400916	9.40734704275535	9.23074724566039	9.08252448385224	9.15631145399938	9.30423655135064	9.16576841340702	9.36645212227935	9.34708033800938	9.25217793588599	8.36393581561267	8.36221123248518	9.25400699954698	9.20689144985063	9.40788450581739	9.37639289208176	8.80754620568231	9.38540337347214	9.59513852076374	9.60573249212802
Tb927.10.11580	10.8595179041682	10.7303709542282	10.3630024514149	10.3391027084116	10.6463067607518	11.1382526279465	11.1413894901512	10.9340719961309	10.3594335924458	9.82183835320421	10.3940209672637	9.98631215098295	10.5801939068039	10.3603343299206	10.9652661559831	10.9815009865234	11.0003072889855	10.8276067111405	10.8000316482602	11.013569593326	11.0081522723991	10.5993612355368	10.4756428266656	10.917829739359	10.8785796343006	10.3052715252997	9.52411252178678	10.8078368682632	10.7580745339044	10.6484268744033	10.7497962573451	10.8538685327936	10.6476355140034	10.4632074518635	10.6602479003328	9.66092500284488	10.0745042468341	10.847814991723	10.675561397416	10.6932005643238
Tb927.10.11590	9.51958043154897	9.17003987007161	10.0199533589213	10.1047776011942	8.53681342869917	8.82607415526899	9.17437329694934	9.92080459459033	9.91521828481589	8.8401402706345	9.84511571394573	10.1450378486418	9.75921124995142	9.69204741234448	9.5967427344233	9.71819815671157	9.80610813382685	9.82401050157578	9.78319982837414	9.76033678013061	9.44848385082113	10.0057475333308	10.0904294998402	9.57094657053725	9.68185892502066	9.76535384245646	10.1267934804986	9.74278702996722	9.73542371995448	9.66679843197355	10.1241649530099	9.75823198491853	9.66478915393707	8.89713237368533	9.54556646608705	9.6959755812493	8.86026327761985	9.97161284596629	10.0572902163375	9.93050067422757
Tb927.10.1160	8.19967678007457	8.43721537240886	8.48930262115558	8.52067705560504	6.847103744312	6.72515435994792	8.22516728880978	8.01406432684416	8.52699694775421	9.06952802384003	8.3488229999016	8.3116296505301	8.25086004923836	8.25045073907163	8.09736280815787	8.21234628296555	8.25210912649235	7.9154856218888	7.86341368218796	7.96710485066874	8.20421148158479	8.18757002817223	8.11545041670321	7.73846074869736	7.95663413324117	7.91269830107922	8.52116087269613	8.35661798552466	8.42705993567861	8.27895245897479	9.05583529532716	8.74451482729793	8.27750474442029	8.61324214946481	8.50145840915003	9.1211167875325	9.40697670179113	8.265895543758	8.1881156731917	8.14592483357828
Tb927.10.11600	8.59674362967368	8.69659345654422	8.6657903969066	8.81355657295593	8.4818774223402	9.39486307199675	8.66185409459601	8.53719770345851	7.98361324369858	9.60401613479601	8.65098668425264	8.45690659697594	8.34098066664754	9.15648731440203	9.26393986801105	9.1945264742427	9.18434560551042	8.20580606320424	8.3884056357181	8.72282625261061	8.88716069141867	8.65427234806387	8.58794205469562	9.22868214157094	9.05513558394705	8.81520538778249	8.49386614880383	9.48989313820379	9.48535672499761	9.46311137251338	9.34097235315123	9.19824788027415	9.46159110673726	9.35769343312585	9.44485685433709	8.88164292059009	9.12296418501149	9.25621331108796	9.48507849959522	9.39886462443791
Tb927.10.11610	7.38256002738384	7.21457266086805	7.42496490856767	7.61992782137376	9.21855108634738	7.43199438191875	7.59713961118679	7.91862233442685	7.50447435902072	8.73719314131182	7.96957552323291	8.42896431552652	7.98241987702708	8.04583420662043	7.53453959520801	7.37432107286627	7.47322468701628	6.53269569233779	6.44124274126833	6.49542607814713	6.6081855512689	7.26138258204813	7.08112428423355	7.20471131495738	7.18993273010947	7.34685301059068	7.17851051936431	7.87698175074563	7.80056502787148	7.78189793252255	6.97342885880188	6.9273669699556	7.79153478988669	7.82354938822192	7.65673428912168	8.24743898727313	8.09379243849591	7.43084792590074	7.5047559287205	7.52144167906634
Tb927.10.11620	10.0431938102977	10.0324156273187	9.97324916286818	10.0081012343707	10.3295794883138	10.3004354692339	10.2345675957662	9.74689340234456	9.54941881803975	10.9900957062702	9.62778073412855	10.0491726052059	9.92657389195682	10.1560555861746	9.5739033084783	9.50152509445573	9.43837883151565	9.90291760640391	9.62716179281228	9.53954797624085	9.64745605795015	9.3911366931506	9.18003864341545	9.50563831829803	9.51868383809738	9.29229068672728	8.91681666454499	9.39990837904755	9.43306159385748	9.43056066251794	9.40339608430135	9.08044619024984	9.43089220346583	9.5826027719278	9.50180715111772	9.03954667872028	9.06348550306218	9.34903364055547	9.45200092773605	9.49136482211326
Tb927.10.11630	10.3570058101683	10.457285365007	8.15953545039073	8.29489951526258	10.6966302812743	10.4913302017168	10.7868441950742	9.25606985242606	8.92214119157912	8.55885665738559	8.7557378432288	8.94467661276524	9.25194726716276	8.80153808059061	8.90537134945786	8.74022069011717	8.62137295735931	7.66345881916056	8.40181870261951	7.92899531194159	7.83223404649389	7.23996220289534	7.14701202440627	8.50597119905316	8.5187753199912	7.77776421788377	7.24500690099721	8.33177628956438	8.40393874775118	8.25238832534544	9.59338680295773	9.18753576099327	8.25562326195231	8.76184298199382	8.22889640350475	7.69599966560141	9.16051385227176	7.72646032278131	7.77935562837876	7.63253285023154
Tb927.10.11640	9.08056201500709	9.20857934878809	9.28765465759123	9.27499930427108	8.87403240261921	9.64152560330781	9.34340285651976	9.36405079433493	8.99151510734732	8.33182598902394	9.06342548530431	9.28006775284293	9.04211527299192	8.40103436451716	9.38013456483558	9.19817583562662	9.33182306549585	9.29442088021766	9.32412258567118	9.26362812693455	9.32617393034462	9.16384042710481	8.84684341005192	8.93815672771643	8.94236955734587	9.3527700252143	9.5880187799993	9.46349349956938	9.47524316913325	9.44618339800223	9.63056074508423	9.69254704331529	9.45114385786	9.73988854595002	9.59242130906096	9.7468594238894	9.75133043863607	9.06440025970582	9.14406282323697	9.05953767639048
Tb927.10.11650	8.31358883776809	8.05556127167021	7.88796787905095	7.83543652114619	7.04092034527796	8.97025586014961	8.1931287228811	7.91507120296084	8.1386161886432	7.65040184810712	8.39731021792867	7.99875636875976	8.34799475636841	7.40158658453289	8.21044944089429	8.29671335212373	8.21428447894289	7.13209206958715	8.00449549212692	7.56749142052248	7.74750371840271	8.18322899036219	8.11353635103273	8.07609453874587	8.00563228266568	8.09325889329074	8.29878336606886	7.99500639813046	8.05236417809958	8.12673047798882	8.75589123347901	8.25599078619787	8.12112030095939	8.55836974008827	8.5037797185208	8.28715364417453	8.668512095983	7.75417449043673	7.7348050372634	7.54205023674619
Tb927.10.11660	8.88287115298608	8.82246936213583	8.79869180637571	8.739740741681	7.07795382209413	7.27024255945635	9.05981569235778	9.39733620179287	8.93454822619374	9.38545430059732	8.88487038322638	8.85757029641081	8.99762536005162	9.05396112264829	9.01857855186585	9.10025240377565	9.02639432541254	9.56447227210552	9.36908213006202	9.16986989926902	9.04177199931067	9.23595185758937	9.28470440360201	9.01352697796042	8.97142996710264	9.21843303089164	9.13683219904894	9.31418380086357	9.27542107364648	9.32685551867654	8.48917623497969	8.87306400308827	9.32853457026974	9.48576506126722	9.38919824885902	9.49839833886112	9.42616162619374	9.2062690821258	9.46645362193745	9.24718827943525
Tb927.10.11670	7.85274598530381	8.36063543175772	8.04959541347136	8.089608220351	6.62380003111737	6.98697063843975	7.86599415628692	7.89026828290337	8.07225349916165	8.23984295813014	7.37677357264285	8.04806375045061	8.09260669557219	7.94408693471919	8.08241495429125	8.15062369648483	8.07796785070353	8.69507757198175	8.35028530577556	7.97309893106547	8.46151904245268	8.37149068928957	8.84438120069489	7.67937280442773	7.85195222646543	8.01716492069933	7.86770630302973	8.4713826458134	8.46550291451022	8.45418248529281	8.04074181287276	8.37794814681258	8.44817421303341	8.59996024825563	8.38521592779049	8.84733655567318	8.61621288630829	8.32715503501441	8.45705667954661	8.26145443088626
Tb927.10.11680	10.064660436166	10.1470050396595	10.982810493471	10.9897454557383	9.93605043921239	9.79983056424243	9.94070498913968	10.2441944559079	9.99062305521734	11.3866695520461	10.1202973760906	10.1994993145031	10.2985305176446	10.254338957958	10.1135816292594	10.0304231883191	10.1407576453915	10.590110993338	10.2434808902166	10.1079236595626	10.2042355052204	10.1230561766529	10.0624981143664	10.2183549378153	10.0865390298187	10.0378380995629	9.80638303386811	9.87086283918548	9.85714020590077	9.93658338522581	9.22315945938095	9.45825384578129	9.93845204529013	9.73252099185675	10.1200745582472	9.34733132318806	9.17451888952578	10.0562827842189	10.133776979538	10.0539155232824
Tb927.10.11690	8.89039773796178	9.09899952033727	9.05824536146845	9.08315794532554	8.60303043685639	8.24590964139737	8.93715105856765	8.45505464989246	8.71127103338214	9.11893733501455	9.20838579494961	8.42576600658795	8.70114928307692	8.81619429121004	9.03745231860981	8.8730455884809	8.88831641211411	8.63177905881646	9.16794801779321	8.87387525243409	8.77174763692647	9.12155185366471	9.25991213773247	8.59996496538576	8.67316961694612	9.12182441841934	9.18415229280545	9.30153185757296	9.32338995730817	9.18620420013617	8.7699187271591	9.16364867416234	9.18583645691167	9.44199889188454	9.17434411424714	9.47412577936614	9.58140796681975	9.13994435983456	9.26489721741247	9.17511060682116
Tb927.10.1170	11.6720622033138	11.3762567483711	11.5150938506475	11.5616549908701	11.632012994601	11.6204562642263	11.6244282990956	12.0808638443008	11.9109940574786	10.2988156280122	11.4690425341252	11.3113048597403	11.8823808545848	11.4371527843601	12.0131379300123	12.3246657114237	12.3627460494	11.890794804079	12.2293488699356	12.3607945497709	12.2595087560391	11.9483142438838	11.8677404966832	12.5586064657179	12.4850885138253	10.9812290086946	10.8002088981711	11.502040190351	11.5050740974764	11.2470391566945	12.0818927408587	11.9062148715926	11.2478470413231	10.2344493780705	10.9405979094919	9.66921114496122	9.71518451868868	11.7740552397404	11.8311430363553	11.7417475995984
Tb927.10.11700	9.30860180041694	9.45483839184452	9.88093486672228	9.99251354244834	9.45992168537665	7.98349065871499	8.58444418277724	8.7996149689643	8.79360872537137	10.1294118980819	9.32788371506286	9.40440960969315	9.11098182174243	9.03377602503204	9.3618632600685	9.46573626614962	9.39117507194774	9.70133297715335	9.55619129830955	9.38437472803736	9.21891316482289	9.50478425365852	9.62984603651803	9.61349559696366	9.48616436845205	9.29707645690509	9.87120293346118	9.1825061135945	9.14087089512123	9.20679055013867	8.4201359315402	8.73444544737968	9.21134685815655	8.49503478807637	8.43521987753068	8.58272736555336	8.64006125784434	8.4752939449243	8.38429824134586	8.49626880182409
Tb927.10.11710	8.24397639591307	8.32725326498826	8.45573375403693	8.56097039126174	9.08136071719585	7.79759741351744	7.56085779144831	8.44925734776605	7.77859090083731	9.03792978534568	7.91933738290664	7.94254136501724	7.64870090153541	7.16103073045322	8.37063153277079	8.23788486715942	8.26270125575678	8.61739895462089	8.18761186148481	8.60297537042461	8.65809040483369	8.80980285332333	8.87905137715886	9.19958932824682	8.67360187774996	8.40051591856091	8.91143090273664	9.26143894439511	9.16277626201798	9.18934693046658	8.72880011142476	8.95716960377919	9.18813800684171	8.25533319349784	8.34279987583507	8.51004863137145	8.31316319928316	7.88824214547737	7.89583474950347	7.93586815493902
Tb927.10.11720	9.48351547037695	9.20187553814294	8.72449087871245	8.68316183226716	10.3131290984842	7.37779626196717	9.86462751531138	9.41183291689288	9.04183298604098	8.60222124826026	8.910585216271	9.04749408894924	9.28739400093366	9.44112393135814	9.90907399686458	9.90458666006783	9.85002895126304	9.52975265294437	9.669129665327	9.63119233944913	9.63773212939614	9.56998974594457	9.54993988711726	9.79389885830652	9.68887539041471	9.55074796037384	9.37842473352642	10.1391762972228	10.1766032183535	10.078825814043	9.84298314995228	10.1470046359101	10.0810484491553	9.98034533702175	10.0130718723023	9.31053700552235	9.82631753685775	10.0271488724923	10.0312496326987	10.0661463293897
Tb927.10.11730	9.79072368105914	9.63909112438509	9.63011261523267	9.65837021446048	9.3734401138496	9.96571176466766	10.1860908534362	9.73838319493469	10.1956925477109	9.49839006517893	10.0848839412438	10.3786142731727	10.3792032219005	10.5443934790324	9.7487006773199	9.72343154275573	9.83663865800268	9.51268748930944	9.7209406357587	9.59042499194054	9.19300527926083	9.58192095095101	9.75115042859267	9.74813486311112	9.68601089168749	9.60712926673782	9.31601469144633	9.81905649294646	9.86138812049224	9.74824008524682	9.28903678253213	9.66433238496212	9.74650968625479	9.37871067428634	9.67291481579167	8.94765485446095	9.23655137771217	9.68102396021488	9.69446800144909	9.62335631744238
Tb927.10.11750	8.00721316367559	7.82784265241851	7.61372217356601	7.39775473565353	7.97944023023493	6.93088344847566	8.4471303390592	7.99584050885427	7.01049927611328	7.74741080177838	8.44208434128737	7.31826930939699	7.2745851130095	8.12166544247005	8.12786064856602	8.01183903075599	8.06366769741398	7.12029337108051	7.76309389102308	7.87826415689959	7.98814921892323	7.90346826360312	7.80880958472279	7.76428865181106	7.93250113581241	8.25193082904481	8.21681952407898	8.54852361748045	8.60642153136664	8.56495923775428	8.15164210641736	7.67955482024074	8.56442858207643	9.1371607432695	8.77373401457891	9.172423667446	9.10802551659736	8.02879892480291	7.99644914673594	8.1003375124843
Tb927.10.11760	11.5082861857963	11.3459341160055	10.0101296139192	10.0356921638825	11.4394092335513	11.3425626040239	11.5426755534601	11.1065462704692	10.5744119403747	9.95404440606247	10.3673455454179	9.97069139229864	10.7251086960236	10.0910083823954	10.7367880313041	10.8031371114177	10.7541947215077	9.97954450301298	10.6555735417745	10.0155814138935	10.3621772303949	9.66867502342781	9.48136450516369	10.732894057343	10.8244853662776	10.2148983963211	9.69631309224825	9.70151474661252	9.70143538493379	9.54844030874955	10.3699961105472	10.0192435819686	9.54537486710421	9.73517783901449	9.76238874188226	8.69732632124468	9.72756019352071	10.0535564389717	10.0194900389245	9.96743397026471
Tb927.10.11770	8.24344911707306	8.37306196337053	7.97745039978805	8.05960229572887	6.62958960789585	7.59881585610699	7.84435281495889	7.8612674761149	7.85890725677349	7.31650791230567	8.46208125811438	7.26614543741725	7.72004731367008	6.52483719162654	7.80584468580286	7.87007185073349	8.26531422366125	7.60266530329744	7.97619001386766	8.30286301536534	8.55620749145145	7.63901225683201	6.74814030647801	7.65084358459138	7.86117155214263	8.87359415091232	8.99214846349932	8.51166787387498	8.48044552974207	8.55240526385683	9.67233204503008	9.12880791727316	8.55907650921294	9.0404541881348	8.81038238441396	9.43698001045906	9.83924966774127	8.63956012781617	8.55462827137059	8.16429690745064
Tb927.10.11780	10.3803126611375	9.81250068736443	9.70062677006282	9.66735534639286	10.1867871593009	11.1421453142072	10.5143243611118	10.7371662770543	10.0878462702465	9.41382589666996	10.6066215638961	9.24968018446253	10.260710104666	9.53958213158042	11.0146048708681	11.1480493006446	11.0989171988613	9.73465361167771	10.7325085974705	10.8216214155103	10.3639774617833	10.6363054804223	10.6012268064875	11.0496494426611	11.0565141233393	10.6537256708161	10.2692765771085	10.5377867392176	10.5061347817472	10.4661879432789	10.8656704448853	10.7134088715735	10.4655622867397	10.3326659582544	10.7234178415362	9.55785297474174	10.0304931426523	11.2370941197813	11.1270142195002	10.9183288819559
Tb927.10.1180	8.61787312887809	8.80762181938321	8.59280169727761	8.63814814963713	8.79424780823603	7.86838593204245	8.82721839196048	8.74780872863936	8.3300800180817	9.88483477995076	9.17183509901636	8.34175245688033	8.1261694628959	8.8351214012433	8.81026945539216	8.91335683333185	8.88056101806164	7.95393144820555	8.93451732711831	8.7366823570525	8.99126450872074	8.76710358490493	8.52046932905701	8.79756083686149	8.79383591437758	8.69376181964197	9.10610494845199	9.22229138083126	9.17312558507992	9.17428507188269	8.82665298925585	8.92098516138944	9.17438467478913	9.56066469897976	9.09992716650521	9.16225161440874	9.48243432934422	8.92740033629166	8.80353012000094	8.95448515819445
Tb927.10.11800	8.41739796788202	8.20799779027744	8.81685501998817	8.76175815880013	8.24871357299291	8.17498541774889	8.40857286052169	7.97438428331385	9.20844716524127	7.73539258178789	9.59425958463024	8.6978543870549	8.98602716409758	8.8303138429458	8.92840418613594	8.78887771632029	8.78888548191851	9.18575470092088	9.09875704362033	8.86697904355638	9.03513606642862	8.87394219995932	9.05317681397449	8.59615471504694	8.63640748877214	8.87839286349052	9.15729163665106	8.96116703126283	8.9621779939172	8.83006740863126	8.97566897734049	8.83520083575667	8.83627491428024	9.09657822924001	9.06631841131244	9.00373670950301	8.80927743339775	8.95553017874199	8.66797464614717	8.79751742006148
Tb927.10.11810	8.76296387983087	8.92726993263594	9.49953657284513	9.49867723484406	7.16591272103234	9.1941667637192	8.07436401755988	9.08415479152215	9.06157391768569	9.38742425485127	9.03254493187498	8.62509430150025	8.82254582002174	9.04732122174454	8.95979338553284	8.93215374990465	8.87419646062929	8.86610683480323	8.83680223229252	8.79109256431233	8.71372980993311	8.93898800899155	9.08941179247038	8.6910167200223	8.6152390300112	9.08081746125645	9.24324374311045	8.94679450737156	9.03559581776052	9.02605876417339	8.65483554242487	8.91912824149966	9.03275726017151	9.16439942289728	9.14981539124115	9.40617748498613	8.9572583541663	8.77185831348311	8.98153781598721	8.87454237061105
Tb927.10.11820	8.12304250948872	8.23461685607594	8.43154342501519	8.38861220470482	8.11827207919415	7.03102173416572	8.24334027191946	7.5711095234139	7.4652228553137	8.02560902754563	7.9776428841951	7.91388196500674	7.56042641397568	7.95297181065385	8.33941359410422	8.24647195815082	8.39711290670064	8.15656680722131	8.36800434621396	7.69893044163849	8.07762287312803	8.4275528027933	8.45457773665151	8.00970494393959	8.12798491850517	8.22692614892681	8.36608402515069	8.74004198407315	8.78601302638572	8.67330861845504	8.41039935245005	8.55931558763821	8.67191262743722	8.7052491345554	8.56428967696899	8.9044602019425	8.92019002280415	8.22961888031169	7.96773281478647	8.23085357985992
Tb927.10.11830	8.14623818116492	8.22945835898364	8.08921674791973	8.1314884088376	8.41054536441006	9.05604234709164	8.3770102013559	8.93046639952051	7.46667773719103	8.2392750776754	7.99993812295578	7.39586274302878	7.67389147215634	7.78741982119935	8.52477529200364	8.45794948054206	8.37294765175991	8.89188424350602	8.73684530041234	8.23654270075271	8.02337425290089	9.22527718150591	9.30878663382041	8.61673679173914	8.6480239888468	8.9710681246396	9.03995548055894	9.03271373227566	9.03102484975218	8.95551665529845	8.75946623750293	8.93926889004043	8.96212280852293	8.80134034881246	9.06453656537823	8.92828747510898	8.54806089396074	8.88167390921617	8.80630057026023	8.82905222064488
Tb927.10.11870	9.14673627367041	9.28682932440625	9.74857612930923	9.81086037651448	7.13399088759208	9.35950098656682	9.09528441223402	9.37047014954527	9.52133825175571	9.96670639267508	9.61319357819538	9.72146371352247	9.43873362408955	9.45811080593192	8.75577036413542	8.50224968080977	8.78236613223198	8.87195670752908	8.97979215926173	9.28678679026679	9.00053881418858	9.15625839578812	8.99746617789501	8.70805471781139	8.78128578959878	8.86661800630105	8.87993424477683	9.25076178135588	9.22208266128491	9.23158746529086	9.03946087950488	9.09223380787071	9.23331979177996	9.23957130500876	9.08227277377668	9.81919877844557	9.57096944706645	9.08989275397888	9.06794962851085	9.07991437272911
Tb927.10.11880	9.34367054128645	8.88706447049404	8.86722963266265	8.88261272422319	10.8597285080014	11.2569437180604	10.1062353612604	9.79929408741805	9.02970013635547	8.62661677074114	9.11300183555808	9.31423935991663	9.40255801381686	9.81705248691528	9.81639623733076	9.70407551383975	9.81783314506799	10.3391147531902	10.151793547978	9.81403831054735	9.71820352887491	10.0459915560539	10.1652301278052	10.1485054474132	9.99172237735923	9.95321569384919	9.39059784583273	10.2502987884273	10.3292070888677	10.2764196388449	10.7335671126801	10.5094503899895	10.2777314906977	9.52657214216241	10.1796518719139	9.36543837411681	8.9239128278362	10.6412331284888	10.3661919567255	10.4057542328518
Tb927.10.11890	8.80735164271954	8.92108438392402	9.06036826728966	9.13529035085193	6.9449366872216	7.41191043751277	8.78490550780546	8.49418159162886	8.77973573275227	9.58688897732168	8.34668360926901	9.09203879600572	8.69812040821247	8.58298378351584	8.67324890418181	8.69056718149911	8.68392408448043	8.30465593787974	8.83169505917276	8.4053720820315	8.95490729010145	8.88336095715623	9.07524301771961	8.68654899077047	8.57209191783349	8.83790411576408	8.56160734081906	8.5744822860512	8.63887672254469	8.79078604152187	9.22714221481957	8.93937080226194	8.79013358290814	9.44733420714937	9.19036391351384	9.66945192243768	10.0431271904417	8.63465184704659	8.67836570787608	8.65832422394219
Tb927.10.1190	9.28261947205941	9.28574862892979	9.89015137056555	9.8615870578207	8.62916407197785	8.69739623857907	9.15112468008991	9.36562781336029	9.65930216469799	9.60749979313095	9.67704095169926	10.0167952758061	9.68001689170972	10.0092834236705	8.99454079032413	9.0412119063094	8.8880244360969	9.3375658455502	9.26644268802821	9.1454327066838	8.91831837944047	8.99456267401469	9.22014356177589	8.60222584905394	8.93235889344981	8.8874075547155	9.32810887366296	8.76180441761218	8.798403006491	8.76993194169219	8.3708474928008	8.44738536388733	8.76952441693746	8.48732484229716	8.66744367311662	8.5970969399516	8.13792005231877	8.98631760330136	8.9143752205626	9.1101050878371
Tb927.10.11900	8.31633685810453	8.34098449882528	8.86283595015735	8.81622491228648	6.66135162110315	7.71516750646993	8.10416026750845	8.57212230248469	9.03635890744504	8.97103947744844	8.76869819981008	8.77832590660319	8.9081616548794	8.54553113976816	7.87933694143244	7.88905266724286	8.01692900576021	8.45520894348406	8.14906946961588	8.4588009887801	8.70054158041893	7.6301988876607	8.00152628898382	7.68442418453771	7.69037449666678	7.7572057125266	7.2066037373412	8.16644367959688	8.167418119641	8.27263912613197	8.13298912404689	8.127570994277	8.26817032631492	8.29944541450052	8.05477501888714	9.07238317407042	9.36202037324838	7.79003196016523	7.64113926362353	7.7655770640751
Tb927.10.11910	8.94549595756857	8.99849596344998	9.39588968045398	9.3819165865235	8.32694353659874	8.39174338923906	8.92712055508427	9.3137571593984	8.94127277958262	9.34089541658964	8.72036263902972	8.80607790313058	8.97121477580143	8.90359962345299	8.8728206149922	8.73590948050917	8.89181770080585	9.21655442685176	8.7461388553875	9.31027139739601	9.19315741480407	8.95403813667506	9.06778550519204	9.02276057295139	8.65750720289547	9.15039205044972	8.63918687177455	9.03546614143548	9.12724693211178	9.21667032342171	9.18718158542922	9.1553772048414	9.2136101670432	8.87987136711246	9.35854216108072	9.50901184562889	8.89456101929106	9.13798971368142	9.1544192862923	9.21493297915072
Tb927.10.11920	8.24114486564635	8.64865714993435	8.52970938393387	8.46068459159707	8.25827958866242	8.9429465144475	8.22878616624938	7.20836615684643	9.24689879576819	10.4582357041373	8.79127023807153	9.69977669413151	8.7867487798428	8.89778404874393	7.41157426159858	7.3702345162219	7.44727710705461	7.71310004136866	7.35363401806541	7.42129523252169	7.7635162392303	7.30066627951262	7.44303378615814	7.45483295259051	7.19879624315392	8.17331443734584	7.57403454137992	7.87126233682699	8.00748088836287	7.98276024639805	9.2654002880142	8.71901527170361	7.98062234747125	9.14536014969589	8.27263816702812	10.1168977428401	10.5021394905065	7.77672145247661	7.85922563145811	7.72802225910612
Tb927.10.11930	7.50757563426084	7.91433289399034	8.17826176541863	8.23034648337857	6.59104387127391	7.65795818867708	8.00004505234233	8.62222097286157	7.35938898771749	7.86857621382849	7.67453875735067	8.2784461074433	7.69162872819671	8.17336209723537	8.4624277092122	8.32711702256438	8.51942897625248	8.29503102986587	8.14657628453994	7.82271168257721	8.24736883739108	8.49898712227781	8.54137356579377	8.32774843387549	8.18120517892564	8.06277112837639	7.97098209055484	8.28325429368056	8.41952416799143	8.4611886189581	7.73370217624658	7.81539255065627	8.46425298769651	8.06382894930163	7.61709677954285	8.23558747361971	8.20044286256223	8.13731374147798	8.21649183274406	8.30156342557568
Tb927.10.11940	8.94600314153138	9.58453564144582	9.3180762420747	9.35871535177467	9.46571283279774	9.30533965153925	9.19757382677284	9.4093769830418	9.28708207563824	10.017670184254	9.07312655188093	9.84835297641013	9.28245683256154	9.56648011400709	8.87009393858892	8.76985591770362	8.97005540722266	8.78043401774673	8.65917389723634	8.56533483903094	8.57768102649604	8.56282772111062	8.22055406295848	8.47224232897415	8.50465031319523	9.22341402501967	9.2315772736859	9.15726011061473	9.28657270996951	9.34236823601502	9.00200789225848	8.99026697589975	9.34591585037657	9.15921074356612	8.79392711547152	9.06721914042045	9.55049097196226	8.67106533410169	8.76931955603571	8.83482756618069
Tb927.10.11950	7.88319747970038	7.37505028418708	7.71238564552145	7.66114690671562	8.26122750184381	6.64873389355418	7.7646128924778	7.16305133964646	8.17455004258256	7.55812662481448	8.75781749550771	8.27103627668043	8.09699762923275	8.07547237643156	8.34959767224384	8.37974548814177	8.15911254360589	7.52768158478751	7.98724046706818	7.86152273072173	8.06973408887759	7.57034839295844	7.22146754559128	8.08558952111839	7.85941475988702	8.13054875108379	8.40982633695214	8.684623144477	8.637846831406	8.64316885063875	8.35492246795212	8.42079538282766	8.64462078981962	8.76204662513285	8.57006800580709	9.01728030369922	9.09920049090946	8.25719914726237	8.42933821374976	8.30531451041609
Tb927.10.11960	8.66963563979714	8.49150311917039	8.91676544536979	8.9247070512985	6.92322894822044	6.96718084853784	8.53139694630756	8.57004279128114	9.11763719728132	8.12951694358495	9.32548755290265	9.10491848478753	9.01404004504048	8.87564627755323	8.59493140655277	8.6082208578787	8.65304643179885	8.70490761838673	8.56559532992805	8.99316843662312	8.37093898552654	8.40624201023469	8.55505843307869	8.21401344767445	8.18656252858479	8.99180455898784	9.16526660360969	8.9483115357556	8.94769322656539	8.86143052325959	9.65885722592576	9.36889040142323	8.86325944165019	8.89577468904755	8.98752962695011	9.42490089853341	9.54489952181295	8.88225128786869	8.63370630942565	8.73547209878736
Tb927.10.11970	9.52336117176919	9.77544885475607	9.45326847091835	9.45370679025251	7.14656642101765	7.19292147405175	8.95569887961013	9.30606818829444	9.14473284922105	9.9018705156406	8.63640546776539	9.36318537826706	9.11767259840311	9.17141540582821	9.0225823817273	8.73815862022537	8.59721425272281	9.23319418215288	9.22550315998209	8.05233764892412	8.1775878688325	9.29478272348848	9.53399963723816	8.55515411014809	8.58628433735488	9.63649182936432	9.29764048572985	9.72431971475669	9.76510536530499	10.0422042902609	9.68744915163773	9.89026497574991	10.0417778175793	9.74572529738105	8.97539912231266	9.76927609544118	10.1952515760361	9.34626373232243	9.29561363020263	9.24487071935201
Tb927.10.11980	7.81502540895208	8.0699180543354	8.56272952144656	8.68128759499838	6.56843268691873	6.60883300578015	7.37919634593343	7.95786042171619	8.62689267199153	9.30916730573368	8.70056038586444	8.9159070585723	8.73416768082439	8.42839661254388	7.90592498178272	7.70707938457904	7.8096369886462	8.5335818396446	8.01081423956682	8.17836603231352	7.96705308747995	7.43672288901792	7.76416175780369	7.06923051396278	7.30631224886134	8.07825173295454	8.21303868940278	7.89594379014377	7.82582713875071	7.92431198970655	8.08996621560884	7.59303666789965	7.92874423075198	8.51299116383081	8.28495439139146	9.21392000892742	9.18130846478577	7.84876200083529	7.88875342447458	7.70276555080681
Tb927.10.11990	8.76782380447999	9.12671955903589	8.98864093912475	8.98115794635065	9.1225497310995	7.50381764207159	8.14955737903329	8.05111939729149	9.27357587810769	10.0571910297266	8.96841940602573	9.38025135808949	9.03012858298513	8.94410107866746	8.28921746090551	8.19782668706266	7.92162370937687	8.77372624966695	8.58303326711856	8.43022087836146	9.02319113105425	8.29022903300265	8.6495843630821	8.0964201596075	7.98043107609341	7.97169912028956	8.38069376978147	8.1571375758097	8.08052074493908	8.29506691587228	7.61302630274166	7.36233831509799	8.30400028365434	8.80236442480611	8.15854057695199	9.48431786723874	9.31258035915167	7.24174787176953	7.15839074131446	7.4141245116288
Tb927.10.1200	8.920980913493	8.93448500140779	9.27691561254193	9.32378615867593	8.98228360516813	9.24013056831491	8.686553796064	8.69113937391146	9.404780463158	9.90172424430155	9.41360036829381	9.34332085760926	9.03461015425358	8.98879943801132	8.84903055760942	9.12991175113881	9.09450483744405	9.46364596274858	8.87912302875019	9.0860020159914	8.93933650637143	9.12280018100478	9.13812198025622	8.85717452900869	8.78084991516461	8.70037946620081	9.47913937891636	9.29076954103301	9.25520387929299	9.15623972604621	9.89320954061807	9.66021301873513	9.15552880817535	9.6084724674188	9.07011590688582	9.95260268982131	9.96977323071968	9.2178824365043	9.08034445561363	9.1412977002375
Tb927.10.12000	7.69832793040036	7.72997269472356	7.36974552895391	7.62918770081098	8.18616392088307	7.8477869725222	8.21765315522845	7.95078866782179	7.39856794323393	7.58393570320782	7.46776864693403	7.78753571676442	7.54573669391459	7.98675634891304	7.80776794160024	7.82954558115356	7.92088863312821	8.20624217759132	7.85262824480219	7.9580499939055	7.92961249873553	7.58874330066036	7.79793591113466	7.50577807147118	7.53747655627382	8.08942196579961	8.30286876442996	7.9002449664381	7.93222214642847	8.13913201585702	7.82346487330276	7.80973700414188	8.14504834330684	8.53236766547603	8.43113064766237	8.96828098922097	8.85000331711949	7.79034520421211	7.69508359655753	7.67642227660677
Tb927.10.12010	8.33041847780392	8.37692088501752	9.08293867522922	9.10920345231065	8.69836590478035	8.22239807936667	8.04751687299823	8.49759143878534	8.50779618903556	8.09729757580926	9.35543227842192	8.8028092240339	8.7518688850051	8.49923896068007	9.17016709538398	9.27367253989383	9.13755396028346	9.61270715447212	9.17273148076987	9.7487942969743	9.99399207334861	9.47581164233556	9.18997949376858	9.80711809204663	9.53280479871333	9.41836625662234	9.83410735272645	9.83421047841787	9.76649900459073	9.78188764940328	9.97298205842837	9.82687202108847	9.78224108780179	8.87252765929483	8.99084497685785	9.68479824477111	9.33107523276087	8.80394262531364	8.58859549109977	8.71816936823228
Tb927.10.12020	8.68281638876674	8.85720066849541	9.06104072546128	8.95483389166632	8.58816483957434	6.99234237396287	8.49817701616768	9.0176012984665	9.4659638669521	10.1415303327506	9.48717627960973	9.86921888074473	9.37329874359996	9.9011626873399	8.51977536165252	8.21329938824162	8.34403261467749	9.18123375331376	8.71590047379705	8.44679068934338	8.59143570886316	8.78433409799047	8.55834043696691	8.3701092646134	8.34543547304111	8.72985903905299	8.88860854753722	8.6068938294251	8.65417156772149	8.86551387880481	8.3020088519637	8.37912938978749	8.86263952830689	8.59514329815057	8.78535353421494	9.35895078607139	9.03172965407787	8.40520263758537	8.50644364148685	8.58910934424279
Tb927.10.12030	9.3125549181785	9.60838808783676	9.15892207519512	9.19473348588119	9.41544243447628	9.0013789384499	8.83635807766821	9.27029932490827	9.30393595979097	9.03945811212847	8.52636557356613	8.92285688048635	9.22216010660984	8.31907230687227	9.09671893851648	9.36412705928436	9.51464846739275	9.33535037510948	9.38650522288307	9.30385685967663	9.22149822791746	8.29887107763555	8.36767089658662	9.04860884168613	9.15739024355211	9.23307265422559	9.28455355247945	8.52322161976965	8.5539170828743	8.54373365588236	9.29753096492109	8.85708838642627	8.54115847680929	7.76236285577834	7.85196570143967	7.79620255670845	8.55519771269316	8.54097151585227	8.46421319423898	8.49827117757419
Tb927.10.12040	9.45826797111012	9.12003281311555	9.6304846958677	9.79650835837692	9.6164572451148	7.46077213988638	9.133284492202	9.28124874287845	9.47662847793181	9.34335373986638	9.29997771271762	8.70649401039798	9.61122471534604	8.45560081440991	9.50585585298584	9.79870932458353	9.76865819768574	9.34439752290596	9.33661976342267	9.54140263569498	9.33932267563342	8.71598475570437	9.28213935198735	9.42449177703515	9.58977094150755	9.21725425695175	9.08576952671271	9.02044318785772	9.06294640811896	9.04889490024037	9.76668002598634	9.43065996052602	9.0521759102071	8.54010711869451	8.96590783029519	8.3366181740946	8.84433332416588	8.87826411350269	8.66800313845074	8.7071849015294
Tb927.10.12050	8.29210411546837	8.73988414864803	8.53217352960983	8.63155228783742	6.79586313842024	8.87589980085952	8.85556669495886	8.01357740221031	8.73776877057066	8.12062242507411	8.49241701400014	8.64663922953679	8.66472889678573	8.72322076300102	8.336713799764	8.39113973690695	8.33781685431178	8.38294465160392	8.69481621272229	8.18090213049627	8.20398541283232	8.4356500756425	8.1362224078759	7.82525324008809	8.0478500726177	8.50798505962832	8.586861070129	8.79858247722357	8.76856406345641	8.55827472713858	8.49756558013866	8.70130542566412	8.56464575700918	8.69181584608734	8.46757224009324	9.1596799595873	9.1370986997681	8.54674942897262	8.47850702544848	8.41929722468669
Tb927.10.12060	10.9258191244822	11.3927567387311	10.7845775702632	10.8501554486237	11.0985728736131	10.7943272945277	10.962500722102	10.6713558997421	10.7815774068037	11.3084717198052	10.1618172212643	10.907380782205	10.9169894047285	10.9649678145682	10.0954285322042	10.0930991604983	10.1750528925423	9.42868244923897	9.76595562351128	9.71208819261963	9.55148817360594	8.93528821498268	9.11664088116283	9.70519993357639	9.84746714066748	8.48546684460445	7.69682790765336	9.61955688955525	9.646239341096	9.58140610304492	9.88086158138378	9.71477442138406	9.58585464167197	9.68062492879623	9.45754999292619	8.83574066253867	9.72966548047154	7.91943375452142	7.45849506598995	7.74877186459305
Tb927.10.12080	8.49999772500207	8.78279223765128	9.27309618203405	9.18705958645577	6.71110136710888	6.75360607255541	8.39911621303075	8.30844832920809	8.6331753251451	10.4891825686057	7.92834872208422	9.28741219627489	8.88906959847153	8.83796057354474	7.73673681408622	7.92055826152414	7.83331063282051	8.04799258348675	7.67839602912238	7.97118317314817	7.10169586339961	8.07481437902859	8.19717890241585	7.32551870155456	7.66916947739	8.01757746175706	7.80555676255438	8.50106502283529	8.54643887451565	8.60891503059679	9.21732793512246	8.87295267521255	8.61390094681158	8.75331681518943	8.27518858231891	9.43061791139259	9.08531253183263	8.11596140923002	8.25209836773649	8.01694353550188
Tb927.10.12090	8.62611646589711	8.79774932822764	9.61001626185547	9.69013128520016	9.23640587796897	8.55711701618355	8.44685848587971	7.66836253569601	9.35824165198839	9.47740902307787	8.52331237758884	9.53980194745147	8.91201210185849	8.94344084225261	8.72578286993475	8.75032642977198	8.96302958444769	9.23427010772627	8.888474479004	9.04549752151428	8.43371740397088	8.76148712995192	9.13649255839439	8.19371505118721	8.45078535525421	9.05149485266204	9.3632739508005	9.15722914796764	9.14008180194509	9.26703437741593	9.59213418398361	9.20396725248017	9.26543386646811	8.56604373932215	8.82900059433438	9.47648219546355	8.83107696390086	9.0893642379779	9.1154273180278	9.20512586519873
Tb927.10.1210	10.087053509381	9.96468539527972	10.3832702918174	10.4142116994515	9.3754576079408	8.06813891523865	9.94648304197366	10.2200646675933	10.4796182590574	9.87173399428777	10.1040057471959	9.97077035551409	10.0036740175339	9.74651417532944	9.80662387101176	9.73149907463937	9.86826820076141	9.96501662318691	9.6612805585261	9.87542302133464	9.653399751773	9.6207819596387	9.82312029808097	9.65180117447978	9.6279776270185	9.42138558847854	10.159265744232	9.77717784378115	9.74446206557544	9.70704484299709	9.53456327229384	9.74490560550233	9.711036702051	9.83848249813663	10.0272831759536	9.90727738158179	9.70133427839825	10.1494174683355	10.0662210322203	10.0787750643664
Tb927.10.12100	8.51537577354253	8.30962473348154	9.52154977921044	9.5992728015867	8.20931924615589	8.71075452116581	8.2669007929315	7.58769797373969	9.1361681534507	9.47584582189095	8.8442297646583	9.35117767484034	8.86442987379999	8.90647272326575	8.5263298564602	8.55796712055313	8.68240065224319	8.38786638675976	7.89190060378962	7.79763476859649	7.84021594824573	8.08747965519955	8.02374408600096	7.63158808945303	7.79705803036739	9.17941524316777	9.49728278857727	7.98623539197751	8.08569863819717	8.27201318154267	8.5805467707116	8.41658548210192	8.27174735405015	7.75691287855012	8.09709656251842	8.78536427758008	7.77047901982376	8.84660589519598	8.85170225576888	8.92002177526673
Tb927.10.12110	7.05707404177509	7.30507829957	7.68322840965271	7.87610754571419	7.62088845391211	7.90578843453887	7.08243438204682	6.98167543895923	7.59740826563357	9.0061429263516	7.01131845425042	8.29134197491854	7.55638232989098	7.6518000660935	7.25422841894731	6.74397271406664	7.18238553875703	7.866485532135	7.10766871174035	7.53360760263197	7.35531445079623	7.2781555000811	7.20021542352161	7.03367988369325	7.09961969926058	7.42697142614252	7.73648605477436	7.50683549190259	7.5731236209174	7.70574274461007	7.8274830054467	7.80169835129037	7.69690282914889	7.18280038978851	6.71957496180825	7.62454809714168	7.86812395511627	7.58408347252387	7.63758361192303	7.64006842738916
Tb927.10.12120	11.4158378271964	11.5209366312122	10.9520469503728	10.9811468407752	11.5630079227542	11.3028233661781	11.4475411106287	11.6322068735138	11.3591856725098	10.1363031617403	11.2877517966191	10.9367748806954	11.4753880575204	10.9583290552607	11.1495927205938	11.2653112224805	11.3427445591136	11.406963017439	11.393581281003	11.6205993742105	11.1930028026634	10.966933234703	10.9946256098428	11.1287114406776	11.1239097052297	10.6191370556459	9.88823176654787	10.6553122559755	10.7276851767389	10.6855947034347	11.2074770851126	11.1644286362362	10.6853153491427	9.98303343147111	10.3210545702704	9.47316603184264	9.74199382312188	10.9869283851799	10.8274982015747	11.047013161789
Tb927.10.12130	9.14635577971905	9.43390811072291	9.53199220577334	9.50079259731209	10.4790942081684	9.58580647589155	9.09081044679398	9.29904387355048	9.5882020812582	9.62003293599673	9.48005448967763	9.81694606508231	9.70216596687896	10.0213391571015	8.92296069679142	9.0533750015449	9.10088405879922	9.37074412018734	9.61656796954068	8.96714515845941	9.31879431090444	9.54333110773944	9.81026349499863	9.03966783315239	9.06630544911884	9.12439119250057	9.35749916090635	8.82568774976255	8.8628031871441	9.0555984820549	9.16905681310413	8.91875159429613	9.05706409506583	8.98064903897231	8.87028489896285	9.06632938504143	9.07488343551207	8.3265096296097	8.31617954171281	8.6745289176816
Tb927.10.12140	9.24399017391842	9.38292036927656	9.64669743534719	9.64673022595024	8.69055845636285	8.60123436409442	9.20580097145007	9.50220286682182	9.24144071982216	9.2864161901916	8.94587822334632	9.27816723572365	9.28175973628951	9.51257415631233	8.83887683105277	8.88923230263793	9.03835914953976	9.48914432961541	9.19181943747813	9.28659740906521	9.32207707375393	9.25388864799275	9.14559060463743	9.06318467926896	8.93629256332023	9.12944374939502	8.68010248816821	9.07214734427601	9.09382968747676	9.20611217117425	8.5067197926275	8.56199439851721	9.20199191851315	8.90029235603555	9.32667976937675	8.95624411356458	8.88347907803687	8.92256750125732	8.92441042511471	9.22131386556081
Tb927.10.12150	7.93875902762645	7.98716846921149	8.5705283950131	8.45505283948556	6.46760939375116	8.29524731976537	8.23644243240695	7.76395663264334	8.28757032213452	9.3127620563144	8.31257869149606	8.95443280568832	8.58480762947337	9.0047237682352	7.42952147740563	7.55069255792913	7.40220136520413	7.78163253167956	7.83958997478091	7.57754066655244	7.55793176500819	7.54754316467635	7.76708047385848	7.2197038781357	7.31159914249627	7.61558579745764	7.33344472057241	7.88730207688321	7.91280721013115	7.99761839461367	7.40953132290865	7.21957562332901	8.00239168052402	7.54507782042738	7.87721180075821	8.20714842202719	7.66193902632373	7.5780947088055	7.52052939944042	7.65316100923421
Tb927.10.12160	8.19640142611427	8.85544876361785	9.37475834203646	9.29890728064509	8.45279447047805	7.93942412641227	8.05363843735277	7.4821132301224	9.11268322610587	9.92255461161144	8.68177938544654	9.71491445081262	9.22522950738391	9.43490795782347	7.78927627862402	7.82840365057303	7.88614130075596	8.18037753836598	8.13830747731669	7.57292690798523	7.72785379646097	8.14643155030657	8.04015788807779	7.57141759058474	7.84780365693284	8.43244814750471	8.23752907031293	7.8534657743839	8.05127517215343	8.16420125627149	8.20104412892235	7.92202950608951	8.17436066723551	8.19986472824047	7.92040431675071	8.79461403316216	8.54899455527652	8.52085127462365	8.50242906236091	8.62322665688754
Tb927.10.12170	8.46076665469247	8.87915463178519	9.380031668219	9.32460747292348	6.78349876516448	9.45456555653717	7.98094274139379	8.56324939615104	9.17471172697883	9.56094537964213	8.46314887004204	9.32468147017136	9.04981397591454	8.55739914131696	7.89864285264618	7.88456028111043	7.8910977410583	8.91314823756247	8.10007535539421	8.01883270901301	8.21478591171285	8.20002289726585	7.99406839751494	7.78676806735386	7.87443695277901	8.59350877731394	8.28833513185195	8.00408135913452	8.04737385194226	8.26585403373196	8.59810532804323	8.21625227508672	8.26452230775729	8.16077812469249	8.27582057644336	9.27587861098888	8.19422812602746	8.92808678543229	8.89471317473661	8.89075444239051
Tb927.10.12180	8.60216609793777	8.68643132906898	8.86416782979686	8.88079229903283	6.98232813468295	9.45117803462887	8.86535483854804	8.64989288412955	9.01789291849914	8.08047287042962	9.18748834771043	9.0721354354164	8.94983434459134	9.1030275964748	8.99301407499255	8.97493797662893	8.91441251241391	9.07796366411123	9.15574854456451	8.93285410832631	8.6212929403103	9.08804622406688	9.2403038230981	8.87312400615594	8.85781458068202	8.91318865970806	8.88453951281656	8.99891369552609	9.03427720853309	8.89237307134526	9.74573296575694	9.38253510043537	8.88949724013231	8.4873426533779	8.81727099567469	8.24510812733153	8.18280226471969	8.86532917682238	8.61252243743819	8.79711186112293
Tb927.10.12190	8.01318288170159	8.11107260190736	8.68197748372632	8.78880937684359	7.57241998376336	6.58783463882409	7.46018872848408	7.40673118574803	8.23116822813089	9.94754198938764	8.46319455717657	8.89300059267124	8.45092643512043	8.74999455021915	7.93643721709915	7.84031854232306	7.72280621733378	8.74771745275523	8.2617490753487	8.17836615901955	8.00053068888829	7.74440654182574	7.4653681160591	7.59822390903329	7.7234121992781	7.72119938189413	7.27837582464563	7.87152741234299	7.8246095266247	7.9404775137172	7.71548606661885	7.75809758064624	7.94472943318112	7.62867170543797	7.78094408557557	8.28731115092223	8.0027108450555	8.11551438279261	8.09152440989509	8.15729316313265
Tb927.10.12200	8.09619430243941	7.87445697563767	7.97673638010678	7.99396252974937	8.29092502092979	9.11516759828208	8.36870157751387	7.78277807301383	8.3184704407024	7.33744248368524	8.30310583084644	8.25327657396234	7.98438769124514	8.0704939411105	7.89562229543897	7.7989821222307	7.65336186273739	8.44934198930664	8.02733574396011	8.34632367460464	7.96553717751985	8.36538576808478	8.29500437004408	8.02649213806768	7.96990176908632	8.11079683454845	7.65536518176282	8.41099824831702	8.42759837041356	8.43254699059895	8.09380831350623	8.31983083797305	8.43080146342735	8.40362559556867	8.52620301051161	8.84575844021989	8.81753771217583	8.47436585038092	8.40054274234512	8.40328253533807
Tb927.10.12210	9.07988565584107	9.76464353943983	8.55476444765477	8.57422736598816	7.49519759379111	8.09347102336948	8.52079928266876	7.80252720232454	8.45020722437783	10.7032679413836	8.03933248923328	8.88921319192809	8.4510670239516	8.52223875446763	8.1918303885314	8.184008860394	8.06948649034998	8.72878844541204	8.48609108442237	7.64287167271126	7.96279082320514	8.23811913122427	8.11292277983868	7.67402598642564	7.91218744651453	8.49713957949593	7.93003623712481	8.92529731935651	8.86373671217945	9.11312163530598	8.06674305686057	8.43574556004534	9.11696209845566	9.95303907422159	9.29234405507947	10.1939323972523	10.3196920200606	8.15420478434235	8.07130842780203	8.16516078814071
Tb927.10.12220	8.70523703295732	8.72384784593855	8.42071343916615	8.48176145670831	8.57221107444738	6.96932340496786	9.03094599881996	8.15709040490639	9.02277244263995	9.40816178538791	8.66677029430152	9.11751614431527	8.91567645823245	8.50629223136658	8.32128599301546	7.94690256081168	8.05679115194117	9.50447508869562	8.92943985604244	8.47267856393174	8.9670546136969	9.06159672530788	8.99955552551785	8.42771413596639	8.44907326564001	8.79419769614121	8.48542061440975	8.81922233785703	8.83996242922216	8.90323704285847	8.22160798912311	8.57112501338956	8.90357846017531	9.29088503380792	9.10202262473095	9.6165670605699	9.54500043802025	8.8096607073836	8.80753212413699	8.91501602483693
Tb927.10.12230	9.51830669926623	9.53838620327083	9.75014584202965	9.648499829889	10.1605165661267	8.95650804681112	9.62893930559907	9.6008652193493	9.53453304348864	10.6527384471589	9.400695102056	9.70121724123431	9.50598662257904	9.60573715929071	9.03595879346634	8.92864206534494	8.97385497631388	9.59925886408953	9.51930652326479	9.23111315105234	9.41918865009179	9.42850141780652	9.36111723328805	9.13229029952912	9.08288414445911	9.48463312442379	9.34885474928604	9.31373585561394	9.3432707123576	9.40538236005098	8.69769899476947	8.98427321104477	9.40952299061942	9.61156088890391	9.77965641996052	10.0400466135205	9.69993042772544	9.32542853254808	9.34599177398094	9.39222263429322
Tb927.10.12240	9.3805151076898	9.3191989806842	8.88535999178123	8.90913365539118	9.30934324782336	8.72933446712261	8.75424497048547	7.49084351036669	8.55176182246597	9.90611556661014	8.44574855167933	9.36209733097674	8.75794971993103	9.15843151420171	8.88605791894895	8.77509114073471	8.85088631347162	9.19735824239055	8.72312629036767	8.6225822144526	8.54965117765078	9.0582759966754	9.34627000953236	8.32007855579864	8.56253906889049	9.08967286129431	9.03159652127492	9.11007296252311	9.13234969520735	9.27852600074377	8.59812536590231	8.95979595547154	9.27492101510891	9.75846341425648	9.57189763637954	10.0721896911103	9.99709356376613	9.03072956613999	9.01040632902089	8.99361443242075
Tb927.10.12250	9.29130521210567	9.56147077670178	9.3006277196937	9.23352212531249	9.28365472929442	10.2212028636694	9.63527248715373	9.38714046303632	9.18018029920248	9.44397323246531	9.32116264677186	9.50647792848614	9.37864275855079	9.6891720041355	9.07606696442447	8.87712251199204	8.86093549977787	9.90620275915488	9.5838966051581	9.23726354354493	9.1644458685069	9.50620372169945	9.35912580595471	9.05334513794378	9.04082578207784	9.28943361090365	9.16835265573244	9.58762500737484	9.5603961946321	9.54975881664825	9.0897805467483	9.22040559417517	9.54741104393905	9.63344538493501	9.6172325365947	9.53406464883814	9.58201616732332	9.18549341955924	9.14057870877667	9.43047778928483
Tb927.10.12260	11.0233875019939	11.1825058181505	9.17317916186726	9.09180899979476	11.2274698273419	9.99779917387845	10.6731522809268	8.67649320351446	10.4941661886887	10.080402957596	9.41556258659933	10.2304654185551	9.41883182115136	9.8436059529717	9.9361431318831	9.56949204145303	9.37631643028604	10.5081001843822	10.7099644902498	9.2732144073977	9.40601985680699	10.6042209136386	10.5344931149439	9.40685971630059	9.64996329168389	9.84974395055613	10.028302537845	10.0336739859238	10.0242020323208	10.1439746300971	10.0362017639193	9.99449303869586	10.1464185309656	11.1895221142341	10.2990253872926	10.7552041834459	11.0851143530302	10.6516249771355	10.344516499567	10.1901797781567
Tb927.10.12270	7.34948970367063	7.3055387883525	7.38034617003385	7.44263642299911	8.2630701237906	9.00897853078007	7.96799567536661	7.13682651547642	7.42995339188645	7.31951825927867	7.5919224079556	8.57640379729363	8.03479974496124	8.54055407020531	6.40242937712612	6.67752807423352	6.42798408836664	6.47646431959163	6.91332859963787	6.97526902835551	6.94247851386451	6.0270763981493	5.63875505642607	5.96238007390223	5.78299476141335	6.10345168380704	5.48306019747141	5.12136577600795	5.18005637991964	5.26455702276798	6.91926396191854	6.1222319536223	5.15820309467142	6.75999427154808	7.239815405396	7.11480212094278	6.98803912882733	6.94461570287089	6.86175743121551	6.5828915255196
Tb927.10.12280	5.22322392945333	5.47931791956677	5.18034247900644	5.2798963066197	4.28987399710082	4.30580075949212	5.69701450908697	5.29096976269212	5.39260355995841	5.91684098785469	5.63600853454179	6.43039936193864	6.0584269163165	6.86047577216002	4.36033423827239	4.75853381806645	4.72358600546069	4.66971506917685	4.4954110317644	5.23080951758203	5.04683963640661	3.47868515153995	3.9060751001891	3.44347559735958	3.51453438861007	4.01603120803908	3.79423438381036	3.36809844438923	3.39727738753351	3.40696912318562	5.08884629598762	4.32991144343833	3.26635261862426	4.11452886753112	4.18779204088438	4.76252769671134	4.72519107352797	4.17780003793583	4.35229658104889	4.30256855197274
Tb927.10.12290	9.82112401347547	9.95305895252837	9.02757982792465	9.01833908843485	9.48216292678372	7.37126401783595	9.47644010674967	8.89328334490983	9.12425397191097	10.0927619574292	8.40142292741023	8.99976936939195	9.24558378117753	9.23280855662556	9.79670916633826	9.73016596903124	9.68150192684259	9.13564668980854	9.49015618207419	9.72673013423569	9.66158633499241	10.2231363030015	10.0940503593647	10.2532293162299	9.97427671565578	9.66400042869582	9.16885439434644	9.8953930547694	9.88877763822142	9.92593277187056	9.58273547883	9.87922228619974	9.92863790050201	10.0396075651804	9.88877148051741	9.66862411864193	9.81966163484807	9.65369548948609	9.69803296260707	9.57834775876676
Tb927.10.1230	8.99770996979544	8.67662072361021	8.79942885374253	8.71189802768447	9.57988050666045	8.77934597433257	9.19837863921882	9.52279572037202	9.14425504512109	7.92378593312642	8.96259826924078	8.89483706960159	9.0725865884481	8.84331354639106	9.77355663307142	9.85162710313993	9.72143746680157	9.84478843332991	9.60971201327867	9.55027201274193	9.72548406957035	9.70538075816635	9.77360714986964	10.0047684520279	9.77035687830982	9.82561129049263	9.63977825475843	10.0050416266951	10.037518152732	10.0786448243865	10.0937926675989	10.1907656115127	10.0796943426827	9.44076796023675	10.175663980185	9.70850450772179	9.11066738457867	9.7681297938044	9.98325570255794	9.81808479735653
Tb927.10.12300	7.13764806024797	6.8904358831729	7.84786702814706	7.7269182806679	6.09199885844551	8.34696203629863	6.99101118261424	7.35656955730194	7.53396187151765	8.01019784478579	7.66610592771907	8.15428174314921	7.68907436598933	7.7347083510894	7.2703056864359	6.9664380369654	7.15741686960981	7.09518821758962	6.88424687803336	7.00550552087993	7.22673977882217	6.68451645880079	6.88434863706191	6.55964043023649	6.7369289413208	6.89157521658116	6.7658082040849	7.20761227717785	7.31979773854454	7.37416823473974	6.37597801134521	6.38105126219777	7.36243601462976	7.0137324576771	7.25130644776595	7.62148557205623	6.87425561473143	7.12193143250016	7.2908321284348	7.23593847978854
Tb927.10.12310	10.2303983672428	10.1005451933418	10.2880171728376	10.2391428683796	9.87506885682497	10.4856023148681	10.1462092730283	10.3151981445854	10.0802618896535	10.6327768404083	9.7549745007085	10.063404160298	9.70459928602693	9.95445430239382	9.59684337300518	9.89618966423675	9.70053899069385	9.4687041392752	9.51927115264615	9.70727981282723	9.64695064896487	10.1646042771472	10.4718749660396	9.89734469121031	10.1048786797546	9.81677632439176	9.33429991088745	10.0760495655094	10.0264761520521	10.1202070946785	9.40036214722567	9.66333694531486	10.1185552166161	9.54728908920202	9.71093251511277	9.65779999794189	9.47777910983926	9.75535228983047	9.94389624774189	9.96668179393304
Tb927.10.12320	8.06923933664886	8.26383941528698	8.78624575804672	8.70502345266623	8.76035570154984	9.16934821678196	8.02514289868787	8.70620527448103	8.68509200916855	9.90771220694179	8.76641312720087	8.86237871224803	8.70156896172483	8.55944657269955	8.3320059103505	8.28739622390259	8.3004939412854	8.71171919541042	8.47923074980892	8.68240939553442	8.17064242048242	8.6483281266264	8.80785534317362	8.21416807102928	8.2716768269241	8.59339287340934	8.36130744474483	8.83060706847705	8.76877434580627	8.75201891205422	8.50038912875222	8.56154171045483	8.74776962167934	8.50203532336212	8.5891712865676	8.79696300437861	8.35918667993903	8.57426094016011	8.52456388263655	8.57444265151275
Tb927.10.12330	9.35369588764313	9.28949668047977	9.28931626133507	9.32402008964409	7.19718991584945	7.2438247589616	8.76932053306144	8.66569836282419	8.86800454719608	10.2888167671898	9.45034308680256	9.38625345253903	9.1677939916043	9.37274558707899	9.63259790968122	9.62418240771452	9.44373953978261	9.70664311529813	9.51978069920539	9.03141084112737	9.49639552930734	9.96966284702093	10.2641988067395	9.88666856439644	9.87184907916174	9.17420975454669	9.68850612903796	9.39647420949322	9.28158091024998	9.31464336784468	9.35833796184267	9.47098083809038	9.31562853971846	9.2166417630955	9.16770925127994	9.59712255929404	9.50106233189295	8.92425381030639	9.16026738343217	9.08332417335415
Tb927.10.12340	8.79515831908486	8.91724052486628	9.14391618692473	9.13974400492453	8.65030019191149	9.12450681944422	8.96824905517094	9.15712125815414	8.89227161419112	9.6189590408407	8.85117213642652	9.76739715932179	9.14072933034135	9.64179531840968	8.47760359564471	8.50689794774028	8.40880534489914	8.81363133817147	8.69399704345099	8.51218579206947	8.8387283183015	8.60721773218526	8.59690029145444	8.33057728243952	8.40952512240992	8.73212338980636	8.13322608816678	8.48087707871185	8.47847112220847	8.52654515528735	8.17067518615259	8.03587123898716	8.52747654520397	8.409503943143	8.54113634939378	8.18980795169899	7.62161581912989	8.42738639269002	8.40795442128356	8.31453301211833
Tb927.10.12350	7.51035503555737	7.73280038651721	8.04066115292404	8.06260181471609	8.89597078255787	6.45288254608643	7.52029422582162	7.7934840971787	7.93005369930807	7.25845727892238	7.93500027886987	7.6457773997435	7.42463958883816	7.43057226729289	7.32120146294375	7.48048941873285	7.52983946992582	7.76268124105734	7.48054006421716	7.24815798797773	7.64838079589226	7.75497526308977	7.73170265128891	7.36768183252903	7.49585325213455	8.13030351608353	8.34027152132681	7.94783492657371	7.92883672852087	7.98384338854404	7.69400677432044	7.80425916608485	7.99413469913629	7.58072713832559	7.74506149159874	8.51516039267451	7.90618722916774	8.06915698444629	8.06207788355147	8.0071033387528
Tb927.10.12360	9.05098997323382	8.89384048135422	9.20860260691672	9.21539704013311	6.82935242716264	8.41422225416531	8.16123237479864	7.98368800865894	8.25124961673479	9.35056255531499	7.99449748973598	8.21159660293065	8.37316143409133	8.24506735318248	8.43974335572631	8.34077918934117	8.37072286891564	8.18742524249834	8.4718231316735	7.98804366338355	8.53195621230197	8.32022282503659	8.70696076352113	8.32830364714465	8.4018418119636	8.7383857049005	8.77839640697345	8.5943863207054	8.6427929480138	8.70267396966108	8.45972662813027	8.69839994428261	8.70580357286067	9.06806003066928	8.96821139462172	8.80533886509063	8.78873738159331	8.8884130572579	8.94740240828749	8.69012123671588
Tb927.10.12370	10.2136369589382	10.4205820873503	9.91805883306291	9.9260249765006	9.53625115646974	8.9076784519281	9.3918549673595	9.68704926898945	9.25896364229856	9.85645850939783	8.33473890959783	9.38975087497958	9.34259386325926	9.21470259397811	9.46464165474707	9.55046014951402	9.55105993424545	8.78226301638665	8.61842193002103	8.97221303816841	7.89336728257114	9.63352125001525	9.81198460713049	9.2151265722484	9.48798603633722	9.62386116954178	9.83137869611351	9.5682412845206	9.5073395914126	9.54442889503973	9.82673803961424	9.63993913207363	9.54425419990503	9.89946217422754	9.2357407744111	9.59378272194304	9.87266425145703	9.17952810812391	9.22497037611331	9.29663855336918
Tb927.10.12380	9.3227977744562	9.44065540554543	9.7606303248666	9.71858086872943	10.2804605666701	9.0521055990896	9.30158812028926	9.4674352388037	9.91649106571777	9.47447237442461	10.3036095513526	10.1675443822767	10.01125117271	10.2812348100425	9.368255820358	9.2929650902601	9.24077623367529	9.40841872066361	9.56046012530212	9.20728086868172	9.64644138756216	9.51241475495222	9.41992875168676	9.48257041207554	9.39151630987929	9.90331633771518	10.1956297458093	9.35754072584305	9.3107667150102	9.31319602976256	9.36914415609161	9.33288545693254	9.31501828714233	9.83236430329859	9.72925024782123	10.1128158692727	10.0880561879631	9.81036872572551	9.71442137242709	9.63597254167868
Tb927.10.12390	8.27912122360592	7.8479534000326	8.93251667636447	8.8933118433094	7.12570938373552	9.84671254081607	8.31046582401001	8.69844793200128	8.90237326515663	8.854782002008	9.97537142350072	8.97231237150268	9.44810228592012	9.52631194133948	9.00471783630979	9.02041942965798	9.1778987710225	9.07987336567038	8.93150755487867	8.64369623207299	9.14809170630982	8.91544858928662	8.93868510897747	9.12554617316324	8.91918841486001	9.2947771971531	9.75519142624442	9.71950621360102	9.68503910674686	9.67726058082935	9.23139330611521	9.79168680494703	9.67762948784943	9.29825665608441	9.59206479267383	9.97367721034953	9.04629358016796	9.53344038717679	9.60460091653153	9.3883939849084
Tb927.10.1240	8.14602370507122	8.45770249816178	8.83548513988074	8.80794154166372	6.69411260468655	7.43465132860365	7.75218035692142	8.17391468491084	8.10153643472331	8.74041782267089	8.56364254459319	8.49095845659505	7.77071863235064	8.52955241120127	8.00519403581796	8.21709794991284	8.10251259099561	8.22666395757145	8.15640268912807	7.72747463243074	7.6667900362257	8.35735653768935	8.56578518592061	7.99298041830612	8.1412715852974	8.72575609597086	8.73748686344956	8.56032646261987	8.57580931021782	8.45435762495497	8.81399280817256	8.57240613307162	8.45000045276146	8.48022452809568	8.27223008682089	9.16343965245147	9.10852194761584	7.90785278227053	7.83194145833058	7.97478790788863
Tb927.10.12400	9.02950165326152	9.11081794467142	9.48118467608588	9.51305999171398	6.75856340148676	8.77406489061335	8.44421659058738	8.86619658300394	8.64068988240772	9.11806039341243	8.3924158402456	8.93628049242765	8.76284852769011	8.5944913827276	8.15430129690779	8.17874765528105	7.92966173098976	9.05683590362661	8.67034491502221	8.28286297260999	8.51309008599421	8.33904553512093	8.15679424413194	8.30988186096503	8.3096053914925	8.54976735530236	8.78504238790833	7.59140670490609	7.56553871245627	7.93730297875232	8.31015896603569	7.47613383481669	7.93671078556723	8.20235979438732	7.90289656013449	8.40420297314905	8.38854089587461	8.33380089395491	8.43343407746214	8.37609410635309
Tb927.10.12410	8.43582561819111	8.38102883897264	9.20052555993857	9.24870227668896	8.29622068222228	9.4959444806309	8.7015416575267	9.08905808361155	9.42959834792447	9.82533707612928	10.2448810930495	9.56843917712871	9.59989503879326	9.64328006935881	8.85599569085885	8.75943581798892	8.80234890785181	9.98942962931439	9.73341191437385	9.45564976221104	9.42900522951087	9.64695608621228	9.63216823088688	9.4160660793225	9.31931925504814	9.35373401351495	9.74987665011665	9.42443664825021	9.36544078689158	9.13552390223075	9.60919985240934	9.70743672607168	9.13612769989297	9.18878232885712	9.45948831485226	9.88959484785352	9.4588912135766	9.22170957843329	9.15867958660443	8.98330951501804
Tb927.10.12420	7.36378033366692	7.3303768602576	8.32545481177627	8.22957254959621	6.31496538503358	7.9425507555141	7.28330566671642	6.86426185504195	8.07440608964635	8.54884499633571	8.61589411346198	8.50330464841559	8.2295449158641	8.1087185560967	7.16029306222212	7.31840447063264	7.1909416749645	7.83018940920535	7.45418253763297	7.85211481700103	8.1713186476516	7.51870340585894	7.75214585163461	7.24888221018113	7.17795545821117	7.78791280873995	8.14261812295227	7.17766998741981	7.12948530763462	7.32732694799218	7.39394143966454	7.20764436663217	7.32996996955424	7.34994033189719	7.20815837157397	8.30010049698152	7.87270952908521	7.01354640109644	6.91323888660257	6.86989932685548
Tb927.10.12430	10.2608387632635	10.1698711156727	9.22517694462656	9.15907924990007	9.81071852235841	9.01689559360903	10.0469765638035	9.44441555021115	9.81137363684899	9.22425669332186	9.25471160479189	10.0461107658458	9.85582060727902	9.7265400408158	9.90599251113464	10.3341138998499	10.0366979642795	9.62583709686196	9.69077105191477	10.0162135922532	10.2945599583786	9.74555093967673	9.85357265925845	10.1079574025972	10.007318808142	9.6580901972069	9.68304507506355	9.45591745219216	9.29550418491421	9.38382895859742	8.62947021529863	8.5516809461506	9.38433746924012	10.3176675869638	9.57063518938912	9.91308320516145	10.2759598529277	9.17138302463195	9.12044944305472	9.20356184961006
Tb927.10.12440	8.69882679890425	9.15696324891955	9.22080375731548	9.29598450709571	7.77713084452281	8.9101174614192	8.77758921908799	9.26490569537759	8.73620848240568	9.55137864882865	9.14293539512388	9.00631891378782	9.01003737170809	9.28547904157372	8.99833924725142	9.1614909021705	9.01991252241691	8.72110903257947	8.71935121678573	9.03232456638746	8.56591542348902	9.1285104878843	9.29784315895033	9.19244787443034	9.13217928950226	9.2349632972078	9.15897055236058	9.22045077083929	9.23517941375344	9.27806313918572	9.02320260013961	9.30430053041047	9.27992307521042	8.71107339639988	8.68809742055287	8.50769189955356	8.72145631536363	8.87108192987732	8.92326187074148	9.03353939725376
Tb927.10.12450	7.85357999934732	8.24379923027883	8.95249091716056	9.00306610835516	8.18719706759746	6.7104952217843	7.63968066397488	7.84233324227841	8.43155751134568	10.528048302129	8.22482533562218	8.7435267768421	8.59416260900069	8.35780039949447	8.06000423480437	8.14213816549534	8.15017964431155	8.45461130483094	7.93248763114428	8.28110135273435	8.63603927302276	7.8370986825399	8.02254497891334	7.46480235815275	7.76102273464721	8.09901366618962	8.28994875704108	8.40241432467454	8.36481179506737	8.50289630189918	7.90810793404674	7.89406660918765	8.51097306429731	8.15093882608502	8.04205138697364	8.80306608903039	8.73892243980406	8.04622285419261	8.18432356128637	8.01077174558786
Tb927.10.12460	8.11160278218724	8.07677605756648	8.71145892924149	8.90505093502195	6.68317657175156	7.53570000269127	7.15166547875209	7.96966377502596	7.57430940782259	7.94555411317219	8.23045554006012	7.55714748266719	7.35374482190899	7.43162736265582	8.06948959783195	8.25572033645017	8.27014245732042	7.92798993752153	8.30091027269919	8.01876567009315	8.27897017354582	8.45282965612644	8.92564701994308	8.31421651803226	8.14840337612009	8.51061707756174	7.93754700648066	8.4215037747387	8.47873636937013	8.46793050204066	9.24956872256416	8.97829136298149	8.46442907162701	8.66244477461288	8.75568312013528	9.35159133401711	9.41591545892598	8.73488294383049	8.59813944266623	8.52089877158695
Tb927.10.12470	9.20065857959462	9.26479356132703	9.59436646757524	9.58205288548086	7.41386903413014	10.0681301305969	9.00815973825242	9.32278599275621	9.25658419241107	9.63279617470418	9.04122385397453	9.65337875508987	9.62422988374816	9.56846571742597	8.96618071881057	8.98536987443262	9.07789087161263	9.22324153073007	9.09791273828145	9.23311327345472	9.3011146970744	8.98672403785702	8.7501645420552	9.11161540812317	9.1439850171946	9.1336024656725	8.5126430637068	9.12669915415916	9.13913154787273	9.06718104217359	9.28550995151178	9.21890719545531	9.06607713856776	8.69571452844487	9.13086097108146	8.95391789755368	8.87172164789408	9.52508617717441	9.57287944481283	9.52373516811882
Tb927.10.12480	8.77784358557784	8.91276467184448	9.87554700495108	9.88985999536449	8.25369080243658	6.91020955908053	8.59260890040927	8.78474225902216	9.28974490968613	10.3733500423152	9.08296052828261	9.28834491622476	9.22813299910813	8.94742730668217	8.40657585163836	8.37603375619325	8.33744386401491	8.51044285125864	8.72347475865825	8.82740432813322	9.04509567289073	8.53286763309512	8.00039196989095	8.51731233157978	8.56648627266999	8.86235189840127	8.3481097470878	7.89643374928423	7.92967066612908	7.91110418671508	8.56044363975616	7.82199785951364	7.89869911014817	8.19268642132611	8.32577307444171	8.78672180258418	8.50511284498629	8.64154637639913	8.66464974667264	8.7107974111836
Tb927.10.12490	10.4495199748896	10.1204835144743	9.58779647851723	9.73100292641116	9.42819818063681	9.46812350039592	10.4864586827596	10.2277322318978	10.4032112594244	9.08197935175675	10.4136475055398	10.1210604650875	10.3025066097832	10.0162668936208	10.4765646065133	10.4096298408924	10.4747165677936	9.32906703779663	10.0702592345151	10.3328154916876	9.93763639811427	10.109253292903	10.244707093927	10.1847561784024	10.1202141137748	10.4670088946012	10.3010710829001	9.87002964439832	9.8401315195736	9.63610038666766	9.92934785213164	9.85710797609138	9.63515212628183	9.8970189132739	9.79749270693855	9.52969514279347	9.80662219262452	10.42390164437	10.3691794120596	10.3616927312565
Tb927.10.1250	8.40528119442488	8.43583839092531	8.10407845526736	7.88754980839862	6.85808805042269	8.17937461850244	7.96804343620971	8.48475619141081	7.63756365046075	7.65060043364638	8.55635390471907	7.58083740177126	7.40018406232251	8.09979716043143	9.1262435577891	9.20586165675656	9.16526399399888	7.76415996583105	8.95368851929316	8.75220526784605	8.62747168932183	9.22602136708165	9.24938586080748	9.04959280070903	8.99711465638717	8.79312364251978	8.88715019000205	9.02798592775818	9.05529540920548	9.04228583012368	8.93318868656546	9.1337093782262	9.04320973372727	9.16501116108827	9.07833651165751	9.30451845853628	9.26602830960573	8.63210179556499	8.87245282434422	8.74973802545114
Tb927.10.12520	10.1659357047482	10.2270691787863	9.92101008444959	9.98467279649244	10.5074814075256	8.9809847060833	9.94734538902558	9.87468024593944	10.2937980952092	9.94132936181604	10.1827802851009	9.66627641953519	9.95038481177158	9.31984686535266	9.83454953786086	9.96708154394484	10.0136830119004	10.1390116500762	9.7921036455275	10.1111743205322	9.84714933969857	9.96286146257176	10.0517049668894	10.0242410830465	9.98056231862511	10.3592724821104	10.1629198080346	10.0037237975345	10.0261017011912	10.1008715463984	10.2346741308674	10.3496644650347	10.099285887567	9.72133981933487	10.0431104874319	9.7011458464195	9.66927764416131	10.2412909885038	10.0922020196695	10.2103499596377
Tb927.10.12530	7.89281994060868	8.15910143323036	8.68407174997981	8.68837028021477	9.23537835699925	6.61863555760748	7.92083076751081	7.70239507096206	8.31171067454633	9.16873861615943	8.42743317121663	8.72093302030699	8.43495981366212	8.49353572423903	7.85370279781552	8.04976658117661	8.09946878285881	7.76162245144376	7.56525077307432	8.23286732556492	8.0349080909852	7.51314563810597	6.91992119736935	7.8440163692052	7.85926678268754	7.98919523847968	7.53018092465461	7.75646590823804	7.71891174005467	7.88275524939804	8.02193757314888	7.88728230005273	7.87936896117138	7.91330034170179	7.74492814955533	8.84404454353492	9.11273945968294	8.09129016684326	8.16142738829858	8.05895647672366
Tb927.10.12540	9.01949456424052	9.47966163268871	9.64868441097431	9.6298991981062	8.81639590296942	8.93057904859637	8.4973974554242	8.81313799369308	9.70307934166474	10.5314194417032	8.9949217884139	10.0390924718251	9.29004950404662	9.12041821328348	8.73809191613759	8.75519296172892	8.78750898327037	8.75772611089437	8.24071993800458	8.60806621163506	8.79517226453814	8.5548895208897	8.63069073653786	8.27678129263288	8.3512118916606	8.80467205643197	8.75746600453502	9.03927429852148	8.93838011902144	9.14758675699406	9.26266547700413	9.12043947053186	9.14850770010047	9.21371972554847	9.12998563477317	9.77126154881562	9.86325759178172	9.25008083509154	9.2470660009942	9.07454024860502
Tb927.10.12550	8.15998788428756	8.35385960301526	9.09338714121597	9.17886734368617	6.58109336694147	8.25437213479863	7.83318741910446	8.39604890645778	8.26275000355271	9.66871160782627	8.23511776857853	9.18411859863931	8.15304510484377	9.07099111273227	7.69580286380811	7.78054468293928	7.75610247324737	7.91212097647293	7.58985565479693	7.88953728226709	7.69287905468769	7.76263518692874	7.53216381443676	7.49240581777065	7.59656078495064	7.72042745412323	7.58492279168365	7.90400561128087	7.82653637150684	8.13032619911063	7.90724572809464	7.49977989161681	8.12577620377598	7.85033174487924	8.35398300184008	8.76854226972645	7.76823032411027	8.14456134096483	8.20834871202758	8.19161155921977
Tb927.10.12560	1.69882761279187	2.27334831661552	2.14429718664798	2.18533601219292	1.83810716854152	1.84486274627495	1.68179369365214	1.69845388451683	1.82007528514276	2.06231129630607	1.76905824382017	2.07782214654768	1.67819363486417	2.06838404590702	1.77089299448753	1.73382579872878	1.86167638603179	1.69862762280004	1.68969799377183	1.81686798376588	1.77139651364911	1.80595578505616	1.66559794478308	1.65877341330173	1.70461435849129	2.01339253821736	1.82920313103291	1.67746382713003	1.68905481353376	1.6750389082626	2.04729776919776	1.6609219408672	1.65861798848495	1.73792308253496	1.73079715326815	1.7323030782048	1.82566789637633	2.20537277411966	2.24979993282612	1.87038674823008
Tb927.10.12570	4.30923365670655	5.00600584046521	5.38932760948843	5.37787599517182	3.70609310961665	3.71748050256019	4.38207798936955	5.67386083682339	4.98558593277758	5.23405036573661	4.19899008035654	4.98312049598913	4.78376829641061	5.10389269401345	3.46916459193934	4.02212171765569	3.90287975153849	3.77129782228653	3.65520595945627	4.09750020969304	3.70104552578119	3.03675865450985	3.10450037785693	3.07401474133818	3.24721911776689	3.73507623055753	3.65311547085089	2.94766471705126	2.94941600201286	3.04024658282169	4.03124149979521	3.59873507390406	2.97476662869515	3.20648810286471	3.10637344353717	3.26405097985166	3.32502834117577	4.24624436235234	4.43643035077406	3.46893989256986
Tb927.10.12580	4.55290728890366	4.8967496445066	5.3792082723207	5.42836626177965	3.53739053500631	3.54786734921689	3.9487930863914	4.58846028873137	4.41333978931758	5.68412034146155	4.37608286898091	4.05217424510181	4.56711482312836	4.65731673293414	3.50828583549262	3.46326016067562	3.64056967007521	3.53535001934888	3.76353763356522	3.58261790411833	3.63666001921217	2.9603234365131	2.91167735092454	3.00570392648552	3.0475826184586	3.6568788688412	3.37148452261897	2.84065918613973	2.81893657740688	2.87779299765393	3.91674547174278	3.47907138799853	2.84336397284069	3.0470298130013	3.0459582555138	2.98947673561175	3.20089398959808	3.7490814635368	4.24036200683528	3.44301894517368
Tb927.10.1260	9.08481781252281	9.03004592494904	9.17923790921864	9.16794563521631	9.89665567035629	9.15401555004587	9.07399995272942	8.76297166997442	9.01753436083884	8.48647171976053	8.53670299064007	9.20003551242712	9.05553316604871	9.27863984193719	8.96861454111892	8.94600664198449	8.95834253487954	9.19336159896589	9.20407872656379	8.68400609052431	8.92723431644632	9.22477460069938	9.31660708594907	8.92208810527701	8.84033791729368	8.98223414220691	8.77045057423729	9.05136623594903	9.11968971863637	9.15939471949868	8.13950232152571	8.28903457683624	9.16022598022112	9.28193562893093	9.24866897308022	9.28657879328485	9.21969800045386	9.00510957821482	9.06369627164089	9.07473826774808
Tb927.10.12600	9.55169309457765	9.496905339113	9.4418569656993	9.41376617078285	9.87022692575048	9.58364223857436	9.32829059946224	9.64032532363937	9.45971521128591	9.63598062774486	9.53941396879351	9.47698569090599	9.09712742616399	9.30912280805968	9.36061564715339	9.2518234464557	9.40500979668927	9.71562158855628	9.50157373872838	9.22537573119945	9.1895653287736	9.89961078255565	9.76039008869307	9.38820901645018	9.31563929514608	9.78203961946246	9.96985721979854	9.66859303270307	9.66144827398251	9.732692388632	9.36844404652956	9.56179697634663	9.73465921108995	9.65305141038589	9.56475689518772	9.88016907823783	9.53539856088193	9.65370769469591	9.67302038471993	9.70075534071462
Tb927.10.12610	7.00731371532804	6.86851553880823	7.20105050708873	7.41791694144522	5.78064404248002	5.81031896186544	6.58385936647657	6.51328469148499	6.49535660374498	5.91450501631319	6.43599906440509	6.31713149281127	6.48792028033543	6.27400295872215	6.84246112029128	6.92002608895865	7.16135285037737	6.07267547461875	6.02574335950301	5.84925234041539	6.5803718728215	6.40946329284758	5.69574793102022	6.65210441085206	6.57002640742297	6.43879320487823	6.15401880409426	7.29497207944051	7.25488333492489	7.24053544074351	7.25925224293414	7.22405251000407	7.25158051382202	7.46528856740164	7.58550188277127	6.9813050390618	7.18344322626273	6.5201075789233	6.5747763754938	6.68990310135119
Tb927.10.12620	10.1515263780919	9.94000920843027	9.51011284254117	9.43748777255108	10.6538100360114	11.0742894514126	10.2753685312397	9.86138347223668	9.93982264500448	9.18796598336764	10.045773587468	9.63575025793647	9.89857795915086	9.99296775366645	10.1369981416136	10.0626833634973	10.0391698957427	9.23758876241403	9.6310381153037	9.77306034229484	9.78651903876246	9.40239493007333	9.48597351794799	9.68335610297057	9.86580923910929	9.17637061672051	8.47432005265192	9.54479480114249	9.49316965786056	9.56480762862645	9.23307163249992	9.21139797507267	9.56385447642303	9.61128480073542	9.62985934586406	8.81118616758165	9.47351508668429	9.86244863094232	9.75311533806755	9.82266404210908
Tb927.10.12630	8.20644248926361	8.23778804382618	8.7187670714365	8.83457297090052	6.83399599354429	8.35858667888038	7.47956882780852	8.63530172809511	8.73320421173161	9.39058860159106	9.63545908185287	8.79398999196066	8.89750519270741	8.95143434771403	8.36662941410966	8.23248189627354	8.29719416276337	9.10126812651439	8.52245759176719	8.36013243479234	8.89543781549139	8.31898573103421	8.1476015722428	7.95397479312773	8.23351966760185	8.48607070506191	8.90598656141763	8.78176750266289	8.75549077872027	8.74029356802721	8.56957213673962	8.57425949366345	8.73819895450391	8.82765480504647	8.69919814465919	9.23015939941464	9.06630780531978	8.1416239499448	8.40892602082234	8.1945168788143
Tb927.10.12640	9.03221879884908	8.90164995977307	8.87442507267248	8.81361623795529	7.06207288865789	8.99564643881344	9.22416276908294	9.23015627717891	8.85597038917393	8.68744909691258	9.16150203208143	8.86407647908525	9.25517816959039	8.75252832641843	9.47207748414525	9.44561782479535	9.4747090903465	8.96984720758925	9.01809818030225	9.22048066233287	9.05981677246706	8.94746576918603	9.13667543883635	9.17117122574712	9.22965496988575	9.08919449521808	8.83703787195366	9.1480313186289	9.14277266341395	8.97080344571407	8.81844455661114	8.58642696167901	8.97818271789595	9.12706087098328	9.22260253654373	8.52302097129857	8.79698819337911	9.37551346382713	9.38132687115426	9.36048789781196
Tb927.10.12650	8.1855183639692	7.43023428275138	8.5534830862821	8.59135563056076	5.63475825578248	7.93961408058119	7.56251958394742	8.82957780355515	7.48123776656123	8.76375732606774	7.23221712472055	6.83658433254757	8.1567154090255	6.73677840060861	7.50861738586849	7.85467853295106	7.98231013356121	5.8261898934373	5.68035465351842	6.34768999318581	6.55153121240661	4.25353796440493	3.86723062363273	7.41867120084856	6.97406011710927	5.5273769498104	5.07378616560522	5.80169445470415	5.60107538433526	5.8922912756989	6.380840159117	5.6995336070615	5.84907062518308	4.80824604674401	5.75687009917609	5.1306334897036	5.64668941659442	5.35220540245827	5.28786620028867	5.0441019377377
Tb927.10.12660	10.4026935743476	10.0225997172171	9.59970701845244	9.69440524337091	9.30375246671388	10.3418669211078	10.393017135034	10.8852848389571	9.58629329662045	9.20891334212648	9.50344467441234	8.93157300265086	10.0646567129145	9.13812230129775	10.6601619594209	10.828535862648	10.9102639268139	8.65331453550224	9.45045973178981	9.62309915323894	8.91297322417904	8.13218447780926	7.95684120356419	10.520329526411	10.5585899139912	7.86740781294523	7.53117799535215	7.93734473369843	8.02261304267068	7.95339054546991	8.81034700034288	8.2651358737651	7.96695150271804	7.36271982935563	7.99323667953604	6.89746517613191	7.84620574815161	7.37830459755305	6.99247459005239	7.21754337679278
Tb927.10.12670	9.06949472017803	8.60123069654273	9.10292762612175	9.15628061857438	7.10716557101218	7.15329676950017	9.19118179587173	9.18614437268449	9.66271833518298	8.35986796924137	10.1861661786266	9.29161119350347	9.47181567889801	9.23010418347998	9.87225172068811	10.1663048464068	10.083274541648	8.46933249478673	9.4551933013931	9.54444574755153	9.85834315360018	9.24282780690854	9.38122615529562	9.88211514034843	9.99329292881129	9.22270013456304	9.28644636879665	8.92305871560756	8.92969340105174	8.78469659079773	10.1183647089659	9.60263679672455	8.79275410063487	8.10389347002083	8.71803475128616	7.91114873658086	7.93902110161477	9.30378278395862	9.28045216397454	9.13104963972201
Tb927.10.12690	8.86876623618652	8.79092204126034	8.43115837635555	8.39730815380088	9.62347282947521	9.07553820170826	8.97713319976781	8.46266358346233	7.99626942123868	8.46213781055812	7.39152093863378	7.66370723453491	7.93823805525434	7.5146856566731	8.55734574386229	8.70621678392015	8.78559292904553	8.78820189013064	8.82536515204783	8.27215008434823	8.30770520922045	9.01894625644698	9.42386924355417	8.68591829917303	8.56491206509572	8.99239032334668	8.79147657596019	8.94811862455349	9.05477575605396	9.08307828832336	9.66364459433368	9.3250202939151	9.08731940471006	9.50801151620446	9.09289857959976	9.27679276687845	9.6347255358378	8.71842796832469	8.65499123494848	8.6591302633311
Tb927.10.1270	10.0149310525052	9.86328645158747	9.43548411789848	9.34296378340054	9.63494546812533	10.2792195627827	10.2870986238623	9.75604416469742	9.59346723334915	9.39283327091972	9.03540943440582	9.99226246284809	9.83787353597708	10.1617609502909	9.658204854433	9.56482664905751	9.53529864860699	9.7748839813976	9.78069610711701	9.20072781097503	9.13575175311636	9.98775331608303	9.99885304024962	9.62447133964622	9.72674838801241	9.56291831643045	9.21694563117334	9.60656242362853	9.62091775246466	9.67470487221731	8.97964832246529	8.90496884032781	9.67346766221142	9.64207966298785	9.59925809442441	9.11779967298322	9.533911358906	9.63590631235401	9.74841429508475	9.79375626597834
Tb927.10.12700	11.0147508874066	10.6214218309607	9.44754114419	9.50783116711895	9.7291921065786	10.3632602270563	10.7820864420737	9.60443873941752	9.68739418590404	9.01485865574716	8.97944459110159	9.24092344359953	9.64064992425215	9.54406573230113	10.3414970686823	10.4311170272007	10.588472608255	9.69348506139409	9.90743127890326	9.50902141213485	9.00249549883428	10.554782605333	10.7386707530777	10.4173860307159	10.3696861005467	10.3776604985292	9.70455001482961	10.3990544790775	10.4294124887937	10.5504951835612	10.896530624574	10.9152823712589	10.5520462223976	11.4783258689614	11.1254016834097	10.6762452377436	11.0920862971739	10.3360777047387	10.3674677581015	10.1450556550575
Tb927.10.12710	12.0219216054058	11.2954339592262	11.8159552739452	11.6863136508367	11.9988148836302	12.8503776933493	11.7724562812944	12.5843765139807	11.8514433638106	12.1986199089727	11.9707685587119	11.2182918564852	11.8228991536377	11.5476700775294	13.0070234018678	13.3563361244368	12.9301822460765	11.5121012475399	11.9723410024567	12.2928628857497	11.9983573152099	12.403887636346	12.6062008016042	13.0353751434918	13.1067728163394	12.617255141662	11.7434775480296	12.9436724588698	12.972982053129	12.6984406899439	12.605942308321	13.9981973089116	12.6992385932521	13.0424649430253	13.1531961356556	12.3220910906698	12.7027690234374	11.912928991469	12.0324916972932	12.0985279906345
Tb927.10.12720	9.38282425615954	9.10403263636035	8.43919272840997	8.33712988584241	9.28415862506274	9.32340016105612	9.73022828459785	9.58639207629907	9.32234998752198	8.14134798632813	9.41293190669096	8.86027693748301	9.26094507898646	8.56376807769092	10.04467159621	10.2015674696659	10.1958412384506	9.11843154575509	9.40520031984566	9.60003278084847	9.00552818729574	9.52345546965845	9.92717439694231	9.7640244593746	9.83843049619944	9.84244237086012	10.0707352267299	9.79827909316506	9.7700410197569	9.723115029031	9.81834359292346	9.99591937961513	9.72508627032936	9.50119012599243	9.53937585377085	9.18396118275001	9.63624501341931	10.0167137556286	10.1042669909417	10.0325126651805
Tb927.10.12740	10.4517644824853	10.1114235813666	9.21921693378501	9.27213859728571	9.97820560917778	9.52935463874058	9.85823957661066	9.3872596642682	9.82206568704572	9.39409047021859	9.06448032170164	9.44888910009235	9.54459213071208	8.81305259076267	9.37362406864083	9.35486962608377	9.5452573714716	8.3731458262104	8.54832559678965	8.40681790174835	7.99890638175472	8.57082562370589	8.69629449459168	8.96983255368061	9.10907038834351	9.78658893901849	9.79272622777063	9.09699995141275	9.04831495500007	9.31092728860593	9.55022958811789	9.31328082743599	9.31607665779792	9.69544558506889	8.97176162069264	9.15033032583597	10.2177721174718	9.85523772810878	10.0539665845575	9.71583008228575
Tb927.10.12760	8.12638735872622	8.2977509119524	8.84375014435773	8.85039645177232	8.25612948870131	6.49075068732617	7.64072113931159	8.14644322789822	8.47254872779267	6.97594638332644	7.86273272983347	8.0195570958348	8.32433414985637	8.01481807935406	7.35104141670801	7.28376307615298	7.23555800586405	7.27395274146499	7.24147524452921	6.44637465385019	6.89455098498554	5.86407672393769	6.06802848834892	6.89788353444608	6.87880299337028	6.22353551840101	6.19761966055787	6.92660031648514	7.1119774704049	7.33596425768058	8.08345751117442	8.0286642439189	7.33443839273861	6.51084558782684	6.36123704595371	6.73945525909257	7.16319372066768	5.32598400168638	5.47440748848074	5.58882901285908
Tb927.10.12780	10.6250970357943	10.3573066059098	11.2618969116619	11.2541982846417	7.22892774085066	8.93274161100004	9.65548587930215	10.6201614902349	10.3846771068626	9.5564326264591	10.0507576610326	9.9557093866411	10.3367820317971	9.57566051123024	9.34263937434377	9.59255115651017	9.70732743262776	9.11130126044133	9.01578595412905	8.17791461791964	8.16244042730489	8.22918457183286	8.63152082042815	8.65295254672803	9.17447584496652	9.75909944149079	9.93746443685167	8.50198743189814	8.56873444567644	8.72036209798507	9.5853950369006	9.36285433659586	8.7194309778421	9.4169863396907	8.94978252541829	9.50772008117029	9.59989019082613	9.03226794788234	9.03755325781822	9.01542563633836
Tb927.10.12790	6.8409753595962	5.32440344046246	6.70098848758192	6.70430237503151	5.81217882080212	6.05764189056708	6.9937230327374	8.95956692229067	6.98224663846568	5.95760691611517	6.78897556876311	5.80009796277035	7.18860819162317	5.22164421185139	7.42708412725863	7.81422615511363	8.16006454240615	5.56410851968511	5.41872895037699	6.9096210195358	6.43769794041742	4.70025804183089	4.35583096020491	6.91136210620143	6.82032314068532	7.74193772598932	7.81376732821225	7.49177848839565	7.37087303759726	7.77805101549812	8.53356977147782	8.00183902828159	7.78658759721529	5.5111109450999	7.14397032673573	6.75342403890272	5.48146080984985	7.19926483454727	7.4146601686095	7.09906403435147
Tb927.10.1280	8.58607205459542	8.6700218387121	8.62366318139086	8.72244012611201	8.37578258227574	6.91520585869506	8.06334529464129	8.61793041548908	8.62303433263167	9.14135396630982	8.5619366347475	8.32675921351314	8.22455935815083	8.16720858171017	8.57582434003736	8.7925640077926	8.66350743558777	8.85607060284573	8.35800532371945	8.70522187587278	8.7069060522869	8.615288541068	8.85630015542648	8.46354531236026	8.44649789790913	8.79589667574793	9.06964030210774	8.79331260394098	8.70258421216559	8.92735414976312	7.91463048270023	7.98828550314321	8.92876940042511	9.19035975830968	8.97334871786197	9.73152594395684	9.43369300447913	8.69642995462513	8.74252173730701	8.5842244251552
Tb927.10.12810	10.0626321521729	10.1192099708775	11.37902147782	11.4380952517788	8.70714675831895	10.0125960179237	9.71626261063993	10.0386787873824	10.5928698544419	12.2809122483965	10.8632925371961	10.9769169075648	10.7170766510323	10.6830810548952	9.98693452513469	10.0782630133523	10.0505562960558	10.8986993041353	10.3815541663528	10.6190747952991	10.6165544103633	10.3759503474746	10.5446018679131	10.2917720051515	10.3347231552175	10.3684315746857	10.5631894938571	10.0499961649303	10.0688974800523	10.1074774893633	9.68516500999811	10.0268340904474	10.1060241165848	9.88037514802926	9.89119155958627	10.2644530746741	9.91221852037141	10.3440353510124	10.4849863919352	10.4335729277307
Tb927.10.12820	11.3227963890058	10.4863039197679	11.8227035253331	11.889924680995	10.3860976055872	10.5692642859474	11.1872379232076	12.0108918408943	11.8820088814854	10.0556462525105	12.0622696613544	10.663785906676	11.7935902169025	11.2362403471055	11.9116588167534	12.0263063816104	12.02006911002	11.8945287885174	12.0878254721798	11.8136794647133	11.3981640871276	12.164147068326	12.1200205893442	11.9880769098068	12.2333504691665	12.0523133387175	12.0419067323666	11.5318087700326	11.5699189467189	11.4730182649698	12.6463519247584	12.3500271768069	11.4745801397369	10.5953385479117	11.4382526065725	10.1583640406631	9.67741002337411	12.2328339039155	12.321982568207	12.1017857764904
Tb927.10.12830	8.22639290598219	8.63478226905902	9.18217586668821	9.11781889918182	7.98442803105371	7.60803031837503	8.41888802732867	8.45855615111164	8.34030825984444	10.0861553175684	8.50911701790755	8.51649978733598	8.29979060195423	8.49763228819819	8.05326833687741	8.1676570973374	8.07642725814161	8.71158426761327	8.36436832996081	8.34052120578745	8.25840950259186	8.30699671195802	8.46659696958358	8.06016278912661	8.23734773053497	8.51670921627108	8.58280888675359	8.55234985411646	8.59829304655491	8.58615314877039	7.86903107457026	7.82360763348789	8.58904540504687	8.40607788414161	8.50271024079524	8.99235313934618	8.41757837255593	8.31000229402819	8.43193016969334	8.5263257453486
Tb927.10.12840	11.0315283075806	10.9837883557823	10.4913575223863	10.4625992837543	10.1646947047217	9.109639986431	10.736712075319	10.1428090651859	10.7111749081782	11.1759069472579	9.59030338966234	10.8839127041609	10.7159084045676	10.3457386724638	9.52075690449298	9.26334126719526	9.52229352114039	10.1090010943398	9.8602554560581	9.10102379902563	8.92722873739837	9.96908235279202	9.81151873188506	9.4270940370812	9.68192103554924	10.1252444462402	10.3107081236885	9.89996746030585	9.90780662640312	10.0442384042325	10.6115866864881	10.2751851561499	10.0469264927207	11.1380931898136	10.4919711185917	10.8188079976669	10.9214313763827	9.75351688072151	9.46160905655849	9.38665548973628
Tb927.10.12850	11.9971673614499	11.8653934065501	11.840261347287	11.739735919155	12.5131351640453	13.1820709690006	12.2213455131003	12.5116972009166	12.2821950635395	11.0274960760899	11.7765140435028	11.4149561828095	11.4497206315245	10.8423878158818	11.2878933085842	11.77225272453	12.5810541045569	13.3383447827424	13.1125098330795	12.1559607148866	12.1153851614014	12.8605990346725	12.8787383695526	12.409813600691	12.0677250874321	12.3803160284077	12.2511935043554	11.3460000947704	11.3785982644342	11.3084835192629	13.6873602639336	12.4011925835505	11.3092703153369	12.3387904840843	11.8575777661899	12.6314357810139	12.4200277321896	11.1808444388424	10.9542355636546	10.9157488752631
Tb927.10.12860	8.74104550000894	8.82330879995046	8.6046907353308	8.6937187009183	8.7774496164504	7.14723873165713	8.71855315093076	8.54549111708008	9.15736312327611	8.64956570991727	9.24855276230375	9.11930853366578	9.38354659294129	9.20203653418573	9.45383235045303	9.42539994932408	9.48753199446808	9.32622113232071	9.30198097939024	9.19170886722331	9.48656315454226	8.96876664548796	9.02753884082111	9.28081932734852	9.20842324754695	9.04752563231097	9.1910316635746	9.51349724874878	9.52570185812438	9.4649306179294	9.31244933211108	9.67471568076452	9.46605313841096	9.20353889247811	9.2078181286437	8.61052528010521	9.06670771406787	9.07994099244234	9.15922351952716	9.02244892892818
Tb927.10.12870	10.2433696568371	9.96756119375624	9.87038664796366	9.71035784492372	10.2996764957073	10.8245660887611	10.3130839717504	10.3672283660722	10.1239834267282	9.7207264607365	10.0818187485094	10.0935167676693	10.2717770903299	10.1353504342015	10.4784547405045	10.4999626492755	10.6096032973338	10.0497624452484	10.2353256257085	10.2815780074971	10.0586638951545	9.93848053440342	9.96629053498686	10.2724360150916	10.3057638660841	9.89912767814673	9.29067587604685	10.2174421678631	10.1846645900248	10.1363099665178	9.87096619612455	10.0315776004383	10.1364620964735	9.82331611180908	9.98675428724686	9.10902540779235	9.52511116341069	10.5696095044436	10.5589628950201	10.5567828536044
Tb927.10.12880	8.73743542425593	8.84266636836951	8.85439469322703	8.81534381100554	8.38540158434461	8.62401965623082	8.87625317612162	8.88915660135052	8.98959235455879	9.41464924783127	8.74167295470252	9.20887667484712	8.88746483274437	9.04721899442574	8.51602579568233	8.33427139891877	8.28477346542264	9.32161827101064	8.99450887161849	8.80638087904676	9.38473395045433	9.07533028861357	9.17772400667101	8.85720685703733	8.71577059738746	9.08851371217235	8.9582914847922	9.28400771048711	9.27183466152791	9.34547137685935	9.29541435012769	9.059880923349	9.35031379783334	9.35812392441906	9.05233755265303	9.84706886742582	9.58262731357363	9.03493491342024	9.01847897206525	9.18280050440075
Tb927.10.12890	10.8338980261749	10.3600397574578	10.475105230392	10.4571826332738	10.3011164358481	9.6488337229205	10.3744237423871	10.8640063051448	10.3509197002074	9.80162524622864	10.1025242939794	10.0092389149914	10.1818667042721	9.99121649244399	11.4540200645462	11.5275930286613	11.544020620214	11.60701885765	11.5620296200725	11.5098111463966	11.5986881824242	11.3940075811381	11.2067694908953	11.9052755539666	11.8036724457198	11.1456668960253	10.7821076591167	11.4624327569409	11.4613328951184	11.4305427879248	11.4769486985717	11.7775303076302	11.4325627220805	10.4820895229162	10.667003038003	10.2602845666831	10.171312951281	11.1756251546318	11.3039346929969	11.1448369367167
Tb927.10.1290	6.98522805126935	7.25828755303536	7.63141839099412	7.55806029460949	5.98801902394873	7.47657576907269	6.71400625228128	6.80559489540382	6.97947286040725	8.70532180593641	7.43581771828551	7.32649446946144	7.11941477107387	7.38255224867099	6.8251893314873	6.68678801933323	6.57565888611834	6.40342082470065	7.08823346447445	6.80157321277107	7.1692546886677	6.96004856823855	6.80893511493293	6.59132456428152	6.55757590403896	7.07097824233685	7.27371322134866	6.91943831872308	6.89065995318002	7.11113962416595	6.18964849558696	6.21227539061564	7.12406700559939	7.32476804218258	7.11315726417034	7.64084189621785	7.3216227123793	6.9520509699992	7.01839460336666	6.7965096759072
Tb927.10.12900	8.38257875585227	8.47730680510317	8.50352031333398	8.39085324938324	8.20773311592692	6.82713047124899	7.91838522329793	8.68880527576454	8.27401179594844	9.29588911480198	8.02114647188952	8.55347856812252	8.49417058282289	8.27813608099062	7.7868539381712	7.87187434404142	7.94641062985369	8.2151520351839	7.81983820430921	7.90601651134192	8.12662987251491	8.01596835380725	8.247503613326	7.61590810682699	7.78234825941686	7.70656587054606	7.17226727251924	8.07780390339266	7.99753627105219	7.97592947187049	7.74692153333639	7.7892945598102	7.97507072174682	8.51374734773472	8.06348796123569	8.97039385085846	9.10491406319556	8.23917705212897	8.20050713736804	8.20583598585381
Tb927.10.12910	9.947906618307	10.0366264202245	9.84026375286377	9.8348776607266	10.37537064114	10.1700557933191	10.2736623151693	9.74286151404965	9.65594138117078	9.34155656648027	9.50772515381322	9.94473275326582	9.94385601047627	9.89277979695379	9.71549243377209	9.67263692566835	9.61575090266953	9.47399355872892	9.63604091535555	9.71197312327959	9.76641998364311	9.42430075284117	9.20476340987143	9.67872408641475	9.69746093831534	9.61096200631048	8.84018094491397	9.37886417746823	9.34569061213695	9.37106529955092	8.72987200747729	8.72033099261494	9.37055030513615	9.29591462575511	9.24003910235307	9.10432759356605	9.19945439727058	9.73924427867311	9.7667731943357	9.891626883704
Tb927.10.12920	9.69387909989262	9.5629960972621	9.26737139329102	9.22772579745036	9.78804591034426	10.2030018093595	9.98733595129645	9.67454455034108	9.44944472018486	8.47782743607004	9.66969415245319	9.63540602320716	9.70942685135066	9.77877563092386	10.0435614313574	10.1695309523323	10.0940841321451	9.40630548954154	9.87804656164573	10.0547845855662	9.85029838698518	9.85614016034288	9.88555168401983	10.1622451655054	10.0885057845637	9.59668711682602	9.15574663772648	9.70582005772882	9.69665860962832	9.48490454077991	9.84005125667081	9.73778489700961	9.48224991922869	8.99051584292929	9.4568947252617	8.60163155303171	8.96596016197612	10.0158534102328	9.99447472512353	9.93614928134446
Tb927.10.12930	8.0675047998746	8.17540826848814	8.0825149906092	8.06280554090888	9.54242309114656	8.52813386199895	8.66198228322886	8.73276956264403	8.78410660909619	8.53121529120787	8.53988110803959	8.65012785187678	8.91371297191665	8.6388987906104	8.57966474298654	8.53340034638518	8.66963044861677	8.13793113550915	8.63165518428963	8.46301184265069	8.64573090099418	8.57882647731619	8.62972622383939	8.6814333960933	8.62795941140467	8.61517696764173	8.51407105038724	8.61983444822019	8.57659175434627	8.48900181252408	8.10493270690025	8.40449009047146	8.49791145632745	8.54354134014478	8.6334151150501	8.88720826781946	8.76181633631835	8.38588034313531	8.46975637021865	8.38431167306634
Tb927.10.12940	8.77878887985155	8.72958252663702	8.41733005082474	8.39142205564328	9.190358017785	7.17928198936144	9.30442889400249	8.92979957609289	8.66572796281631	7.89015181465573	8.60061861780343	8.48938275733575	8.53563592862897	8.28674290431083	9.62428709632012	9.6333491147335	9.75925567729223	9.1519184679219	9.0458327653933	9.17597065874331	9.1196280658593	9.63977232143314	9.52844102941554	9.82279239260311	9.88148065597988	9.63795227962538	9.03669953168016	9.67455616685295	9.6924514498857	9.59126492337609	10.0868129285304	9.88287272040148	9.59077797130314	9.24047643618003	9.7105639604115	8.74915748882516	8.77493596218213	9.8669481577136	9.61950342781753	9.58749280047635
Tb927.10.12950	9.44970782244321	9.3954826361065	8.63586560113108	8.50515344748861	9.17916711875156	8.91547418914928	10.0507114656844	9.70627014917483	9.21206626850039	9.26202546986533	9.28196463192277	9.00258161125337	9.49651112287007	9.16747577912337	9.96594352021303	10.0981879474848	10.1255719402627	9.98473545676707	10.1203270600005	9.98187327552707	9.95971826383887	10.1158192500905	10.091738173449	10.1155569362579	10.1261944057099	9.77397128393868	9.25387981685608	9.97861284379772	10.0024780925348	9.86198365118985	9.79005635012274	9.80104250751232	9.86478841049629	9.43533828757803	9.74298191820411	8.99931642914209	9.39926660237276	9.62255973294471	9.76610635877579	9.80725057363721
Tb927.10.12960	9.18949530000696	8.75158153589098	9.26468560577954	9.15427936887624	7.70195693414851	10.0186615870549	9.65639503756401	9.77294608884076	10.0663512189325	8.54224396652868	10.7694395485789	9.54343482470634	9.51397226889395	9.09459484826725	9.53881348750384	9.56076474241261	9.98728631906576	10.208416931136	10.0791360517821	9.81477550637077	10.2963255438499	9.83233716436326	10.0427942777881	10.2228084557502	10.0185918426384	10.433774420325	10.9134831068836	10.0315242054615	10.0137721419479	9.79534735606911	11.0653314333651	10.4492936560542	9.79619063105048	9.90669027248506	10.2573728893409	10.5679158706318	9.62056009413246	10.0711014193384	10.1555014742146	9.87451212546251
Tb927.10.12970	7.72929186990063	8.13457337277144	8.2987531845464	8.20505505452318	9.1494678912488	6.79687466852543	7.90865719419765	7.52665757819349	7.79143545186767	8.35865723065688	8.20152195973195	8.14695222396659	8.20948680443999	8.29615963728573	8.33262922559861	8.18349729473403	8.13069840393884	8.11302175879839	7.99893243050502	7.73276754512154	7.90397335061029	7.9997345338318	8.49251478645941	7.8736777805926	7.81886897123813	7.97731391741727	8.04389114722072	7.8706680652178	7.94556980623752	8.07208505408493	7.86535654883867	7.60035792032595	8.07896650683066	8.66945304905165	8.32991683287414	8.70689959723707	8.69070887509454	7.84564017050671	7.80513152635562	7.99585271659608
Tb927.10.12980	10.0993482509892	9.93066684137018	10.1399885117009	10.1941100029666	10.4279521122692	7.5287024486591	9.85004764916989	10.0389290359388	9.83473390026763	10.7659683424784	9.85237857185537	10.2518142852425	9.9109150727646	10.1479614341845	9.92693138782638	9.91260282478247	9.80831578998139	10.7148556441669	10.1888475761474	10.4090081114057	10.3856204708458	10.1232221586339	9.71961940470703	9.95665615346345	9.96042265537324	9.84799862547435	9.71226207289405	9.87480028509924	9.78664537072339	9.9055001983087	9.10018837093667	9.28342637537087	9.90493982107962	9.75230723398709	9.91322407823526	9.62090459500733	9.29365052065267	9.71995887519522	9.68160401557615	9.81307775466939
Tb927.10.12990	8.74468201931795	8.8269155631303	8.93023589986717	8.98005852842373	9.53251441725092	8.14581582928965	9.00212381638524	8.98257866973688	9.31023823925741	9.41136540954883	9.60675237670838	9.32631095656215	9.29498623200877	9.50659391609655	8.9194791121358	8.82618710779207	8.64812476042074	9.4355811907747	9.31197492133084	9.33582843292798	9.73794439993667	9.03494797464378	8.93926614757894	9.08665232378932	8.99270953708463	9.0255279386495	8.67866834650531	9.08382076141097	9.08276453236805	9.19036043506038	8.8014717181364	8.98555473089137	9.19553278219894	9.27038079349018	9.1917518899155	9.60658033589399	9.69802571117943	9.16981186362469	9.25918417770209	9.17744462596182
Tb927.10.1300	8.32946361170984	8.54923087488563	8.95811168871971	8.99802357244892	6.60480529376158	6.81600011101284	8.1977750394346	7.40080269979438	8.24562602961734	9.10529091475052	8.05119760046055	9.15181077582407	8.27819376971208	8.81449878447153	7.71822620896982	7.7676289287213	7.74574295642846	7.81372142600846	8.00264984606385	7.61538388987406	7.64197693245499	8.3374423710359	8.04866441338794	7.47066679176331	7.77157522677228	8.40012877214758	8.31938256413253	8.23880179081467	8.29440310078158	8.28452248820676	8.07032435827493	7.56198268180279	8.28008622838473	8.28876465376199	8.26545870151454	8.59288040079422	8.39462799968183	8.08596792867382	8.05784338844476	8.10174074662514
Tb927.10.13000	9.99395829939008	9.72564172614412	9.40517681586675	9.47193483557603	8.57824259048878	9.30204387351575	9.37528388116738	9.50011398842919	9.37396470859966	10.2178626794837	9.12413639960464	9.02728134725564	9.03412679842714	9.28701610532757	9.4794782460438	9.52709340874203	9.51845931762538	9.29008728595221	9.05893655652494	9.54879418117478	9.6429264671243	9.08433903388489	9.15661819337558	9.14729806296205	9.1908109185308	9.61947573979689	9.52571506344634	9.16275538635829	9.09931897014187	9.34080022829242	8.76990708650436	8.4427670061177	9.34433020014921	9.91740847708601	9.92924155105386	10.1207827932322	10.2039749126297	10.0096938190561	9.66656004080089	9.80386462695421
Tb927.10.13010	9.11082660963649	9.09138369133861	10.2724124425271	10.3799424513275	9.11347702035386	7.30876191001009	8.81525392148618	9.62334918745307	9.64609793880523	10.3832967841931	10.2631994551038	9.77164161052283	9.88827563701548	9.86360501054286	8.93830914163059	9.06866421132755	8.93431076502544	9.69852573404248	9.23745425860715	9.35219220162499	9.24745800202667	8.80367645608738	8.85311317596408	8.84685465865635	9.14172577046415	9.14438275135527	9.45466159022505	8.69005500000204	8.57217779157133	8.5931212475218	8.89117949689259	8.75125422260347	8.59602988796212	8.19844424764816	8.55852115902749	8.34806473601281	8.208142191363	9.30896521796312	9.29338483936013	9.17684728423588
Tb927.10.13020	10.013474067459	10.0348918329795	11.0771844028386	11.1346113845506	9.51974183706342	9.02377779535355	9.80321840344301	10.3140699902719	10.5021601865125	11.8012581157674	10.7392008298887	11.0820027026003	10.6765276636277	10.8078951826916	9.93917918407563	10.1399452898517	10.2030058534566	10.8496905157912	10.0497134477175	10.6518418851937	10.4856004785645	9.7617450017265	9.79301448322987	9.80373866670026	9.86853488584608	9.98916592899221	10.3241725974349	9.97803752191957	9.90244387510971	9.92099509320326	9.04950888672846	9.51328088755741	9.92476305635381	9.36073119855671	9.89613234010803	9.81909978154066	9.35136298998126	10.2223688756503	10.2078357077478	10.2305862536987
Tb927.10.13030	9.41065566750967	9.53766953918342	10.58899760992	10.6983111588884	9.56375553987878	9.88317339924865	8.37020872293952	9.50772032277429	9.5742394243198	11.2381966293034	9.8953197904384	10.5767476647717	9.83796742303449	10.0041640890827	9.1551830105999	9.41199381337103	9.4476903323221	9.9964332570612	9.28613631857422	9.84866844999121	9.81388206183812	8.56713415892838	8.54220809543989	8.85647661200422	8.81336093622077	9.17691421945027	9.35475223812551	9.32081569727018	9.2966310466598	9.47425699619266	9.47237841579716	9.05924449569407	9.47762677465407	9.2170681822508	9.37005707621219	10.0353342663242	9.58575243386892	9.63664977659366	9.58231294679331	9.50414157404405
Tb927.10.13060	4.8672363617176	4.9311807887907	5.30994947022246	5.07514522600458	4.01408557345914	4.02797168131846	5.45962627379505	5.98924757988787	5.44962995431798	5.84022268020199	5.03497427745141	5.95564631689764	5.7455110500306	6.00794960270875	3.88012648142978	4.51991712464973	4.60143528357506	4.41090653379502	4.61813802089741	4.62234503081031	4.19947910161081	3.35011377618052	3.68995077816294	3.3604297651611	3.22493058940307	3.48290777895362	3.53923671150081	3.22109407429056	3.27125791641138	3.13031541012762	4.91690710818213	4.42808893543912	3.09239824374012	3.56848077826384	3.53257109719006	3.61195886599192	3.84868540646166	3.61137057204927	3.7697662560412	3.40547684482132
Tb927.10.13070	10.7826783648985	10.6290826601225	9.91053634892571	9.97259189831806	10.3022496166594	10.315004538483	10.7852192018096	10.5409666211078	10.081400179637	9.88097316394029	9.74664810332146	10.1244195818252	10.3639444454715	10.1807546427084	10.0384618919292	10.2317651369358	10.2855325252854	9.9012014030132	10.0444176729525	10.1958414582974	9.97704797562072	9.68252518831032	9.73693959625037	10.0942205363014	9.93180673557992	9.47636949625702	8.24654885463915	9.46898270420291	9.50679000461646	9.66727256239985	9.75039571986632	9.53300581148654	9.6687742358589	9.95005859379	10.3799587969803	9.6571121238528	9.90138786107888	10.223314070189	10.3046326522742	10.0262596772897
Tb927.10.13090	9.87174384858775	9.92168557449281	9.73962090091409	9.7467790578778	9.60380257997926	9.44468209990234	9.79928945139483	9.45504968259659	9.7862043944412	9.23869496012333	8.77642195576966	9.53269863803818	9.72295125393737	9.38378347193233	9.86931645815651	9.73133613989855	9.70416931254955	9.78595045696791	9.86741664768095	9.2191797642317	9.74126433598007	9.95435851885163	9.88842789626165	9.75402778822341	9.63884776035366	9.47543482974627	8.86409795686237	9.95605969022635	10.0238213966782	9.89690456721762	10.6856990875365	10.3966791652557	9.90126903685214	9.57876760115903	9.82813122544131	9.16328208510471	9.41064562976093	10.0404219922043	9.90422265454555	9.86525661445717
Tb927.10.1310	9.73106115460313	9.76078865611492	9.624661207077	9.48861933088357	9.99162704091683	9.9452011164505	10.0195751951537	9.78587982072208	9.61341761217321	10.0075162142236	9.52298507494144	9.96474499203085	9.62902469345545	10.1013395962185	9.6225540609472	9.61449508107897	9.49411600874339	9.97578597219161	9.74526031533112	9.43360957542344	9.54276892580361	9.71078426750123	9.32942160325478	9.5812851149096	9.57758310484629	9.63356724509848	9.50026032939661	9.87883202126991	9.80608412169734	9.69717135119534	9.69277480981813	9.80031127836593	9.70106267835794	9.86277405693299	9.79267455142694	9.48882707601727	9.66074103390012	9.72442430094587	9.86419001015513	9.70172304748513
Tb927.10.13100	8.1416834013894	7.81193746473412	8.46551873685257	8.32486367648034	6.91281235268627	6.95719544772148	8.19131519977583	8.88158341185472	9.27173223348709	7.11581283457203	10.3309636504115	8.16004925602576	9.14360233188554	8.23400039396859	8.9274874847654	9.17412160791141	9.08037168017719	7.94411250685022	8.82978412537603	8.89863335842766	8.81031489558099	8.84621829841014	9.13592167825633	9.32242721837522	9.03433748776032	9.25960064589766	9.53492326756224	8.84921972792354	8.84859185744599	8.74655698640071	10.3162410270903	9.50532463822009	8.74970350179559	8.66451412831275	9.03033472472097	8.92896130064666	8.39286611834871	8.89196771419428	8.81457534833034	8.65605646871929
Tb927.10.13110	8.35896477213369	7.54844842517289	8.72742902936637	8.59918822481564	6.88770785030929	8.05323605065268	7.79731276601409	8.25277783409343	8.42717839724895	8.00906799570919	9.32674838526218	7.78578200827528	8.66346783065019	8.09969367430979	8.24798677004519	8.32079987853489	8.63720205363898	9.22713033301948	8.7195782681638	8.52036999550561	9.03753669299893	8.41814949608867	8.42465589490258	8.61217642161986	8.7229315498371	9.23305467183137	9.57329083612248	9.13894849543616	9.13928951208806	9.03740151093421	10.2335896214679	9.8798658666579	9.03668742248808	8.86551033690676	9.10519174211628	9.64144569539673	9.62558070629698	8.47288872548343	8.34534772076453	8.22786202080134
Tb927.10.13120	8.58956934126108	8.76325137410993	8.44347317866891	8.50413379393348	6.65530793599338	8.1716995494189	8.0386258599493	8.16223981975032	8.11539402106409	8.26235430302533	8.35829832558479	8.39356103821541	8.05742582926064	8.53761541980332	8.13694717186558	8.15284309659529	8.06572248449265	8.3615410581064	8.37215316106395	8.09728757666818	8.39995910246908	8.2611462304249	7.93089084806647	8.08240406988123	8.00592475512297	8.129804313537	8.15701905821887	8.13709557983539	8.17872606890722	8.3603223831703	7.97997503470688	7.92177432283342	8.35777700842596	8.73043725805399	8.27966209539415	8.87613323164286	9.13232747129896	7.44126155267237	7.73304425480151	7.71467643521446
Tb927.10.13130	8.96225001209157	9.27229249649405	8.9496785962055	9.05185851479476	8.96443051764604	8.99710007097826	8.45231284769942	8.47682207458465	8.91053040306549	9.96448384399528	8.65503492743677	9.16336932755016	8.91683366120153	9.19830259705219	8.88119710592103	8.86479537461014	8.72682695234526	8.40377110403469	8.42481810942633	8.25920325862975	8.01296599126343	8.75681744369844	8.60102090479265	8.27613021378848	8.39972989901055	8.84749083331565	8.82346830649547	9.16168764157851	9.11271000282284	9.14903807674667	8.8958361060205	9.27608113502227	9.14815873786003	9.35964927227579	9.00061842456753	9.4707424498086	9.46764489048764	8.53243457877974	8.71557301532456	8.4613530500493
Tb927.10.13140	7.4586544246618	7.03260587632268	7.29918682401404	7.12433895135345	6.52641865599763	6.56683676483302	7.01370496517008	6.9977261490249	7.05631703786768	7.83091421141929	8.11521722426064	7.34224284965282	7.48166902034729	7.79783980478027	8.51777148634253	8.69612039729273	8.74687312769661	7.09831544811001	7.41313387744826	8.34650728746507	8.34352846584168	7.46636854760702	7.69756201413786	8.04466867729448	7.99693475563604	8.32183436063777	8.29802641221159	8.57352299561762	8.5176308567835	8.57738255252909	8.89443045706338	8.48148662283942	8.57308928402004	9.15082705450482	8.86425015575566	9.40543133806471	9.93855502074657	8.11635998822076	8.1092276768572	7.84273673112368
Tb927.10.13150	9.35564791335412	9.35255713918731	9.0679312766303	8.99305518047983	9.01763150629714	7.909237336983	9.34962022140602	9.11644349240164	9.40019184578196	9.17804367412668	9.46598094447973	9.29649972885336	9.35890166435004	9.34204919469065	9.02186055840641	9.11969671663377	9.30184206333923	9.3186010427777	9.38020010212388	9.39177696754609	9.12775945866648	9.34885758360924	9.28367541590914	8.97853152487451	9.07251454598112	9.14959277094783	8.52573091924771	9.26213433958766	9.27170760661261	9.12184127141599	9.39343567112584	9.19281185464576	9.1176917457087	9.41520992461972	9.50511181313426	9.05944827816496	9.36610999765893	9.31996740625639	9.21380502119708	9.08916682465125
Tb927.10.13160	9.41549122641412	9.31824791664269	9.66516802800471	9.68399956898653	9.64210972548448	8.20454217204848	9.19133164308738	9.20198451024457	9.47671906044112	9.76066355380418	9.1646178533705	9.35701620392017	8.857923036321	8.90094734317997	8.6148617927313	8.49809992577014	8.5323278995119	9.5314154305513	9.12115526884123	8.90931195003726	9.56437442756403	9.14235966824063	9.00565466218636	8.91766540798004	8.98133774752934	8.69165282342044	8.22225155941376	9.18083540986761	9.18813263503183	9.35473770398432	8.76682638608465	8.71953355148881	9.35727686399209	9.10489927453388	9.26408958304275	9.34916992036401	8.80646531621643	8.80782901079159	8.87969065959771	9.04018361803504
Tb927.10.13170	8.4662923635193	8.444307742497	8.27849806449849	8.11095466800846	6.44736138355936	6.97353492658761	8.66229712080241	7.73972081072114	8.07789444466207	8.03549803605233	7.48838474342972	8.02584152568378	8.2401234841492	8.14021705296033	7.92749812994527	7.7313466343349	7.67254225640695	6.13837515360087	7.13818507059168	7.15365251953185	6.57064081516217	7.63714012257096	7.80295182474592	7.63865836536847	7.68262044933985	7.89245859354476	7.12204024353956	8.07790712471656	8.14127103855322	8.17625388913589	8.06198405188029	8.02270969710529	8.18268491378119	7.92961796609306	7.76106386196064	8.30270897170688	8.56467173499877	8.18046378925472	8.1455456682582	8.09478149080045
Tb927.10.13180	10.9131786408671	10.9979065554539	9.94380348190176	9.90237837460536	9.50887030386751	10.3342914443284	10.6478725720553	10.4988457752578	10.5417644787404	10.5818468453684	9.9721081798193	10.3832422921307	10.388793790706	10.5744141150808	10.5921813310353	10.8673507577579	10.7332953415564	9.09888526794173	9.5354501290464	10.1163230918815	9.57561534951348	10.4378644816676	10.6772134173938	10.7082379311993	10.6150142487726	10.1023735991227	9.67886878006389	10.1319495372249	10.0886527658003	10.1830934808963	9.2540194332243	9.2759867725474	10.1860145074744	10.93433378384	10.3031353580881	10.3808391128736	11.0634728974756	9.64238545359964	9.50275438968539	9.7653356692311
Tb927.10.13190	8.63899519882593	8.48807429168292	9.01476061696128	9.04147773266433	8.91480248232659	8.23961131609288	8.63431895265043	8.66849638868391	8.80838042538143	9.12582353513321	8.73964617784645	8.35759324964953	8.43234086865297	8.50079828642836	8.52309381054993	8.46977694215864	8.45567982689938	7.95048474143194	8.09811584211752	8.35683443030078	8.03138835931963	8.56533459152993	8.47045261524819	8.35089615889086	8.38956565467153	8.33862733359882	8.33777484890974	8.99752626858235	8.98047951145696	8.96664037511147	7.65241834348832	8.21519579813828	8.96545751003037	8.74647626464884	8.85727736956458	8.97902524344234	8.69767538306835	8.63248298155837	8.78488620342784	8.80063706829774
Tb927.10.1320	9.51068916786617	9.34675534741887	9.43612901257547	9.52806655780877	8.82228912050421	9.18309787305709	9.38343496244193	9.09738769958043	9.67788408497059	9.62429281804707	9.70228012276648	9.63439261733959	9.47908083699712	9.53153959441223	9.50107404872626	9.397449411491	9.35452821422051	9.27608063696622	9.27169042449482	9.27067297083398	9.26427937011275	9.25019598326828	9.25622577756674	9.01694711629986	9.04304366011643	9.23053604754471	9.13436425475432	9.57120380219191	9.51847017190696	9.58576912676936	9.28424139041349	9.53729335366737	9.58952784644706	9.48185563743228	9.53169366644509	9.08373041939292	9.19314208771215	9.6394891707066	9.54204818485827	9.56229303932844
Tb927.10.13200	9.71928498845045	9.626704669236	9.87919308621356	9.88618187742926	10.0133506065662	11.2860616138938	9.63121370717533	9.73723286278222	9.80073483015977	9.19710990617511	9.4282047992984	9.86020959250498	9.60585051775903	9.85750409291009	9.24094136598875	9.30374737871902	9.37784766216313	8.8607205693632	9.27187768482449	9.06177133411334	9.02592610061419	9.70997952868223	9.67659806953582	9.35830902920733	9.42360643261564	9.59143962374899	9.50341815812371	9.60332551817092	9.57210339679618	9.61051512924039	9.46177358592447	9.37579664843811	9.61271109218784	9.31157720546823	9.60176471551559	9.31657436966887	9.21326169167814	9.59296449093586	9.70989178864725	9.74271341333679
Tb927.10.13210	9.36536144856625	9.38322679183968	9.59611644729288	9.64569060486805	7.50896918372494	9.81846606896616	9.36642103696867	9.49110389550587	9.44378673143276	9.94923199582452	9.42903968992123	9.35435908601167	9.2635334372485	8.96373289234953	9.41780893750773	9.28979097709696	9.25718009723909	9.54703441589245	9.70904570703934	9.33384800205848	9.52308160241898	9.87967966194009	9.68204783400919	9.55225212795939	9.48376611773043	9.5166377786638	9.61775800859385	9.32500661175463	9.31711439638262	9.33004689729727	8.76108258953627	9.02436916693193	9.33561696476222	9.3302358712343	9.4191197005448	9.37464679673056	9.18107366533873	9.50174574536323	9.58719538059818	9.53768150026285
Tb927.10.13220	9.92416505522037	10.0019917906237	9.9281044933942	9.93385116323535	9.57712192334745	10.0414739912919	9.55518569435392	9.73144640088035	9.95523385727518	10.3818894051086	10.0696123908864	10.0967471254855	9.90238023409612	10.4553450546785	9.39775637772264	9.48533516229663	9.5326261819802	9.87939383996978	9.85705435675844	9.56176530651378	9.67732142554459	9.53768127637181	9.38926557390942	9.76123757940953	9.59188128594337	9.48032104010936	9.25171633853457	9.19773370767719	9.25759592262563	9.39312674790564	8.09732656421947	8.35579450222513	9.39255625509631	9.52061725030197	9.45558126102197	9.41637536680969	9.49905903049967	9.39865965115997	9.57249543458939	9.53936336182553
Tb927.10.13230	8.62946281409761	8.7816112015432	9.17976454775446	9.20610295121532	9.80410834335884	6.92644219506927	8.74885267055983	8.9318825915807	8.92082209448422	9.64413077757842	9.23323046295689	9.31383988155658	9.09729574334491	9.41190870467278	8.72448818218269	8.49496270506459	8.48405512701591	7.6192778898486	8.32976995632256	8.14383713367909	8.07479142010315	8.57507633078779	8.53130507405381	8.20022953908429	8.50216734366734	8.76155286405307	9.08824191721338	8.69342981869815	8.69270551830048	8.71096812832013	7.91961365484202	7.91522231323515	8.71796372449133	8.51110797615802	8.50790647225326	8.40206708101205	8.34276941868454	8.81660231220331	8.86369042735192	8.80515806991625
Tb927.10.13240	8.96880110102674	9.00655091812656	9.63794983845582	9.61126107037567	8.81872498928498	9.82165808856861	8.60718150475217	9.50864700884247	9.26350756022476	9.04361902354105	9.43273244563554	8.87254761128984	9.00311215526362	8.94300191257317	9.11884227805706	9.32816735902071	9.33186669997844	9.46812395713765	9.45618075530444	9.59031024365863	9.46499453831623	9.21881011344968	9.38639179268968	9.17190649543993	9.1217222518318	9.33006798010511	9.52543637502649	9.1623142986398	9.24818801557578	9.18913845442048	8.99573635404156	9.43059901056352	9.19391533641734	9.00115229259886	9.23963470150504	8.89909407950105	8.616179969185	9.26508162435221	9.33199723748154	9.31363067745629
Tb927.10.13250	11.4144808182451	11.3286660096228	11.0968417968453	11.0943238048247	11.8111137313808	12.1079169101264	11.5444595112351	11.4651126668681	11.1633744447884	11.1454486524064	10.6090166090163	11.0282766540249	11.2073630973416	11.1110075278304	11.001752561821	10.9449722569597	11.050526029039	10.1438946924128	10.727957619489	10.7625825114155	10.750186681919	10.5354037932772	10.3844241676991	11.1574029116232	10.9981091682215	10.4413577751188	9.76626536556626	10.437835099101	10.4958879213278	10.4658618466458	10.4951549202855	10.3803779348016	10.4671725593827	10.2325685215894	10.5582149378412	9.39069590186157	9.88766045482323	11.0073694331595	10.8926327001329	10.948611251123
Tb927.10.13260	10.2667944595806	10.1070074504039	9.83247707661615	9.8144942333106	11.1269416882798	11.0963971121376	10.4208967435591	10.5908294798743	9.64521670295406	9.50327794994005	9.13369828452012	9.89084133958887	9.77830517233598	9.76466135072433	10.0477515819798	10.0462857610122	10.1165453106292	9.08245175218912	9.6262942874245	9.50870427361456	9.79226855702134	10.068343548365	10.1651699299758	10.3511851595069	10.2104472817286	10.0326291535233	9.30214330233359	9.86201192350527	9.8965821250355	10.0549488715409	9.98676778023229	9.91062063852768	10.0549970328594	10.161674229597	10.2303933194333	9.29861873050392	9.80604136691388	10.6254197650768	10.6830967788241	10.5581384458345
Tb927.10.13270	10.2218347243066	10.367389154745	9.67726213344429	9.685757666694	8.67006151410088	9.07037091143078	9.98254767269297	9.66783952234865	9.90051087309549	9.49030405074205	9.56546301722255	9.97545731782299	9.83503358326164	9.88267631321955	9.87317001713781	9.76261699535799	9.56784302774575	9.6700482158722	9.83353747358696	9.79824136770519	9.90743483315813	9.92178835081173	10.0292167851886	9.90313548188191	9.70922280157026	9.54025036925796	9.62821967941543	9.31003813573734	9.26196711959089	9.46030563758906	7.93301156148936	8.08385021434311	9.45811682458719	9.86953996295962	9.4746965423769	9.40650928223062	9.71900055747787	8.80303564420937	8.89162051870857	9.00161332126872
Tb927.10.13280	11.988931167961	11.962695695741	11.1598339622122	11.2525203353237	12.2354982605102	10.9920961934801	11.8570843498192	11.7559486640689	11.4348449097574	10.7696939587628	11.2002242985489	10.9352312849607	11.2699692104291	10.9696903349941	11.9539140825002	12.1954091575595	11.8985565060934	12.0701075608475	12.063080133083	12.1972665234225	12.3051331129882	11.7854528150209	11.581741571262	12.4296914048218	12.2041340210014	10.8998391267337	10.1516168069923	10.7176679421157	10.6552585416769	10.697433349908	10.2099586855841	10.3615936663336	10.6979525714712	10.6610129258303	10.6311492457381	9.75989347071991	10.3597136245493	10.5610267918647	10.6358066463908	10.8028720104177
Tb927.10.13290	9.08830988891241	8.83784323228729	9.85460050237998	9.94619886896923	8.65189328356476	7.25792551808467	8.7914148295627	9.43236002072299	9.26061364127158	9.5732936967549	9.69975126117915	9.23630811552427	9.39464810661755	9.07257350911817	9.36343132447867	9.50589598952133	9.38089604964195	10.4416381553912	9.7541968430613	10.1429886110227	9.96037842121106	9.89446518089728	9.96060345189499	9.63809487153731	9.77340376893529	9.67080613142618	9.44134006234077	9.10493284758118	9.16362825348867	9.08763302594575	9.40826573089162	9.59155921810727	9.08593487544138	8.69471924843111	8.89736020034267	8.69308027500298	8.51452795681204	9.10388350912332	9.32757194596663	9.0890221020183
Tb927.10.1330	8.42771376593258	8.54334257201674	7.87780798901568	7.9641911486953	8.63518815489491	7.87390709515237	8.74134576602914	8.80808730644879	7.88719058725387	7.89132601096596	8.81694112329851	8.28184965256644	8.25878566215187	8.8818438256199	8.75745706843692	8.73425031365561	8.80235306442963	8.65124643966985	8.75217001094306	8.55282269933281	8.49874946681339	8.68834671684236	8.53748272651504	8.88435422830346	8.59154974244376	8.86512882019998	8.76144584226508	9.06554821284543	9.12281261377106	9.16583327242969	8.99168430659502	8.85086457931547	9.16325554086774	9.11549272918872	8.95436686478991	8.50873517774588	8.84399152582822	8.43108120766153	8.43792161866994	8.456421096598
Tb927.10.13300	8.29152612197379	8.30820097864937	8.54931070966105	8.59742405277459	8.20685370986493	6.65147252923616	8.25324896542807	7.67690239611016	8.55173496579791	8.69024397121333	8.47138004592276	8.39390609475223	8.16221551247647	8.47985489309254	8.03468387535341	8.26549032440072	8.23318941851709	6.53344886663326	6.69286815391972	6.9481185664745	6.25850271852067	8.34334194953286	8.79705833698704	8.14115169812696	8.03134073251259	8.14444807946075	8.12009007204633	8.43586077426687	8.40552810787533	8.32674442245828	8.14344868754228	7.97387650522213	8.32232580689961	8.76043974191596	8.41915793729	8.9597839096758	9.02156169117653	8.36795292772796	8.13448342630729	8.1676602348953
Tb927.10.13310	8.42705437901139	8.34638280514147	8.17897805683416	8.29504725427805	8.27140296653465	8.33711178211115	8.59235272229417	8.51017578733244	8.91328920912793	8.5763800818201	8.19985321430775	9.18739736452123	8.70121579079352	8.70028828241662	8.56841753872315	8.48775692667347	8.35611936444365	8.07991447339009	8.09259428435703	8.44832303257434	8.37299420858022	8.81084768419141	8.61576469781295	8.83916273753934	8.62312360909863	8.4119600908095	8.81573618241448	8.64845421914723	8.57306482135315	8.7213009925446	8.09086556767094	8.25361387862972	8.72209238728693	8.79789051052571	8.47115331694744	8.91014462121957	9.08150426874383	7.8867918541763	7.69604934403466	8.069701285605
Tb927.10.13320	8.15914513645144	8.04077356296458	8.33302930871956	8.30767300647321	6.82092562683242	8.15285165348305	7.81434343117085	7.51287213075085	8.52847542168071	8.1420628225757	9.2738999966256	8.08173771081904	8.39128453178995	8.63498025179078	8.28662975233444	8.44300628689268	8.39063476633015	8.46336199506614	8.31336605041298	8.31360829980077	8.31308382617036	8.66159463918306	8.42564751016156	8.36735011799442	8.33070013868896	8.68792494648518	8.98924490202536	8.92033554685699	8.95296224827851	8.94014449008615	9.40489558669908	9.45641660192775	8.94322002631329	9.18263768922139	8.83147179747832	9.225328487699	9.59364690744153	8.56878244329471	8.61046644793354	8.4976709786673
Tb927.10.13330	10.3954086284288	10.4039271362763	10.2682610335814	10.296344998984	10.1900113589627	9.09784094722274	10.3783056011812	9.96274135941089	9.96069676017534	10.387286858283	9.51027245087553	10.2424803491921	10.2976240350757	10.2527935565718	10.2366213423234	10.1988240557701	10.2755717808673	8.51154530904451	9.01183605039495	9.48279949826263	8.71836893599065	9.50122000933219	9.64653513177766	9.97092923854999	10.041964684845	9.60503098814286	8.80028330764367	9.74442898321379	9.82931541390092	9.66784827126685	10.0906326582217	9.95424452223656	9.66752334984186	9.59374077182117	9.49126012822314	8.61995792809559	9.45270793762725	9.90907690490974	9.87079202884197	9.8805184535472
Tb927.10.13340	5.897755499221	6.07340278921767	7.37535391410428	7.45403167939467	5.95456298269967	5.98767826564317	6.06522323754151	6.40865022621027	7.57650417442388	8.93725105425546	7.74348697496102	7.84964043665925	7.35408061947549	7.20555678881766	6.87298870296051	6.82741162692632	6.79556289528049	7.00676392484434	6.64326170865155	6.75942190361858	7.34130524929447	6.30986312986821	6.75405310016925	6.17200528543589	6.39858438035337	6.43475153285886	6.86889621182759	7.00048712372944	6.99043113448293	7.00054652816985	7.71590335425384	7.1966031826942	6.9860087703636	7.39042884606766	7.1626405339339	8.45666484036126	8.50617800412476	6.51213486462315	6.8859954774466	6.50914406232665
Tb927.10.13350	9.94428132531148	9.7354820527797	9.62151689820245	9.69382299166247	9.88019780522414	8.85615729488016	9.79295066588621	10.1202591019201	10.1439719383359	9.83650120506442	9.8931936917711	10.1938358040571	10.3372021013226	10.2794544142574	9.58942769317985	9.58887343092798	9.57231821899073	9.09363943156177	9.73846528311551	9.4915680825317	9.36370997970198	9.5282178597755	9.6953946737339	9.56304900082101	9.54579947910397	9.56510146196301	9.32629840180962	9.44702403260277	9.45241666876598	9.30791606114151	9.37685278845783	9.38095659095208	9.30703957656185	9.28709833272498	9.27497873073764	8.8969472405289	9.23236112876627	9.55025932865253	9.53930073183641	9.53551653752722
Tb927.10.13360	10.4045932187242	10.3642594820547	9.34459868810834	9.35306691845318	9.73823116427023	9.51080089917341	10.2688306107642	9.52976760118696	9.6577348502701	9.87055702759973	9.44667014489009	9.64815947395578	9.392201627423	9.33916273979804	10.1004549113453	10.1490983901062	9.96975078110647	9.50619142086098	9.80597799509474	9.57292926356974	9.35296377929622	10.1326297311549	10.049165011026	10.0727053502969	10.1805384934653	10.0512083537493	10.1615239783485	10.0388420506419	10.0032799976732	10.0316529522019	8.75646921835087	9.64543300347573	10.0301319391614	10.4855732671534	9.82421511007592	9.61175060536168	10.0521342638184	9.9605220813116	10.0219722652175	9.87293529019837
Tb927.10.13370	8.29958252264646	8.06459154097847	8.47348273427565	8.39627728613233	6.84639860007581	8.78135705681776	8.35071710869818	7.7236159648918	8.2827276077649	9.43098403930589	8.41133905555098	7.95494062205504	8.44777758276123	8.48895381001469	8.64225631597678	8.78896355641355	8.61063083853725	7.98550425601495	8.49244271392187	8.57426188057208	8.1582591586855	8.85296086607531	8.44854333470728	8.80255296652988	8.66720043704498	8.80042565773065	9.17742083213261	8.99695025169201	8.97239018319789	8.95656259505845	8.96247727743545	9.31993149351836	8.95359588301116	8.78680324477349	8.79289531124673	9.03639825809963	8.94513644025409	8.5772391252171	8.50108094074629	8.37930768457135
Tb927.10.13380	9.0024746261059	9.21463578317384	9.61945163931407	9.58961790031165	9.27330221332583	9.17146559267737	9.25787893592041	9.46976372177082	9.46652991083505	9.80071244830058	9.83625152499582	9.91603874240438	9.44253571679951	9.94227052374317	9.18387306606869	8.99720398064095	8.96590915049343	9.86393497906708	9.55315371401329	9.30368166659352	9.15066942884403	9.50568824575074	9.44519208760433	9.2869351880567	9.14257197063941	9.49532177053848	9.80168866215989	9.43167818016419	9.40182124829854	9.42680336913469	8.6177071999243	9.31342204455962	9.42366664231573	8.97350876517614	8.89234492309921	9.05541035790213	8.67234168759241	9.16637863273374	9.34957625118976	9.30707984240742
Tb927.10.1340	8.98193565499519	9.23247139721354	8.87425692028338	8.86712590364798	9.19021507451681	8.81970306446451	8.76698432949295	8.27100093249716	8.76983369853334	8.51627834092305	8.35659246063299	8.98481444996965	8.71034242342808	9.00263872415171	8.78059716636102	8.53845896435158	8.41743078949435	6.41270369411641	7.96474411728629	7.53030210555207	8.03221993242103	9.06681746520468	9.01150111760186	8.68181665106807	8.69935720678138	8.75684921039323	8.32265681326822	9.22995594554695	9.24571016566038	9.25840090563198	8.21325152631084	8.65270936045452	9.2609977200961	9.25040290814968	8.91897033662382	9.09562538229286	9.17884096199896	8.65425190506215	8.71026188182777	8.84627307609191
Tb927.10.13410	5.89094350471008	5.97093156151404	6.28631488389203	6.24614932092713	5.29885191460086	5.3225555547092	5.7565615568096	6.54695643601923	6.07369484981272	6.56134692925621	5.21835606826017	5.64787294675954	6.11852430989319	5.52677365621863	5.73031810044129	5.7854558957635	5.85285651574166	5.51455922148368	4.95107627184613	5.82806307841156	5.52406790231652	5.22927872826013	5.56829232803497	5.41983984111276	5.4380146692534	6.04233173169303	5.72300755230119	6.59384067273307	6.5487619531801	6.79277151079486	6.91202719796582	7.00753890793074	6.78792499137671	5.92206358725685	5.68468438630816	6.09968573247328	6.35658957921715	6.14077910154788	6.02790850690034	6.01605341590477
Tb927.10.13430	8.09425046145288	8.47229416358298	8.14869492325196	8.23933359592092	6.65051110464794	8.66160883934216	8.01350588650017	7.91752933182364	8.01951213437597	8.10125809451075	8.04186713522639	8.52184499942155	8.05718268262111	8.81349494443378	8.28873421108937	8.25107885894856	8.34684929834001	8.55024195585835	8.45583272776829	7.72100683254176	7.77189528354214	8.02335690701041	7.8273660397374	7.84132467274107	8.02461914969581	8.35067295153953	7.63327050201471	8.57258570601698	8.58823603537764	8.79173327566245	8.88829875757947	8.8987564482687	8.78689730108498	7.70569565893538	7.09519078223921	7.12918548634168	8.08551684750061	8.90635936610063	8.93064933694903	8.8618111176746
Tb927.10.13440	8.95910228460465	8.88176673442416	9.25254704444049	9.23705900593985	8.47645133317215	9.44623012501207	8.67447693499114	8.565378891632	9.13975554093161	9.23307501599767	9.31710863068094	9.15407856268934	9.08062503151567	9.35391953774486	8.94759618642191	8.83620293236572	8.86954227413812	8.90597516990103	8.74581062746022	8.80212727804646	8.68720231766423	8.84874939277868	8.7596137109305	8.45757803166683	8.70918867936715	9.03294250780049	9.04798091107581	9.05853059238329	8.98014781235582	8.81315954137827	8.84614592798571	9.13490666021076	8.81181885231823	8.79572423668986	8.75236294516199	8.68405405845637	8.74349685566977	9.11044281315327	9.05719591908804	9.11368712553049
Tb927.10.13450	9.35898719127763	9.30883072154289	8.57644366673983	8.55980084082742	10.5698426965037	9.74752544474084	9.49825588303403	9.46063670577576	8.58361342067309	8.29224909534732	8.83221052365201	8.24550896205613	8.85752528270307	8.68220791249895	9.48574394723016	9.56330969033347	9.3915091883999	8.7163406656689	8.95654178097443	9.13164398004171	9.22754536632006	9.01900654403583	8.66018974877347	9.49313086041567	9.41969900023493	8.84207044290058	8.31740693798539	8.81993894080977	8.75342639329789	8.71721232670001	8.52097854944281	8.2042016523405	8.71842935522135	8.59024904360391	8.55997476813376	7.83120451967348	8.52258353514113	8.99951648494341	8.891194771748	9.0253510301961
Tb927.10.13460	5.46530105168316	5.37213796463294	6.38871295241593	6.51429320320364	6.11878889697032	5.68503378418319	5.27658405705977	4.72578548101003	6.46433883970735	6.00001992311243	6.19624939881741	6.21349797096919	6.42993116659725	6.4034221297945	6.12404194506098	6.55629887145	6.44134485196657	5.15388851441199	5.41862567671351	6.51151508409922	6.14681236184919	4.63806367170451	4.75249073452249	5.4150340030304	5.79153159384891	5.07262310781023	4.70198288881453	5.2207900687623	5.08518365380948	5.21476175034328	5.12274858820416	4.77791247339	5.17684926318862	4.72943783182634	4.93851372006612	4.3491143740572	5.08630691831083	5.47800120453814	5.3865644957573	5.48110999986682
Tb927.10.13470	9.35681396135218	9.55247120805091	9.64281554487741	9.69711151817222	9.18590599906671	7.23470457653551	9.660197555066	9.63473788835036	9.20397377928111	10.4479077189251	9.24464259861104	9.51854515010013	9.35392783442257	9.58024195092767	9.70643358901	9.61049176490879	9.52598196584818	9.61265868112228	9.73799006273022	9.35759999972409	9.36596511311304	9.36315518441837	9.18648901549647	9.36311390917275	9.39177848909979	9.276930880273	8.91193223834588	9.04687830011373	9.04926243217886	9.04966269375797	8.44706106973157	8.6211854198564	9.04991330984797	8.85270483929069	9.07081524430512	8.71991243868118	8.94960194645249	9.38747844080816	9.32867850706351	9.47102625485613
Tb927.10.1350	9.00932584853868	9.09007612277794	8.83931242506358	8.6103084732053	9.13043051077045	10.2721274762581	9.31443320710312	9.47834507900244	9.40114088229508	8.63549660286455	9.88281821200264	9.79708189316631	9.71375668382821	9.74796825055908	9.68290069922757	9.64255209192843	9.38598587195235	9.80790711289236	10.1258240838526	9.32849752015583	9.67872589983455	10.067190872141	10.3799341876973	10.0278587739026	9.70479756801641	9.60654442786482	9.67684859014983	9.35047530693971	9.47522635480733	9.38790783218507	9.69641774340198	9.74475037537053	9.39020978848687	9.19734811669158	9.06938463890426	8.63347422707962	8.80394065955822	9.01758009875311	9.22353434889076	9.09860727910956
Tb927.10.13500	12.9907926502157	13.3524083369571	12.6838572416174	12.7196200427775	13.2945148967081	12.2573843271644	13.1348643877149	12.5851710949024	13.4724878566978	11.6694970511661	13.3737424977669	13.0079599639037	12.3887172158172	12.4115467553116	12.5248064532536	12.590374737525	12.4661393685674	12.9721735318831	13.2954692697442	12.3741783602739	12.6790620758766	13.299935773281	13.5169476076556	13.077317252185	13.15179706887	13.2964193013378	13.5661079817969	13.3995391816501	13.4300689870891	13.3322428355839	14.634225188221	14.1189647795918	13.3332448466355	13.8152742480266	13.2648476486257	14.0694281357977	14.1323202046811	13.3945293462145	13.2914052969271	13.1864670581088
Tb927.10.13510	9.75462104042686	9.59458245705786	9.65481493654412	9.59591352509526	8.67470417163394	7.4567809385712	9.48853086549906	9.15362176603946	10.0580112607697	10.1119640439834	9.64839274591096	10.3476442144259	10.0225733624268	10.0072219100332	9.77340076401579	9.825162027693	9.79929633111915	9.6077762676467	9.63780081391336	9.43626100033294	9.54466507006801	9.82438707735537	9.76532610484974	9.71658831111917	9.76451066184144	9.91498915469757	10.0742757779301	9.86699444273329	9.85609325306856	9.86789706095939	9.84461636536666	10.105694069635	9.86597469625431	9.68941875083473	9.64580813905219	9.91173133715087	10.0078527483432	10.0236461116526	10.1428921185641	10.0881988238226
Tb927.10.13520	9.02924556472516	8.98471041544465	8.57602318179047	8.36212890406296	9.49315490637145	9.79540923079242	9.64610982562218	9.36166746876336	9.08660079272669	8.53755982613364	8.66176657635693	9.10040038718615	8.98083134975071	8.83343747572656	9.70954223474732	9.644944288694	9.66645170963427	9.52383392126545	9.87946532380241	9.59415664745167	9.39094745402288	9.90938664731424	9.74558169248387	9.81910577023033	9.7351956020119	9.46760671598067	8.88794412385159	9.29164075410327	9.2763536020588	9.27739097756472	9.88451119248002	9.53754841883913	9.28338523412093	9.45425459257781	9.71878040535307	9.21095558163933	9.14524321514922	9.9364087932567	10.0353274652931	9.87228737992131
Tb927.10.13530	8.4534899997949	9.29478192954549	9.39238077686716	9.46923613426069	8.69797105044655	8.14313204521331	8.75393942203271	8.1867968847469	9.53476693862792	11.4671546702191	9.21462434644497	9.84088648875357	9.70863705834647	9.39432118003794	8.26369184416331	8.48380414805541	8.38602385768875	9.84194776919518	8.98996477523049	8.5600544076272	9.24433314289165	8.9162925041439	9.1437590459252	8.18428530204219	8.37561181915485	9.15419287096616	8.89822868634185	8.93143394309445	8.83772441379714	8.97417753592764	9.62070683435787	9.31205502172558	8.96994334853495	9.40207895074269	9.15870930374498	10.6005970959631	10.5720669075119	9.20237980791949	9.29620959357368	9.01247057750631
Tb927.10.13540	8.715740928817	8.47126251135494	9.15241154117632	9.14205747316767	7.79348370406308	7.94130797868609	8.54947330452955	8.5262267328119	9.51012826526593	8.33020620455827	9.27120322474837	9.50737568699965	9.40506585347647	9.22761849897376	8.9840017079026	9.05109283311603	9.05578777822319	9.53485290895077	9.29609105647116	9.02298521731771	8.79432880638801	8.84548158685108	9.1985430952367	8.42042694150307	8.73140848877136	8.93455752580979	8.93808700733052	8.69291851986382	8.70856693869062	8.62903984541795	9.17104104771899	8.83854521531317	8.62720206222675	8.00113604143795	8.58967845448316	8.57411104235096	7.76082045204678	8.92577508318071	8.76717750234092	8.67753743243905
Tb927.10.13550	10.1737679694467	9.96935498874506	10.4702329067313	10.5386193042632	9.65211755059867	10.0964852591242	9.94418699713196	10.2802391800774	10.2025950832428	9.5388865965733	10.4127625435765	9.85564746250405	9.78325077864695	9.94998267976017	10.1329441363237	10.1621971641517	10.1413580857899	10.343550852149	10.0970134767925	10.4429122797875	10.4732543361298	9.7546561596285	9.77085962419649	9.96947591388579	9.94938213431417	9.78479851708778	9.53909691876484	9.82103572923653	9.821951500706	9.909891637209	9.67667390912543	9.99757829739173	9.90765053608566	9.47870273581049	9.8955336383679	9.38670037797137	9.35062868306457	10.3935743838985	10.3275980138275	10.3561118616743
Tb927.10.13560	10.1637270546728	9.96402685861226	9.59753171317136	9.5066731232268	10.437157239758	10.3885988418823	10.1043508179111	9.30444773198873	10.0674033215715	9.47274976330694	9.48558096232482	9.56199361004759	9.64266692475721	9.62226376096638	9.35067780876316	9.29589729799657	9.11132712957562	9.15084813988148	9.3942971416574	9.33997076996622	9.62899667368945	9.22740039411872	9.27552930491878	9.0533252972496	8.79280796550776	9.25301967770476	8.91048986400371	9.59485810007951	9.65138162727116	9.74795927915173	9.25163855166181	9.4145797583377	9.74992729239791	10.2451178361783	10.2482870302693	10.4182215555888	10.161703831139	9.85959328583215	9.75363286488177	9.61877069967317
Tb927.10.13570	9.1786939462511	9.03854160245303	8.9670815618163	8.93733631417163	10.471508079151	10.6151874117429	10.0341250960432	9.12851668365253	9.2624087231605	9.71503566580012	8.96310842225982	9.52729778920601	9.3934843150517	9.477129862345	9.47838294482141	9.3592287554007	9.34925230882243	9.17229938681224	9.2595693027634	9.2690518217845	9.5987849655001	9.75367820811354	9.78807991078208	9.33536524224134	9.23452490115278	9.26207087182322	9.05792336488789	10.0038624460199	10.0336434466723	9.98091638593441	9.66728988692888	9.7145788851632	9.98092588740823	9.99942030172898	10.0198454176638	10.5935527056133	10.1065814191102	9.63259171670757	9.62787996871782	9.84656025603318
Tb927.10.13590	10.1380785241947	10.3045794266457	9.53751745189898	9.53315335844184	9.0775807591947	10.4201635089971	9.80435355751917	9.99313889555271	9.46640525232445	9.8148788962281	9.29145932468401	10.0196707339224	9.62332920896288	9.76744951068641	10.1671128503313	10.0260570612907	9.93888083844944	9.97229497982423	10.0663236359666	9.94053395590464	9.69975128429684	10.5265541747772	10.6515996463961	10.1447736162494	10.1732215048917	10.468509894119	10.2914213482098	10.4496382316917	10.4651241078773	10.4822148953985	10.7034028888771	10.6626159218124	10.4837615641373	10.1945170081468	9.93503373646363	10.2392618342026	10.4289554175357	10.1866903217115	10.343954276249	10.2308747738788
Tb927.10.13600	7.91892702376036	8.64412570108953	7.62868619210453	7.51363231923163	6.41777882194093	7.71799622880831	7.5778267571228	7.47439091298882	6.83755219518378	8.5169453192134	7.04276826294674	7.08779155688792	6.77002634486285	7.38882233962364	7.46512565736295	7.19766754713327	7.28203170728397	8.22057114952347	7.84620957350257	7.3931300863359	7.14814424827873	8.09631185798141	8.10587289398508	7.27189934213922	7.3948910184691	7.9499657712675	8.00909735980076	7.81813141102353	7.7816837300072	7.90109123773839	8.40491297158332	7.95316101897178	7.91149857099722	9.28709157243595	8.66261695855635	9.65854915662561	9.62830207731969	7.69865151836003	7.59235353959558	7.40920091613406
Tb927.10.13610	8.95314399498196	8.86580294655733	8.86396801256997	8.79112106831501	9.92602080431751	10.0415247031789	9.75475324387536	9.50836236648369	8.96136073089092	8.71715385884299	9.05107385283377	8.64541057229097	9.30810441094947	9.56366724423404	9.42240577361389	9.69490690258365	9.67073465949835	9.52169500361856	9.83435791081558	9.57695062699764	9.51477668744894	9.46712615389287	9.58028026384031	9.73599285211107	9.56723137827009	9.41474499271771	9.3689120273794	8.86569557468083	8.93439606578542	8.78743280074027	9.77192068436156	8.94765241252919	8.78552302872117	9.2870660511625	9.66531307315269	8.70811479238233	8.7314245158626	9.46136064412422	9.12879739838705	9.13961395902107
Tb927.10.13620	9.44529860383052	9.71506032291836	8.55356495910543	8.64900007423661	10.2928501521322	9.2194301044455	9.48449634688654	8.73747576755353	9.28757607695383	9.58707370003348	8.20792882594425	9.53812069292646	9.18057514041934	9.03027192069708	9.01918933229702	8.79965954324379	8.83273383405421	8.88057898810881	8.74149597327648	8.65385103793339	8.52008298363797	9.22215267391628	9.25589082995434	8.90599941217305	8.82749272171681	8.81179475463956	8.27302252099749	8.81764843262251	8.81012850886064	8.83014745768859	8.38662168017856	8.07644979897018	8.82807343030984	9.5226911853262	9.32978953584928	9.16062114100624	9.40974523877182	9.1465561146124	9.22785518237403	9.02408991601636
Tb927.10.13630	11.027056784431	10.5424142336673	10.9958695624596	11.0790078013004	9.46866431696891	10.3994511515254	10.7227470895252	10.9853949777499	10.7077377829652	10.5995280458204	10.7464716519045	10.5000163741127	10.7288329943388	10.618412562383	11.3804490228991	11.6566315957774	11.602278404913	11.1968138116804	11.2350262128236	11.494059804653	11.6473431469023	11.4143459053848	11.6513309533148	11.7055027574438	11.5543504878953	11.1485520764007	10.708809244416	11.2958132358158	11.2544125383292	11.243174736109	11.1618384884888	11.4536230944487	11.2437334640618	10.3625328703201	10.824157264637	10.2194174995058	10.1714378628023	11.1827227515621	11.4460477389785	11.2803690927859
Tb927.10.13640	8.97094406956088	9.0146583381966	9.05675983703628	9.10029626610575	9.91800220626019	9.51403454814241	9.28003313734304	9.04499008592066	8.87899183780686	9.26454726475388	8.57988048241222	9.03778277978062	8.98213439830155	9.07965293734615	9.16535669625456	9.16697477179734	9.11083000443115	8.0131236505688	9.27557518009212	8.75424074001959	9.00583166267353	9.46750165794493	9.440937490575	9.16952260354972	9.06675688934366	9.11934640010377	8.90244382261759	9.42177423891138	9.45277416139126	9.44961622865039	9.22306242097774	9.46966930199963	9.4517741409581	9.41719555999031	9.55693163527502	9.40267469587214	9.39474243947672	9.14972582391718	9.34805615515851	9.15192587726554
Tb927.10.13660	9.44188953962037	9.970845347816	9.85146962969892	9.81680239086839	8.21302844790482	10.0234751616297	9.42292713799858	9.37100835672622	9.2909552296392	10.658993574579	9.16354428325844	9.50456027091908	9.39008050398818	9.38394155873216	9.44350180263879	9.3084850734835	9.29569630371384	8.92834759556714	8.90856060409339	8.80296471890158	8.68956667067757	9.50779122033304	9.66328614769145	9.42773779717532	9.28770812625389	9.22461032995056	8.99034631727099	9.08954843323785	9.13154254299567	9.27591017144896	8.73890013614962	9.13796410860191	9.2733740668772	9.24038434730216	9.15799463000753	8.85421795841415	9.18140244927314	9.06120526302923	9.28183646802753	9.1928647340897
Tb927.10.13670	10.3778322339803	10.2919645077056	10.4830548442602	10.4777234920284	8.3649774134376	8.63354280904994	9.85767376611038	10.133057806007	10.1413460051168	10.031806311746	10.95249280539	10.2463441804053	10.2253178576469	10.8644164346314	10.2496407276718	10.4712947241512	10.4289419812392	10.4135340764981	10.296481314468	10.3226247988379	10.3454751328416	10.1312975590444	10.2046839491849	10.3677883304369	10.3460314564264	10.3786633234959	10.4609466936241	10.0825297439295	10.0833129473743	10.1494266998669	9.83906603275511	10.1010800112774	10.1504119458792	9.5781690601334	9.78208146986701	9.73202802915378	9.95385475850437	10.0020161809468	10.0384932436226	10.0728370095587
Tb927.10.13680	9.30927699960866	9.39201498902143	9.38522958950626	9.28918839750906	9.94200775674064	9.53950195831245	9.22640868214064	9.38071306938782	8.59702722008167	10.4492035917768	8.68675511079612	9.15260505726631	8.74855868486523	9.55041776962904	9.23063574481783	9.07082214863054	9.07213600959551	9.4684794937738	9.40016445591698	9.22429331511456	9.20324370754185	9.5395127313289	9.59878031660686	9.45867215790092	9.28672737031473	9.1105241871073	8.83158311682202	9.24323006779652	9.29082142912258	9.51264156410846	8.76148222810189	8.92615106928254	9.51630369971112	9.19270224446523	9.32844033927064	8.79824361882409	8.7236005728244	9.399205504727	9.55843677304249	9.66314818821267
Tb927.10.13690	10.3315684890789	10.3942119908199	11.2668831127179	11.3573429997191	7.38020333902218	8.26178639629599	9.85860184173284	10.2558681098891	10.6140561626862	11.4607979717856	10.8591502856042	11.5505794814109	11.2866310750396	11.5276927365657	9.10122564660854	9.48192799201124	9.44258585355062	10.3807240709339	9.6961685180172	9.77167922025378	9.47274718065513	8.1831765622743	8.21758879564045	8.50909082723197	8.5412054574398	9.75913977635263	9.41477867297807	8.67153976862381	8.85805356250556	8.9532970982143	10.289139107506	9.58283747182523	8.94901342498258	8.8532609142201	9.14763677506633	9.43430219440819	9.5232586400308	9.75831323311355	10.0470557376437	9.84434426275118
Tb927.10.1370	8.06543886757859	8.15151710821139	8.33644309135007	8.30559165794532	9.43373774890991	7.56476248082087	8.2684538707416	8.19634294244637	7.86954245737575	8.5826689233285	8.08171550057401	8.76193739829773	8.28989460891801	8.57200358757691	8.0309964665915	7.79963564468056	7.8781146805853	8.52603982325694	8.09168343505313	8.03639972974363	7.98393053957147	8.57495508767825	8.2277174990839	8.1650569270779	8.20759398538833	8.52929530273667	8.494174265016	8.39087808791908	8.41668033948245	8.38436960082594	8.40740864916576	8.29783000221012	8.3901588407573	8.55655885851892	8.52202832852937	8.91415502355729	8.60501687248936	8.2951042872075	8.60520979740215	8.39431801940779
Tb927.10.13710	9.89075365036189	9.39707645951791	9.15148691246989	9.16022334005834	10.4315634138956	7.97523250390006	9.43186379522204	10.1818709760043	10.7428102910069	9.63700813263874	11.2230212216103	9.6795745473303	10.1355957507965	9.13548759413158	10.3205651762989	10.4715046498878	10.4685125427544	10.5395181968894	10.4594068841394	10.7913221826568	10.7268287633742	10.2337682388953	10.0743598964083	10.7839859477632	10.5646360970884	10.6235722112903	11.0256465093607	11.08198974258	11.0020626570662	10.8161311630768	10.5013212094745	11.4511687277867	10.8179345019724	11.1937637982118	11.3919961930064	11.1583785048377	11.2440212494082	9.93581187041612	10.0725320563769	9.98992543389691
Tb927.10.13720	10.1723576188853	10.1504805510661	9.68391354508913	9.68754731464622	9.44194273322694	9.84200313945206	10.0525113616752	9.66451291083628	10.0309434111484	10.9196663110766	10.13572721763	9.9239274955193	10.0795348287213	9.8039282646419	10.86816445258	11.1247424472646	10.9302461531835	9.71796270917426	9.87582834796505	10.1675494877943	9.71936065707184	11.0296789373619	11.1727227692167	11.1815178504564	11.0197636815773	10.528430781485	10.7644203539749	10.9398959131122	10.9283891968834	10.8968185095632	10.9686167208815	11.1957014977503	10.8966985747896	10.8034523933364	10.5315288121456	10.6452630883373	11.0313971226881	10.4255026207004	10.4409018953421	10.3698852497597
Tb927.10.13740	11.0448057975375	10.9245805318869	9.97781939315936	10.0172443696649	8.84597147960853	9.9517262520455	10.2698720332622	10.1914295154717	10.0428892617597	9.44575537121799	9.92455183793657	10.1103247731034	10.0246293750491	9.92092427636154	9.69936056769201	9.61595682322257	9.82648905992058	10.4673064401978	9.86344204558949	10.0033571438967	9.48448094288189	9.84748615930229	10.0534799069088	9.53597351786876	9.79615039932221	10.3177959765022	10.1975054899061	10.2105817545616	10.263945584691	10.2137055722869	10.4374906408879	10.5012621600252	10.2127801198564	10.7845049872235	10.4066220843974	10.3989454088771	10.7511027096238	10.1040008839731	10.2148966807234	10.1560969169176
Tb927.10.13750	8.57825882240133	8.67671412464088	8.94610376739575	8.78223999947045	8.81987852644565	8.1263497236864	8.66468555055532	8.34511743213032	8.83377584081614	9.19098290217232	8.82480108717118	8.74323369410267	8.70912987023546	8.50912123436829	8.34289675501038	8.25358425905094	8.48903640522514	8.41202122207141	8.24434335100341	8.62653589121504	8.7984084570035	8.59328790397584	8.76126720771134	8.59308798530981	8.38613250232933	8.57867954657914	8.2947020468974	8.88556440735834	8.87517911471843	8.77720348102882	8.13068617532509	8.43012796100079	8.77580532852352	8.85573173555133	8.84662795814317	9.31400440008464	8.98696689465165	8.67954758799638	8.81981729337252	8.7476585073441
Tb927.10.13760	8.41597769671448	8.21881931312356	8.2815537486352	8.25825958133774	9.17831927344668	8.25755927720052	8.62387222101503	8.90527771398901	8.1994432330627	8.20774489210219	8.13113667101783	8.35209638958268	8.52986684773154	8.27566787625152	8.28362879050481	8.29082326556545	8.14915207857288	8.1550212967566	8.15922330292425	7.75562288192524	7.99027767271202	8.2044036604522	8.37268107230795	8.15073541837755	8.14338164808803	8.26104293298962	7.90672357469172	8.27155627768513	8.38653139255747	8.28573383136773	7.51637361496347	7.90080606915413	8.27729723548298	8.24977109113171	8.1492878290161	8.52213513686334	8.41975400060955	8.102607241879	8.45709418965489	8.3214604136608
Tb927.10.13770	8.15376015262327	8.55270733518161	8.61128323953993	8.66980097108548	9.04641039804031	7.91461144870758	7.66463529447795	7.79833763111384	8.74896030032874	10.3168431994327	8.38253972530658	8.70155054945542	8.20685746026226	8.27954926350908	7.68525739378114	7.6339964843111	7.6361301277021	7.46231673020291	6.96532777488862	7.24448618114383	7.80000860575166	7.47191080627493	7.69526466953233	7.47763606705888	7.45240070650622	7.58964382706469	7.70502046216936	7.93729125588976	7.84869063146026	7.98335206767542	8.34906377852947	7.81440017048118	7.98745792687073	8.60957603177368	8.18547844025417	9.15352013962302	9.53436703353949	7.74758653167877	7.85843896050545	7.68029759014016
Tb927.10.13780	9.86091883400639	9.41527767531784	9.62000925572456	9.65026560288031	7.32004700308313	9.90569203090906	9.07648035159319	10.3980969386514	9.60439250183224	9.37205481520178	10.3329341458587	8.7850800364748	9.84435775337635	8.77049555630803	9.96175300001306	10.1604580327567	10.1483763028036	9.21458130673826	9.3583319550142	9.99133251700652	9.24403493403521	9.80462014022633	9.99316954165663	10.2952927378009	10.2140126617478	10.3030988623184	10.3959451293742	9.24941596446308	9.3284725572316	9.23246862131395	10.3404916292299	9.7760405938964	9.2317570766763	8.84852398624208	9.09343943052342	8.63561843005188	8.83396989953389	9.58607171287331	9.49688618586759	9.40209476682523
Tb927.10.13790	10.466149807749	10.1101534201162	10.6153081349971	10.5967585136224	11.0306787094885	11.9047958300911	10.8178687836358	11.157736326058	10.6255046215582	9.92723093423373	11.2467824701578	10.6919739483542	10.6006586756572	10.6580930340659	11.3481518525677	11.4199725440852	11.5155652377706	9.12863690974735	9.84931700728981	10.2123437823245	9.39250104500088	11.3479798359147	11.345267649063	11.5323736273279	11.4578399334189	11.491675596136	11.57327058309	10.7713636871201	10.7287700093048	10.8725609850616	11.3618802018387	11.0732964372529	10.8734131488299	9.79285136786565	10.5491273134678	9.52896854469968	9.09486164610276	11.2379125445972	11.187595495439	11.1042735491192
Tb927.10.1380	10.1325971373464	10.053103729597	9.85554785291044	9.8782345100449	8.75573178987745	9.74141587064737	9.88403278982278	9.97752389397162	9.99853402657346	9.66219806983634	9.95674016664377	10.1244510047995	10.0361311805857	10.3005405090186	9.53685928093467	9.64500883974084	9.63208722849574	9.55073925108967	9.47262758471954	9.54067696467369	9.10810967592208	9.80671460238092	9.80910746418632	9.8457451682533	9.81815917667828	9.77960167732425	9.40551768277397	9.2670294971131	9.28577781793327	9.40500164016189	9.12903706097559	9.18441184786732	9.40242370652607	9.39463975080995	9.53037822047204	9.2107410750269	9.26755502215697	9.7131604684282	9.88375431313894	9.86408020242611
Tb927.10.13800	9.56195067376635	9.36278867927889	8.70975440124212	8.64094841248941	11.0619258031233	11.596745992316	10.3877626533501	8.96137133063177	9.42757304167052	9.28039477095602	9.42913501871142	9.28653155182257	9.70681584241397	9.66749434916516	9.81964508892416	10.0187368485539	9.87573284547752	7.77503522047382	8.37634926807369	8.8987981726387	8.38595185111486	9.07248110826338	8.87174427796657	10.1682438874929	10.0107420863583	9.28970612496397	8.90057940229317	9.42113646271826	9.40817173663666	9.4272001542332	9.47937958389991	9.50307462023454	9.43300446967154	9.396373786319	8.93341236686556	8.39665219677054	9.28628136246867	9.41594326902475	9.36011550114978	9.38461606997016
Tb927.10.13810	7.32775836826862	7.42199909752654	7.91913829712557	7.91999344942664	6.34133729520216	6.37903235466274	7.19006231345294	7.08651683357254	8.24808044092252	9.65279463379564	7.96892664465854	8.37638974944801	8.16652011403092	7.74924259824912	7.37473602879673	7.54332448072294	7.39128674591857	7.59995648015798	7.13111640142822	7.52880695193702	7.3368622593041	7.42826724723073	7.94907282700371	6.97754105447376	7.16463224534318	7.19819986259075	7.52613497626374	7.79704283483928	7.75858921438941	7.81865166946792	7.75028273435486	7.65858787842549	7.8191593427226	7.72487701296526	7.37498094767063	8.52298836228795	8.56103886313251	7.61606619949366	7.6839036839514	7.6152027563506
Tb927.10.13820	8.55360102044689	8.75913193508839	8.39984686754567	8.47733315271261	8.92536043608943	8.78710689548482	8.28488962174456	8.83643187924971	8.60607170119884	8.94371155509629	8.9484654660782	9.09460186691572	8.76838156504627	9.05602292909723	8.52851415925435	8.35615039493518	8.46364824598778	8.94647300285732	8.40651622409269	8.57296139469211	8.65230855705416	8.54189670247184	8.64737920441513	8.31249239144442	8.08317377218954	8.63966604839668	8.86536320144989	8.91678675051599	8.92938239244467	8.7392580998498	8.73470887556394	8.89602622710016	8.73797702042259	9.25698797299428	8.70202517449093	9.56242695050881	9.82814266644185	8.6062923433017	8.62859980514239	8.69247204108951
Tb927.10.13830	8.76376991523913	8.71370105086393	8.54300055741415	8.48062481519679	6.96292557877091	7.00722799729977	8.17761766261552	8.90667616002433	9.16028289813034	7.85730938706766	8.86672230721372	8.6852812359017	8.68229070540521	8.67488558250868	9.02871698318229	9.08906546214868	8.88131654210331	9.52215409071604	9.3130322173004	8.69640544006468	8.84138737871948	9.11816063947372	9.34546491549907	9.06135002803326	8.85428161892509	8.96033711751819	9.40083559748335	8.91773267329046	8.92054856483828	8.89760028773843	8.9218602852458	8.80111974395882	8.89471156629813	9.3906293860153	9.03414872009217	9.54465041611825	9.46044930315019	8.68982212074	8.69603153494943	8.69004115219091
Tb927.10.13840	9.21997785010337	9.48308868092055	9.57786558731243	9.62745026220766	8.38093466274072	9.79003735023764	9.51043466403641	9.079270755826	9.92183948107166	10.001625812108	9.62560122983982	9.97701416699137	9.71225929068737	9.63430526995889	8.37995187320394	8.35654473462739	8.41429032771652	9.08488876356811	8.89473213632472	8.79656014134934	8.96421610550922	8.75221888753196	8.86646080846849	8.85730620781105	8.52130580558893	9.23264169553638	9.13682839753021	8.33826983621982	8.42336608511507	8.25919510341296	9.43701421949401	8.5097520155729	8.25576892354998	9.18018772664072	8.84329825966456	9.02518634406112	9.16867726918244	8.41197082546275	8.28379769404874	8.30334183537405
Tb927.10.13850	9.45350580201149	9.51581341028954	9.15773207847258	9.15932965582509	8.78095769426965	8.46826673634877	9.04235825109103	8.94522890499011	9.14827436016237	9.80542983743388	9.09933845580407	9.08191602602039	8.88376524566465	9.00872556010294	8.96552636481135	9.09770081522353	8.87011272503432	9.70309684396302	9.27407451287005	9.16250516022181	8.66094817503599	9.13952073169233	9.46321237222245	8.7536377460536	8.77447971826703	9.33514484993702	9.32680363755428	9.49681981516132	9.48648551835517	9.5680116320539	8.96092725027161	9.42471902092691	9.56927194800482	9.7349314048109	9.28016537150055	10.0811139533652	9.96853396359016	9.49403342722915	9.54290522816058	9.40211837708558
Tb927.10.13860	9.27405181778845	9.17815923125575	9.07519730547231	9.07758318458401	8.60795935222646	7.69982891548152	8.98972136375612	9.33371091944187	8.91414964704413	8.00904470126143	8.6055011748504	8.4505360837185	8.46639533759317	8.16611095295779	9.52868220407708	9.71085810717208	9.48810107117297	9.85296764462337	9.91687303781408	9.64484099837859	9.47808588260359	10.2024799253825	10.5993301298869	9.91327279996823	9.64138519390126	9.9272685323037	10.0630211286096	8.88904425809707	8.93193990920506	9.056258953955	8.83447620546416	9.0134989316624	9.05517999519437	9.12341652374888	9.00134274212322	9.2453351347436	8.85061619263239	8.98891762854544	9.15788783306815	9.2865607907403
Tb927.10.13870	8.77988601975419	8.97457021688562	9.15082311895389	9.06551374822654	9.63890599302296	8.23168559602291	8.66848906910037	8.8871737840599	8.33483914157476	9.0749803871753	8.45615156861063	8.5125356966624	8.48639668928717	8.97927212602596	9.19379693796191	9.20746583737925	9.36512794944931	9.66337944526693	9.29537857572115	9.20904310040187	9.54260002372493	9.34791798857915	9.13398760966322	9.41457030248745	9.32879516258214	9.29367841952511	8.78680387343114	9.71004347033366	9.65175593473797	9.50716322444346	9.18532736778379	9.59967775835365	9.50818050463358	9.23625646659475	9.26314518803051	9.29525794954907	9.37358171414003	9.37240901074003	9.44432201221733	9.33682156758304
Tb927.10.13880	9.79631544029328	9.93856301855943	10.2770917847642	10.3730711963109	9.23786793367152	9.59644710493462	9.53753002721857	9.71341083010853	9.87525883452753	10.367824133012	9.98036055895793	10.0240630343836	9.98567367896901	9.92996692330065	9.91058908513075	9.79695535814052	9.73925044515056	10.0812670966319	9.96164136325624	10.1985444840855	9.97818529910107	9.83132647198794	9.86895318870894	9.62349601440939	9.61925711586703	9.59773847058441	8.98777802342429	9.52140727455322	9.46395649418136	9.50403642252549	8.83411975841203	9.07754977557921	9.50230702361136	9.36531857576256	9.42654090218542	9.20882736489946	9.08935035957728	9.83290768627882	9.8120234878713	9.79543570772173
Tb927.10.13890	8.38119467521186	8.5737880681774	8.35095762139507	8.47122369038104	8.21054545621382	8.55409681943919	8.22271547373363	8.23945469618851	7.89795604258524	7.96643909658052	7.96566693063506	8.2622691870451	8.32041861736221	8.52715059549415	8.44791105429614	8.51519612701889	8.508734816414	8.49224749679144	8.33235290410454	7.98262775729648	8.12565962912188	8.51416832184139	8.65267468383498	8.1719252224006	8.24374095528509	8.48165759706455	8.03406405449671	8.44336983252573	8.49674256442226	8.34942600600554	8.73989062010026	8.3972252519077	8.34882624131007	8.329967143056	8.29675006308655	8.07217202194331	8.26237698940471	8.1232292408072	8.11292436862035	8.17932805719154
Tb927.10.1390	9.76805008304637	9.64486943692378	9.86758868217984	10.0115356162003	7.64369195706103	7.44171388934571	8.65454599497998	9.74899090004698	9.27161924163406	9.28639172604081	9.52146593940139	8.71191072571405	9.29154377026088	9.04681685227589	9.63174599981931	9.8978082398684	9.88060961091441	10.8402581641942	10.266803953496	10.1167645048204	10.288388324338	10.3070322823983	10.6662316755941	10.1165185329902	9.98723541834281	9.87863545794347	10.590091352741	10.2576632158594	10.4340839291238	10.3758252824068	10.822264675904	10.5786419112547	10.3777511157215	8.84680655267498	9.02883138899676	9.03260410694351	9.0948467977816	9.36521991971856	10.0448585467617	9.86756700371473
Tb927.10.13900	8.66120884549769	8.61048076019475	9.23122160381641	9.17306401537666	8.51220505034759	8.8276726198717	8.20689045280516	8.70632192591044	9.09461510194006	8.70658015419201	8.68008426669666	9.52242635094467	8.99151584315711	8.8587682542712	8.78858454937419	8.71053722338513	8.63647546771012	9.61292019464425	8.76235137035654	9.26553649611657	9.10790086221594	9.0627996851315	8.8729387070287	8.75342658852827	8.72627346162302	9.08950715512856	8.89078126989678	8.95588091335732	8.98442899871746	8.9599139011636	8.91613605001345	9.02802984490603	8.96080124847676	8.35933268149019	8.7183733330821	8.83088777982483	8.07095131742394	9.03071845588474	9.02356757974747	9.05581908387614
Tb927.10.13910	7.97629134803668	8.28624771318231	7.9971405479004	8.03208847782596	6.43233843352331	6.47106439264284	6.95497002255189	6.53891721436702	7.44865248705918	9.08607882414849	8.05671715026613	7.78398647280792	7.86054932324701	8.55603605828147	7.92824872497576	7.93167292144369	8.0360785834999	6.97944054435315	7.16103883866254	7.47356701147282	7.59611688789565	7.11455320832426	7.56532621812436	7.43238098095449	7.32719195080865	7.73079345244704	7.43584241159314	7.87547866659746	7.92428871245013	7.87023714101639	7.66042633311978	7.61908081576532	7.8642345085204	8.87436811746968	8.15585841073504	8.88302479230915	9.49449442806228	8.36157628476354	8.33785951680816	8.13889081163922
Tb927.10.13920	8.36729531846286	8.50501663027245	8.76050805807995	8.72279771803874	9.55802707355282	8.45572906653314	8.57317489978514	7.64938742129983	9.01148623030387	10.0274591983518	9.04174819489375	9.28839097497474	8.90635155720285	8.56678226916013	8.02564454543303	8.26776884466376	8.26240009959213	7.73368382136343	8.33956149855726	7.76115742337545	8.10301992847816	8.43808213856275	8.91624851729794	8.22277245323244	8.24301875049736	8.92502982859793	8.577082076456	8.68493388263964	8.64935576291307	8.60497958162828	9.592747396591	9.12029598438733	8.61138667810079	9.14542066599217	8.51436780182187	9.68344285451117	10.0730028504224	8.19671846628582	8.30949318408296	8.38861633214965
Tb927.10.13930	8.86799998971093	8.57976207846483	11.0806275908015	11.0293609138935	7.26972322763612	8.00541303950525	7.69462867428649	9.25000896404312	9.90678036459063	11.5830301963116	11.3158960388725	9.54728681793897	10.6073164894985	10.5698190239416	9.02289262630531	9.10161955707903	9.08299073441303	8.36628296005017	8.93659797075068	8.85669040756024	9.3842814842664	8.95639855947262	9.08377356098076	9.13578537850894	9.15396808339256	9.62811633508096	10.1422160378386	9.40562251548353	9.49988296845166	9.41255729092059	9.8138190546035	10.0786404516417	9.41331210444044	9.21608960164744	9.69384189719991	10.1023491606917	9.02534199028327	9.59655686315716	9.81383964834148	9.64595019063701
Tb927.10.13950	8.23013289820304	8.29001028251012	8.90216287596667	8.90573002917069	8.18751382934238	7.00895092201343	8.41232826500489	8.46983603554733	9.23549272628946	8.80434846969827	9.20995533071602	8.55960021740878	8.90181892922936	8.43042533228279	8.81839698698514	8.94599139146524	8.88097852969615	9.41539817428813	9.04917322658014	9.24079685810806	9.02828612775125	8.66618035335291	8.87807570396059	8.81570715236744	8.69344613654455	8.81226786087917	9.06488919754399	9.13057976762974	9.09266723775423	9.00783384967365	9.07063226627972	9.26112218795416	9.00788161116273	8.86701627582911	8.74202708192344	9.24213625432499	9.22862603726769	8.62493425675867	8.60144682845123	8.67822458823814
Tb927.10.13960	9.21439532633395	9.12239874646565	9.33414762017725	9.2031631880256	9.35259357563631	9.78772848434421	9.13806792015678	9.38222673642121	9.88530551780133	8.95460967961729	10.3915368687739	8.98989532811897	9.53785975570545	9.78761697236316	9.71371413617648	9.78439500525427	9.80782144213183	9.54016119646196	9.90462051389859	9.84548078516354	9.73057035434659	9.93832462960829	10.268537163266	9.62469161044646	9.68106363964164	9.8561993427267	10.3069923540878	9.54436312363218	9.52025802827856	9.26980388560461	9.81360479128869	9.85931575140095	9.2729590377042	9.46300462047255	9.68853378642554	9.83191461751297	9.40051387770388	9.94234997601691	9.80531074204861	9.86858758867608
Tb927.10.13970	8.10912398266482	8.59651134471011	8.73223199039225	8.70642117586116	6.91711040210007	8.07208826998889	8.0520660665488	8.1952971230492	8.42860506032298	9.79898516135704	9.10533998049159	8.8363936804684	8.64318449802344	8.82966958173687	8.50100964150082	8.46949074305074	8.3750737976521	9.42105823550962	9.00815084809446	9.01963531589271	9.3688658851752	9.0375834313416	8.97788313178416	8.46975611888096	8.59328593950588	8.73552219402159	9.06884069308282	8.85833582990231	8.8401441156463	8.78459107257274	9.11808601176433	9.08623281635573	8.79105364766356	8.49345901070581	8.60506301497455	9.24967735651509	9.23111028991111	8.57999586225107	8.44229875561551	8.64245759305627
Tb927.10.13980	7.88233057473034	7.92964778601859	8.70882275097012	8.68191335948904	6.65426606495985	6.69538053351217	7.12484277744659	7.89551623576763	8.78489679079985	9.31976900437939	8.56670166766638	8.63919228908671	8.60182694539604	8.65458226370465	8.12320756233163	8.18980143710844	8.0129655678895	8.59980335779948	8.28539202385122	8.31882459192858	8.2887605414229	8.33906504112548	8.77284647386584	7.96387186376903	7.93777343005715	8.34040324376198	8.62267199666077	8.04696135406341	8.01193051534853	8.11629245658114	7.55725982634593	7.84737362840481	8.11400863197679	8.27042098228778	8.28185562160693	8.90688753842733	8.59842407881548	8.13403457360651	8.30823379763346	8.23411628566574
Tb927.10.13990	8.42649238698189	8.50952378056023	8.52799230812299	8.58777332995111	7.8352507114813	9.02304332321027	8.56334016174107	8.27639038602312	7.94724015977812	8.4300498480555	8.79112438838196	7.79640584584418	7.86301746091788	8.34005067131849	8.55141747565461	8.32798298084632	8.20551515349109	7.69968481932837	8.52084895791473	7.95307077232759	8.47031011753612	8.4718343293096	8.50007566707853	8.13648599691302	8.17396775313066	8.69268124686752	8.56242076351461	8.63763824685061	8.60568023738348	8.61133514641826	8.54552452185378	8.69708978465775	8.6086148554809	8.67190440734613	8.66274159259929	9.02023651241141	8.98138853402381	8.76334215245444	8.56474419327283	8.75619571084029
Tb927.10.14000	10.0674296536863	10.1537194927008	9.35851027060675	9.3646160499419	8.49351187194641	9.24391982626369	9.51163473208175	9.4574949628781	9.69552191673165	9.77119858133143	8.87501781229009	9.58102777829683	9.48750762367087	9.60665912584247	9.46738593496166	9.39989036098926	9.41037067120596	9.81078570495941	9.31867528470545	9.65662949912028	9.41347520359664	8.74968047553669	9.10131423877268	8.98144444069424	9.05044583723777	9.21170434147317	8.46660243387918	8.74902517536653	8.87646504612	9.16559892709326	9.33826838845981	9.39362068302057	9.16319874224526	9.52389487494977	9.02698249888743	8.76326190256247	9.87197122643939	9.74600914045057	9.70712441007603	9.64214927641942
Tb927.10.14010	9.95777434018642	9.62980997057859	10.2871128015541	10.3077370464741	9.87170384644502	9.80441660418127	9.43642866142516	10.0263692142118	10.0090663604741	9.49858663657344	10.242301671537	9.28693258833305	9.56633040087476	9.51847838884068	10.1085187880905	10.2251026281104	10.3415938508092	9.58314131906912	10.1342936304154	10.1403927174837	10.2397407328053	10.2345346922346	10.4487552930759	10.2833061333197	10.2174798967793	10.1432267765578	10.1200568648521	10.0925374954827	10.0969419980056	10.0395393089247	9.90001353614021	10.3366339357212	10.0386924556878	9.62413948719465	10.1148776694635	9.86622011803124	9.52833943652726	10.1713029463866	10.142878310279	10.088236588594
Tb927.10.14020	9.30910516427669	9.2164410655902	10.2004935259369	10.2840073437792	9.12250419026711	7.74861726368499	8.61709229130243	9.33305336417223	9.78633194090445	10.8758827047481	9.92651864331319	9.7463439536108	9.79510988661347	9.62700604552684	9.02067600649677	9.04405593065956	9.09488711014293	9.47312492051343	9.08865626800141	9.2503825723808	9.54795447096381	9.1748586000629	9.08159017644894	8.76464125455423	8.91016042622299	9.21120796638115	9.46805209556094	9.18858008562109	9.13772033320186	9.28816288900405	8.63289544189741	9.10663630308895	9.28509081725502	8.99833056163629	9.21643585821348	9.65386607130952	9.04821509732802	9.06026157822024	9.26055868652435	9.23350771169954
Tb927.10.14030	10.516848467287	10.2049386893249	11.1292723234324	11.2066856731131	10.4751525152313	10.249039010718	10.329925386953	10.8071712924922	11.2428180421673	10.865561070411	11.9858605940895	11.3316870399303	11.1989234930628	11.1172609210645	10.5763571904163	10.8769379517035	10.9445116413247	10.91710695813	10.5384773211583	11.4990553912205	11.7607221144663	10.5877403822753	10.4463295670238	10.9053079126893	11.0130950784396	11.143374386037	11.4886261939039	10.7716551275651	10.6992800049162	10.5325075519569	11.2469583616002	11.1692295445969	10.5328830251392	10.1269857586585	10.5932766747399	11.0485598332565	10.3248370642558	10.6959898111079	11.0437787237294	10.7288515663389
Tb927.10.14040	9.95564694758898	9.71775743685654	10.2480751908276	10.4209636638897	8.69586644571641	9.39420788602732	9.65161056447402	10.5043547562828	10.7616217110584	9.82741616751195	10.9016623690241	10.784073894589	10.3855519240195	10.0909181535358	9.85260167914186	9.96391674550975	10.178107402808	10.5611268729703	9.77861070451874	10.2081715527301	10.4393792597269	9.66746427961367	9.61407693920432	9.93001224871013	9.89232555445014	10.3024887117134	10.6504798738375	10.1465706732768	10.0805940969977	10.0859914288049	10.033213015113	10.2054027403731	10.0875537189948	10.0763699022431	10.4490058662932	10.9458165691149	9.89320818475786	10.4783702592303	10.4346961024724	10.2675585456576
Tb927.10.14050	5.32769808130574	5.31723819386402	5.48332627250219	5.41921619544907	5.08704950174139	5.92706459013159	5.16451117234944	5.59577462729499	5.42640773641621	7.15675580445948	5.34917777889823	6.57648901211794	5.88518471284338	6.6619119078718	5.20315289477304	5.60026026497177	5.52759319915187	5.4235966239886	5.43608302203004	5.0233922828162	5.44380633727011	5.39686008911258	4.83890602537649	5.66221278578153	5.53315948654089	5.45410643771438	5.76089854987543	5.80470838799377	5.75237018584555	5.84989678434283	6.63012595460553	6.02600038617776	5.84719789364007	5.98632408026838	5.68744664464964	6.52649550277979	5.85444010366427	5.14767780809774	4.99265185333575	5.54622073801278
[truncated: 6,208 more rows]
