# Supplementary material for: Transcriptomes of Trypanosoma brucei rhodesiense from sleeping sickness patients, rodents and culture: Effects of strain, growth conditions and RNA preparation methods
Source: PLoS Negl Trop Dis. 2018 Feb 23;12(2):e0006280. doi: 10.1371/journal.pntd.0006280 (PMC5842037; doi:10.1371/journal.pntd.0006280)
Supplement: S1 app — It enables readers to examine the data themselves. Instructions for how to change the datasets and the comparisons are included. (ZIP) [file pntd.0006280.s014.zip › trypclusterviewer copy/Data/UniqueList.txt]

GeneID	Annotation	Class
Tb05.30F7.410	hypothetical protein	ZUnknown
Tb06.3A7.270	"hypothetical protein, conserved"	ZUnknown
Tb11.02.5105	POMP15	Mito.membrane
Tb11.02.5380	RRP44	RNA.degradation
Tb11.02.5390	"mRNA processing protein, putative"	Mito.RNA
Tb11.02.5410	SUMO activating enzyme AOS1	Ubiquitin.proteasome
Tb11.02.5430	"hypothetical protein, conserved"	ZUnknown
Tb11.02.5440	"hypothetical protein, conserved"	ZUnknown
Tb927.1.10	hypothetical protein	ZUnknown
Tb927.1.1000	developmentally regulated phosphoprotein (dr6)	Mito.pathway
Tb927.1.1010	"E3 ubiquitin-protein ligase KCMF1, putative"	Ubiquitin.proteasome
Tb927.1.1050	Metallo-dependent phosphatase-like domain-containing protein	Enzyme
Tb927.1.110	"hypothetical protein, conserved"	ZUnknown
Tb927.1.1100	BBP109	Cytoskeleton
Tb927.1.1120	"Ribosomal RNA-processing protein 8, putative (RRP8)"	rRNA.tRNA.process
Tb927.1.1130	"glycerol-3-phosphate dehydrogenase (FAD-dependent), in TAO complex"	Glucose.glycerol
Tb927.1.1140	"Transmembrane protein 231, putative"	ZUnknown
Tb927.1.1160	PPR3	Mito.translation
Tb927.1.1170	"DNA-directed RNA polymerase subunit RBP12, putative (RBP12)"	RNA.synthesis
Tb927.1.1220	RWD domain-containing protein	ZUnknown
Tb927.1.1270	"homocysteine S-methyltransferase, putative"	Amino.acids
Tb927.1.1300	"hypothetical transmembrane protein, conserved"	ZUnknown
Tb927.1.1330	Mitochondrial Editosome-like Complex TUTase (MEAT1)	Mito.RNA
Tb927.1.1340	"FG-GAP repeat protein, putative,intergrin alpha chain protein, putative"	Cytoskeleton
Tb927.1.1420	"conserved protein, unknown function"	ZUnknown
Tb927.1.1600	"pseudouridine synthase TruD, putative"	rRNA.tRNA.process
Tb927.1.1630	transcription elongation factor 1 homolog (ELOF1)	RNA.synthesis
Tb927.1.1640	"hypothetical protein, conserved"	ZUnknown
Tb927.1.1660	ESCO acetyltransferase domain-containing protein	ZUnknown
Tb927.1.1700	"AATF protein, putative"	ZUnknown
Tb927.1.1720	"cyclophilin 15, putative"	Chaperone
Tb927.1.1760	hypothetical transmembrane protein	ZUnknown
Tb927.1.1880	WD40 repeat-containing protein	ZUnknown
Tb927.1.1990	"Pre-mRNA-splicing factor 38, putative"	RNA.processing
Tb927.1.2320	"hypothetical protein, conserved"	ZUnknown
Tb927.1.2570	coatomer beta subunit (beta-coP)	Vesicular.transport
Tb927.1.2580	EAP1 exosome complex PH subunit	RNA.degradation
Tb927.1.2640	"hypothetical protein, conserved"	ZUnknown
Tb927.1.2700	"hypothetical protein, conserved"	ZUnknown
Tb927.1.2730	"hypothetical protein, conserved"	ZUnknown
Tb927.1.2750	"hypothetical protein, conserved"	ZUnknown
Tb927.1.30	hypothetical protein	ZUnknown
Tb927.1.3030	KREL2	Mito.RNA
Tb927.1.3120	"separase, putative,cysteine peptidase, Clan CD, family C50, putative"	DNA
Tb927.1.3130	"protein kinase, putative"	Protein.kinase
Tb927.1.3220	TBC-M likely GAP	Signalling
Tb927.1.3230	"cell division cycle protein, putative"	Cell.cycle
Tb927.1.3260	"hypothetical protein, conserved"	ZUnknown
Tb927.1.3270	"hypothetical protein, conserved"	ZUnknown
Tb927.1.3320	leucine-rich repeat protein (LRRP)	LRRP
Tb927.1.3350	hypothetical protein	ZUnknown
Tb927.1.3800	POMP18	Mito.membrane
Tb927.1.3820	"ATP synthase subunit, putative"	Mito.e.transport
Tb927.1.3860	"hypothetical protein, conserved"	ZUnknown
Tb927.1.3880	"Fusaric acid resistance protein-like, putative"	ZUnknown
Tb927.1.3890	hypothetical protein	ZUnknown
Tb927.1.40	hypothetical protein	ZUnknown
Tb927.1.4040	"hypothetical protein, conserved"	ZUnknown
Tb927.1.4180	leucine-rich repeat protein (LRRP)	LRRP
Tb927.1.4280	"hypothetical protein, conserved, African tryp specific, PTZ (tail-specific protease) domain"	ZUnknown
Tb927.1.4450	"Ion channel/Calcium-activated BK potassium channel alpha subunit, putative"	ZUnknown
Tb927.1.4480	"WD repeat and HMG-box DNA-binding protein, putative"	ZUnknown
Tb927.1.4680	"hypothetical protein, conserved"	ZUnknown
Tb927.1.4710	"hypothetical protein, conserved"	ZUnknown
Tb927.1.4720	"SET domain containing protein, putative"	ZUnknown
Tb927.1.4740	"FAM91 N-terminus/FAM91 C-terminus, putative"	ZUnknown
Tb927.1.4780	Alpha/beta hydrolase domain-containing protein	Protease
Tb927.1.4800	"hypothetical protein, conserved"	ZUnknown
Tb927.1.5080	"ESAG9, putative"	ESAG
Tb927.1.5160	hypothetical protein	ZUnknown
Tb927.1.5180	hypothetical protein	ZUnknown
Tb927.1.5220	"ESAG9, putative"	ESAG
Tb927.1.5250	hypothetical protein	ZUnknown
Tb927.1.5260	hypothetical protein	ZUnknown
Tb927.1.610	"hypothetical protein, conserved"	ZUnknown
Tb927.1.650	"conserved protein, unknown function"	ZUnknown
Tb927.1.670	"conserved protein, unknown function"	ZUnknown
Tb927.1.740	phosphatidylinositol-4-phosphate 5-kinase related	Mito.pathway
Tb927.1.790	"hypothetical transmembrane protein, conserved"	Mito.pathway
Tb927.1.880	MDN1 homologue. Dynein-related AAA ATPase involved in pre-60S assembly and export	rRNA.tRNA.process
Tb927.1.990	Enkuring domain-containig protein	ZUnknown
Tb927.10.10030	"hypothetical protein, conserved"	ZUnknown
Tb927.10.10070	"hypothetical protein, conserved"	ZUnknown
Tb927.10.10080	"hypothetical protein, conserved"	ZUnknown
Tb927.10.1010	hypothetical protein	ZUnknown
Tb927.10.10170	PRL1 / Prp46	RNA.processing
Tb927.10.1020	hypothetical protein	ZUnknown
Tb927.10.10200	"hypothetical protein, conserved, no yeast homologue."	ZUnknown
Tb927.10.10220	procyclin-associated gene 2 (PAG2) protein (PAG2)	PAG
Tb927.10.10230	procyclin-associated gene 5 (PAG5) protein (PAG5)	PAG
Tb927.10.10320	"dynein light chain, putative,dynein Tctex1 family, putative"	Cytoskeleton
Tb927.10.10340	structural maintenance of chromosome 2 (SMC2)	Chromatin
Tb927.10.10380	"ATP-dependent DEAD/H RNA helicase,  putative Dbp8, ribosome biogenesis?"	rRNA.tRNA.process
Tb927.10.10390	trypanothione reductase	Redox
Tb927.10.10410	DNA replication licensing factor MCM8	DNA
Tb927.10.10430	"hypothetical protein, conserved"	ZUnknown
Tb927.10.10680	"hypothetical protein, conserved"	ZUnknown
Tb927.10.10690	CEP19	Cytoskeleton
Tb927.10.10700	splicing factor Prp31	RNA.processing
Tb927.10.10730	RNA Interference Factor 5 (RIF5)	RNA.degradation
Tb927.10.10740	"hypothetical protein, conserved"	ZUnknown
Tb927.10.10770	"Generative cell specific 1 protein, putative (GCS1)"	ZUnknown
Tb927.10.10780	"hypothetical protein, conserved"	Mito.pathway
Tb927.10.10800	"palmitoyl acyltransferase 2, TbPAT2"	Lipids
Tb927.10.10810	adenosine deaminase-like protein	Nucleotides
Tb927.10.10820	"hypothetical protein, conserved"	ZUnknown
Tb927.10.10840	Enriched in surface-labeled proteome protein 15 (ESP15)	ZUnknown
Tb927.10.11010	"hypothetical protein, conserved"	ZUnknown
Tb927.10.11020	"DNA mismatch repair protein, putative,MSH2 (MSH2)"	DNA
Tb927.10.11070	"hypothetical protein, conserved"	ZUnknown
Tb927.10.1110	Trypanosome-specific kinesin family 2	Cytoskeleton
Tb927.10.11110	"hypothetical protein, conserved"	ZUnknown
Tb927.10.11130	"SET domain containing protein, putative"	ZUnknown
Tb927.10.11140	"hypothetical protein, conserved, kineto-specific, signal peptide"	ZUnknown
Tb927.10.11150	"hypothetical protein, conserved, no domains"	ZUnknown
Tb927.10.11180	"E1-like ubiquitin-activating enzyme, putative,ATG7/CVT2/APG7, putative (ATG7)"	Ubiquitin.proteasome
Tb927.10.11190	"tRNA-splicing ligase RtcB, putative"	ZUnknown
Tb927.10.11200	"hypothetical protein, conserved"	ZUnknown
Tb927.10.11250	"BRE1 E3 ubiquitin ligase, putative"	ZUnknown
Tb927.10.11280	"hypothetical protein, T brucei brucei only"	ZUnknown
Tb927.10.11290	"hypothetical protein, conserved"	ZUnknown
Tb927.10.1130	"dynein arm light chain, axonemal, putative"	Cytoskeleton
Tb927.10.11310	intraflagellar transport protein IFT55/IFT57	Cytoskeleton
Tb927.10.11360	"protein phosphatase 2A regulatory subunit, putative"	Protein.phosphatase
Tb927.10.1140	epsilon tubulin (TUBE1)	Cytoskeleton
Tb927.10.11450	"TFIIF-stimulated CTD phosphatase, putative"	Protein.phosphatase
Tb927.10.11470	"hypothetical protein, conserved"	ZUnknown
Tb927.10.11480	"hypothetical protein, conserved"	ZUnknown
Tb927.10.11550	"hypothetical protein, conserved"	ZUnknown
Tb927.10.1160	"NADH-ubiquinone oxidoreductase complex I subunit, putative"	Mito.e.transport
Tb927.10.11600	"hypothetical protein, conserved"	ZUnknown
Tb927.10.11620	"calcium-transporting ATPase, putative"	Ions
Tb927.10.11650	"hypothetical protein, conserved"	ZUnknown
Tb927.10.11660	"hypothetical protein, conserved"	ZUnknown
Tb927.10.11670	"hypothetical protein, conserved"	ZUnknown
Tb927.10.11680	"chloride channel protein, putative"	Ions
Tb927.10.11690	"YEATS family, putative"	ZUnknown
Tb927.10.11710	hypothetical protein	ZUnknown
Tb927.10.11730	ZC3H33	RNA.binding
Tb927.10.11750	"hypothetical protein, conserved"	ZUnknown
Tb927.10.1180	"hypothetical protein, conserved"	ZUnknown
Tb927.10.11870	mitochondrial RNA binding protein (MRB11870)	Mito.RNA
Tb927.10.1190	"hypothetical protein, conserved"	ZUnknown
Tb927.10.11910	"major facilitator superfamily, putative"	ZUnknown
Tb927.10.1200	"Programmed cell death protein 2, C-terminal putative domain containing protein, putative"	ZUnknown
Tb927.10.12010	"hypothetical protein, conserved"	ZUnknown
Tb927.10.12050	Mitchondrial LSU ribosomal protein	Mito.translation
Tb927.10.12060	"hypothetical protein, conserved"	ZUnknown
Tb927.10.1210	"katanin, putative"	Protease
Tb927.10.12120	"hypothetical protein, conserved, TPR domain"	ZUnknown
Tb927.10.12140	"hypothetical protein, conserved"	ZUnknown
Tb927.10.12150	"hypothetical protein, conserved"	ZUnknown
Tb927.10.12160	"hypothetical protein, conserved"	ZUnknown
Tb927.10.12190	"RAB-interacting protein, putative"	Signalling
Tb927.10.12220	"hypothetical protein, conserved"	ZUnknown
Tb927.10.12250	"hypothetical protein, conserved"	ZUnknown
Tb927.10.12270	"methyltransferase domain containing protein, putative"	ZUnknown
Tb927.10.12310	helicase-like protein	DNA
Tb927.10.12320	hypothetical protein	ZUnknown
Tb927.10.12370	gamma-glutamylcysteine synthetase (GCS)	Redox
Tb927.10.12380	"chaperone protein DNAj, putative"	Chaperone
Tb927.10.12430	"Noc2p family, putative"	ZUnknown
Tb927.10.12450	SNARE 2.1 of T cruzi	Lysosome
Tb927.10.12460	"Zinc finger, C3HC4 type (RING finger), putative"	Zinc.finger
Tb927.10.12480	"UAA transporter family, putative"	ZUnknown
Tb927.10.12530	"chaperone protein DNAj, putative"	Chaperone
Tb927.10.12550	"hypothetical protein, conserved"	ZUnknown
Tb927.10.12560	hypothetical protein	ZUnknown
Tb927.10.12570	hypothetical protein	ZUnknown
Tb927.10.12580	hypothetical protein	ZUnknown
Tb927.10.12650	"hypothetical protein, salivarian tryp only, 3'-UTR of 12660?"	ZUnknown
Tb927.10.12660	PUF2	RNA.binding
Tb927.10.12690	"hypothetical protein, conserved"	ZUnknown
Tb927.10.12760	ZC3H36	RNA.binding
Tb927.10.12820	Cysteine proteinase domains by interpro but not NCBI	ZUnknown
Tb927.10.12830	"acetyltransferase, putative"	Lipids
Tb927.10.12860	"pre-RNA processing PIH1/Nop17, putative"	ZUnknown
Tb927.10.12880	"SET domain containing protein, putative"	ZUnknown
Tb927.10.12900	"Complex 1 protein (LYR family), putative"	ZUnknown
Tb927.10.12920	FAZ18 flagellar attachment zone protein	Cytoskeleton
Tb927.10.12930	"hypothetical protein, conservedn no domains or good BLASTp hits"	ZUnknown
Tb927.10.12940	predicted zinc finger protein	Zinc.finger
Tb927.10.12950	BBP110	Cytoskeleton
Tb927.10.12990	"hypothetical protein, conserved,predicted ankyrin repeat family protein"	Cytoskeleton
Tb927.10.130	hypothetical protein	ZUnknown
Tb927.10.13010	protein kinase A catalytic subunit 3(PKAC3)	Protein.kinase
Tb927.10.13020	"vacuolar protein sorting complex subunit, putative,Vps16, putative"	Lysosome
Tb927.10.13060	hypothetical protein	ZUnknown
Tb927.10.13070	"hypothetical protein, conserved"	ZUnknown
Tb927.10.13090	"PhoD-like phosphatase, putative"	ZUnknown
Tb927.10.13150	"hypothetical protein, conserved"	ZUnknown
Tb927.10.13160	mannosyltransferase-II (MT-II)	GPI.anchors
Tb927.10.13170	"hypothetical protein, conserved"	ZUnknown
Tb927.10.13180	"Nrap protein, putative"	ZUnknown
Tb927.10.13190	"ARP2/3 complex subunit, putative"	Cytoskeleton
Tb927.10.13210	"dolichyl-P-Man:GDP-ManGlcNAc2-PP-dolichyl beta-1,4-mannosyltransferase, putative"	Glycans
Tb927.10.13220	"cyclophilin type peptidyl-prolyl cis-trans isomerase, putative (PPIase)"	Chaperone
Tb927.10.13230	"hypothetical protein, conserved"	ZUnknown
Tb927.10.13270	"Periodic tryptophan protein 2 homolog, putative"	ZUnknown
Tb927.10.13280	"GCN1 homologue, possibly involved in translation control"	Translation
Tb927.10.1330	"hypothetical protein, conserved"	ZUnknown
Tb927.10.13300	"Mitchondrial SSU ribosomal S8, putative"	Mito.translation
Tb927.10.13320	"DNA-directed RNA polymerases II subunit, putative (RPB5)"	RNA.synthesis
Tb927.10.1340	"hypothetical protein, conserved"	ZUnknown
Tb927.10.13410	hypothetical protein	ZUnknown
Tb927.10.13470	"PA26 p53-induced protein (sestrin), putative"	ZUnknown
Tb927.10.13530	hypothetical protein	ZUnknown
Tb927.10.13540	RBP12	RNA.binding
Tb927.10.13570	RBP27	RNA.binding
Tb927.10.13590	"hypothetical protein, conserved"	ZUnknown
Tb927.10.13640	"hypothetical protein, conserved"	ZUnknown
Tb927.10.13650	"ARF-like 2-binding protein, putative"	Vesicular.transport
Tb927.10.13670	"serine/threonine protein phosphatase 5, PP5, interacts with HSP83"	Protein.phosphatase
Tb927.10.13680	"lipase domain protein, putative,hypothetical protein"	Lipids
Tb927.10.13690	"hypothetical protein, conserved"	ZUnknown
Tb927.10.1370	"hypothetical protein, conserved"	ZUnknown
Tb927.10.13720	RBP29	RNA.binding
Tb927.10.13740	"calcium-dependent lipid binding protein, putative,synaptotagmin, putative (CaLB)"	Vesicular.transport
Tb927.10.13760	"hypothetical protein, conserved"	ZUnknown
Tb927.10.13790	"hypothetical protein, conserved, no human or yeast homologue"	ZUnknown
Tb927.10.1380	NEK19 protein kinase	Protein.kinase
Tb927.10.13810	"hypothetical protein, conserved"	ZUnknown
Tb927.10.13820	Mitchondrial SSU ribosomal protein	Mito.translation
Tb927.10.13850	"ATP12 chaperone protein, putative"	Mito.pathway
Tb927.10.13950	"tubulin-specific chaperone, putative"	Cytoskeleton
Tb927.10.13970	"uracil-DNA glycosylase, putative"	DNA
Tb927.10.14050	hypothetical protein	ZUnknown
Tb927.10.14060	hypothetical protein	ZUnknown
Tb927.10.1410	"hypothetical protein, conserved"	ZUnknown
Tb927.10.14120	hypothetical protein	ZUnknown
Tb927.10.14130	"SRP19 protein, putative"	ZUnknown
Tb927.10.14150	"hypothetical protein, conserved, related to yeast BFR1, component pf polysomal mRNP. Weak  chromosomal segregation ATPase domain. loc in ER of Sc. Interacts RF1, AP3"	Vesicular.transport
Tb927.10.14290	hypothetical protein	ZUnknown
Tb927.10.14300	"protein kinase, putative,serine/threonine protein kinase, putative"	Protein.kinase
Tb927.10.14310	"hypothetical protein, conserved"	ZUnknown
Tb927.10.14340	"hypothetical protein, conserved"	ZUnknown
Tb927.10.14350	"hypothetical protein, conserved"	ZUnknown
Tb927.10.14400	"hypothetical protein, conserved"	ZUnknown
Tb927.10.14410	leucine-rich repeat protein (LRRP)	LRRP
Tb927.10.14430	"hypothetical protein, conserved"	ZUnknown
Tb927.10.14490	"hypothetical protein, conserved"	ZUnknown
Tb927.10.14550	"DED1-1, ATP-dependent DEAD/H RNA helicase, VASA homologue"	Translation
Tb927.10.14570	"kinesin motor domain containing protein, putative"	ZUnknown
Tb927.10.14610	leucine-rich repeat protein (LRRP)	LRRP
Tb927.10.14680	"ribosome biogenesis protein, putative"	rRNA.tRNA.process
Tb927.10.14690	"syntaxin, putative"	Vesicular.transport
Tb927.10.14730	"chaperone protein DNAj, putative"	Chaperone
Tb927.10.14740	"hypothetical protein, conserved, DnaJ domain"	Chaperone
Tb927.10.14760	"clathrin light chain, putative"	ZUnknown
Tb927.10.14770	AKB1 protein kinase	Protein.kinase
Tb927.10.14810	Homologue of yeast MBF1 - Transcriptional coactivator that bridges the DNA-binding region of Gcn4p and TATA-binding protein Spt15p; suppressor of frameshift mutations. Pedominantly in yeast cytosol. multiprotein binding factor and helix-turn-helix domain. (in UPF1-TAP)	RNA.synthesis
Tb927.10.14840	"mitochondrial carrier protein, MCP5c"	Mito.transport
Tb927.10.1490	MKT1-like	RNA.processing
Tb927.10.14910	"Sarcalumenin, putative"	ZUnknown
Tb927.10.15000	"hypothetical protein, conserved"	ZUnknown
Tb927.10.15080	WDR1	Ubiquitin.proteasome
Tb927.10.1510	NOT1	RNA.degradation
Tb927.10.15160	"hypothetical protein, conserved"	ZUnknown
Tb927.10.1520	"ras-related protein Rab21, putative"	Vesicular.transport
Tb927.10.15200	"Predicted coiled-coil domain-containing protein (DUF2360), putative"	ZUnknown
Tb927.10.15240	"hypothetical protein, conserved"	ZUnknown
Tb927.10.15260	leucine-rich repeat protein (LRRP)	LRRP
Tb927.10.15270	"metallo- peptidase, Clan MG, Family M24"	Protease
Tb927.10.1530	"hypothetical protein, conserved"	ZUnknown
Tb927.10.15330	"CYTH domain containing protein, putative"	ZUnknown
Tb927.10.15360	"hypothetical protein, conserved, weak DEAD domain/P-loop hydrolase"	ZUnknown
Tb927.10.15380	"U3 snoRNA-associated protein UTP11, putative"	rRNA.tRNA.process
Tb927.10.15400	Trypanosome-specific kinesin family 2	Cytoskeleton
Tb927.10.15430	"Ankyrin repeats (3 copies), putative"	ZUnknown
Tb927.10.15460	"EAP30/Vps36 family, putative"	ZUnknown
Tb927.10.15470	"hypothetical protein, conserved"	ZUnknown
Tb927.10.1550	proteasome regulatory non-ATP-ase subunit 5 (RPN5)	Ubiquitin.proteasome
Tb927.10.15500	"SNARE protein, putative"	Vesicular.transport
Tb927.10.15520	"signal recognition particle protein, putative"	Vesicular.transport
Tb927.10.15550	"hypothetical protein, conserved"	ZUnknown
Tb927.10.15570	"transcription factor IIa, putative (TFIIA-1)"	RNA.synthesis
Tb927.10.15580	"dynein light chain, putative"	Cytoskeleton
Tb927.10.15610	"zinc finger protein, putative"	Zinc.finger
Tb927.10.15650	tRNA pseudouridine synthase A-like protein	Mito.translation
Tb927.10.15660	"hypothetical protein, conserved"	ZUnknown
Tb927.10.15680	"hypothetical protein, conserved"	ZUnknown
Tb927.10.15710	"mitochondrial carrier protein, MCP7"	Mito.transport
Tb927.10.15780	"hypothetical protein, conserved"	ZUnknown
Tb927.10.15810	"Fcf1 pre-rRNA processing, putative"	rRNA.tRNA.process
Tb927.10.15820	"hypothetical protein, conserved"	ZUnknown
Tb927.10.15830	"hypothetical protein, conserved"	ZUnknown
Tb927.10.15840	"hypothetical protein, conserved"	ZUnknown
Tb927.10.15860	"hypothetical protein, conserved"	ZUnknown
Tb927.10.15880	"protein kinase, putative"	Protein.kinase
Tb927.10.15910	"glycerol uptake protein, putative"	Glucose.glycerol
Tb927.10.15940	"cation transporter, putative"	Ions
Tb927.10.15950	TATA-box-binding protein TBP or TRF4	RNA.synthesis
Tb927.10.15970	"sphingomyelin/ceramide phosphorylethanolamine synthase, bifunctional"	Lipids
Tb927.10.15980	hypothetical protein	ZUnknown
Tb927.10.16020	"pre-RNA processing PIH1/Nop17, putative"	ZUnknown
Tb927.10.16070	eIF4E2	Translation
Tb927.10.16090	Mitchondrial SSU ribosomal protein	Mito.translation
Tb927.10.1610	"hypothetical protein, conserved"	ZUnknown
Tb927.10.16100	FK506-binding protein (FKBP)-type peptidyl-prolyl isomerase	Chaperone
Tb927.10.16110	"CMF1, possible component of motile flagella"	Cytoskeleton
Tb927.10.16160	"protein kinase, putative"	Protein.kinase
Tb927.10.16170	"potassium voltage-gated channel, putative"	Ions
Tb927.10.16180	"hypothetical protein, conserved"	ZUnknown
Tb927.10.1630	RLI translation termination & ribosome recycling	Translation
Tb927.10.1650	"hypothetical protein, conserved"	ZUnknown
Tb927.10.1680	histone deacetylase 1 (DAC1 or HDAC1)	Chromatin
Tb927.10.1720	"ATP-dependent DEAD/H RNA helicase, putative, no clear yeast homologue"	RNA.helicase
Tb927.10.1750	"hypothetical protein, conserved"	ZUnknown
Tb927.10.1780	hypothetical protein	ZUnknown
Tb927.10.1820	"hypothetical protein, conserved"	ZUnknown
Tb927.10.1840	"hypothetical protein, conserved"	ZUnknown
Tb927.10.1870	Mitchondrial LSU ribosomal protein	Mito.translation
Tb927.10.1900	"DNA topoisomerase IA, putative"	Mito.DNA
Tb927.10.1910	"protein kinase, putative,serine/threonine protein kinase, putative"	Protein.kinase
Tb927.10.1930	"hypothetical protein, conserved"	Mito.pathway
Tb927.10.2000	"actin-like protein, putative"	Cytoskeleton
Tb927.10.2050	"hypothetical protein, conserved"	ZUnknown
Tb927.10.2080	"hypothetical protein, conserved"	ZUnknown
Tb927.10.2120	"U1 small nuclear ribonucleoprotein C, putative =U2A_ (U2-40K)"	RNA.processing
Tb927.10.2150	"Protein of unknown function, DUF607, putative"	ZUnknown
Tb927.10.2170	hypothetical protein	ZUnknown
Tb927.10.2190	"Protein of unknown function (DUF667), putative"	ZUnknown
Tb927.10.2220	piwi-like protein 1	RNA.degradation
Tb927.10.2230	"adrenodoxin reductase, putative,ferredoxin NADP  reductase-like protein"	Mito.pathway
Tb927.10.2240	"NTF2-like domain, in Y14 TAP"	Nuclear.transport
Tb927.10.2250	"ubiquitin-conjugating enzyme variant Kua homologue, putative"	Ubiquitin.proteasome
Tb927.10.2260	"Ubiquitin family, putative"	ZUnknown
Tb927.10.230	"proteasome alpha 5 subunit, putative,20S proteasome subunit alpha 5"	Ubiquitin.proteasome
Tb927.10.2370	LA	Nuclear.transport
Tb927.10.2380	"Tetratricopeptide repeat, putative"	ZUnknown
Tb927.10.2400	hypothetical protein	ZUnknown
Tb927.10.2410	"MSP-C, putative"	Membrane.protein
Tb927.10.2420	hypothetical protein	ZUnknown
Tb927.10.2430	"GRESAG 4, putative receptor-type adenylate cyclase"	GRESAG
Tb927.10.2450	hypothetical protein	ZUnknown
Tb927.10.2460	"DnaJ domain containing protein, putative"	ZUnknown
Tb927.10.2480	"hypothetical protein, conserved"	ZUnknown
Tb927.10.2500	"hypothetical protein, tryp-specific"	ZUnknown
Tb927.10.2510	"hypothetical protein, conserved"	ZUnknown
Tb927.10.2520	PPL2 DNA primase polymerase	DNA
Tb927.10.2540	"adenylate kinase, putative (ADKC)"	Nucleotides
Tb927.10.2590	"methyltransferase domain containing protein, putative"	ZUnknown
Tb927.10.260	"BolA-like protein, putative"	ZUnknown
Tb927.10.2600	"hypothetical protein, conserved"	ZUnknown
Tb927.10.2640	intraflagellar transport protein IFT81	Cytoskeleton
Tb927.10.2670	"hypothetical protein, conserved"	ZUnknown
Tb927.10.2700	predicted WD40 repeat protein	ZUnknown
Tb927.10.2710	"ferredoxin, putative"	Mito.pathway
Tb927.10.2730	"START domain containing protein, putative"	ZUnknown
Tb927.10.2770	eIF5	Translation
Tb927.10.2860	POC1	Cytoskeleton
Tb927.10.2870	"hypothetical protein, conserved"	ZUnknown
Tb927.10.2910	splicing factor PTSR1 interacting protein (TSR1IP)	RNA.processing
Tb927.10.2950	"hypothetical protein, conserved"	ZUnknown
Tb927.10.2960	"GTP-binding protein, putative,elongation factor, putative"	Translation
Tb927.10.2990	nuclear cap binding complex subunit CBP110	RNA.processing
Tb927.10.300	"Protein of unknown function, DUF607, putative"	ZUnknown
Tb927.10.3000	"hypothetical protein, conserved, no domains"	ZUnknown
Tb927.10.3010	"hook complex protein, conserved"	Cytoskeleton
Tb927.10.3050	hypothetical protein	ZUnknown
Tb927.10.3080	"methionine biosynthetic protein, putative"	Protease
Tb927.10.3090	"hypothetical protein, conserved"	ZUnknown
Tb927.10.3100	Glycerol-3-phosphate acyltransferase	Lipids
Tb927.10.3130	"myotubularin-associated protein, putative"	ZUnknown
Tb927.10.3150	"N-acetyltransferase, putative"	Enzyme
Tb927.10.3160	"hypothetical protein, conserved"	ZUnknown
Tb927.10.3210	"delta-1-pyrroline-5-carboxylate dehydrogenase, putative"	Mito.pathway
Tb927.10.3270	"hypothetical protein, conserved, in plasma membrane and mito membrane proteomes"	ZUnknown
Tb927.10.330	"hypothetical protein, conserved"	ZUnknown
Tb927.10.3310	"CMF76b, possible component of motile flagella"	Cytoskeleton
Tb927.10.3320	"hypothetical protein, conserved"	Mito.pathway
Tb927.10.3360	Unknown function	ZUnknown
Tb927.10.3390	predicted TLD domain protein	ZUnknown
Tb927.10.3470	"Ankyrin repeats (3 copies), putative"	ZUnknown
Tb927.10.3560	"arginine N-methyltransferase, PRMT1 prozyme"	Arg.methylation
Tb927.10.3590	"hypothetical protein, conserved"	Mito.pathway
Tb927.10.360	"hypothetical protein, conserved"	ZUnknown
Tb927.10.3640	"nuclear transmembrane protein, putative (NP)"	ZUnknown
Tb927.10.3650	"NADH-dependent fumarate reductase, putative"	Citric.acid.cycle
Tb927.10.3690	"rRNA dimethyltransferase, putative"	rRNA.tRNA.process
Tb927.10.370	"calcineurin B subunit, putative"	Calcium
Tb927.10.3760	"vacuolar ATP synthase subunit d, putative"	Lysosome
Tb927.10.3780	"hypothetical protein, conserved"	ZUnknown
Tb927.10.3790	"hypothetical protein, conserved"	ZUnknown
Tb927.10.380	PPR5 mitochondrial RNA binding protein 1	Mito.translation
Tb927.10.3800	predicted RING finger protein	ZUnknown
Tb927.10.3810	"TbNup65 Inner ring, RRM & TM domain"	Nuclear.transport
Tb927.10.3850	"hypothetical protein, conserved"	ZUnknown
Tb927.10.3870	"hypothetical protein, tryp-specific, WD40 repeat and alcohol dehydrogenase-like domain"	ZUnknown
Tb927.10.3880	"hypothetical protein, conserved"	ZUnknown
Tb927.10.3900	"protein kinase, putative"	Protein.kinase
Tb927.10.3910	"hypothetical protein, conserved"	ZUnknown
Tb927.10.3920	Some resemblance to a protein of the dense fiber of sperm tails	ZUnknown
Tb927.10.3950	"hypothetical protein, conserved"	ZUnknown
Tb927.10.4020	"hypothetical protein, conserved"	ZUnknown
Tb927.10.4030	hypothetical protein	ZUnknown
Tb927.10.4040	3-Ketosphinganine reductase	Lipids
Tb927.10.4060	"Ankyrin repeats (3 copies), putative"	ZUnknown
Tb927.10.4090	"hypothetical protein, conserved"	ZUnknown
Tb927.10.4140	"Protein of unknown function (DUF1242), putative"	ZUnknown
Tb927.10.4170	"CAP292 Clathrin-associated protein, resembles yeast myosins, homologue of centrosome-associated protein CEP250"	Cytoskeleton
Tb927.10.4190	hypothetical protein	ZUnknown
Tb927.10.420	exocyst complex component Exo99	Vesicular.transport
Tb927.10.4200	"hypothetical protein, conserved"	ZUnknown
Tb927.10.4210	BBP38	Cytoskeleton
Tb927.10.4230	"hypothetical protein, conserved"	ZUnknown
Tb927.10.4240	"hypothetical protein, conserved"	Mito.pathway
Tb927.10.4290	"hypothetical protein, conserved"	ZUnknown
Tb927.10.4300	Trk system potassium uptake protein (HKT1)	Ions
Tb927.10.4320	"hypothetical protein, conserved"	ZUnknown
Tb927.10.4350	hypothetical protein	ZUnknown
Tb927.10.4360	hypothetical protein	ZUnknown
Tb927.10.4370	"ESAG3, putative"	ESAG
Tb927.10.4400	"hypothetical protein, conserved, no domains, kinetoplastid specific"	ZUnknown
Tb927.10.4410	hypothetical protein	ZUnknown
Tb927.10.4430	PUF1	RNA.binding
Tb927.10.4460	"leucine carboxyl methyltransferase, putative"	Amino.acids
Tb927.10.4470	"hypothetical protein, conserved"	ZUnknown
Tb927.10.4480	"DNA damage repair protein, putative"	DNA
Tb927.10.4490	"hypothetical protein, conserved"	ZUnknown
Tb927.10.450	"hypothetical protein, conserved, microtubule binding domains. very K/E rich"	Cytoskeleton
Tb927.10.4510	"PUB domain containing protein, putative"	ZUnknown
Tb927.10.4520	"fructose- 2,6- bisphosphatase-like protein"	Glucose.glycerol
Tb927.10.4540	"ARP2/3 complex subunit, putative"	Cytoskeleton
Tb927.10.4550	"hypothetical protein, conserved"	Mito.pathway
Tb927.10.4580	"hypothetical protein, conserved"	ZUnknown
Tb927.10.4600	predicted SET domain protein	ZUnknown
Tb927.10.4630	"hypothetical protein, conserved"	ZUnknown
Tb927.10.4640	eIF3L	Translation
Tb927.10.4650	"hypothetical protein, conserved"	ZUnknown
Tb927.10.4660	"Transcription factor S-II (TFIIS), central domain containing protein, putative"	ZUnknown
Tb927.10.470	"choline dehydrogenase, putative"	Amino.acids
Tb927.10.4710	"proteasome beta 2 subunit, putative,20S proteasome subunit (PSB4)"	Ubiquitin.proteasome
Tb927.10.4770	"phosphatidylinositol-4-phosphate 5-kinase, putative"	Signalling
Tb927.10.4780	GPI inositol deacylase precursor (GPIdeAc)	GPI.anchors
Tb927.10.4800	"hypothetical protein, conserved"	ZUnknown
Tb927.10.4820	"hypothetical protein, conserved"	ZUnknown
Tb927.10.4890	"zinc-finger of a C2HC-type, putative"	Zinc.finger
Tb927.10.4910	"mitochondrial carrier protein, MCP4"	Mito.transport
Tb927.10.4920	"hypothetical protein, conserved"	ZUnknown
Tb927.10.4940	PK50 protein kinase	Protein.kinase
Tb927.10.4960	hypothetical protein	ZUnknown
Tb927.10.4980	"ubiquitin-like protein DSK2, putative (DSK2)"	Ubiquitin.proteasome
Tb927.10.5020	eIF4E5	Translation
Tb927.10.5040	"chaperone protein DNAj, putative"	Chaperone
Tb927.10.5060	"Protein of unknown function (DUF3592), putative"	ZUnknown
Tb927.10.5070	"ribonuclease H, putative"	DNA
Tb927.10.5090	Enriched in surface-labeled proteome protein 18 (ESP18)	ZUnknown
Tb927.10.5130	"Protein C21orf2 homolog, putative"	ZUnknown
Tb927.10.5170	"XPC-binding domain containing protein, putative"	ZUnknown
Tb927.10.5200	"hypothetical protein, conserved"	ZUnknown
Tb927.10.5210	TFIIH basal transcription factor subunit (p52)	RNA.synthesis
Tb927.10.5240	"cAMP binding protein, putative"	ZUnknown
Tb927.10.5260	"C2 domain containing protein, putative"	ZUnknown
Tb927.10.5280	"pre-mRNA splicing factor ATP-dependent DEAH-box RNA helicase, putative"	RNA.processing
Tb927.10.5290	NFU3	Mito.pathway
Tb927.10.530	"Plasma-membrane choline transporter, putative"	ZUnknown
Tb927.10.5310	AMPKalpha1 	Protein.kinase
Tb927.10.5350	IAD-4 inner arm dynein heavy chain	Cytoskeleton
Tb927.10.5380	intraflagellar transport protein IFT122	Cytoskeleton
Tb927.10.5420	"hypothetical protein, conserved"	ZUnknown
Tb927.10.5440	RNA editing endoribonuclease (KREN2)	Mito.RNA
Tb927.10.550	"hypothetical protein, conserved"	ZUnknown
Tb927.10.5600	"hypothetical protein, conserved"	ZUnknown
Tb927.10.5650	"hypothetical protein, conserved"	ZUnknown
Tb927.10.5660	"heat shock protein, putative"	Chaperone
Tb927.10.5670	"N-acetyltransferase subunit Nat1, putative (NAT1)"	Enzyme
Tb927.10.5680	"procyclin-associated gene 1 (PAG1) protein, putative"	PAG
Tb927.10.5690	"procyclin-associated gene 2 (PAG2) protein, putative"	PAG
Tb927.10.570	exocyst complex component Sec8 	Vesicular.transport
Tb927.10.5720	hypothetical protein	ZUnknown
Tb927.10.5730	hypothetical protein	ZUnknown
Tb927.10.5740	"Protein of unknown function (DUF778), putative"	ZUnknown
Tb927.10.5760	"adenylate kinase, glycosomal (ADKD)"	Nucleotides
Tb927.10.5780	"amino acid tansporter, putative"	Amino.acid.transport
Tb927.10.5800	"hypothetical protein, conserved"	ZUnknown
Tb927.10.5850	"hypothetical protein, conserved, some similarity ot vauolar sorting proteins."	Vesicular.transport
Tb927.10.5890	"Galactose oxidase, central domain containing protein, putative"	ZUnknown
Tb927.10.590	"hypothetical protein, conserved"	ZUnknown
Tb927.10.5910	BBP86	Cytoskeleton
Tb927.10.5920	"hypothetical protein, conserved"	ZUnknown
Tb927.10.5950	NEK17 protein kinase	Protein.kinase
Tb927.10.5960	"engulfment and cell motility domain 2, putative"	Cytoskeleton
Tb927.10.5990	CEP57	Cytoskeleton
Tb927.10.6010	"STAG domain containing protein, putative"	ZUnknown
Tb927.10.6020	"hypothetical protein, conserved"	ZUnknown
Tb927.10.6030	proteasome alpha 6 subunit (putative) (TbPSA6)	Ubiquitin.proteasome
Tb927.10.6090	"tRNA pseudouridine synthase A, putative"	rRNA.tRNA.process
Tb927.10.6100	"Protein of unknown function (DUF2419), putative"	ZUnknown
Tb927.10.6110	"hypothetical protein, conserved"	ZUnknown
Tb927.10.6130	"hypothetical protein, conserved"	ZUnknown
Tb927.10.6150	"neurobeachin/beige protein, putative"	Lysosome
Tb927.10.6180	"hypothetical protein, conserved"	ZUnknown
Tb927.10.6240	"ras-like small GTPase, putative (TbRHP) spindle formation and mitosis"	Cell.cycle
Tb927.10.6250	"hypothetical protein, conserved"	ZUnknown
Tb927.10.6260	"ATP-dependent DEAD/H RNA helicase, putative Has1, ribosome biogenesis?"	rRNA.tRNA.process
Tb927.10.6270	hypothetical protein	ZUnknown
Tb927.10.6280	"N-terminal glutamine amidase, putative"	ZUnknown
Tb927.10.6290	"ATP-dependent DEAD/H RNA helicase, putative Rrp3, ribosome biogenesis?"	rRNA.tRNA.process
Tb927.10.630	"hypothetical protein, conserved"	ZUnknown
Tb927.10.6300	Mitchondrial SSU ribosomal protein S5	Mito.translation
Tb927.10.6310	"major vault protein, putative (MVP)"	Enzyme
Tb927.10.6320	"NOC3, nuclear export of ribosomes, assoc with NRG1"	rRNA.tRNA.process
Tb927.10.6350	trypanin	Cytoskeleton
Tb927.10.6360	"hypothetical protein, conserved"	ZUnknown
Tb927.10.6390	"hypothetical protein, conserved"	ZUnknown
Tb927.10.6420	hypothetical protein	ZUnknown
Tb927.10.6450	"2OG-Fe(II) oxygenase superfamily, putative"	ZUnknown
Tb927.10.6530	"dolichyl-P-Man:GDP-Man5GlcNAc2-PP-dolichyl alpha-1,3-mannosyltransferase, putative"	Glycans
Tb927.10.6540	"kinetoplastid-specific phospho-protein phosphatase, putative"	Protein.phosphatase
Tb927.10.6550	"Poly(ADP-ribose) polymerase and DNA-Ligase Zn-finger region/Zinc-finger (CX5CX6HX5H) motif containing protein, putative"	ZUnknown
Tb927.10.6570	"TPR repeat, putative"	ZUnknown
Tb927.10.660	"2-oxoisovalerate dehydrogenase alpha subunit, putative"	Lipids
Tb927.10.6610	"chaperone protein DNAj, putative"	Chaperone
Tb927.10.6620	"hypothetical protein, conserved, no domains"	ZUnknown
Tb927.10.6630	ATP-dependent DEAD/H RNA helicase similar to DBP1 or HEL64	RNA.helicase
Tb927.10.6640	"COP-coated vesicle membrane protein erv25 precursor,"	Vesicular.transport
Tb927.10.6650	"G10 protein homologue, putative"	ZUnknown
Tb927.10.6670	"dynein light chain, putative"	Cytoskeleton
Tb927.10.6690	"protein tyrosine phosphatase, putative (TbPTP1)"	Protein.phosphatase
Tb927.10.6700	"hypothetical protein, conserved"	ZUnknown
Tb927.10.6710	"hypothetical protein, conserved"	ZUnknown
Tb927.10.6780	"vacuolar protein sorting-associated protein 45, putative (VPS45)"	Lysosome
Tb927.10.6790	"hypothetical protein, conserved, spindle pole body domain"	Cytoskeleton
Tb927.10.6820	"hypothetical protein, conserved"	ZUnknown
Tb927.10.6850	"Mitochondrial ribosomal protein S18, putative (MRPS18)"	Mito.RNA
Tb927.10.6870	"short-chain dehydrogenase, putative"	Enzyme
Tb927.10.6880	"glyceraldehyde 3-phosphate dehydrogenase, cytosolic (GAP)"	Glucose.glycerol
Tb927.10.690	"palmitoyl acyltransferase 3, putative"	Lipids
Tb927.10.6900	"HmdUGT, glucosyltransferase that converts HOMedU to base J "	DNA
Tb927.10.6930	"hypothetical protein. cullin, cullin-Nedd88 bs site like"	Ubiquitin.proteasome
Tb927.10.6960	"hypothetical protein, conserved, EF hand superfamily (E-4)"	Calcium
Tb927.10.6980	"caltractin, putative"	Vesicular.transport
Tb927.10.7000	"hypothetical protein, conserved"	ZUnknown
Tb927.10.7010	"hypothetical protein, conserved"	ZUnknown
Tb927.10.7020	Acid phosphatase (TbAP)	Phosphatase
Tb927.10.7050	"chromatin assembly factor 1 subunit B, putative"	Chromatin
Tb927.10.7070	small nuclear RNA-activating protein (SNAP3)	RNA.processing
Tb927.10.7080	"ATP-dependent DEAD/H RNA helicase, putative Sub2 ,TREX complex mRNA export, homologue of UAP56, splicing factor"	RNA.processing
Tb927.10.710	"hypothetical protein, conserved"	ZUnknown
Tb927.10.7120	"hypothetical protein, conserved"	ZUnknown
Tb927.10.7150	hypothetical protein	ZUnknown
Tb927.10.7170	hypothetical protein	ZUnknown
Tb927.10.7200	"TPR repeat, putative"	ZUnknown
Tb927.10.7210	"hypothetical protein, conserved"	ZUnknown
Tb927.10.7290	Flagellar Member 2 (FLAM2)	Cytoskeleton
Tb927.10.7320	"hypothetical protein, conserved"	ZUnknown
Tb927.10.7390	"U2 splicing factor, putatiive SF3b(SAP)14b"	RNA.processing
Tb927.10.7400	Zinc finger domain found in E3 ubiquitin ligases	Zinc.finger
Tb927.10.7420	bromodomain factor 2 BDF2	Chromatin
Tb927.10.7430	"GTP-binding protein, putative"	Enzyme
Tb927.10.7440	MTR4	RNA.degradation
Tb927.10.7450	RRP41A exosome complex PH subunit 	RNA.degradation
Tb927.10.7460	hypothetical protein	ZUnknown
Tb927.10.7470	"U2 splicing factor SF3b14 (p14), putative. RBP15"	RNA.processing
Tb927.10.7480	"hypothetical protein, conserved"	ZUnknown
Tb927.10.7490	CUL2 cullin	Ubiquitin.proteasome
Tb927.10.7540	"VRR-NUC domain containing protein, putative"	ZUnknown
Tb927.10.7550	"hypothetical protein, conserved"	ZUnknown
Tb927.10.7560	"methyltransferase domain containing protein, putative"	ZUnknown
Tb927.10.7570	"dihydrolipoamide acetyltransferase E2 subunit, putative"	Mito.pathway
Tb927.10.7580	"hypothetical protein, conserved"	ZUnknown
Tb927.10.7590	"hypothetical protein, conserved"	ZUnknown
Tb927.10.760	"hypothetical protein, conserved"	Mito.pathway
Tb927.10.7600	POC5	Cytoskeleton
Tb927.10.7620	"mitochondrial ATP-dependent zinc metallopeptidase, putative,metallo-peptidase, Clan MA(E) Family M41"	Mito.pathway
Tb927.10.7640	hypothetical protein	ZUnknown
Tb927.10.7650	hypothetical protein	ZUnknown
Tb927.10.7660	hypothetical protein	ZUnknown
Tb927.10.7680	TBC-RootA likely Ran-GAP	Nuclear.transport
Tb927.10.7690	"CMF4, T. brucei components of motile flagella (TbCMF4)"	Cytoskeleton
Tb927.10.7710	40S ribosomal protein S8	Ribosome
Tb927.10.7720	"hypothetical protein, conserved"	ZUnknown
Tb927.10.7760	"hypothetical protein, conserved"	ZUnknown
Tb927.10.7780	KFR1 protein kinase	Protein.kinase
Tb927.10.7790	"ubiquitin fusion degradation protein, putative"	Ubiquitin.proteasome
Tb927.10.7820	"hypothetical protein, conserved"	ZUnknown
Tb927.10.7830	"hypothetical protein, conserved"	ZUnknown
Tb927.10.7840	"hypothetical protein, conserved"	ZUnknown
Tb927.10.7880	"Sperm tail/Sperm tail C-terminal domain containing protein, putative"	ZUnknown
Tb927.10.7890	"hypothetical protein, conserved"	ZUnknown
Tb927.10.7900	"hypothetical protein, conserved"	ZUnknown
Tb927.10.7910	"hypothetical protein, conserved"	Mito.pathway
Tb927.10.7920	"hypothetical protein, conserved"	ZUnknown
Tb927.10.7940	MTr1 cap methyltransferase	RNA.processing
Tb927.10.7950	hypothetical protein	ZUnknown
Tb927.10.7960	"hypothetical protein, conserved"	ZUnknown
Tb927.10.8010	"hypothetical protein, conserved"	ZUnknown
Tb927.10.8030	"Mitochondrial ATP synthase subunit, putative"	Mito.pathway
Tb927.10.8060	"SET domain containing protein, putative"	ZUnknown
Tb927.10.8100	"hypothetical protein, conserved"	ZUnknown
Tb927.10.8120	"RNA ligase/AAA domain containing protein, putative"	ZUnknown
Tb927.10.8130	"hypothetical protein, conserved"	ZUnknown
Tb927.10.8160	"hypothetical protein, conserved"	ZUnknown
Tb927.10.8210	KREPA2	Mito.RNA
Tb927.10.8220	"hypothetical protein, conserved"	ZUnknown
Tb927.10.8240	"hypothetical protein, conserved"	ZUnknown
Tb927.10.8250	"hypothetical protein, conserved"	ZUnknown
Tb927.10.8300	U1A small nuclear ribonucleoprotein (RBP14A)	RNA.processing
Tb927.10.8340	hypothetical protein	ZUnknown
Tb927.10.8360	PARN-2	RNA.degradation
Tb927.10.8390	"hypothetical protein, conserved, HECT E3 ligase at C-terminus"	Ubiquitin.proteasome
Tb927.10.8400	"Vip36 lectin-like, ERGIC53 paralogue, ER quality control"	Vesicular.transport
Tb927.10.850	"hook complex protein, conserved"	Cytoskeleton
Tb927.10.8610	"hypothetical protein, conserved"	Mito.pathway
Tb927.10.8680	"hypothetical protein, conserved"	ZUnknown
Tb927.10.8700	"selenoprotein, putative"	ZUnknown
Tb927.10.8730	"ABC1 family, putative"	Mito.pathway
Tb927.10.8750	TBC-Q2 likely GAP	Signalling
Tb927.10.8760	"hypothetical protein, conserved"	ZUnknown
Tb927.10.8780	"AAA domain containing protein, putative"	ZUnknown
Tb927.10.8790	"OTU-like cysteine protease, putative"	ZUnknown
Tb927.10.880	"thymidine kinase, putative"	Nucleotides
Tb927.10.8800	"hypothetical protein, conserved"	ZUnknown
Tb927.10.8810	"hypothetical protein, conserved"	ZUnknown
Tb927.10.8860	"hypothetical protein, conserved"	ZUnknown
Tb927.10.8870	"Myosin-like coiled-coil protein, putative"	ZUnknown
Tb927.10.8880	RIF4 involved in RNAi	RNA.degradation
Tb927.10.8980	"hypothetical protein, conserved"	Mito.pathway
Tb927.10.8990	"hypothetical protein, conserved"	ZUnknown
Tb927.10.9030	"Mechanosensitive ion channel, putative"	ZUnknown
Tb927.10.910	DNA repair and recombination helicase protein PIF6	Mito.DNA
Tb927.10.9110	"hypothetical protein, conserved"	ZUnknown
Tb927.10.9140	POMP20	Mito.membrane
Tb927.10.9170	"hypothetical protein, conserved"	ZUnknown
Tb927.10.9190	"isoleucyl-tRNA synthetase, putative (IleRS)"	Translation.tRNA
Tb927.10.9210	"hypothetical protein, conserved"	ZUnknown
Tb927.10.9220	"hypothetical protein, conserved"	ZUnknown
Tb927.10.9230	adaptin complex AP4 beta subunit	Vesicular.transport
Tb927.10.9240	"Tir chaperone protein (CesT) family, putative"	ZUnknown
Tb927.10.9280	"hypothetical protein, conserved"	Mito.pathway
Tb927.10.9350	"hypothetical protein, conserved"	ZUnknown
Tb927.10.9370	"hypothetical protein, conserved"	ZUnknown
Tb927.10.940	"hypothetical protein, conserved, kinetoplastid-specific"	ZUnknown
Tb927.10.9420	"mitochondrial chaperone BCS1, putative"	Chaperone
Tb927.10.9430	"phosphoribosylpyrophosphate synthetase, putative (PRS)"	PPP
Tb927.10.950	"hypothetical protein, conserved"	ZUnknown
Tb927.10.9500	"ESAG3, putative"	ESAG
Tb927.10.9510	hypothetical protein	ZUnknown
Tb927.10.9550	hypothetical protein	ZUnknown
Tb927.10.9560	"oxidoreductase, putative"	Enzyme
Tb927.10.9620	NADH-ubiquinone oxidoreductase c	Mito.e.transport
Tb927.10.9630	hypothetical protein	ZUnknown
Tb927.10.9640	"hypothetical protein, conserved"	ZUnknown
Tb927.10.9650	TbNup152 Outer ring	Nuclear.transport
Tb927.10.9670	"ADP-ribosylation factor family, putative"	ZUnknown
Tb927.10.970	"Tetratricopeptide repeat, putative"	ZUnknown
Tb927.10.9770	gamma-tubulin complex subunit GCP2	Cytoskeleton
Tb927.10.9790	"hypothetical protein, conserved"	ZUnknown
Tb927.10.980	"RNA polymerase III transcription factor (TF)IIIC subunit, putative"	ZUnknown
Tb927.10.9820	"metallo-peptidase, Clan MA(E) Family M3"	Protease
Tb927.10.9850	"amino acid transporter, putative"	Amino.acid.transport
Tb927.10.9870	"CMF12, possible component of motile flagella"	Cytoskeleton
Tb927.10.9930	"PHD-zinc-finger like domain containing protein, putative"	ZUnknown
Tb927.10.9960	"hypothetical protein, conserved"	ZUnknown
Tb927.10.9980	"hypothetical protein, conserved"	ZUnknown
Tb927.11.10090	"hypothetical protein, conserved"	ZUnknown
Tb927.11.10100	"hypothetical protein, conserved"	ZUnknown
Tb927.11.10110	"actin-like protein, putative"	Cytoskeleton
Tb927.11.10120	"hypothetical protein, conserved, various yeast/human matches at C-terminus, but no domains."	ZUnknown
Tb927.11.10130	"hypothetical protein, conserved"	ZUnknown
Tb927.11.10170	Mitchondrial LSU ribosomal protein	Mito.translation
Tb927.11.10210	"hypothetical protein, conserved"	ZUnknown
Tb927.11.10260	"hypothetical protein, conserved, no known domains"	ZUnknown
Tb927.11.10270	"golgi SNARE protein-like,GOLGI SNAP receptor complex member, putative"	Vesicular.transport
Tb927.11.10280	"metallo-peptidase, Clan MC, Family M14, putative"	Protease
Tb927.11.10300	"hypothetical protein, conserved"	ZUnknown
Tb927.11.10350	"hypothetical protein, conserved"	ZUnknown
Tb927.11.10370	glycosyl hydrolase-like protein	Glycans
Tb927.11.10390	"hypothetical protein, conserved"	ZUnknown
Tb927.11.10400	Mitchondrial SSU ribosomal protein	Mito.translation
Tb927.11.10410	"Cornichon protein, putative"	ZUnknown
Tb927.11.10420	"DNA-directed RNA polymerase, putative (RPA12)"	RNA.synthesis
Tb927.11.10430	"hypothetical protein, conserved"	ZUnknown
Tb927.11.10460	"GINS complex protein, putative"	ZUnknown
Tb927.11.10490	"hypothetical protein, conserved"	ZUnknown
Tb927.11.1050	"RNA processing factor 1, putative,ribosome biogenesis protein"	rRNA.tRNA.process
Tb927.11.10500	"hypothetical protein, conserved"	ZUnknown
Tb927.11.10520	"KKT2 kinetochore protein, tyrosine kinase, putative"	Cell.cycle
Tb927.11.10570	Mitchondrial LSU ribosomal protein	Mito.translation
Tb927.11.10580	"COG (conserved oligomeric Golgi) complex component, COG2/Domain of unknown function (DUF3510), putative"	ZUnknown
Tb927.11.10630	"hypothetical protein, conserved"	ZUnknown
Tb927.11.10670	"glycosyl hydrolase, putative"	Glycans
Tb927.11.10690	"hypothetical protein, conserved"	Vesicular.transport
Tb927.11.10700	"Yos9-like, ER quality control"	Vesicular.transport
Tb927.11.10740	"vacuolar sorting-associated protein-like, putative"	Lysosome
Tb927.11.10780	"Voltage-dependent anion channel (VDAC), putative"	Transporter
Tb927.11.10800	"Domain of unknown function (DUF4496), putative"	ZUnknown
Tb927.11.10820	"protein kinase ck2 regulatory subunit beta, putative"	Protein.kinase
Tb927.11.10830	hypothetical protein	ZUnknown
Tb927.11.10840	"hypothetical protein, conserved"	ZUnknown
Tb927.11.10850	"hypothetical protein, conserved"	ZUnknown
Tb927.11.10860	Nin one binding (NOB1) SSU pre-rRNA processing	rRNA.tRNA.process
Tb927.11.10870	32 kDa ER-associated protein (ERAP32)	Vesicular.transport
Tb927.11.10900	"CMF9, MENG,flagellar component"	Cytoskeleton
Tb927.11.10930	"delta tubulin,tubulin delta chain (TUBD1)"	Cytoskeleton
Tb927.11.10950	"DnaJ domain containing protein, putative"	ZUnknown
Tb927.11.10970	"RWD domain/Uncharacterized protein family UPF0029, putative"	ZUnknown
Tb927.11.10990	Methylthioribosephosphate isomerase (was annotated as EIF2B subunit)	Enzyme
Tb927.11.11000	"Calponin homology (CH) domain containing protein, putative"	ZUnknown
Tb927.11.11020	"hypothetical protein, conserved, clathrin-like region, RING finger."	ZUnknown
Tb927.11.11140	hypothetical protein	ZUnknown
Tb927.11.11180	"hypothetical protein, conserved"	ZUnknown
Tb927.11.11260	"hypothetical protein, conserved"	ZUnknown
Tb927.11.11280	"hypothetical protein, conserved"	ZUnknown
Tb927.11.11300	"hypothetical protein, conserved"	ZUnknown
Tb927.11.11310	"hypothetical protein, conserved"	ZUnknown
Tb927.11.11330	"heat shock protein 70, major HSP70"	Chaperone
Tb927.11.11380	"hypothetical protein, conserved"	Mito.pathway
Tb927.11.11450	"Galactose oxidase, central domain containing protein, putative"	ZUnknown
Tb927.11.11470	Mitchondrial SSU ribosomal associated KRIPP14 (PPR)	Mito.translation
Tb927.11.11490	"2,3-bisphosphoglycerate-independent phosphoglycerate mutase-like protein, putative"	Glucose.glycerol
Tb927.11.1160	"Region in Clathrin and VPS, putative"	ZUnknown
Tb927.11.11630	Mitchondrial LSU ribosomal protein	Mito.translation
Tb927.11.11640	DNA replication licensing factor MCM6	DNA
Tb927.11.11650	Cytoskeleton	BB
Tb927.11.11660	conserved protein	ZUnknown
Tb927.11.1170	"hypothetical protein, conserved"	ZUnknown
Tb927.11.11720	"FG-GAP repeat protein, putative,intergrin alpha chain protein, putative"	Cytoskeleton
Tb927.11.11760	"hypothetical protein, conserved"	ZUnknown
Tb927.11.11790	"R3H domain containing protein, putative"	ZUnknown
Tb927.11.1180	CRK5 cdc2- like protein kinase	Protein.kinase
Tb927.11.11810	"hypothetical protein, conserved"	ZUnknown
Tb927.11.11840	"hypothetical protein, conserved"	ZUnknown
Tb927.11.11850	"splicing factor 3B subunit 1, SF3b(SAP)155"	RNA.processing
Tb927.11.11870	Mitchondrial SSU ribosomal protein	Mito.translation
Tb927.11.11920	"molybdenum cofactor biosynthesis protein, putative"	Enzyme
Tb927.11.11930	"hypothetical protein, conserved"	ZUnknown
Tb927.11.11940	"protein phosphatase 2A, putative"	Protein.phosphatase
Tb927.11.11950	"cytochrome oxidase assembly protein, putative"	Mito.e.transport
Tb927.11.11970	hypothetical protein	ZUnknown
Tb927.11.1200	"hypothetical protein, conserved"	ZUnknown
Tb927.11.12000	"hypothetical protein, conserved"	ZUnknown
Tb927.11.12010	hypothetical protein	ZUnknown
Tb927.11.12020	"hypothetical protein, conserved"	ZUnknown
Tb927.11.12050	"hypothetical protein, conserved"	ZUnknown
Tb927.11.12060	"Peroxisomal biogenesis factor 11 (PEX11), putative"	ZUnknown
Tb927.11.12090	"endonuclease III, putative"	DNA
Tb927.11.1210	"Domain of unknown function (DUF4470)/Domain of unknown function (DUF4471), putative"	ZUnknown
Tb927.11.12160	"hypothetical protein, conserved"	Mito.pathway
Tb927.11.12180	"kinesin, 4/10 family."	Cytoskeleton
Tb927.11.12190	"FHA domain containing protein, putative"	ZUnknown
Tb927.11.12220	"catalytic subunit of the vacuolar transporter chaperone 4, polyphosphate polymerase, Vtc4"	Acidocalcisome
Tb927.11.12250	DNA replication licensing factor MCM4	DNA
Tb927.11.12260	"hypothetical protein, conserved"	ZUnknown
Tb927.11.12280	"hypothetical protein, conserved"	ZUnknown
Tb927.11.12360	"ankyrin repeat protein, putative"	Cytoskeleton
Tb927.11.12390	"hypothetical protein, conserved"	ZUnknown
Tb927.11.12430	"cell division cycle phosphatase 14, putative"	Cell.cycle
Tb927.11.12450	"hypothetical protein, conserved"	ZUnknown
Tb927.11.12460	"hypothetical protein, conserved"	ZUnknown
Tb927.11.12470	"hypothetical protein, conserved, possible ARF-GEF domain"	Vesicular.transport
Tb927.11.12490	"hypothetical protein, conserved"	ZUnknown
Tb927.11.1250	"kinetoplast poly(A) polymerase complex 1 subunit, MIT ssu-associated"	Mito.RNA
Tb927.11.12600	"ATP-dependent DNA helicase, putative Srs2 homologue, DNA repair"	DNA
Tb927.11.12620	"Glucosidase II beta subunit-like, putative"	ZUnknown
Tb927.11.12640	"PH domain containing protein, putative"	ZUnknown
Tb927.11.12700	"hypothetical protein, conserved"	ZUnknown
Tb927.11.12740	Mitochondrial tRNA import	Mito.biogenesis
Tb927.11.12760	"hypothetical protein, conserved"	ZUnknown
Tb927.11.12840	"Domain of unknown function (DUF4486), putative"	ZUnknown
Tb927.11.1290	"hypothetical protein, conserved"	Mito.pathway
Tb927.11.12910	"prefoldin subunit, putative"	ZUnknown
Tb927.11.12920	"hypothetical protein, conserved"	ZUnknown
Tb927.11.12970	"hypothetical protein, conserved"	ZUnknown
Tb927.11.13010	hypothetical protein	ZUnknown
Tb927.11.13060	"TAE2 translation-associated element 2, putative"	Translation
Tb927.11.13080	"hypothetical protein, conserved"	ZUnknown
Tb927.11.1310	"NADH-cytochrome b5 reductase, putative (B5R)"	Mito.e.transport
Tb927.11.13100	"hypothetical protein, conserved"	ZUnknown
Tb927.11.13110	"hypothetical protein, conserved"	ZUnknown
Tb927.11.13150	"UEV domain/Zinc finger, C3HC4 type (RING finger), putative"	ZUnknown
Tb927.11.13170	"hypothetical protein, conserved"	ZUnknown
Tb927.11.1320	"NADH-ubiquinone oxidoreductase 20 kDa subunit, NDUFS7 (NDHK)"	Mito.e.transport
Tb927.11.13200	"LEM3 (ligand-effect modulator 3) family / CDC50 family, putative"	ZUnknown
Tb927.11.13210	"hypothetical protein, conserved"	ZUnknown
Tb927.11.13220	phospholipid:diacylglycerol acyltransferase-like protein	Lipids
Tb927.11.13260	"hypothetical protein, conserved"	ZUnknown
Tb927.11.13270	"hypothetical protein, conserved"	ZUnknown
Tb927.11.1330	"Stress responsive A/B Barrel Domain, putative"	ZUnknown
Tb927.11.13340	"hypothetical protein, conserved"	ZUnknown
Tb927.11.13360	"AAA ATPase, putative"	Enzyme
Tb927.11.13370	"hypothetical protein, conserved"	ZUnknown
Tb927.11.13380	"VEX2 putative RNA helicase, VEX1 partner"	RNA.synthesis
Tb927.11.1340	"hypothetical protein, conserved, protein kinase-like domain, no yeast or human match"	ZUnknown
Tb927.11.13410	"hypothetical protein, conserved"	ZUnknown
Tb927.11.13440	"mitochondrial carrier protein, MCP21"	Mito.transport
Tb927.11.13470	"PPPDE putative peptidase domain containing protein, putative"	ZUnknown
Tb927.11.13480	"hypothetical protein, conserved"	ZUnknown
Tb927.11.13490	"hypothetical protein, conserved"	ZUnknown
Tb927.11.13510	"hypothetical protein, conserved"	Mito.pathway
Tb927.11.13530	"hypothetical protein, conserved"	ZUnknown
Tb927.11.13540	"hypothetical protein, conserved"	ZUnknown
Tb927.11.13580	ubiquinone biosynthesis protein-like protein	Mito.pathway
Tb927.11.13600	"DnaJ domain containing protein, putative"	ZUnknown
Tb927.11.13610	"rhodanese-like domain containing protein, putative"	ZUnknown
Tb927.11.13630	"hypothetical protein, conserved"	ZUnknown
Tb927.11.13640	J-binding protein (JBP1)	Chromatin
Tb927.11.13680	"hypothetical protein, conserved"	ZUnknown
Tb927.11.13730	ornithine decarboxylase (ODC)	Redox
Tb927.11.13760	"hypothetical protein, conserved"	ZUnknown
Tb927.11.13790	"hypothetical protein, conserved"	ZUnknown
Tb927.11.13800	"hypothetical protein, conserved"	ZUnknown
Tb927.11.13820	"hypothetical protein, conserved"	ZUnknown
Tb927.11.13870	"uncharacterized protein, PH0010 family/AmmeMemoRadiSam system protein A, putative"	ZUnknown
Tb927.11.13880	"kinetoplastid-specific protein tyrosine phosphatase, putative"	Protein.phosphatase
Tb927.11.13920	"kinesin-II 85 Kd subunit, family 2"	Cytoskeleton
Tb927.11.13960	LSm4	RNA.processing
Tb927.11.1400	"hypothetical protein, conserved"	Mito.pathway
Tb927.11.14010	"hypothetical protein, conserved"	ZUnknown
Tb927.11.14040	"RIC1, putative"	ZUnknown
Tb927.11.1410	"class I transcription factor A, subunit 3 (CITFA-3)"	RNA.synthesis
Tb927.11.14100	DRBD4 (PTB2)	RNA.binding
Tb927.11.14110	TFIIH basal transcription factor subunit (TSP2)	RNA.synthesis
Tb927.11.14150	27 / Snt309	RNA.processing
Tb927.11.14200	"CDC34, ubiquitin-conjugating enzyme e2"	Ubiquitin.proteasome
Tb927.11.14210	conserved protein	ZUnknown
Tb927.11.14280	"septum formation protein MAF homologue, putative"	ZUnknown
Tb927.11.14330	"hypothetical protein, conserved, ARM repeat, Zn binding, HECT E3 ligase"	Ubiquitin.proteasome
Tb927.11.14340	exportin 1 (XPO1)	Nuclear.transport
Tb927.11.14400	"hypothetical protein, conserved"	ZUnknown
Tb927.11.14440	"PPR repeat family, putative"	ZUnknown
Tb927.11.14450	"hypothetical protein, conserved"	ZUnknown
Tb927.11.14500	"Protein kinase domain containing protein, putative"	ZUnknown
Tb927.11.14510	hypothetical protein	ZUnknown
Tb927.11.1460	"phosphatidylinositol (3,5) kinase, putative"	Signalling
Tb927.11.14600	"procyclin-associated gene 2-like protein, putative"	PAG
Tb927.11.14610	"procyclin-associated gene 4 (PAG4) protein, putative"	PAG
Tb927.11.14620	"ESAG2, putative"	ESAG
Tb927.11.14640	"hypothetical protein, conserved"	ZUnknown
Tb927.11.14660	"hypothetical protein, conserved"	ZUnknown
Tb927.11.14680	ATR  kinase (phosphatidylinositol 3-related kinase)	Signalling
Tb927.11.1470	65 kDa invariant surface glycoprotein (ISG65)	Membrane.protein
Tb927.11.14760	"Clustered mitochondria/Translation initiation factor eIF3 subunit 135, putative"	ZUnknown
Tb927.11.14820	"hypothetical protein, conserved"	ZUnknown
Tb927.11.14850	"hypothetical protein, conserved"	ZUnknown
Tb927.11.14860	"hypothetical protein, conserved"	ZUnknown
Tb927.11.14890	"DNA polymerase alpha/epsilon subunit B, putative"	ZUnknown
Tb927.11.14970	"hypothetical protein, conserved"	ZUnknown
Tb927.11.14980	Mitchondrial LSU ribosomal protein	Mito.translation
Tb927.11.14990	"hypothetical protein, conserved"	ZUnknown
Tb927.11.15000	survival of motor neuron (SMN)-like protein (TbSMN)	RNA.processing
Tb927.11.15040	"chaperonin HSP60, mitochondrial precursor"	Mito.biogenesis
Tb927.11.15090	"hypothetical protein, conserved"	ZUnknown
Tb927.11.15110	"Vitamin B6 photo-protection and homoeostasis, putative"	ZUnknown
Tb927.11.15120	"hypothetical protein, conserved"	ZUnknown
Tb927.11.15130	"chaperone protein DNAj, putative"	Chaperone
Tb927.11.15190	"Domain of unknown function (DUF4200), putative"	ZUnknown
Tb927.11.15220	"hypothetical protein, conserved"	ZUnknown
Tb927.11.15240	"Ras-related protein RAB2B, putative"	Vesicular.transport
Tb927.11.15270	"hypothetical protein, conserved"	ZUnknown
Tb927.11.15280	tRNA-sepcific adenosine deaminase (ADAT3)	rRNA.tRNA.process
Tb927.11.15300	"hypothetical protein, conserved"	ZUnknown
Tb927.11.15340	"hypothetical protein, conserved"	ZUnknown
Tb927.11.15380	hypothetical protein	ZUnknown
Tb927.11.15390	hypothetical protein	ZUnknown
Tb927.11.15400	"synaptobrevin, putative"	ZUnknown
Tb927.11.15410	"hypothetical protein, conserved"	ZUnknown
Tb927.11.15430	"U5 small nuclear ribonucleoprotein U5-116K, putative"	RNA.processing
Tb927.11.15470	methionyl-tRNA formyltransferase	Mito.pathway
Tb927.11.15490	"Tb-291 membrane associated protein, putative"	Membrane.protein
Tb927.11.1550	XRNF	RNA.degradation
Tb927.11.15500	Mitchondrial LSU ribosomal protein	Mito.translation
Tb927.11.15520	"hypothetical protein, conserved"	ZUnknown
Tb927.11.15540	"hypothetical protein, conserved"	ZUnknown
Tb927.11.15560	TbNup53a Inner ring FG Nup facing both sides	Nuclear.transport
Tb927.11.15590	"hypothetical protein, conserved"	ZUnknown
Tb927.11.15630	"NOL1/NOP2/sun family, putative"	ZUnknown
Tb927.11.15710	"hypothetical protein, conserved"	ZUnknown
Tb927.11.15720	hypothetical protein	ZUnknown
Tb927.11.15730	"cyclic nucleotide-binding domain containing protein, putative"	ZUnknown
Tb927.11.15750	"AMP deaminase, putative"	Nucleotides
Tb927.11.15780	"hypothetical protein, conserved, no clear yeast or human matches,  resemblance to MIC17 not blast-back positive"	ZUnknown
Tb927.11.15790	"hypothetical protein, conserved"	ZUnknown
Tb927.11.15810	"NADH dehydrogenase subunit NI2M, putative"	Mito.e.transport
Tb927.11.15830	"RNA methyltransferase, putative"	rRNA.tRNA.process
Tb927.11.15890	"hypothetical protein, conserved"	ZUnknown
Tb927.11.15930	Probable TRAPP subunit 4	Vesicular.transport
Tb927.11.15940	"hypothetical protein, conserved"	ZUnknown
Tb927.11.1600	"tatD related deoxyribonuclease, putative"	DNA
Tb927.11.16030	proteasome regulatory non-ATP-ase subunit 7 (RPN7)	Ubiquitin.proteasome
Tb927.11.16060	"zinc finger protein, putative,predicted zinc finger protein"	Zinc.finger
Tb927.11.16120	"hypothetical protein, conserved"	ZUnknown
Tb927.11.16180	hypothetical protein	ZUnknown
Tb927.11.16210	"CARP1 cyclic nucleotide-binding protein, putative"	Signalling
Tb927.11.16220	Complex III cytochrome b/c complex	Mito.e.transport
Tb927.11.16230	"hypothetical protein, conserved"	ZUnknown
Tb927.11.16240	"RING-variant domain containing protein, putative"	ZUnknown
Tb927.11.16260	"SPRY domain/HECT-domain (ubiquitin-transferase), putative"	ZUnknown
Tb927.11.16290	"AUT2/APG4/ATG4 cysteine peptidase, putative (ATG4.1)"	Lysosome
Tb927.11.1630	Mitchondrial LSU ribosomal protein	Mito.translation
Tb927.11.16330	"hypothetical protein, conserved"	ZUnknown
Tb927.11.16340	"Importin-beta N-terminal domain/HEAT-like repeat, putative"	ZUnknown
Tb927.11.16350	"hypothetical protein, conserved"	ZUnknown
Tb927.11.16420	"Methyltransferase TYW3, putative"	ZUnknown
Tb927.11.16430	18 kDa ER-associated protein (ERAP18)	Vesicular.transport
Tb927.11.16440	"Transmembrane protein 18, putative"	ZUnknown
Tb927.11.16570	"ATP-dependent DEAD/H RNA helicase, putative, no clear yeast homologue"	RNA.helicase
Tb927.11.16620	"hypothetical protein, conserved"	ZUnknown
Tb927.11.16630	"major facilitator superfamily, putative"	ZUnknown
Tb927.11.16640	"Uncharacterised protein family UPF0564, putative"	ZUnknown
Tb927.11.1670	"ISCS2, NFS cysteine desulfurase"	Amino.acids
Tb927.11.16700	"hypothetical protein, conserved"	ZUnknown
Tb927.11.16760	Tric complex alpha subunit (TCP-1-alpha)	Chaperone
Tb927.11.16780	hypothetical protein	ZUnknown
Tb927.11.16800	"hypothetical protein, conserved"	ZUnknown
Tb927.11.16840	"hypothetical protein, conserved"	ZUnknown
Tb927.11.16850	"Golgi transport complex subunit 5, putative"	Vesicular.transport
Tb927.11.16870	"NADH dehydrogenase subunit NI8M, putative"	Mito.e.transport
Tb927.11.16910	"Serine hydrolase (FSH1)/RWD domain/50S ribosome-binding GTPase/GTPase of unknown function C-terminal, putative"	ZUnknown
Tb927.11.16920	VEX1	RNA.synthesis
Tb927.11.16930	"ABC transporter of the mitochondrion, putative (ABCB7)"	Transporter
Tb927.11.16940	"MIZ/SP-RING zinc finger, putative"	ZUnknown
Tb927.11.16950	"hypothetical protein, conserved"	ZUnknown
Tb927.11.16980	"chaperone protein DNAj, putative"	Chaperone
Tb927.11.1700	"hypothetical protein, conserved"	Mito.pathway
Tb927.11.17020	"hypothetical protein, conserved"	ZUnknown
Tb927.11.1730	hypothetical protein	ZUnknown
Tb927.11.17900	"Trypanosomal VSG domain containing protein, putative"	ZUnknown
Tb927.11.17910	hypothetical protein	ZUnknown
Tb927.11.180	"electron transfer flavoprotein, putative"	Mito.e.transport
Tb927.11.1810	"Ring finger domain containing protein, putative"	ZUnknown
Tb927.11.1820	"eIF2B delta subunit, subunit GCD2"	Translation
Tb927.11.1830	"hypothetical protein, conserved"	ZUnknown
Tb927.11.1940	"hypothetical protein, conserved"	ZUnknown
Tb927.11.1980	ZC3H41	RNA.binding
Tb927.11.1990	"arginyl-tRNA synthetase, putative"	Translation.tRNA
Tb927.11.2000	"Cupin-like domain containing protein, putative"	ZUnknown
Tb927.11.2010	"hypothetical protein, possible component of cytochorome oxidase complex"	Mito.e.transport
Tb927.11.2030	"hypothetical protein, conserved"	ZUnknown
Tb927.11.2040	"protein kinase, putative"	Protein.kinase
Tb927.11.2070	"hypothetical protein, conserved"	ZUnknown
Tb927.11.2090	choline kinase (EK1)	Lipids
Tb927.11.2100	"Divergent AAA domain containing protein, putative"	ZUnknown
Tb927.11.2110	SNF7 domain protein transport endosome-lysosome	Vesicular.transport
Tb927.11.2140	"cyclic nucleotide-binding domain containing protein, putative"	ZUnknown
Tb927.11.220	"hypothetical protein, conserved"	ZUnknown
Tb927.11.2200	"DNA-directed RNA polymerase II, putative (RPB11)"	RNA.synthesis
Tb927.11.2220	"hypothetical protein, conserved"	ZUnknown
Tb927.11.2230	"carnitine O-acetyltransferase, putative (CAT)"	Amino.acids
Tb927.11.2250	"hypothetical protein, conserved, kineto-specific"	ZUnknown
Tb927.11.2270	dynein intermediate chain IC140 (IDA7)	Cytoskeleton
Tb927.11.2280	"BRO1-like domain/ALIX V-shaped domain binding to HIV, putative"	ZUnknown
Tb927.11.2300	"ERF1 eukaryotic peptide chain release factor subunit 1, putative"	Translation
Tb927.11.2310	"hypothetical protein, conserved"	ZUnknown
Tb927.11.2330	"molybdopterin synthase sulphurylase protein, putative"	Enzyme
Tb927.11.2380	"phosphoglycerate kinase, putative"	Glucose.glycerol
Tb927.11.240	"hypothetical protein, conserved"	Mito.pathway
Tb927.11.2430	"dynein heavy chain DHC1b or DYNC2H2, cytoplasmic type"	Cytoskeleton
Tb927.11.2440	"TBCCD1, bilobe, centrioles, cell body anterior"	Cytoskeleton
Tb927.11.2460	"hypothetical protein, signal pep, TM domain (Q)10"	ZUnknown
Tb927.11.2490	Kinesin-3	Cytoskeleton
Tb927.11.250	"ubiquitin carboxyl-terminal hydrolase, Clan CA cysteine peptidase, family C12, putative"	Ubiquitin.proteasome
Tb927.11.2550	"recombinase rad51, putative"	DNA
Tb927.11.2630	"diphthamide biosynthesis enzyme Dph1/Dph2 domain containing protein, putative"	ZUnknown
Tb927.11.2670	Nucleoporin (TbNup59)	Nuclear.transport
Tb927.11.270	"mitochondrial carrier protein, MCP10"	Mito.transport
Tb927.11.2710	"cell division cycle 45 (CDC45), putative"	Cell.cycle
Tb927.11.2740	"hypothetical protein, conserved"	ZUnknown
Tb927.11.2760	"hypothetical protein, conserved"	ZUnknown
Tb927.11.2780	"hypothetical protein, conserved"	ZUnknown
Tb927.11.2820	"hypothetical protein, conserved"	ZUnknown
Tb927.11.2830	"hypothetical protein, conserved, no domains"	ZUnknown
Tb927.11.2840	"magnesium-dependent phosphatase-1/HAD phosphatase, family IIIC, putative"	ZUnknown
Tb927.11.2870	hypothetical protein	ZUnknown
Tb927.11.2890	"hypothetical protein, conserved"	ZUnknown
Tb927.11.290	"phosphatase and tensin homologue, putative"	Phosphatase
Tb927.11.2920	"glycerolphosphate mutase, putative"	Glucose.glycerol
Tb927.11.2950	TbNup89 Outer ring	Nuclear.transport
Tb927.11.2960	"hypothetical protein, copurified with splicing complex"	ZUnknown
Tb927.11.2980	"hypothetical protein, conserved"	ZUnknown
Tb927.11.2990	KREPB4	Mito.RNA
Tb927.11.300	"hypothetical protein, conserved"	ZUnknown
Tb927.11.3050	hypothetical protein	ZUnknown
Tb927.11.3100	"POMP13, Trypanosome-specific, putative TM domain at Cterminus"	Mito.membrane
Tb927.11.3110	"hypothetical protein, conserved"	ZUnknown
Tb927.11.3180	"hypothetical protein, conserved"	ZUnknown
Tb927.11.3190	"hypothetical protein, conserved, LIS homology & WD40 repeat region matches a human HIV BPR binding protein"	ZUnknown
Tb927.11.3200	"Histone methylation protein DOT1, putative"	ZUnknown
Tb927.11.3210	hypothetical protein	ZUnknown
Tb927.11.3220	metacaspase MCA1	Protease
Tb927.11.3270	"squalene monooxygenase, putative"	Sterols
Tb927.11.3320	"ras-like small GTPase, putative (TbGTR)"	Signalling
Tb927.11.3330	"hypothetical protein, conserved, no yeast or human match"	ZUnknown
Tb927.11.3350	MT1 phospholipid-transporting ATPase 1-like protein	Lipids
Tb927.11.340	"hypothetical protein, conserved"	ZUnknown
Tb927.11.3400	"hypothetical protein, conserved"	ZUnknown
Tb927.11.3440	"hypothetical protein, conserved, no domains"	ZUnknown
Tb927.11.3450	"hypothetical protein, conserved"	ZUnknown
Tb927.11.3470	"endosomal integral membrane protein, putative"	Vesicular.transport
Tb927.11.3480	"Sin-like protein conserved region, putative"	ZUnknown
Tb927.11.3490	"hypothetical protein, conserved, no domains, no good BLASTp matches"	ZUnknown
Tb927.11.3500	"hypothetical protein, RBD"	RNA.binding
Tb927.11.3550	"NPA3/XAB1 homologue, interacts with XPA and with RNA pol II, required for pol II import into the nucleus."	Nuclear.transport
Tb927.11.360	"ATP-binding protein, putative"	ZUnknown
Tb927.11.3650	"adenylosuccinate synthetase, putative"	Nucleotides
Tb927.11.3680	"calmodulin, putative"	Calcium
Tb927.11.3700	"Uncharacterised ACR, YagE family COG1723, putative"	ZUnknown
Tb927.11.3730	"leucyl-tRNA synthetase, putative (LeuRS)"	Translation.tRNA
Tb927.11.3740	proteasome regulatory ATPase subunit 2 (RPT2)	Ubiquitin.proteasome
Tb927.11.3780	subtilisin peptidase	Protease
Tb927.11.3830	"hypothetical protein, conserved"	ZUnknown
Tb927.11.3840	"hypothetical protein, conserved"	ZUnknown
Tb927.11.3870	"katanin, putative"	Protease
Tb927.11.3880	"actin, putative (TRYPARP)"	Cytoskeleton
Tb927.11.3940	"hypothetical protein, conserved"	Mito.pathway
Tb927.11.3950	"hypothetical protein, conserved"	ZUnknown
Tb927.11.3970	"hypothetical protein, conserved, copurifies with U2AF35, CCCH zinc finger PS50103, resembles PAT1 E=0.033"	ZUnknown
Tb927.11.4020	"Complex1_LYR-like, putative"	ZUnknown
Tb927.11.4060	leucine-rich repeat protein (LRRP)	LRRP
Tb927.11.4070	hypothetical protein	ZUnknown
Tb927.11.4190	"hypothetical protein, conserved, Peptidase M24-like"	Protease
Tb927.11.4240	"hypothetical protein, conserved"	ZUnknown
Tb927.11.4260	"Protein of unknown function, DUF607, putative"	ZUnknown
Tb927.11.4310	hypothetical protein	ZUnknown
Tb927.11.4320	"hypothetical protein, conserved, PF02622 DUF179, Uncharacterized ACR, COG1678"	Mito.pathway
Tb927.11.4370	"hypothetical protein, conserved"	ZUnknown
Tb927.11.4380	"ATP-dependent RNA helicase, putative Brr2 homologue, disruption of U4/U6 pairing, also resembles Slh1"	RNA.processing
Tb927.11.440	conserved protein	ZUnknown
Tb927.11.4440	hypothetical protein	ZUnknown
Tb927.11.4470	"protein kinase, putative,serine/threonine protein kinase, putative"	Protein.kinase
Tb927.11.4490	"long-chain-fatty-acid-CoA ligase, putative,acyl-CoA synthetase, putative,fatty acid thiokinase (long chain), putative"	Lipids
Tb927.11.4520	"hypothetical protein, conserved"	ZUnknown
Tb927.11.4530	N-acetyltransferase subunit ARD1 (ARD1)	Enzyme
Tb927.11.4550	"Domain of unknown function (DUF4200), putative"	ZUnknown
Tb927.11.4560	"hypothetical protein, conserved"	ZUnknown
Tb927.11.4590	"hypothetical protein, conserved"	ZUnknown
Tb927.11.4610	protein kinase A regulatory subunit (PKA-R)	Protein.kinase
Tb927.11.4650	Mitchondrial LSU ribosomal protein	Mito.translation
Tb927.11.4680	"SURF1 family, putative"	Mito.pathway
Tb927.11.4690	mitochondrial DNA polymerase I protein B (POLIB)	Mito.DNA
Tb927.11.4720	"hypothetical protein, conserved"	ZUnknown
Tb927.11.4760	hypothetical protein	ZUnknown
Tb927.11.4780	"pyruvate dehydrogenase (lipoamide) kinase, putative"	Citric.acid.cycle
Tb927.11.4790	hypothetical protein	ZUnknown
Tb927.11.4810	"hypothetical protein, conserved"	Mito.pathway
Tb927.11.4830	"hypothetical protein, conserved"	ZUnknown
Tb927.11.4910	predicted ankyrin repeat family protein	ZUnknown
Tb927.11.4980	"ATP-dependent DEAD/H RNA helicase,  putative Dbp9, ribosome assembly?"	rRNA.tRNA.process
Tb927.11.5010	"TFIIF-stimulated CTD phosphatase, putative"	Protein.phosphatase
Tb927.11.5070	ethanolamine phosphotransferase (EPT) (TbGPI13)	GPI.anchors
Tb927.11.5090	"aspartate aminotransferase, mitochondrial"	Amino.acids
Tb927.11.5100	"hypothetical protein, conserved"	ZUnknown
Tb927.11.5140	"ubiquitin carboxyl-terminal hydrolase, Clan CA cysteine peptidase, family C12, putative"	Ubiquitin.proteasome
Tb927.11.5160	"hypothetical protein, conserved"	ZUnknown
Tb927.11.5250	"hypothetical protein, conserved"	ZUnknown
Tb927.11.5260	"SNF2 DNA repair protein, putative,SNF2 family protein"	DNA
Tb927.11.5270	"ubiquitin carboxyl-terminal hydrolase, Clan CA cysteine peptidase, family C12, putative"	Ubiquitin.proteasome
Tb927.11.5300	"kinesin, Kif13-3, predicted centromere-associated"	Cytoskeleton
Tb927.11.5310	"PPPDE putative peptidase domain containing protein, putative"	ZUnknown
Tb927.11.5370	"hypothetical protein, conserved"	ZUnknown
Tb927.11.5380	"Protein of unknown function (DUF523), putative"	ZUnknown
Tb927.11.5410	"hypothetical protein, conserved"	ZUnknown
Tb927.11.5460	"hypothetical protein, conserved"	ZUnknown
Tb927.11.5500	mitochondrial RNA binding protein 1 KRIPP1 (PPR)	Mito.RNA
Tb927.11.5570	DNA replication licensing factor MCM5	DNA
Tb927.11.5580	"hypothetical protein, conserved"	ZUnknown
Tb927.11.5610	TBC-D1 likely GAP	Signalling
Tb927.11.5620	"hypothetical protein, conserved"	ZUnknown
Tb927.11.5630	"hypothetical protein, conserved"	ZUnknown
Tb927.11.5650	"replication factor C large subunit, putative"	DNA
Tb927.11.5680	"dynein light chain, putative"	Cytoskeleton
Tb927.11.5690	"SNF2 DNA repair protein, putative,SNF2 family protein"	DNA
Tb927.11.5700	"hypothetical protein, conserved"	ZUnknown
Tb927.11.5740	formin-like protein	ZUnknown
Tb927.11.5750	"hypothetical protein, conserved"	Cytoskeleton
Tb927.11.5780	mitochondrial DNA-directed RNA polymerase (MTRNAP)	Mito.RNA
Tb927.11.580	"lipid-like atypical dual specificity phosphatase, putative"	Lipids
Tb927.11.5810	"Surfeit locus protein 6, putative"	ZUnknown
Tb927.11.5830	"YL1 nuclear protein, putative"	ZUnknown
Tb927.11.5910	"WASH complex subunit 7, N-terminal/WASH complex subunit 7/WASH complex subunit 7, C-terminal, putative"	ZUnknown
Tb927.11.5920	conserved protein	Mito.pathway
Tb927.11.5970	"phosphoinositide-specific phospholipase C, calcium-regulated"	Membrane.protein
Tb927.11.6000	Mitchondrial LSU ribosomal protein L4	Mito.translation
Tb927.11.6020	"hypothetical protein, conserved"	ZUnknown
Tb927.11.6050	"Flagellar-associated PapD-like, putative"	Cytoskeleton
Tb927.11.6080	"hypothetical protein, conserved"	ZUnknown
Tb927.11.6090	"tatD related deoxyribonuclease, putative"	DNA
Tb927.11.610	"hypothetical protein, conserved"	ZUnknown
Tb927.11.6100	"hypothetical protein, conserved"	ZUnknown
Tb927.11.620	TbRAPTOR (TOR signalling)	Protein.kinase
Tb927.11.6230	"pretranslocation protein, alpha subunit, SEC61"	Vesicular.transport
Tb927.11.6240	"hypothetical protein, conserved, 2 weak RBDs, no yeast or human match"	RNA.binding
Tb927.11.630	RNA polymerase I second largest subunit (RPA134)	RNA.synthesis
Tb927.11.6310	"hypothetical protein, conserved"	ZUnknown
Tb927.11.6350	"AAA ATPase, putative"	Enzyme
Tb927.11.6360	60S ribosomal protein L24	Ribosome
Tb927.11.6380	"hypothetical protein, conserved"	ZUnknown
Tb927.11.6390	"hypothetical protein, conserved, START domain, possible phoshatidylcholine transfer protein"	Lipids
Tb927.11.6410	"hypothetical protein, conserved"	ZUnknown
Tb927.11.6430	"hypothetical protein, conserved, NST1 domain"	ZUnknown
Tb927.11.6460	"hypothetical protein, conserved"	ZUnknown
Tb927.11.6530	"hypothetical protein, conserved"	ZUnknown
Tb927.11.6540	"hypothetical protein, conserved, kinetoplastid-specific"	ZUnknown
Tb927.11.660	"hypothetical protein, conserved. predicted zinc finger protein"	Zinc.finger
Tb927.11.6660	"Tex-like protein N-terminal domain/Helix-hairpin-helix motif containing protein, putative"	Mito.pathway
Tb927.11.6690	"protein kinase, putative"	Protein.kinase
Tb927.11.6740	PUF10	rRNA.tRNA.process
Tb927.11.6750	"DNA ligase, putative"	DNA
Tb927.11.6770	"hypothetical protein, conserved"	ZUnknown
Tb927.11.6790	BOP1/Erb1p	rRNA.tRNA.process
Tb927.11.6810	"tubulin-tyrsoine ligase-like protein, putative (TTL)"	Cytoskeleton
Tb927.11.6840	Golgin	Vesicular.transport
Tb927.11.690	"hypothetical protein, conserved"	ZUnknown
Tb927.11.6900	DNA repair and recombination helicase protein PIF2	Mito.DNA
Tb927.11.6920	CAP186 clathrin-associated	Vesicular.transport
Tb927.11.6940	"hypothetical protein, conserved"	ZUnknown
Tb927.11.6960	"ATG16/SAP18/CVT11/APG16, putative (ATG16)"	Lysosome
Tb927.11.6970	NADH-cytochrome b5 reductase-like protein	Mito.e.transport
Tb927.11.700	"hypothetical protein, conserved"	ZUnknown
Tb927.11.7000	"hypothetical protein, conserved"	ZUnknown
Tb927.11.7010	"protein kinase, putative"	Protein.kinase
Tb927.11.710	"SCAMP family, putative"	ZUnknown
Tb927.11.7120	exocyst complex component Sec15	Vesicular.transport
Tb927.11.7130	"hypothetical protein, conserved"	ZUnknown
Tb927.11.7140	cell cycle sequence binding phosphoprotein CSB)II	RNA.binding
Tb927.11.7160	CRK8 cdc2- like protein kinase	Protein.kinase
Tb927.11.7211	"SNF2 DNA repair protein, putative"	DNA
Tb927.11.7212	"NADH-ubiquinone oxidoreductase complex I subunit, putative"	Mito.e.transport
Tb927.11.7218	Component of mitochondrial complex containing the MERS1 NUDIX hydrolase	Mito.RNA
Tb927.11.7220	" C-terminal BEACH domains, role in protein sorting, similar to yeast Bph1 but not top hit."	Lysosome
Tb927.11.7230	"palmitoyl acyltransferase 8, putative"	Lipids
Tb927.11.7240	dynein regulatory complex subunit CMF70	Cytoskeleton
Tb927.11.7250	"hypothetical protein, conserved"	Mito.pathway
Tb927.11.7260	"hypothetical protein, conserved"	ZUnknown
Tb927.11.7280	"DNA-direcetd RNA polymerase II, subunit 9, putative (RPB9)"	RNA.synthesis
Tb927.11.7300	"major facilitator superfamily, putative"	ZUnknown
Tb927.11.7360	"palmitoyl acyltransferase 9, putative"	Lipids
Tb927.11.7370	"haloacid dehalogenase hydrolase, putative"	Enzyme
Tb927.11.7400	"hypothetical protein, conserved"	ZUnknown
Tb927.11.7410	"MSP-A, putative"	Membrane.protein
Tb927.11.7430	"hypothetical protein, conserved"	ZUnknown
Tb927.11.7440	"hypothetical protein, conserved"	ZUnknown
Tb927.11.7480	"vacuolar type h  ATPase subunit, putative"	Lysosome
Tb927.11.7540	"electron-transfer-flavoprotein, alpha polypeptide, putative"	Mito.e.transport
Tb927.11.7570	"ATP-grasp domain containing protein, putative"	ZUnknown
Tb927.11.7580	"hypothetical protein, conserved"	ZUnknown
Tb927.11.7650	hypothetical protein	ZUnknown
Tb927.11.7660	hypothetical protein	ZUnknown
Tb927.11.7670	"Cornifin (SPRR) family, putative"	ZUnknown
Tb927.11.7680	"hypothetical protein, conserved"	ZUnknown
Tb927.11.7690	hypothetical protein	ZUnknown
Tb927.11.7740	"dynein light chain, putative,dynein Tctex2 family, putative"	Cytoskeleton
Tb927.11.7770	oxidoreductase-like protein	Enzyme
Tb927.11.7830	"hypothetical protein, conserved"	ZUnknown
Tb927.11.7840	ribonucleoside-diphosphate reductase large chain (RNR1)	Nucleotides
Tb927.11.7850	"hypothetical protein, conserved"	ZUnknown
Tb927.11.790	"protein kinase, putative"	Protein.kinase
Tb927.11.7920	"hypothetical protein, conserved"	ZUnknown
Tb927.11.7930	"RNA polymerase B subunit RPB8, putative (RPB8)"	RNA.synthesis
Tb927.11.7940	"calmodulin, putative"	Calcium
Tb927.11.7950	"kinetoplastid-specific dual specificity phosphatase, putative"	Phosphatase
Tb927.11.7970	"hypothetical protein, conserved"	ZUnknown
Tb927.11.7990	hypothetical protein	ZUnknown
Tb927.11.800	"prefoldin subunit, putative"	ZUnknown
Tb927.11.8000	"hypothetical protein, conserved"	ZUnknown
Tb927.11.8010	"DNA repair protein, putative"	DNA
Tb927.11.8040	Mitochondrial LSU-associated	Mito.pathway
Tb927.11.8060	"SNARE associated Golgi protein, putative"	ZUnknown
Tb927.11.8070	"Domain of unknown function (DUF4539), putative"	ZUnknown
Tb927.11.8080	"btb/poz domain containing protein, putative"	ZUnknown
Tb927.11.810	"hypothetical protein, conserved"	ZUnknown
Tb927.11.8130	"ATP synthase subunit H, putative"	ZUnknown
Tb927.11.8140	"ER lumen retaining receptor protein, putative"	Vesicular.transport
Tb927.11.8150	"protein kinase, putative"	Protein.kinase
Tb927.11.8190	RAD51 protein (RAD51)	DNA
Tb927.11.8220	AUK1 aurora B kinase	Cell.cycle
Tb927.11.8240	"TPR repeat, putative"	ZUnknown
Tb927.11.8250	"hypothetical protein, conserved"	ZUnknown
Tb927.11.8270	"hypothetical protein, conserved"	ZUnknown
Tb927.11.8290	"DIS3L2, RNaseB motif protein, no PIN domain"	RNA.degradation
Tb927.11.830	"hypothetical protein, conserved, no yeast or human match"	ZUnknown
Tb927.11.8330	"hypothetical protein, conserved, 4 C2H2 Zn fingers"	Zinc.finger
Tb927.11.8350	"katanin, putative"	Protease
Tb927.11.8360	hypothetical protein	ZUnknown
Tb927.11.8390	"hypothetical protein, conserved"	ZUnknown
Tb927.11.8400	Mitochondrial RNA processing endonuclease 1 (mRPN1)	Mito.RNA
Tb927.11.8420	"DnaJ domain containing protein, putative"	ZUnknown
Tb927.11.8700	"hypothetical protein, conserved, DNA PolY-like superfamily domain: trans-lesion DNA synthesis."	DNA
Tb927.11.8710	"hypothetical protein, conserved"	ZUnknown
Tb927.11.8720	"major surface protease gp63, putative,surface protease homologue"	Membrane.protein
Tb927.11.8750	"hypothetical protein, conserved"	ZUnknown
Tb927.11.8760	"hypothetical protein, conserved"	ZUnknown
Tb927.11.8770	eIF4AIII or ATP-dependent RNA helicase FAL1 - was 	rRNA.tRNA.process
Tb927.11.8840	hypothetical protein	ZUnknown
Tb927.11.8850	"Uncharacterised protein family (UPF0220), putative"	ZUnknown
Tb927.11.8870	"mitochondrial DEAD box protein,KREH1 (KREH1)"	Mito.RNA
Tb927.11.8910	"NADH dehydrogenase subunit NB6M, putative"	Mito.e.transport
Tb927.11.8960	"hypothetical protein, conserved"	ZUnknown
Tb927.11.8990	"cation transporter, putative"	Ions
Tb927.11.9060	"DnaJ domain containing protein, putative"	ZUnknown
Tb927.11.9070	"palmitoyl acyltransferase 4, putative"	Lipids
Tb927.11.910	"hypothetical protein, conserved"	ZUnknown
Tb927.11.9110	"C-terminal motor kinesin, Kinesin-14B"	Cytoskeleton
Tb927.11.9170	"DNA topoisomerase III, putative"	DNA
Tb927.11.9190	"protein kinase, putative"	Protein.kinase
Tb927.11.9220	proteasome regulatory non-ATP-ase subunit 2 (RPN2)	Ubiquitin.proteasome
Tb927.11.9250	"hypothetical protein, conserved"	ZUnknown
Tb927.11.9280	"hypothetical protein, conserved"	ZUnknown
Tb927.11.9290	"FAZ20 protein tyrosine kinase, putative"	Cytoskeleton
Tb927.11.9300	"Domain of unknown function (DUF3342), putative"	ZUnknown
Tb927.11.9310	"tRNA pseudouridine synthase, putative"	rRNA.tRNA.process
Tb927.11.9330	helicase-like protein	DNA
Tb927.11.9340	"Galactose oxidase, central domain containing protein, putative"	ZUnknown
Tb927.11.9350	"phosphonopyruvate decarboxylase-like protein, putative"	Glucose.glycerol
Tb927.11.9370	"hypothetical protein, conserved"	ZUnknown
Tb927.11.9380	hypothetical protein	ZUnknown
Tb927.11.9390	"lipoate-protein ligase, putative,lipoyltransferase, putative"	Mito.pathway
Tb927.11.940	KREPB5	Mito.RNA
Tb927.11.9410	hypothetical protein	ZUnknown
Tb927.11.9430	TFIIH basal transcription factor subunit (p62)	RNA.synthesis
Tb927.11.9470	"ADP-ribosylation factor GTPase activating protein, putative"	Vesicular.transport
Tb927.11.9480	"tubulin binding cofactor c, putative"	ZUnknown
Tb927.11.9490	"CobW/HypB/UreG, nucleotide-binding domain containing protein, putative"	ZUnknown
Tb927.11.9510	"nucleic acid binding protein, putative"	DNA
Tb927.11.9540	"hypothetical protein, conserved"	ZUnknown
Tb927.11.9580	"hypothetical protein, conserved"	ZUnknown
Tb927.11.9620	"hypothetical protein, conserved"	ZUnknown
Tb927.11.9690	"MORN repeats, phosphatidylinositol- 4-phosphate-5-kinase-like  but also histon H3 K4 methylase-like"	ZUnknown
Tb927.11.9750	"Protein of unknown function (DUF498/DUF598), putative"	Mito.pathway
Tb927.11.9760	"hypothetical protein, conserved"	ZUnknown
Tb927.11.9780	TbNup119 Outer-inner connect	Nuclear.transport
Tb927.11.9800	"serine peptidase, Clan SP, family S59, putative Nucleoporin"	Nuclear.transport
Tb927.11.9820	"Protein of unknown function (DUF1619), putative"	ZUnknown
Tb927.11.9870	"hypothetical protein, conserved"	ZUnknown
Tb927.11.9880	"Protein of unknown function (DUF2009), putative"	ZUnknown
Tb927.11.990	"autophagy protein APG9, putative"	ZUnknown
Tb927.11.9930	"NADH-ubiquinone oxidoreductase complex I subunit, putative"	Mito.e.transport
Tb927.11.9940	"hypothetical protein, conserved"	ZUnknown
Tb927.11.9950	"hypothetical protein, conserved"	ZUnknown
Tb927.11.9970	"Small acidic protein family, putative"	ZUnknown
Tb927.2.1380	leucine-rich repeat protein (LRRP)	LRRP
Tb927.2.1780	UDP-GlcNAc:PI a1-6 GlcNAc-transferase	Glycans
Tb927.2.1860	mitochondrial RNA binding complex 1 subunit (MRB1860)	Mito.RNA
Tb927.2.2020	"ESAG3, putative"	ESAG
Tb927.2.2120	NEK22 protein kinase	Protein.kinase
Tb927.2.2210	"hypothetical protein, conserved"	Mito.pathway
Tb927.2.2220	"hypothetical protein, conserved"	ZUnknown
Tb927.2.2240	"tRNA exportin, putative,exportin-T, putative (25N14.145)"	Nuclear.transport
Tb927.2.2260	ATM kinase	Signalling
Tb927.2.2270	"hypothetical protein, conserved"	ZUnknown
Tb927.2.2400	"glycosyltransferase (GlcNAc), putative"	Glycans
Tb927.2.2450	"ribosomal RNA methyltransferase, putative (25N14.40)"	rRNA.tRNA.process
Tb927.2.2470	"RNA-editing complex protein,KREPA1 (KREPA1)"	Mito.RNA
Tb927.2.2510	Mitochondrial outer membrane protein porin 1	Ions
Tb927.2.2570	GAP2	Mito.RNA
Tb927.2.2860	"hypothetical protein, conserved"	ZUnknown
Tb927.2.2900	"ARP2/3 complex subunit, putative"	Cytoskeleton
Tb927.2.2920	"UAA transporter family, putative"	ZUnknown
Tb927.2.2970	"mitochondrial carrier protein, MCP13"	Mito.transport
Tb927.2.2990	"hypothetical protein, conserved"	ZUnknown
Tb927.2.3020	"hypothetical protein, conserved"	ZUnknown
Tb927.2.3030	"ATP-dependent Clp protease subunit, heat shock protein 78 (HSP78)"	Chaperone
Tb927.2.3330	hypothetical protein	ZUnknown
Tb927.2.3400	"hypothetical protein, copurified with splicing complex"	ZUnknown
Tb927.2.3580	"transcription elongation factor s-II, putative (TFIIS2-1)"	RNA.synthesis
Tb927.2.3620	"GTP-binding elongation factor Tu family, putative"	Translation
Tb927.2.3660	paraflagellar rod protein PFC10	Cytoskeleton
Tb927.2.3780	"IF2 translation initiation factor IF-2, putative"	Translation
Tb927.2.3880	HNRNPH/F	RNA.processing
Tb927.2.3990	"GRIP-related Arf-binding domain containing protein, putative"	ZUnknown
Tb927.2.4060	dynein intermediate chain IC 138	Cytoskeleton
Tb927.2.4110	mitochondrial processing peptidase alpha subunit MPP alpha	Mito.biogenesis
Tb927.2.4160	"hypothetical protein, conserved"	ZUnknown
Tb927.2.4200	"protein kinase, putative"	Protein.kinase
Tb927.2.4280	"kinetoplastid-specific dual specificity phosphatase, putative"	Phosphatase
Tb927.2.4330	paraflagellar rod protein PFR5	Cytoskeleton
Tb927.2.4380	"hypothetical protein, conserved"	Mito.pathway
Tb927.2.4440	hypothetical protein	ZUnknown
Tb927.2.4445	"hypothetical protein, conserved"	ZUnknown
Tb927.2.4520	"hypothetical protein, conserved"	ZUnknown
Tb927.2.4530	intraflagellar transport protein IFT43	Cytoskeleton
Tb927.2.4560	TBC-D2 likely GAP	Signalling
Tb927.2.4740	Mitochondrial LSU ribosomal protein L11	Mito.translation
Tb927.2.4840	"Vitamin K epoxide reductase family, putative"	ZUnknown
Tb927.2.4950	"hypothetical protein, conserved"	ZUnknown
Tb927.2.4970	"UV radiation resistance protein and autophagy-related subunit 14, putative"	ZUnknown
Tb927.2.5000	"hypothetical protein, conserved, no domains, no yeast or human match"	ZUnknown
Tb927.2.5010	"Meiotic cell cortex C-terminal pleckstrin homology, putative"	ZUnknown
Tb927.2.5060	"GTP binding protein, putative"	Enzyme
Tb927.2.5130	"hypothetical protein, conserved"	ZUnknown
Tb927.2.5150	"TPR-repeat protein, putative"	ZUnknown
Tb927.2.5160	"chaperone protein DNAj, putative"	Chaperone
Tb927.2.5210	"3-oxoacyl-ACP reductase, putative"	Lipids
Tb927.2.5220	"hypothetical protein, conserved"	ZUnknown
Tb927.2.5230	"protein kinase, putative"	Protein.kinase
Tb927.2.5240	"PRP19-like protein, putative (TbPRP19)"	RNA.processing
Tb927.2.5270	IAD-3 inner arm dynein heavy chain	Cytoskeleton
Tb927.2.5500	"hypothetical protein, conserved"	ZUnknown
Tb927.2.5540	"hypothetical protein, conserved"	ZUnknown
Tb927.2.5660	"adenylate kinase, putative (ADKA)"	Nucleotides
Tb927.2.5710	hypothetical protein	ZUnknown
Tb927.2.5750	"tyrosyl-DNA Phosphodiesterase (Tdp1), putative"	DNA
Tb927.2.5830	"hypothetical protein, conserved"	ZUnknown
Tb927.2.5850	small nuclear ribonucleoprotein SmD2	RNA.processing
Tb927.2.5930	"hypothetical protein, conserved"	Mito.pathway
Tb927.2.6050	coatamer beta-prime subunit beta prime COP	Vesicular.transport
Tb927.3.1000	frataxin	Mito.pathway
Tb927.3.1020	"hypothetical protein, conserved"	ZUnknown
Tb927.3.1100	"exonuclease, putative"	ZUnknown
Tb927.3.1160	"hypothetical protein, conserved"	ZUnknown
Tb927.3.1170	"TAP42-like family, putative"	ZUnknown
Tb927.3.1230	"Ribonuclease 3, putative"	RNA.degradation
Tb927.3.1240	"protein phosphatase 2A, putative"	Protein.phosphatase
Tb927.3.1260	"hypothetical protein, conserved"	ZUnknown
Tb927.3.1310	"hypothetical protein, conserved"	ZUnknown
Tb927.3.1320	"hypothetical protein, conserved"	ZUnknown
Tb927.3.1340	"ZC3H7=CBP66, nuclear cap-binding complex"	RNA.binding
Tb927.3.1360	"cytosine-specific DNA methylase, putative"	DNA
Tb927.3.1480	"hypothetical protein, conserved"	ZUnknown
Tb927.3.1580	"hypothetical protein, conserved"	ZUnknown
Tb927.3.1590	mitochondrial RNA binding complex 1 subunit (MRB1590)	Mito.RNA
Tb927.3.1600	Tim10/DDP family zinc finger	Mito.biogenesis
Tb927.3.1610	CLK kinase	Cell.cycle
Tb927.3.1620	"ER-golgi trafficking TRAPP I complex 85 kDa subunit, putative"	Vesicular.transport
Tb927.3.1650	hypothetical protein	ZUnknown
Tb927.3.1660	"hypothetical protein, conserved"	ZUnknown
Tb927.3.1670	"hypothetical protein, conserved"	ZUnknown
Tb927.3.1710	Mitchondrial LSU ribosomal protein	Mito.translation
Tb927.3.1740	"hypothetical protein, conserved"	ZUnknown
Tb927.3.1830	"TbRMI1, DNA recombination and antigenic switching"	DNA
Tb927.3.1850	"Protein kinase domain containing protein, putative"	ZUnknown
Tb927.3.1900	"hypothetical protein, conserved"	ZUnknown
Tb927.3.1940	"hypothetical protein, possible component of cytochorome oxidase complex"	Mito.e.transport
Tb927.3.1970	"DNA / pantothenate metabolism flavoprotein, putative"	ZUnknown
Tb927.3.1980	"hypothetical protein, conserved"	ZUnknown
Tb927.3.2000	RBP21	RNA.binding
Tb927.3.2080	"hypothetical protein, conserved"	Mito.pathway
Tb927.3.2110	"TFIIF-stimulated CTD phosphatase, putative"	Protein.phosphatase
Tb927.3.2120	"hypothetical protein, conserved"	ZUnknown
Tb927.3.2130	"RNA pseudouridylate synthase, putative"	Mito.pathway
Tb927.3.2170	"EF2 translation elongation factor EF-2, putative"	Translation
Tb927.3.2220	eIF3j	Translation
Tb927.3.2240	"BRO1-like domain containing protein, putative"	ZUnknown
Tb927.3.2280	"vacuolar sorting protein 33 , putative"	Lysosome
Tb927.3.2290	"chaperone protein DNAj, putative"	Chaperone
Tb927.3.2340	"PEX2 peroxin-2,glycosome import protein (gim1)"	Glycosome
Tb927.3.2390	"hypothetical protein, conserved"	ZUnknown
Tb927.3.2410	PEX10 peroxisome assembly protein	Glycosome
Tb927.3.2420	"Microsomal signal peptidase 12 kDa subunit (SPC12), putative"	ZUnknown
Tb927.3.2450	"hypothetical protein, conserved"	ZUnknown
Tb927.3.2470	PUF8	rRNA.tRNA.process
Tb927.3.2560	"hypothetical protein, conserved"	ZUnknown
Tb927.3.2580	Fam5 cell surface protein	Membrane.protein
Tb927.3.2590	hypothetical protein	ZUnknown
Tb927.3.2640	"hypothetical protein, conserved"	ZUnknown
Tb927.3.2690	"serine/threonine-protein kinase, putative,protein kinase, putative"	Protein.kinase
Tb927.3.2700	"hypothetical protein, conserved"	ZUnknown
Tb927.3.2730	"hypothetical protein, trypanosoma specific"	ZUnknown
Tb927.3.2760	"hypothetical protein, conserved"	ZUnknown
Tb927.3.2780	"hypothetical protein, conserved"	ZUnknown
Tb927.3.2790	leucine-rich repeat protein (LRRP)	LRRP
Tb927.3.2800	hypothetical protein	ZUnknown
Tb927.3.2810	"hypothetical protein, conserved"	ZUnknown
Tb927.3.2850	"Got1/Sft2-like family, putative"	ZUnknown
Tb927.3.2860	"hypothetical protein, conserved"	ZUnknown
Tb927.3.2890	"radial spoke protein RSP10, putative"	Cytoskeleton
Tb927.3.3020	"actin-like protein, putative"	Cytoskeleton
Tb927.3.3060	"hypothetical protein, conserved, kinetoplastid-specific"	ZUnknown
Tb927.3.3070	"3', 5'-cyclic nucleotide phosphodiesterase, putative (PDEC)"	Signalling
Tb927.3.3110	"Nuclear condensing complex subunits, C-term domain containing protein, putative"	ZUnknown
Tb927.3.3120	"hypothetical protein, conserved"	ZUnknown
Tb927.3.3150	"hypothetical protein, conserved"	ZUnknown
Tb927.3.3190	NEK7 protein kinase	Protein.kinase
Tb927.3.3220	"RNA polymerase-associated protein CTR9, putative"	RNA.synthesis
Tb927.3.3230	"NOL1/NOP2/sun family, putative"	ZUnknown
Tb927.3.3280	"vacuolar protein sorting-associated protein 4, putative (VPS4)"	Lysosome
Tb927.3.3300	FAZ19 flagellar attachment zone protein	Cytoskeleton
Tb927.3.3350	"hypothetical protein, conserved"	ZUnknown
Tb927.3.3360	"acyltransferase, putative"	Lipids
Tb927.3.3380	"TFIIF-stimulated CTD phosphatase, putative"	Protein.phosphatase
Tb927.3.3490	"high mobility group protein, putative (TDP1)"	Chromatin
Tb927.3.3500	"hypothetical protein, conserved"	ZUnknown
Tb927.3.3510	"hypothetical protein, conserved"	ZUnknown
Tb927.3.3520	POMP25	Mito.membrane
Tb927.3.3530	"hypothetical protein, conserved"	ZUnknown
Tb927.3.3570	"hypothetical protein, conserved, no clear yeast or human matches"	ZUnknown
Tb927.3.3600	hypothetical protein	ZUnknown
Tb927.3.3610	PEX7 peroxisomal targeting signal type 2 receptor	Glycosome
Tb927.3.3650	"hypothetical protein, conserved"	ZUnknown
Tb927.3.3700	hypothetical protein	ZUnknown
Tb927.3.3720	"Golgi vesicular membrane trafficking protein, putative"	Vesicular.transport
Tb927.3.3760	tryparedoxin (TRYP1)	Redox
Tb927.3.3800	"hypothetical protein, conserved"	ZUnknown
Tb927.3.3810	"Etoposide-induced protein 2.4 (EI24), putative"	ZUnknown
Tb927.3.3820	"hypothetical protein, conserved"	ZUnknown
Tb927.3.3850	"Sec23-binding domain of Sec16, matches yeast proline-rich domain proteins associated with actin organisation"	Vesicular.transport
Tb927.3.3870	"lipase domain protein, putative"	Lipids
Tb927.3.3890	"hypothetical protein, conserved"	Mito.pathway
Tb927.3.3900	"carnitine O-palmitoyltransferase II, putative (CPT II)"	Lipids
Tb927.3.3910	"RNApol Rpc34 family, pol III subunit, likely homologue of yeast RPC34"	RNA.synthesis
Tb927.3.3980	"hypothetical protein, conserved"	ZUnknown
Tb927.3.3990	KREPB6	Mito.RNA
Tb927.3.4010	hypothetical protein	ZUnknown
Tb927.3.4020	PI4 kinase	Signalling
Tb927.3.4030	"hypothetical protein, conserved"	Mito.pathway
Tb927.3.4120	"hypothetical protein, conserved"	ZUnknown
Tb927.3.4150	"hypothetical protein, conserved"	ZUnknown
Tb927.3.4180	hypothetical protein	ZUnknown
Tb927.3.4190	"endosomal integral membrane protein, putative"	Vesicular.transport
Tb927.3.4230	CMF33 subtilisin-like serine peptidase	Cytoskeleton
Tb927.3.4240	"tryparedoxin 2, TRX2"	Redox
Tb927.3.4270	"hypothetical protein, conserved"	ZUnknown
Tb927.3.4340	"diphthamide synthesis protein, putative"	Enzyme
Tb927.3.4370	"Vesicle coat protein involved in Golgi to plasma membrane transport, putative"	ZUnknown
Tb927.3.4390	"dihydrolipoamide dehydrogenase, putative (GCVL-1)"	Enzyme
Tb927.3.4400	BBP41	Cytoskeleton
Tb927.3.4420	"hypothetical protein, conserved, alpha/beta hydrolase domain"	Enzyme
Tb927.3.4430	"hypothetical protein, conserved"	ZUnknown
Tb927.3.4520	"hypothetical protein, conserved"	ZUnknown
Tb927.3.4530	"hypothetical protein, conserved"	ZUnknown
Tb927.3.4540	"NOL1/NOP2/sun family, putative"	ZUnknown
Tb927.3.4550	KRIPP6/TbPPR6 Kinetoplast ribosomal PPR-repeat containing protein	Mito.translation
Tb927.3.4570	"UDP-GlcNAc:PI a1-6 GlcNAc-transferase, putative"	Glycans
Tb927.3.4590	"hypothetical protein, conserved"	ZUnknown
Tb927.3.4600	"hypothetical protein, conserved"	ZUnknown
Tb927.3.4610	"Right handed beta helix region, putative"	ZUnknown
Tb927.3.4620	"AAA domain containing protein, putative"	ZUnknown
Tb927.3.4640	POMP26	Mito.membrane
Tb927.3.4700	"Domain of unknown function (DUF4379), putative"	ZUnknown
Tb927.3.4740	"NAD-dependent glycerol-3-phosphate dehydrogenase N-terminus, putative"	ZUnknown
Tb927.3.4800	"hypothetical protein, conserved"	ZUnknown
Tb927.3.4810	"DNA replication complex GINS protein SLD5, putative"	DNA
Tb927.3.4840	"ubiquitin hydrolase, putative,cysteine peptidase, Clan CA, family C19, putative"	Ubiquitin.proteasome
Tb927.3.4860	MKK1 protein kinase	Protein.kinase
Tb927.3.4870	"hypothetical protein, conserved"	ZUnknown
Tb927.3.4880	"nucleosome assembly protein (NAP), putative"	ZUnknown
Tb927.3.4890	"ubiquinone biosynthesis protein COQ7 homolog, putative"	Mito.pathway
Tb927.3.4950	"hypothetical protein, conserved"	ZUnknown
Tb927.3.5030	KU70 protein (KU70)	DNA
Tb927.3.5040	"hypothetical protein, conserved"	ZUnknown
Tb927.3.5090	"tryparedoxin, putative"	Redox
Tb927.3.5100	TFIIH basal transcription factor subunit XPB	RNA.synthesis
Tb927.3.5110	"hypothetical protein, conserved, no domains"	ZUnknown
Tb927.3.5220	"hypothetical protein, conserved"	ZUnknown
Tb927.3.5290	"hypothetical protein, conserved"	ZUnknown
Tb927.3.5360	"FHA domain containing protein, putative"	ZUnknown
Tb927.3.5410	"hypothetical protein, conserved, no clear yeast or human matches"	ZUnknown
Tb927.3.5420	protein transport protein Sec24	Vesicular.transport
Tb927.3.5430	"hypothetical protein, conserved"	ZUnknown
Tb927.3.5500	"DNA-directed RNA polymerase II subunit 3, putative, (RPB3)"	RNA.synthesis
Tb927.3.5510	"hypothetical protein, conserved"	ZUnknown
Tb927.3.5520	proteasome regulatory non-ATPase subunit 1 (RPN1)	Ubiquitin.proteasome
Tb927.3.5590	"hypothetical protein, conserved"	ZUnknown
Tb927.3.5610	"ribosomal protein L3 mitochondrial, putative"	Mito.translation
Tb927.3.5640	"nuclear transcription factor, putative"	RNA.synthesis
Tb927.3.5670	hypothetical protein	ZUnknown
Tb927.3.5690	"hypothetical protein, conserved"	ZUnknown
Tb927.3.5700	"hypothetical protein, conserved"	ZUnknown
Tb927.3.5720	"hypothetical protein, conserved"	ZUnknown
Tb927.3.5770	hypothetical protein	ZUnknown
Tb927.3.5780	hypothetical protein	ZUnknown
Tb927.3.580	leucine-rich repeat protein (LRRP)	LRRP
Tb927.3.590	"adenosine transporter, putative"	Nucleotides
Tb927.3.610	"N-acetyltransferase complex ARD1 subunit, putative"	Enzyme
Tb927.3.640	"hypothetical protein, conserved"	ZUnknown
Tb927.3.660	"hypothetical protein, conserved"	ZUnknown
Tb927.3.670	hypothetical protein	ZUnknown
Tb927.3.680	"cytochrome P450, putative"	Mito.e.transport
Tb927.3.700	"hypothetical protein, conserved, no clear yeast or human matches"	ZUnknown
Tb927.3.740	ZC3H5	RNA.binding
Tb927.3.760	"hypothetical protein, conserved"	ZUnknown
Tb927.3.780	proteasome alpha 7 subunit (TbPSA7)	Ubiquitin.proteasome
Tb927.3.810	"hypothetical protein, conserved"	ZUnknown
Tb927.3.820	Mitchondrial LSU ribosomal protein	Mito.translation
Tb927.3.830	"flap endonuclease-1 (FEN-1), putative"	DNA
Tb927.3.850	"hypothetical protein, conserved"	ZUnknown
Tb927.3.880	"Ankyrin repeats (3 copies), putative"	ZUnknown
Tb927.3.890	"hypothetical protein, conserved"	ZUnknown
Tb927.3.910	gamma-tubulin	Cytoskeleton
Tb927.3.980	"hypothetical protein, conserved"	ZUnknown
Tb927.4.1010	hypothetical protein	ZUnknown
Tb927.4.1020	Serine palmitoyltransferase	Lipids
Tb927.4.1030	"Protein of unknown function (DUF501), putative"	ZUnknown
Tb927.4.1060	"hypothetical protein, conserved"	ZUnknown
Tb927.4.1080	"V-type ATPase, A subunit, putative"	Lysosome
Tb927.4.1120	"hypothetical protein, conserved"	ZUnknown
Tb927.4.1140	PI4 kinase	Signalling
Tb927.4.1150	"hypothetical protein, conserved"	ZUnknown
Tb927.4.1170	"ankyrin, putative"	Cytoskeleton
Tb927.4.1180	"Programmed cell death protein 2, C-terminal putative domain containing protein, putative"	ZUnknown
Tb927.4.1190	"LicD family, putative"	ZUnknown
Tb927.4.1230	hypothetical protein	ZUnknown
Tb927.4.1320	"hypothetical protein, conserved"	ZUnknown
Tb927.4.1420	"hypothetical protein, conserved"	ZUnknown
Tb927.4.1450	"hypothetical protein, conserved"	ZUnknown
Tb927.4.1460	"Zn-finger in ubiquitin-hydrolases and other protein, putative"	Zinc.finger
Tb927.4.1470	"Domain of unknown function (DUF4379), putative"	ZUnknown
Tb927.4.1490	"hypothetical protein, conserved"	ZUnknown
Tb927.4.1510	"phospholipid-translocating ATPase, putative"	Lipids
Tb927.4.1530	"hypothetical protein, conserved"	ZUnknown
Tb927.4.1560	"hypothetical protein, conserved"	ZUnknown
Tb927.4.1580	"WW domain containing protein, putative"	ZUnknown
Tb927.4.1590	POMP28	Mito.membrane
Tb927.4.1600	"AAA domain containing protein, putative"	ZUnknown
Tb927.4.1650	"hypothetical protein, conserved"	ZUnknown
Tb927.4.1660	"mitochondrial carrier protein, MCP6"	Mito.transport
Tb927.4.1670	"POMP29, cytochrome b5-like haem-binding domain"	Mito.e.transport
Tb927.4.1680	ZC3H10	RNA.binding
Tb927.4.1700	"protein kinase, putative"	Protein.kinase
Tb927.4.1730	"hypothetical protein, conserved, kinetoplastid-specific"	ZUnknown
Tb927.4.1910	"hypothetical protein, conserved, no domains, K-specific"	ZUnknown
Tb927.4.1920	"GPI transamidase, putative (TbGPI16)"	GPI.anchors
Tb927.4.1960	"hypothetical protein, conserved"	ZUnknown
Tb927.4.1990	"RNA helicase, SUV3 homologue, putative,in mitochondrion"	Mito.RNA
Tb927.4.2080	"CC2D is a FAZ-ER protein, also present on the basal bodies. CC2D is required for FAZ filament assembly. "	Cytoskeleton
Tb927.4.2090	hypothetical protein	ZUnknown
Tb927.4.2110	"protein phosphatase 2C, putative"	Protein.phosphatase
Tb927.4.2190	"GTP-binding protein, putative"	Enzyme
Tb927.4.2200	"Sec7 domain containing protein, putative"	ZUnknown
Tb927.4.2260	Centrin1	Cell.cycle
Tb927.4.2300	"hypothetical protein, conserved"	ZUnknown
Tb927.4.2330	"hypothetical protein, conserved"	ZUnknown
Tb927.4.2360	"hypothetical protein, conserved"	Mito.pathway
Tb927.4.2370	"hypothetical protein, conserved"	ZUnknown
Tb927.4.2380	"sarcoplasmic reticulum glycoprotein, putative"	ZUnknown
Tb927.4.2410	"Glycosyl hydrolase family 65 central catalytic domain/Haloacid dehalogenase-like hydrolase, putative"	ZUnknown
Tb927.4.2490	"hypothetical protein, conserved"	ZUnknown
Tb927.4.2560	Cardolipin synthase	Lipids
Tb927.4.2570	"hypothetical protein, conserved"	ZUnknown
Tb927.4.2580	"hypothetical protein, conserved"	Mito.pathway
Tb927.4.2600	"hypothetical protein, conserved"	ZUnknown
Tb927.4.2610	hypothetical protein	ZUnknown
Tb927.4.2620	"hypothetical protein, conserved"	ZUnknown
Tb927.4.2710	"ubiquitin-conjugating enzyme e2, putative"	Ubiquitin.proteasome
Tb927.4.2800	"R3H-associated N-terminal domain containing protein, putative"	ZUnknown
Tb927.4.2810	hypothetical protein	ZUnknown
Tb927.4.2830	"hypothetical protein, conserved"	ZUnknown
Tb927.4.2840	"hypothetical protein, conserved"	ZUnknown
Tb927.4.2880	TbNup225 Inner ring	Nuclear.transport
Tb927.4.2910	"hypothetical protein, conserved"	ZUnknown
Tb927.4.2940	"hypothetical protein, conserved"	ZUnknown
Tb927.4.2950	"mitochondrial DNA polymerase I protein A, putative"	Mito.DNA
Tb927.4.2960	"hypothetical protein, conserved"	ZUnknown
Tb927.4.2980	"hypothetical protein, conserved"	ZUnknown
Tb927.4.2990	"hypothetical protein, conserved, mono ntd cyclase domains at Cter"	ZUnknown
Tb927.4.3010	"hypothetical protein, conserved"	ZUnknown
Tb927.4.3020	"ATP-dependent DEAH-box RNA helicase, putative"	Mito.RNA
Tb927.4.3060	"hypothetical protein, conserved, PLP dependent transferases like domain"	ZUnknown
Tb927.4.310	"hypothetical protein, conserved, C-terminal HECT E3 ligase domain (Neddylation)"	Ubiquitin.proteasome
Tb927.4.3110	"tRNA-dihydrouridine synthase 4, putative"	rRNA.tRNA.process
Tb927.4.3130	"Spef1, flagellar component"	Cytoskeleton
Tb927.4.3140	"Homologue of yeast SDO1 and human SBDS, involved in 60S ribosome maturation"	rRNA.tRNA.process
Tb927.4.3180	"hypothetical protein, conserved"	ZUnknown
Tb927.4.3200	"hypothetical protein, conserved"	ZUnknown
Tb927.4.3220	"hypothetical protein, conserved"	ZUnknown
Tb927.4.3240	"hypothetical protein, conserved"	ZUnknown
Tb927.4.3260	"hypothetical protein, conserved"	ZUnknown
Tb927.4.3280	"ESAG2, putative"	ESAG
Tb927.4.3290	ESAG2-like	ESAG
Tb927.4.330	"hypothetical protein, conserved"	Mito.pathway
Tb927.4.3310	"TPR repeat/SET domain containing protein, putative"	ZUnknown
Tb927.4.3380	"MYO1 myosin IB heavy chain, in Tc vacuolar proteome and clathrin-associated"	Vesicular.transport
Tb927.4.340	"hypothetical protein, conserved"	ZUnknown
Tb927.4.3420	WEE1 protein kinase	Cell.cycle
Tb927.4.3470	"hypothetical protein, conserved, no yeast or human match"	ZUnknown
Tb927.4.3520	"Amastin surface glycoprotein, putative"	ZUnknown
Tb927.4.3530	"hypothetical protein, conserved"	ZUnknown
Tb927.4.3560	"protein phoshatase 1, putative"	Protein.phosphatase
Tb927.4.3580	"Transcription factor Pcc1, putative"	ZUnknown
Tb927.4.3680	"protein phosphatase 2C, putative"	Protein.phosphatase
Tb927.4.3690	"Mitchondrial SSU ribosomal protein, Iron/manganese superoxide dismutases, C-terminal domain containing protein, putative"	Mito.translation
Tb927.4.3720	"Uncharacterized conserved protein (DUF2039), putative"	ZUnknown
Tb927.4.3780	"hypothetical protein, conserved"	ZUnknown
Tb927.4.3790	"ubiquitin carboxyl-terminal hydrolase, Clan CA cysteine peptidase, family C12, putative"	Ubiquitin.proteasome
Tb927.4.3800	"hypothetical protein, conserved"	ZUnknown
Tb927.4.3810	"DNA-directed RNA polymerase II subunit 2, p(RPB2)"	RNA.synthesis
Tb927.4.3820	"hypothetical protein, conserved"	ZUnknown
Tb927.4.3850	WDR12	rRNA.tRNA.process
Tb927.4.3900	"hypothetical protein, conserved"	ZUnknown
Tb927.4.3940	"calpain-like cysteine peptidase, putative,cysteine peptidase, Clan CA, family C2, putative (TbCALP2)"	Protease
Tb927.4.400	DRBD7	RNA.binding
Tb927.4.4030	"CCCH zinc finger in TRM13 protein/U11-48K-like CHHC zinc finger/Methyltransferase TRM13, putative"	ZUnknown
Tb927.4.4060	"hypothetical protein, conserved"	ZUnknown
Tb927.4.4100	"hypothetical protein, conserved"	ZUnknown
Tb927.4.4110	"hypothetical protein, conserved"	ZUnknown
Tb927.4.4140	"hypothetical protein, conserved"	ZUnknown
Tb927.4.4180	"hypothetical protein, conserved"	ZUnknown
Tb927.4.4210	"ATP-dependent zinc metallopeptidase, putative,metallo-peptidase, Clan MA(E) Family M41"	Protease
Tb927.4.4240	"hypothetical protein, conserved"	ZUnknown
Tb927.4.4340	"Domain of unknown function (DUF4498), putative"	ZUnknown
Tb927.4.4360	"monoglyceride lipase, putative"	Lipids
Tb927.4.4390	hypothetical protein	ZUnknown
Tb927.4.450	"coatomer alpha subunit, putative (TbCoatomerAlpha)"	Vesicular.transport
Tb927.4.4500	"hypothetical protein, conserved"	ZUnknown
Tb927.4.4580	"hypothetical protein, conserved, no clear yeast or human matches"	ZUnknown
Tb927.4.4590	"protein kinase, putative"	Protein.kinase
Tb927.4.460	"Alkylated DNA repair protein (alkB homolog), putative"	DNA
Tb927.4.4600	Mitchondrial LSU ribosomal protein L51/S25	Mito.translation
Tb927.4.4610	Mitchondrial LSU ribosomal protein	Mito.translation
Tb927.4.4670	"MYND finger, putative"	ZUnknown
Tb927.4.4750	"hypothetical protein, conserved"	ZUnknown
Tb927.4.4770	hypothetical protein	ZUnknown
Tb927.4.480	"Cullin binding, putative"	Ubiquitin.proteasome
Tb927.4.4890	"CorA-like Mg2+ transporter protein, putative"	ZUnknown
Tb927.4.490	"hypothetical protein, conserved"	ZUnknown
Tb927.4.5060	hypothetical protein	ZUnknown
Tb927.4.5070	"CRAL/TRIO domain containing protein, putative"	ZUnknown
Tb927.4.5130	"KH domain/Domain of unknown function (DUF1771)/Smr domain containing protein, putative"	ZUnknown
Tb927.4.520	"hypothetical protein, conserved"	ZUnknown
Tb927.4.5210	"hypothetical protein, conserved"	ZUnknown
Tb927.4.5230	"hypothetical protein, conserved"	ZUnknown
Tb927.4.530	"hypothetical protein, conserved"	ZUnknown
Tb927.4.5380	"hypothetical protein, conserved"	ZUnknown
Tb927.4.540	"hypothetical protein, conserved"	ZUnknown
Tb927.4.5440	hypothetical protein	ZUnknown
Tb927.4.560	"Cytoplasmic dynein 2 heavy chain (DYNC2H1), putative"	Cytoskeleton
Tb927.4.570	"Replication factor-A C terminal domain containing protein, putative"	ZUnknown
Tb927.4.5790	"UDP-Gal or UDP-GlcNAc-dependent glycosyltransferase, putative"	Glycans
Tb927.4.600	"Alpha/beta hydrolase family, putative"	Mito.pathway
Tb927.4.630	"hypothetical protein, conserved"	Mito.pathway
Tb927.4.650	"chaperone protein DNAj, putative"	Chaperone
Tb927.4.660	"hypothetical protein, conserved"	ZUnknown
Tb927.4.690	"geranylgeranyl transferase type II beta subunit, putative"	Prenylation
Tb927.4.710	"hypothetical protein, conserved"	ZUnknown
Tb927.4.730	"Peptidase family C78, putative"	ZUnknown
Tb927.4.760	adaptin complex AP1 gamma subunit	Vesicular.transport
Tb927.4.830	"cytochrome c oxidase assembly protein PET191, putative"	Mito.e.transport
Tb927.4.920	"TPR repeat, putative"	ZUnknown
Tb927.4.950	"hypothetical protein, conserved"	ZUnknown
Tb927.4.960	"WD domain, G-beta repeat, putative"	ZUnknown
Tb927.4.970	"hypothetical protein, conserved, no clear yeast or human matches"	ZUnknown
Tb927.5.1030	Iron-sulfur assembly protein 2 (Isa2)	Enzyme
Tb927.5.1040	hypothetical protein	ZUnknown
Tb927.5.1090	"threonyl-tRNA synthetase, putative"	Translation.tRNA
Tb927.5.1100	PEX5 peroxisome targeting signal 1 receptor	Glycosome
Tb927.5.1140	Ethanolamine kinase 1	Lipids
Tb927.5.1160	"Degradation arginine-rich protein for mis-folding, putative"	ZUnknown
Tb927.5.1170	"hypothetical protein, conserved"	ZUnknown
Tb927.5.1280	"alanine racemase, putative"	Amino.acids
Tb927.5.1290	"hypothetical protein, conserved"	ZUnknown
Tb927.5.1300	"vacuolar proton translocating ATPase subunit A, putative"	Lysosome
Tb927.5.1310	"protoheme IX farnesyltransferase, putative"	Mito.pathway
Tb927.5.1320	"hypothetical protein, conserved"	ZUnknown
Tb927.5.1330	"hypothetical protein, conserved"	ZUnknown
Tb927.5.1370	"cyclophilin-type peptidyl-prolyl cis-trans isomerase, putative (PPIase)"	Chaperone
Tb927.5.1650	"serine/threonine-protein kinase, putative,protein kinase, putative"	Protein.kinase
Tb927.5.1670	"hypothetical protein, conserved"	ZUnknown
Tb927.5.1720	"hypothetical protein, conserved"	ZUnknown
Tb927.5.1740	hypothetical protein	ZUnknown
Tb927.5.1910	"hypothetical protein, conserved"	ZUnknown
Tb927.5.1970	"hypothetical protein, T. brucei-specific, no domains"	ZUnknown
Tb927.5.2100	RBP30	RNA.binding
Tb927.5.2140	UPF1	RNA.degradation
Tb927.5.2190	"META domain/Domain of unknown function (DUF1935), putative"	ZUnknown
Tb927.5.2290	"U5 splicing factor U5-200K, putative or BRR2 homologue"	RNA.processing
Tb927.5.2330	"hypothetical protein, conserved, armadillo repeat, weak PI3/4 kinase domain"	ZUnknown
Tb927.5.2420	"NOL1/NOP2/sun family, putative"	ZUnknown
Tb927.5.2440	CEP164	Cytoskeleton
Tb927.5.2510	"hypothetical protein, conserved"	ZUnknown
Tb927.5.2520	"TPR repeat, putative"	ZUnknown
Tb927.5.2580	"hypothetical protein, possible component of cytochorome oxidase complex"	Mito.e.transport
Tb927.5.2610	"hypothetical protein, conserved"	ZUnknown
Tb927.5.2630	"hypothetical protein, conserved"	ZUnknown
Tb927.5.2660	CAP99 Clathrin-associated protein	Vesicular.transport
Tb927.5.2680	"hypothetical protein, conserved"	ZUnknown
Tb927.5.2710	"hypothetical protein, conserved"	ZUnknown
Tb927.5.2720	zinc-finger protein ZPR1	Zinc.finger
Tb927.5.2740	TBC-F likely GAP	Signalling
Tb927.5.2760	"UDP-Gal or UDP-GlcNAc-dependent glycosyltransferase, putative"	Glycans
Tb927.5.2770	"SET domain containing protein, putative"	ZUnknown
Tb927.5.2790	mitochondrial DNA polymerase beta-PAK (Pol beta-PAK)	Mito.DNA
Tb927.5.2800	"Beta-lactamase superfamily domain containing protein, putative"	ZUnknown
Tb927.5.2840	"hypothetical protein, conserved"	ZUnknown
Tb927.5.2850	"radial spoke protein RSP2, putative"	Cytoskeleton
Tb927.5.286b	adenosine transporter 1 (AT1)	Nucleotides
Tb927.5.2870	hypothetical protein	ZUnknown
Tb927.5.2880	"chaperone protein DNAj, putative"	Chaperone
Tb927.5.288b	"ribulose-phosphate 3-epimerase, putative"	PPP
Tb927.5.2890	"AAA domain (dynein-related subfamily)/von Willebrand factor type A domain containing protein, putative"	ZUnknown
Tb927.5.2900	histone deacetylase 4 (DAC4 HDAC4)	Chromatin
Tb927.5.2910	"hypothetical protein, copurifed with splicing complex"	ZUnknown
Tb927.5.2920	"Ring finger domain containing protein, putative"	ZUnknown
Tb927.5.292b	hypothetical protein	ZUnknown
Tb927.5.2940	"stress-induced protein sti1, putative"	Chaperone
Tb927.5.2970	suppressive immunomodulating factor (TSIF)	ZUnknown
Tb927.5.3010	MRB1 complex subunit MRB3010 (MRB3010)	Mito.RNA
Tb927.5.3060	"hypothetical protein, conserved"	ZUnknown
Tb927.5.3120	eIF2 beta	Translation
Tb927.5.3140	"hypothetical protein, conserved"	ZUnknown
Tb927.5.3160	"protein kinase, putative"	Protein.kinase
Tb927.5.3180	"hypothetical protein, conserved"	ZUnknown
Tb927.5.3190	"hypothetical protein, conserved, low homologies, no domains"	ZUnknown
Tb927.5.3230	"hypothetical protein, conserved"	ZUnknown
Tb927.5.3240	"hypothetical protein, conserved"	ZUnknown
Tb927.5.3250	"hypothetical protein, conserved, no clear yeast or human matches"	ZUnknown
Tb927.5.3280	BBP135	Cytoskeleton
Tb927.5.3300	"hypothetical protein, conserved"	Mito.pathway
Tb927.5.3340	Tim11	Mito.biogenesis
Tb927.5.3480	"hypothetical protein, conserved"	ZUnknown
Tb927.5.3530	"hypothetical protein, conserved"	ZUnknown
Tb927.5.3540	"Meckelin (Transmembrane protein 67), putative"	ZUnknown
Tb927.5.3550	"hypothetical protein, conserved"	ZUnknown
Tb927.5.3630	"hypothetical protein, conserved"	ZUnknown
Tb927.5.3640	Mitchondrial SSU ribosomal protein	Mito.translation
Tb927.5.3650	"hypothetical protein, conserved"	ZUnknown
Tb927.5.3730	"hypothetical protein, conserved"	ZUnknown
Tb927.5.3740	"RING-H2 zinc finger, putative"	ZUnknown
Tb927.5.3750	PPCT1	RNA.binding
Tb927.5.3760	SPO11 meiotic recombination protein	DNA
Tb927.5.3800	"glutamine hydrolysing (not ammonia-dependent) carbomoyl phosphate synthase, putative"	Amino.acids
Tb927.5.3810	"orotidine-5-phosphate decarboxylase/orotate phosphoribosyltransferase, OMPDCase-OPRTase"	Nucleotides
Tb927.5.3820	"aspartate carbamoyltransferase, putative"	Nucleotides
Tb927.5.3840	"hypothetical protein, conserved"	ZUnknown
Tb927.5.3850	XRNE	rRNA.tRNA.process
Tb927.5.3880	"hypothetical protein, conserved"	ZUnknown
Tb927.5.3910	small nuclear RNA-activating protein (SNAP2)	RNA.processing
Tb927.5.3920	"PEX6 peroxisome assembly protein, AAA ATPase"	Glycosome
Tb927.5.3960	"arginine N-methyltransferase, type I (PRMT6)"	Arg.methylation
Tb927.5.4090	"hypothetical protein, conserved, kinetoplastid-specific"	ZUnknown
Tb927.5.410	"invariant surface glycoprotein, putative"	ZUnknown
Tb927.5.4120	Mitchondrial LSU ribosomal protein	Mito.translation
Tb927.5.4130	"hypothetical protein, conserved"	ZUnknown
Tb927.5.4140	"ZIP Zinc transporter, putative"	Zinc.finger
Tb927.5.4160	"hypothetical protein, conserved"	ZUnknown
Tb927.5.4170	histone H4	Chromatin
Tb927.5.4270	"ATP-dependent DEAD/H RNA helicase, putative Hca4,  ribosome biogenesis?"	rRNA.tRNA.process
Tb927.5.4360	"hypothetical protein, conserved"	ZUnknown
Tb927.5.4390	"hypothetical protein, conserved"	ZUnknown
Tb927.5.4400	"hypothetical protein, conserved"	ZUnknown
Tb927.5.4490	"hypothetical protein, conserved"	ZUnknown
Tb927.5.450	"NADH-ubiquinone oxidoreductase, mitochondrial, putative"	Mito.e.transport
Tb927.5.4500	"ras-like small GTPase, putative (TbSAR1)"	Vesicular.transport
Tb927.5.4620	"ESAG9, putative"	ESAG
Tb927.5.540	hypothetical protein	ZUnknown
Tb927.5.550	"V-type proton ATPase subunit D, putative"	Lysosome
Tb927.5.560	"hypothetical protein, conserved"	ZUnknown
Tb927.5.670	"hypothetical protein, conserved"	ZUnknown
Tb927.5.710	"hypothetical protein, conserved"	ZUnknown
Tb927.5.750	"hypothetical protein, conserved"	ZUnknown
Tb927.5.770	"hypothetical protein, conserved"	ZUnknown
Tb927.5.830	"hypothetical protein, conserved"	ZUnknown
Tb927.5.920	"rhodanese-like domain containing protein, putative"	ZUnknown
Tb927.5.950	monothiol glutaredoxin 3	Redox
Tb927.5.980	"2OG-Fe(II) oxygenase superfamily, putative"	ZUnknown
Tb927.5.990	"hypothetical protein, conserved"	ZUnknown
Tb927.6.1010	"cysteine peptidase precursor, Clan CA, family C1, Cathepsin L-like (CP)"	Protease
Tb927.6.1110	"ubiquitin carboxyl-terminal hydrolase, Clan CA cysteine peptidase, family C12, putative"	Ubiquitin.proteasome
Tb927.6.1130	"hypothetical protein, conserved"	ZUnknown
Tb927.6.1150	hypothetical protein	ZUnknown
Tb927.6.1160	leucine-rich repeat protein (LRRP)	LRRP
Tb927.6.1180	"hypothetical protein, conserved"	ZUnknown
Tb927.6.1200	"hypothetical protein, conserved"	Mito.pathway
Tb927.6.1240	"hypothetical protein, conserved"	ZUnknown
Tb927.6.1250	Mitchondrial SSU ribosomal protein S29	Mito.translation
Tb927.6.1280	eIF2B GDP-GTP exchange factor	Translation
Tb927.6.1410	"hypothetical protein, conserved"	Mito.pathway
Tb927.6.1430	"hypothetical protein, conserved"	ZUnknown
Tb927.6.1440	Mitchondrial LSU ribosomal protein	Mito.translation
Tb927.6.1500	1-Alkyl-dihydroxyacetonephosphate synthase	Lipids
Tb927.6.1570	"2-hydroxy-3-oxopropionate reductase, putative"	Mito.pathway
Tb927.6.1580	"polynucleotide kinase 3'-phosphatase, putative"	Enzyme
Tb927.6.1590	conserved protein	Mito.pathway
Tb927.6.1630	"hypothetical protein, conserved"	ZUnknown
Tb927.6.1660	"hypothetical protein, conserved"	ZUnknown
Tb927.6.1670	PAN2	RNA.degradation
Tb927.6.1680	Mitochondrial tRNA import	Mito.biogenesis
Tb927.6.1690	"AUT2/APG4/ATG4 cysteine peptidase, putative, (ATG4.2)"	Lysosome
Tb927.6.1730	"hypothetical protein, conserved, resembles various yeast myosins"	Cytoskeleton
Tb927.6.1750	TBC-I likely GAP	Signalling
Tb927.6.1790	hypothetical protein	ZUnknown
Tb927.6.1800	"protein phosphatase 2C, putative"	Protein.phosphatase
Tb927.6.1810	"Alpha/beta hydrolase family, putative"	ZUnknown
Tb927.6.1830	CstF50 	RNA.processing
Tb927.6.1840	"Diacylglycerol kinase catalytic domain containing protein, putative"	ZUnknown
Tb927.6.1870	eIF4E4	Translation
Tb927.6.1910	"hypothetical protein, conserved"	ZUnknown
Tb927.6.1930	"SAM domain (Sterile alpha motif), putative"	ZUnknown
Tb927.6.1940	leucine-rich repeat protein (LRRP)	LRRP
Tb927.6.2040	"nitrate reductase, putative"	Enzyme
Tb927.6.2070	"hypothetical protein, conserved"	ZUnknown
Tb927.6.2130	"nuclear movement protein, putative"	ZUnknown
Tb927.6.2140	"hypothetical protein, conserved"	Mito.RNA
Tb927.6.2150	"cell division cycle protein 16, putative"	Cell.cycle
Tb927.6.2160	"hypothetical protein, conserved"	ZUnknown
Tb927.6.2190	"hypothetical protein, conserved"	ZUnknown
Tb927.6.2210	"hypothetical protein, conserved, copurifies with ZC3H32 and 4E-IP"	ZUnknown
Tb927.6.2240	"hypothetical protein, conserved"	ZUnknown
Tb927.6.2380	"hypothetical protein, conserved"	Mito.pathway
Tb927.6.2390	"conserved hypothetical protein, putative"	ZUnknown
Tb927.6.2400	Gamma tubulin complex subunit GCP4	Cytoskeleton
Tb927.6.2440	"Mo25-like, putative"	ZUnknown
Tb927.6.2520	"hypothetical protein, conserved"	ZUnknown
Tb927.6.2530	hypothetical protein	ZUnknown
Tb927.6.2550	TRRM2	RNA.binding
Tb927.6.2560	"hypothetical protein, conserved"	ZUnknown
Tb927.6.2580	"hypothetical protein, conserved"	ZUnknown
Tb927.6.2600	"Protein of unknown function (DUF1077), putative"	ZUnknown
Tb927.6.2620	"hypothetical protein, conserved"	ZUnknown
Tb927.6.2650	"Homologue of yeast SGD1, small ribosomal subunit biogenesis. MA3 domain"	rRNA.tRNA.process
Tb927.6.2660	"hypothetical protein, conserved"	ZUnknown
Tb927.6.2670	"NUDIX hydrolase, conserved, has mRNA decapping activity in vitro"	Enzyme
Tb927.6.2690	"ubiquitin carboxyl-terminal hydrolase, Clan CA cysteine peptidase, family C12, putative"	Ubiquitin.proteasome
Tb927.6.2720	"calcium-binding protein, putative"	Calcium
Tb927.6.2750	"hypothetical protein, conserved"	ZUnknown
Tb927.6.2760	"hypothetical protein, conserved"	ZUnknown
Tb927.6.2770	"vacuolar assembly protein vps41, putative"	Lysosome
Tb927.6.2780	"U3 small nuclear ribonucleoprotein (snRNP), putative"	rRNA.tRNA.process
Tb927.6.2840	RIO2 protein kinase	rRNA.tRNA.process
Tb927.6.2880	Kinesin-like but poor match	Cytoskeleton
Tb927.6.2900	dendritic cell-derived IFNG-induced protein	ZUnknown
Tb927.6.2930	"ATPase family associated with various cellular activities (AAA), putative"	ZUnknown
Tb927.6.2950	hypothetical protein	ZUnknown
Tb927.6.2960	adaptin complex AP4 epsilon subunit	Vesicular.transport
Tb927.6.3010	"PH domain containing protein, putative"	ZUnknown
Tb927.6.3030	"hypothetical protein, conserved"	ZUnknown
Tb927.6.3060	"hypothetical protein, conserved"	ZUnknown
Tb927.6.3080	hypothetical protein	ZUnknown
Tb927.6.3120	"chaperone protein DNAj, putative"	Chaperone
Tb927.6.3130	"queuine tRNA-ribosyltransferase, putative"	rRNA.tRNA.process
Tb927.6.3190	"hypothetical protein, conserved"	ZUnknown
Tb927.6.3260	"hypothetical protein, conserved"	ZUnknown
Tb927.6.3320	"ferric reductase transmembrane protein, putative"	Enzyme
Tb927.6.3340	"Domain of unknown function (DUF814), putative"	ZUnknown
Tb927.6.3360	"hypothetical protein, conserved"	Mito.pathway
Tb927.6.3440	"hypothetical protein, conserved"	ZUnknown
Tb927.6.3460	"hypothetical protein, conserved"	ZUnknown
Tb927.6.3480	DRBD5	RNA.binding
Tb927.6.3520	"Uncharacterised ACR, YagE family COG1723, putative"	ZUnknown
Tb927.6.3550	"phospholipid-translocating P-type ATPase (flippase), putative"	Lipids
Tb927.6.3630	Sphingosine-1-phosphate lyase	Lipids
Tb927.6.3660	"hypothetical protein, conserved"	ZUnknown
Tb927.6.3670	paraflagellar rod protein PFC8	Cytoskeleton
Tb927.6.370	"hypothetical protein, conserved"	ZUnknown
Tb927.6.3810	Possible non-canonical poly(A) polymerase. PAP/OAS1 substrate-binding domain (poly(A) polymerase substrate binding)	RNA.processing
Tb927.6.3900	"hypothetical protein, conserved"	ZUnknown
Tb927.6.3920	"hypothetical protein, conserved"	ZUnknown
Tb927.6.3980	"hypothetical protein, conserved"	ZUnknown
Tb927.6.4040	Mitchondrial LSU ribosomal protein	Mito.translation
Tb927.6.410	"hypothetical protein, conserved"	ZUnknown
Tb927.6.4220	MAPK5 protein kinase	Protein.kinase
Tb927.6.4250	"hypothetical protein, conserved"	ZUnknown
Tb927.6.4270	"hypothetical protein, conserved, NADH dehydrogenase?"	ZUnknown
Tb927.6.4320	"Protein of unknown function (DUF2817), putative"	ZUnknown
Tb927.6.4340	"U2 SSm2-1/Sm15K, EmD3 paralogue in U2 Sm core (not Lsm5)"	RNA.processing
Tb927.6.4370	eIF3d	Translation
Tb927.6.4380	"Protein of unknown function (DUF544), putative"	ZUnknown
Tb927.6.4390	kinesin	Cytoskeleton
Tb927.6.440	haptoglobin-hemoglobin receptor (HpHbR)	Vesicular.transport
Tb927.6.4420	"tRNA (Guanine-1)-methyltransferase, putative"	ZUnknown
Tb927.6.4470	"prozyme,S-adenosylmethionine decarboxylaseregulator"	Redox
Tb927.6.4490	"hypothetical protein, conserved"	ZUnknown
Tb927.6.4540	HMG-CoA reductase	Prenylation
Tb927.6.4600	"pre-mRNA splicing factor ATP-dependent RNA helicase, putative"	RNA.processing
Tb927.6.4620	"hypothetical protein, conserved"	ZUnknown
Tb927.6.4720	ZC3H15	RNA.binding
Tb927.6.4730	hypothetical protein	ZUnknown
Tb927.6.4780	"DNA ligase I, putative"	DNA
Tb927.6.4830	"MIZ/SP-RING zinc finger, putative"	ZUnknown
Tb927.6.4840	"S-adenosylmethionine synthetase, putative (METK1)"	Enzyme
Tb927.6.4960	ZC3H47	RNA.binding
Tb927.6.5030	leucine-rich repeat protein (LRRP)	LRRP
Tb927.6.5060	"hypothetical protein, conserved"	ZUnknown
Tb927.6.560	"cysteine peptidase C (CPC), Clan CA, family C1, Cathepsin B-like (TbcatB)"	Protease
Tb927.6.630	"hypothetical protein, conserved"	ZUnknown
Tb927.6.660	"hypothetical protein, conserved"	ZUnknown
Tb927.6.670	RRP45 exosome complex PH subunit	RNA.degradation
Tb927.6.680	"hypothetical protein, conserved"	ZUnknown
Tb927.6.710	"dephospho-CoA kinase, putative"	Enzyme
Tb927.6.740	"ATP-dependent DEAD/H RNA helicase, putative, no clear yeast homologue, DRBD3 interaction"	RNA.helicase
Tb927.6.840	"hypothetical protein, conserved"	ZUnknown
Tb927.6.890	"hypothetical protein, conserved"	ZUnknown
Tb927.6.910	"SET domain containing protein, putative"	ZUnknown
Tb927.6.920	"helicase, putative"	DNA
Tb927.6.950	"cysteinyl-tRNA synthetase, putative"	Translation.tRNA
Tb927.7.1000	DNA repair and recombination helicase protein PIF8	Mito.DNA
Tb927.7.1010	"hypothetical protein, conserved"	ZUnknown
Tb927.7.1020	"hypothetical protein, conserved, Opoid receptor conserved region."	ZUnknown
Tb927.7.1030	"heat shock 70 kDa protein, putative (HSP70b)"	Chaperone
Tb927.7.1090	"SNF2 family N-terminal domain/Ring finger domain containing protein, putative"	ZUnknown
Tb927.7.1110	"asparagine synthetase a, putative"	Amino.acids
Tb927.7.1150	"hypothetical protein, conserved"	ZUnknown
Tb927.7.1170	Y14	Nuclear.transport
Tb927.7.1190	"regulator of chromosome condensation, putative"	Cell.cycle
Tb927.7.1200	"Protein of unknown function (DUF525), putative"	ZUnknown
Tb927.7.1220	"hypothetical protein, conserved"	ZUnknown
Tb927.7.1230	"hypothetical protein, conserved"	ZUnknown
Tb927.7.1330	"hypothetical protein, conserved"	ZUnknown
Tb927.7.1350	"PPR repeat family, putative"	ZUnknown
Tb927.7.1360	"hypothetical protein, conserved"	ZUnknown
Tb927.7.1370	"spliced leader RNA PSE-promoter transcription factor, putative (PPB1)"	RNA.synthesis
Tb927.7.1400	"hypothetical protein, conserved"	ZUnknown
Tb927.7.1410	"hypothetical protein, conserved"	ZUnknown
Tb927.7.1480	"hypothetical protein, conserved"	ZUnknown
Tb927.7.1520	"hypothetical protein, conserved"	ZUnknown
Tb927.7.1610	"6-phosphofructo-2-kinase/fructose-2,6-biphosphatase, putative"	Glucose.glycerol
Tb927.7.1620	CFI25m 	RNA.processing
Tb927.7.1650	"hypothetical protein, conserved"	ZUnknown
Tb927.7.1660	"hypothetical protein, conserved"	ZUnknown
Tb927.7.1690	silent information regulator 2 (SIR2RP1)	Chromatin
Tb927.7.1700	"hypothetical protein, conserved"	ZUnknown
Tb927.7.1720	NFU1	Mito.pathway
Tb927.7.1770	"MCM-BP, binds MCM complex, needed for VSG and EP silencing"	RNA.synthesis
Tb927.7.1830	"hypothetical protein, conserved"	ZUnknown
Tb927.7.1880	"zinc finger protein, putative"	Zinc.finger
Tb927.7.1940	"hypothetical protein, T brucei-specific"	ZUnknown
Tb927.7.200	"hypothetical protein, conserved"	ZUnknown
Tb927.7.2040	"hypothetical protein, conserved"	ZUnknown
Tb927.7.2050	"R3H domain containing protein, putative"	ZUnknown
Tb927.7.2060	"DNA repair protein ERCC1, putative"	DNA
Tb927.7.2120	"hypothetical protein, conserved"	ZUnknown
Tb927.7.2170	"hypothetical protein, conserved, telomere repeat dimerization domain"	ZUnknown
Tb927.7.2190	Translocon-associated protein alpha subunit	Vesicular.transport
Tb927.7.220	"CDP-diacylglycerol synthetase, putative"	Lipids
Tb927.7.2200	Tim9	Mito.biogenesis
Tb927.7.2210	"hypothetical protein, conserved"	ZUnknown
Tb927.7.2220	"hypothetical protein, conserved"	ZUnknown
Tb927.7.2250	"carnitine O-palmitoyltransferase II, putative"	Lipids
Tb927.7.2280	"hypothetical protein, trypanosome-specific."	ZUnknown
Tb927.7.2290	"hypothetical protein, conserved"	ZUnknown
Tb927.7.2450	"hypothetical protein, conserved"	ZUnknown
Tb927.7.2490	"hypothetical protein, conserved"	ZUnknown
Tb927.7.2500	proteasome regulatory ATPase subunit 1 (RPT1)	Ubiquitin.proteasome
Tb927.7.2560	"hypothetical protein, conserved"	ZUnknown
Tb927.7.260	"hypothetical protein, conserved"	ZUnknown
Tb927.7.2670	ZC3H21	RNA.binding
Tb927.7.2680	ZC3H22	RNA.binding
Tb927.7.270	"ribosome biogenesis protein, putative"	rRNA.tRNA.process
Tb927.7.2730	leucine-rich repeat protein (LRRP)	LRRP
Tb927.7.2740	"hypothetical protein, conserved"	ZUnknown
Tb927.7.2760	Mitchondrial LSU ribosomal protein	Mito.translation
Tb927.7.280	"cyclophilin-type peptidyl-prolyl cis-trans isomerase, putative (PPIase)"	Chaperone
Tb927.7.2950	"ATPase family associated with various cellular activities (AAA), putative"	ZUnknown
Tb927.7.2990	"hypothetical protein, conserved"	Mito.pathway
Tb927.7.3000	Trypanosome-specific kinesin family 2	Cytoskeleton
Tb927.7.3050	Mitchondrial SSU ribosomal associated	Mito.translation
Tb927.7.3080	"hypothetical protein, conserved, kinetoplastid-specific"	ZUnknown
Tb927.7.310	"Thioredoxin domain, also matches human prostaglandin E synthetase"	Enzyme
Tb927.7.3100	"hypothetical protein, conserved"	Mito.pathway
Tb927.7.3130	"hypothetical protein, conserved"	ZUnknown
Tb927.7.3180	adaptin complex AP1 mu subunit	Vesicular.transport
Tb927.7.3190	"Protein kinase domain containing protein, putative"	ZUnknown
Tb927.7.3200	"hypothetical protein, conserved"	ZUnknown
Tb927.7.3210	"protein kinase, putative"	Protein.kinase
Tb927.7.3220	"ChaC-like protein, putative"	ZUnknown
Tb927.7.3230	"hypothetical protein, conserved"	ZUnknown
Tb927.7.330	"Thioesterase-like superfamily, putative"	ZUnknown
Tb927.7.3300	"Possible homologue of yeast DAL81, which affects pol II transcription in yeast but also has unrelated interactions, e.g. TOR1"	RNA.synthesis
Tb927.7.3310	"hypothetical protein, conserved"	ZUnknown
Tb927.7.3350	"palmitoyl acyltransferase 11, putative"	Lipids
Tb927.7.3390	"hypothetical protein, conserved"	ZUnknown
Tb927.7.340	"Alpha/beta hydrolase family, putative"	ZUnknown
Tb927.7.3430	"Mitchondrial LSU ribosome-associated cyclophilin type peptidyl-prolyl cis-trans isomerase, putative (PPIase)"	Mito.translation
Tb927.7.3460	Mitchondrial LSU ribosomal protein	Mito.translation
Tb927.7.3470	"p22 protein precursor, putative"	Mito.pathway
Tb927.7.3480	hypothetical protein	ZUnknown
Tb927.7.3500	"glutathione-S-transferase/glutaredoxin, putative"	Redox
Tb927.7.3580	NEK11 protein kinase	Protein.kinase
Tb927.7.3620	"tyrosyl-tRNA synthetase, putative"	Translation.tRNA
Tb927.7.3630	"TPR-repeat-containing chaperone protein DNAJ, putative"	Chaperone
Tb927.7.3660	"hypothetical protein, conserved"	ZUnknown
Tb927.7.3790	"ras-like small GTPase, putative (TbFRP)"	Vesicular.transport
Tb927.7.3850	"hypothetical protein, conserved"	ZUnknown
Tb927.7.3880	BBP87	Cytoskeleton
Tb927.7.3930	CAP161 Clathrin-associated protein	Vesicular.transport
Tb927.7.3960	"Mitchondrial LSU ribosomal protein L16, putative"	Mito.translation
Tb927.7.4010	"hypothetical protein, conserved"	ZUnknown
Tb927.7.4020	"protein phosphatase 2C, putative"	Protein.phosphatase
Tb927.7.4030	"hypothetical protein, conserved"	ZUnknown
Tb927.7.4040	"hypothetical protein, conserved"	ZUnknown
Tb927.7.4210	"hypothetical protein, conserved"	ZUnknown
Tb927.7.4290	"Nuclear migration protein NudC (animals), 46% identity"	Cytoskeleton
Tb927.7.4310	"pyridine nucleotide-disulphide oxidoreductase, putative"	ZUnknown
Tb927.7.4340	"Protein of unknown function (DUF1253), putative"	ZUnknown
Tb927.7.4360	"hypothetical protein, conserved"	ZUnknown
Tb927.7.4420	"proteasome alpha 3 subunit, putative"	Ubiquitin.proteasome
Tb927.7.4440	"NAD dependent epimerase/dehydratase family, putative"	Mito.pathway
Tb927.7.4450	"hypothetical protein, conserved"	ZUnknown
Tb927.7.4540	"hypothetical protein, conserved"	ZUnknown
Tb927.7.4550	Mitchondrial LSU ribosomal protein	Mito.translation
Tb927.7.4590	"chaperone protein DNAj, putative"	Chaperone
Tb927.7.460	protein farnesyltransferase beta subunit	Prenylation
Tb927.7.4600	"Calponin homology (CH) domain containing protein, putative"	ZUnknown
Tb927.7.4630	"Miro-like protein, putative"	ZUnknown
Tb927.7.4660	"hypothetical protein, conserved"	ZUnknown
Tb927.7.4670	RRP4 exosome complex PH subunit	RNA.degradation
Tb927.7.4720	hypothetical protein	ZUnknown
Tb927.7.4740	"hypothetical protein, conserved"	ZUnknown
Tb927.7.4760	"hypothetical protein, conserved"	ZUnknown
Tb927.7.4770	"cyclophilin-type peptidyl-prolyl cis-trans isomerase, putative (PPIase)"	Chaperone
Tb927.7.4780	"conserved hypothetical protein, putative"	ZUnknown
Tb927.7.4790	"proteasome beta 6 subunit, putative (BETA6)"	Ubiquitin.proteasome
Tb927.7.4820	"Trm112p-like protein, putative"	ZUnknown
Tb927.7.4830	Kinesin-12	Cytoskeleton
Tb927.7.4890	POMP34	Mito.membrane
Tb927.7.4930	ribonuclease H1	DNA
Tb927.7.4950	NAD(p)-dependent steroid dehydrogenase-like protein	Sterols
Tb927.7.4990	"hypothetical protein, conserved"	ZUnknown
Tb927.7.5010	"hypothetical protein, conserved"	ZUnknown
Tb927.7.5030	"hypothetical protein, conserved, Trypanosoma-specific no matches"	ZUnknown
Tb927.7.5050	"hypothetical protein, conserved"	ZUnknown
Tb927.7.5060	"CLN3 protein, putative"	ZUnknown
Tb927.7.5090	"Condensin complex subunit 2, putative"	ZUnknown
Tb927.7.5110	"hypothetical protein, conserved"	Mito.pathway
Tb927.7.5120	"SpoU rRNA Methylase family, putative"	ZUnknown
Tb927.7.5150	exocyst complex component Exo84	Vesicular.transport
Tb927.7.5160	"deoxyuridine triphosphatase, putative,dUTP diphosphatase"	Nucleotides
Tb927.7.5200	"hypothetical protein, conserved"	ZUnknown
Tb927.7.5290	"hypothetical protein, conserved"	ZUnknown
Tb927.7.5310	"YEATS family, putative"	ZUnknown
Tb927.7.5350	"hypothetical protein, conserved"	ZUnknown
Tb927.7.5390	"hypothetical protein, conserved"	ZUnknown
Tb927.7.5440	"hypothetical protein, conserved"	Mito.pathway
Tb927.7.5470	POMP36	Mito.membrane
Tb927.7.5500	"hypothetical protein, conserved"	ZUnknown
Tb927.7.560	"hypothetical protein, conserved"	ZUnknown
Tb927.7.5600	leucine-rich repeat protein (LRRP)	LRRP
Tb927.7.5630	"hypothetical protein, conserved"	ZUnknown
Tb927.7.5690	"hypothetical protein, conserved"	ZUnknown
Tb927.7.5700	ATOM36	Mito.biogenesis
Tb927.7.5720	"hypothetical protein, conserved"	ZUnknown
Tb927.7.5770	PK53 protein kinase	Protein.kinase
Tb927.7.5800	hypothetical protein	ZUnknown
Tb927.7.5810	"Protein of unknown function (DUF1637), putative"	ZUnknown
Tb927.7.5850	"hypothetical protein, conserved"	ZUnknown
Tb927.7.5860	hypothetical protein	ZUnknown
Tb927.7.5880	cis-prenyltransferase-like protein	Prenylation
Tb927.7.5890	"hypothetical protein, conserved"	ZUnknown
Tb927.7.6010	hypothetical protein	ZUnknown
Tb927.7.6020	hypothetical protein	ZUnknown
Tb927.7.610	"DNA ligase, putative,mitochondrial DNA ligase homolog, putative"	DNA
Tb927.7.6180	"hypothetical protein, conserved"	ZUnknown
Tb927.7.6230	"ADP-ribosylation factor, putative (ARF3)"	Vesicular.transport
Tb927.7.6330	hypothetical protein	ZUnknown
Tb927.7.6390	"hypothetical protein, conserved"	ZUnknown
Tb927.7.6430	hypothetical protein	ZUnknown
Tb927.7.6460	"FG-GAP repeat protein, putative,intergrin alpha chain protein, putative"	Cytoskeleton
Tb927.7.6610	"hypothetical protein, conserved"	ZUnknown
Tb927.7.6650	"Colon cancer-associated protein Mic1-like, putative"	ZUnknown
Tb927.7.6660	"chaperone protein DNAj, putative"	Chaperone
Tb927.7.6680	"protein kinase, putative"	Protein.kinase
Tb927.7.6750	"hypothetical protein, conserved"	ZUnknown
Tb927.7.6780	hypothetical protein	ZUnknown
Tb927.7.6790	"hypothetical protein, conserved"	ZUnknown
Tb927.7.680	"chaperone protein DNAj, putative"	Chaperone
Tb927.7.6820	"hypothetical protein, conserved"	ZUnknown
Tb927.7.6910	MORN repeat-containing protein	ZUnknown
Tb927.7.700	"hypothetical protein, conserved"	ZUnknown
Tb927.7.7020	hypothetical protein	ZUnknown
Tb927.7.7030	"zinc-finger of a C2HC-type, putative"	Zinc.finger
Tb927.7.710	"heat shock 70 kDa protein, putative (HSP70.4)"	Chaperone
Tb927.7.7110	leucine-rich repeat protein (LRRP)	LRRP
Tb927.7.7120	kinesin	Cytoskeleton
Tb927.7.7170	"CYC4, CYC2-like cyclin"	Cell.cycle
Tb927.7.7240	leucine-rich repeat protein (LRRP)	LRRP
Tb927.7.7250	"Ankyrin repeats (3 copies), putative"	ZUnknown
Tb927.7.7280	"RNA binding protein, putative, SWAP domain"	RNA.binding
Tb927.7.7290	"COG4 transport protein, putative"	ZUnknown
Tb927.7.730	"hypothetical protein, conserved"	ZUnknown
Tb927.7.7310	hypothetical protein	ZUnknown
Tb927.7.7340	"hypothetical protein, conserved"	ZUnknown
Tb927.7.7380	LSm3	RNA.processing
Tb927.7.7390	hypothetical protein	ZUnknown
Tb927.7.7450	"GTP-binding protein, putative"	Enzyme
Tb927.7.750	"hypothetical protein, conserved"	ZUnknown
Tb927.7.780	"RNA pseudouridylate synthase, putative"	ZUnknown
Tb927.7.830	"telomerase-associated protein, putative"	DNA
Tb927.7.850	"hypothetical protein, conserved"	ZUnknown
Tb927.7.900	"hypothetical protein, conserved"	ZUnknown
Tb927.7.910	"hypothetical protein, conserved"	Mito.pathway
Tb927.7.950	MLP mucoplipin-like protein. Transport of iron from lysosome to cytosol	Transporter
Tb927.8.1040	"protein phosphatase inhibitor, putative"	ZUnknown
Tb927.8.1090	NPAPL or ncPAP1	rRNA.tRNA.process
Tb927.8.1170	eIF3H	Translation
Tb927.8.1250	"hypothetical protein, conserved, predicted GPI anchor"	Membrane.protein
Tb927.8.1270	conserved protein	ZUnknown
Tb927.8.1350	"hypothetical protein, conserved"	ZUnknown
Tb927.8.1360	"Dynein heavy chain, N-terminal region 2, putative"	ZUnknown
Tb927.8.1420	"acyl-CoA dehydrogenase, mitochondrial. ACAD"	Lipids
Tb927.8.1430	Mitchondrial SSU ribosomal protein	Mito.translation
Tb927.8.1450	"hypothetical protein, conserved"	ZUnknown
Tb927.8.1490	"SDH succinate dehydrogenase (complex II) subunit, putative"	Mito.e.transport
Tb927.8.1540	"hypothetical protein, conserved"	ZUnknown
Tb927.8.1550	paraflagellar rod protein PFC3	Cytoskeleton
Tb927.8.1560	"hypothetical protein, conserved"	ZUnknown
Tb927.8.1650	"protein associated with differentiation 4, PAD4"	Transporter
Tb927.8.1670	NEK14 protein kinase	Protein.kinase
Tb927.8.1700	"hypothetical protein, conserved"	ZUnknown
Tb927.8.1730	"hypothetical protein, conserved"	ZUnknown
Tb927.8.1810	rhomboid-like protein	Protease
Tb927.8.1830	MTU1  tRNA thiolation	rRNA.tRNA.process
Tb927.8.1860	pitrilysin-like metalloprotease	Protease
Tb927.8.1970	"hypothetical protein, conserved"	ZUnknown
Tb927.8.2000	"cyclophilin, putative (NCP1) (in PUF7-TAP)"	Chaperone
Tb927.8.2030	"hypothetical protein, conserved"	ZUnknown
Tb927.8.2050	GDP-Man pyrophosphorylase	Glycans
Tb927.8.2100	"vacuolar ATP synthase 16 kDa proteolipid subunit, putative"	Lysosome
Tb927.8.2130	"cyclic nucleotide-binding domain containing protein, putative"	ZUnknown
Tb927.8.2140	"hypothetical protein, conserved"	ZUnknown
Tb927.8.2170	"hypothetical protein, conserved"	ZUnknown
Tb927.8.2210	pteridine reductase (PTR1)	Folate
Tb927.8.2230	"Checkpoint protein HUS1, putative (hus1)"	ZUnknown
Tb927.8.2240	"tryptophanyl-tRNA synthetase, putative"	Translation.tRNA
Tb927.8.2320	hypothetical protein	ZUnknown
Tb927.8.2370	DCL1	RNA.degradation
Tb927.8.2460	"hypothetical protein, conserved"	ZUnknown
Tb927.8.2470	"hypothetical protein, conserved"	Mito.pathway
Tb927.8.2500	"ribosomal RNA methyltransferase, putative"	rRNA.tRNA.process
Tb927.8.2580	exocyst complex component Sec10	Vesicular.transport
Tb927.8.2590	BBP60	Cytoskeleton
Tb927.8.2600	"WD domain, G-beta repeat/BING4CT (NUC141) domain containing protein, putative"	ZUnknown
Tb927.8.2610	"5-methyltetrahydropteroyltriglutamate-homocysteine S-methyltransferase, putative"	Folate
Tb927.8.2620	"hypothetical protein, conserved"	ZUnknown
Tb927.8.2640	"ubiquitin-activating enzyme e1, putative (UBA1)"	Ubiquitin.proteasome
Tb927.8.2680	"hypothetical protein, conserved"	ZUnknown
Tb927.8.2700	"hypothetical protein, conserved"	ZUnknown
Tb927.8.2740	mitochondrial RNA binding protein (TbRBP38)	Mito.RNA
Tb927.8.2850	PARN-1	RNA.degradation
Tb927.8.2870	conserved protein	ZUnknown
Tb927.8.2950	"hypothetical protein, conserved"	ZUnknown
Tb927.8.2960	Probable methyltransferase BTM2 homolog	Enzyme
Tb927.8.2970	"hypothetical protein, conserved"	ZUnknown
Tb927.8.2980	"Bis(5'-adenosyl)-triphosphatase, putative"	Nucleotides
Tb927.8.2990	"5-formyltetrahydrofolate cyclo-ligase family, putative"	ZUnknown
Tb927.8.3010	"hook complex protein, conserved"	Cytoskeleton
Tb927.8.3050	"Chitobiase/beta-hexosaminidase C-terminal domain containing protein, putative"	ZUnknown
Tb927.8.3060	"cytosolic leucyl aminopeptidase, putative,metallo-peptidase, Clan MF, Family M17"	Protease
Tb927.8.3110	Mitchondrial SSU ribosomal protein S9/S16	Mito.translation
Tb927.8.3130	"S-adenosyl-methyltransferase mraW-like protein, putative"	Amino.acids
Tb927.8.3170	Mitchondrial LSU ribosomal protein	Mito.translation
Tb927.8.3190	"hypothetical protein, conserved"	ZUnknown
Tb927.8.3200	AVO3 (TOR signalling)	Signalling
Tb927.8.3220	"exonuclease, putative"	RNA.degradation
Tb927.8.3230	"hypothetical protein, conserved"	ZUnknown
Tb927.8.3300	Mitchondrial LSU ribosomal protein	Mito.translation
Tb927.8.3310	Elongator-like Protein 3b	Lipids
Tb927.8.3340	"hypothetical protein, conserved"	ZUnknown
Tb927.8.3390	"hypothetical protein, conserved"	ZUnknown
Tb927.8.3410	Possible protein tyrosine phosphatase	Protein.phosphatase
Tb927.8.3450	"hypothetical protein, conserved"	ZUnknown
Tb927.8.3490	"Gryzun, putative trafficking through Golgi, putative"	ZUnknown
Tb927.8.3510	"thymidylate kinase, putative"	Nucleotides
Tb927.8.3520	"hypothetical protein, conserved"	ZUnknown
Tb927.8.3580	"mitochondrial chaperone BCS1, putative"	Chaperone
Tb927.8.3590	"hypothetical protein, conserved"	ZUnknown
Tb927.8.3610	"AKAP7 2'5' RNA ligase-like domain containing protein, putative"	ZUnknown
Tb927.8.3690	"isocitrate dehydrogenase [NADP], mitochondrial precursor, putative (IDH)"	Citric.acid.cycle
Tb927.8.3950	"hypothetical protein, conserved"	ZUnknown
Tb927.8.3990	"hypothetical protein, conserved"	ZUnknown
Tb927.8.4160	"hypothetical protein, conserved"	ZUnknown
Tb927.8.4210	BBP46	Cytoskeleton
Tb927.8.4240	"hypothetical protein, conserved"	Mito.pathway
Tb927.8.4260	"protein kinase, putative"	Protein.kinase
Tb927.8.4310	"hypothetical protein, conserved, no domains"	ZUnknown
Tb927.8.4320	"hypothetical protein, conserved"	ZUnknown
Tb927.8.4350	"hypothetical protein, conserved"	ZUnknown
Tb927.8.4360	"hypothetical protein, conserved"	ZUnknown
Tb927.8.4370	"hypothetical protein, conserved, no domains, K-specific"	ZUnknown
Tb927.8.4380	ATOM12 - POMP40	Mito.biogenesis
Tb927.8.4420	"hypothetical protein, conserved"	ZUnknown
Tb927.8.4440	"mitochondrial carrier protein, MCP19"	Mito.transport
Tb927.8.4460	"Domain of Unknown Function (DUF1042), putative"	ZUnknown
Tb927.8.4470	"chaperone protein DNAj, putative"	Chaperone
Tb927.8.4490	hypothetical protein	ZUnknown
Tb927.8.4550	Mitchondrial SSU ribosomal protein	Mito.translation
Tb927.8.4560	"hypothetical protein, conserved. pfam08626: TRAPPC9-Trs120 (e-5)"	Translation
Tb927.8.4660	"hypothetical protein, conserved"	ZUnknown
Tb927.8.4670	"hypothetical protein, conserved"	ZUnknown
Tb927.8.4760	KKT20 Kinetochore protein	Cell.cycle
Tb927.8.480	"phosphatidic acid phosphatase protein, putative"	Lipids
Tb927.8.4800	"hypothetical protein, conserved"	ZUnknown
Tb927.8.4830	"U1 small nuclear ribonucleoprotein, putative (RBP24 U1-70K)"	RNA.processing
Tb927.8.4880	"DNA polymerase alpha catalytic subunit,DNA polymerase I"	DNA
Tb927.8.490	hypothetical protein	ZUnknown
Tb927.8.4960	"hypothetical protein, conserved"	ZUnknown
Tb927.8.500	hypothetical protein	ZUnknown
Tb927.8.5030	"trafficking protein particle complex subunit 3, (TRAPP) component, Bet3"	Vesicular.transport
Tb927.8.5100	"hypothetical protein, conserved"	Mito.pathway
Tb927.8.5130	POMP41	Mito.membrane
Tb927.8.5210	CUL3 cullin	Ubiquitin.proteasome
Tb927.8.5250	"coatomer delta subunit, ,delta-COP"	Vesicular.transport
Tb927.8.5290	"WW domain containing protein, putative"	ZUnknown
Tb927.8.5300	"hypothetical protein, conserved"	ZUnknown
Tb927.8.5310	"Polyketide cyclase / dehydrase and lipid transport, putative"	ZUnknown
Tb927.8.5320	"hypothetical protein, conserved"	ZUnknown
Tb927.8.5330	"MCP2, binds to tRNAs and assists tRNA synthetases"	Translation.tRNA
Tb927.8.5340	hypothetical protein	ZUnknown
Tb927.8.5360	"hypothetical protein, conserved"	ZUnknown
Tb927.8.5370	"hypothetical protein, conserved, no yeast or human match"	ZUnknown
Tb927.8.5380	ubiquitin fold modifier protein UFM1	Ubiquitin.proteasome
Tb927.8.5390	CRK4 cdc2- like protein kinase	Cell.cycle
Tb927.8.5400	"hypothetical protein, conserved"	ZUnknown
Tb927.8.5420	"methyltransferase domain containing protein, putative"	Mito.pathway
Tb927.8.5540	ISA1 mitochondrial Iron-Sulfur cluster biosynthesis	Mito.pathway
Tb927.8.5570	"transporter, putative"	Transporter
Tb927.8.5580	"VPS13; N-terminal region of Chorein, a TM vesicle-mediated sorter/Integral peroxisomal membrane peroxin, "	Vesicular.transport
Tb927.8.5620	"ubiquitin carboxyl-terminal hydrolase, putative"	Ubiquitin.proteasome
Tb927.8.5670	"hypothetical protein, conserved"	ZUnknown
Tb927.8.5680	"Pyridoxal-dependent decarboxylase conserved domain containing protein, putative"	ZUnknown
Tb927.8.5690	KREPB8	Mito.RNA
Tb927.8.5700	"hypothetical protein, conserved"	ZUnknown
Tb927.8.5710	"recombination initiation protein NBS1, putative"	DNA
Tb927.8.5720	"Met-10+ like-protein, putative"	ZUnknown
Tb927.8.5730	SLK1 protein kinase	Protein.kinase
Tb927.8.5740	"proteasome 26S non-ATPase subunit 9, putative"	Ubiquitin.proteasome
Tb927.8.5790	hypothetical protein	ZUnknown
Tb927.8.5800	"hypothetical protein, conserved"	ZUnknown
Tb927.8.5810	"mitochondrial carrier protein, MCP24"	Mito.transport
Tb927.8.5830	"SMP-30/Gluconolaconase/LRE-like region, putative"	ZUnknown
Tb927.8.5850	"hypothetical protein, conserved"	ZUnknown
Tb927.8.5910	hypothetical protein	ZUnknown
Tb927.8.5940	"hypothetical protein, conserved"	ZUnknown
Tb927.8.5950	"protein kinase, putative"	Protein.kinase
Tb927.8.5970	CUL5 cullin / CULLIN 1	Ubiquitin.proteasome
Tb927.8.5980	"TFIIH basal transcription factor complex helicase subunit, XPD"	RNA.synthesis
Tb927.8.6020	"hypothetical protein, conserved"	ZUnknown
Tb927.8.6050	"hypothetical protein, conserved"	ZUnknown
Tb927.8.6080	"POMP42, Glycerophosphoryl diester phosphodiesterase family"	Mito.pathway
Tb927.8.6140	"Galactose oxidase, central domain/Kelch motif containing protein, putative"	ZUnknown
Tb927.8.6210	PI3 kinase Class (III)	Signalling
Tb927.8.6240	TbSAXO microtubule stabilizing	Cytoskeleton
Tb927.8.6260	"hypothetical protein, conserved"	ZUnknown
Tb927.8.6270	"hypothetical protein, conserved"	ZUnknown
Tb927.8.6280	"Putative cyclophilin, copurified with splicing complexes"	RNA.processing
Tb927.8.6370	"hypothetical protein, conserved"	ZUnknown
Tb927.8.6380	"hypothetical protein, conserved"	ZUnknown
Tb927.8.640	"Dpy-30 motif containing protein, putative"	ZUnknown
Tb927.8.6440	RBP20	RNA.binding
Tb927.8.6470	"SET domain containing protein, putative"	ZUnknown
Tb927.8.6480	"folate-binding protein YgfZ, putative"	ZUnknown
Tb927.8.6490	BBP122	Cytoskeleton
Tb927.8.650	"cation-transporting ATPase, putative"	Ions
Tb927.8.6520	"hypothetical protein, conserved"	ZUnknown
Tb927.8.6530	"SET domain containing protein, putative"	ZUnknown
Tb927.8.6540	TFIIH basal transcription factor subunit (p44)	RNA.synthesis
Tb927.8.6560	"SpoU rRNA Methylase family, putative"	Mito.pathway
Tb927.8.660	"Sel1 repeat, putative"	ZUnknown
Tb927.8.6620	"hypothetical protein, conserved"	ZUnknown
Tb927.8.6680	adaptin complex AP3 sigma subunit	Vesicular.transport
Tb927.8.6740	"DNA repair protein, putative"	DNA
Tb927.8.6770	"WD domain, G-beta repeat, putative"	ZUnknown
Tb927.8.6860	"High-temperature-induced dauer-formation protein, putative"	ZUnknown
Tb927.8.6870	"hypothetical protein, conserved"	ZUnknown
Tb927.8.6880	"IF2 translation initiation factor IF-2, putative"	Translation
Tb927.8.700	DNA repair and recombination helicase protein PIF7	Mito.DNA
Tb927.8.7010	"chaperone protein DNAj, putative"	Chaperone
Tb927.8.7080	"hypothetical protein, conserved, spectrin/polyprotein domains"	ZUnknown
Tb927.8.710	DRBD17	RNA.binding
Tb927.8.7180	"hypothetical protein, conserved"	ZUnknown
Tb927.8.7210	"hypothetical protein, conserved"	ZUnknown
Tb927.8.7340	"trans-sialidase, putative,neuraminidase, putative"	Membrane.protein
Tb927.8.7380	"dihydrolipoamide dehydrogenase, point mutation,acetoin dehydrogenase e3 component, putative"	Enzyme
Tb927.8.7480	"hypothetical protein, conserved, no clear yeast or human matches"	ZUnknown
Tb927.8.750	"nucleolar RNA-binding protein, putative"	rRNA.tRNA.process
Tb927.8.7520	"aminopeptidase, putative"	Protease
Tb927.8.7550	hypothetical protein	ZUnknown
Tb927.8.7560	"CorA-like Mg2+ transporter protein, putative"	ZUnknown
Tb927.8.7570	"tRNA-dihydrouridine synthase 1, putative"	rRNA.tRNA.process
Tb927.8.780	"hypothetical protein, conserved"	ZUnknown
Tb927.8.7850	"hypothetical protein, conserved"	ZUnknown
Tb927.8.800	"Domain of unknown function (DUF3437), putative"	ZUnknown
Tb927.8.8040	"kinetoplastid-specific phospho-protein phosphatase, putative"	Protein.phosphatase
Tb927.8.8050	"TbNup75 Connect inner-outer, FG, symmetrical, paralogue pf Nup64"	Nuclear.transport
Tb927.8.8120	"hypothetical protein, conserved"	ZUnknown
Tb927.8.8360	"GRESAG 4, putative receptor-type adenylate cyclase"	GRESAG
Tb927.8.850	"hypothetical protein, conserved"	ZUnknown
Tb927.8.930	"hypothetical protein, conserved, predicted GPI anchor"	Membrane.protein
Tb927.8.990	RBP33	RNA.binding
Tb927.9.10040	"protein kinase, putative"	Protein.kinase
Tb927.9.10070	"hypothetical protein, conserved"	Mito.pathway
Tb927.9.10140	"Uncharacterised conserved protein, putative"	ZUnknown
Tb927.9.10150	"hypothetical protein, conserved"	ZUnknown
Tb927.9.10160	"hypothetical protein, conserved"	ZUnknown
Tb927.9.10190	"hypothetical protein, conserved"	ZUnknown
Tb927.9.10200	"hypothetical protein, conserved"	ZUnknown
Tb927.9.10340	Polyamine transporter 1 (TbPOT1)	Amino.acid.transport
Tb927.9.10350	"Snf7, putative"	ZUnknown
Tb927.9.10370	"TAX-1, flagellar protein"	Cytoskeleton
Tb927.9.10440	"DNA polymerase epsilon catalytic subunit, putative"	DNA
Tb927.9.10490	"pre-RNA processing PIH1/Nop17, putative"	ZUnknown
Tb927.9.10500	"HAD hydrolase, TIGR01456 family/HAD hydrolase, family IIA, putative"	Mito.pathway
Tb927.9.10510	"hypothetical protein, conserved"	ZUnknown
Tb927.9.10550	SAS6 centriole cartwheel protein	Cytoskeleton
Tb927.9.10650	hypothetical protein	ZUnknown
Tb927.9.10660	"hypothetical protein, conserved"	ZUnknown
Tb927.9.11110	"PRP8 protein homologue,U5 snRNA-associated splicing factor"	RNA.processing
Tb927.9.11120	Mitchondrial SSU ribosomal associated	Mito.translation
Tb927.9.11130	unc-50 related protein homolog	ZUnknown
Tb927.9.11150	"hypothetical protein, conserved"	ZUnknown
Tb927.9.1120	"hypothetical protein, conserved"	ZUnknown
Tb927.9.11230	"calmodulin-like protein, putative,EF hand containing protein"	Calcium
Tb927.9.11250	predicted WD40 repeat protein	ZUnknown
Tb927.9.11350	"hypothetical protein, conserved"	Mito.pathway
Tb927.9.11360	"hypothetical protein, conserved"	ZUnknown
Tb927.9.11370	"hypothetical protein, conserved"	ZUnknown
Tb927.9.11560	"hypothetical protein, conserved"	ZUnknown
Tb927.9.11670	"hypothetical protein, conserved"	ZUnknown
Tb927.9.11750	"methyltransferase domain containing protein, putative"	ZUnknown
Tb927.9.11760	"DNA repair protein XPG, RAD2, putative"	DNA
Tb927.9.11770	"Fusaric acid resistance protein-like, putative"	ZUnknown
Tb927.9.11910	"peroxidase, putative"	ZUnknown
Tb927.9.11970	"hypothetical protein, conserved"	ZUnknown
Tb927.9.12040	MT57 or MTr3 cap methyltransferase	RNA.processing
Tb927.9.12070	"hypothetical protein, conserved"	ZUnknown
Tb927.9.12080	"hypothetical protein, conserved"	ZUnknown
Tb927.9.12110	"6-phosphogluconate dehydrogenase, decarboxylating (gnD)"	PPP
Tb927.9.12310	"hypothetical protein, conserved"	ZUnknown
Tb927.9.12330	"thioredoxin, putative"	ZUnknown
Tb927.9.12340	"hypothetical protein, conserved"	ZUnknown
Tb927.9.12360	RBP35	RNA.binding
Tb927.9.12390	"hypothetical protein, conserved"	ZUnknown
Tb927.9.12480	"dynein light chain type 1, putative"	ZUnknown
Tb927.9.12510	"DED1-2, ATP-dependent DEAD/H RNA helicase, DED1-2"	Translation
Tb927.9.12530	"DnaJ domain containing protein, putative"	ZUnknown
Tb927.9.12670	"nucleic acid binding protein,CCHC and RING"	Ubiquitin.proteasome
Tb927.9.12770	TPR repeat protein	Mito.pathway
Tb927.9.12820	"dynein light chain, putative,dynein Tctex2 family, putative"	Cytoskeleton
Tb927.9.12870	"BET5 homologue, particle for transport from ER to Golgi."	Vesicular.transport
Tb927.9.12880	SLK2 protein kinase	Protein.kinase
Tb927.9.12950	"hypothetical protein, conserved"	ZUnknown
Tb927.9.12960	"transporter, putative"	Transporter
Tb927.9.13020	"Microtubule-associated protein Bicaudal-D, putative"	ZUnknown
Tb927.9.13040	"hypothetical protein, conserved"	ZUnknown
Tb927.9.13050	"hypothetical protein, conserved"	ZUnknown
Tb927.9.13120	POMP8	Mito.membrane
Tb927.9.13150	"TFIIF-stimulated CTD phosphatase, putative"	Protein.phosphatase
Tb927.9.13250	"NADPH--cytochrome p450 reductase, putative (CPR)"	Enzyme
Tb927.9.13280	DRBD9	RNA.binding
Tb927.9.13320	"hypothetical protein, conserved, no domains, no yeast or human match"	ZUnknown
Tb927.9.13360	"ubiquitin-protein ligase, putative (upl3)"	Ubiquitin.proteasome
Tb927.9.13440	Flagellar Member 5 (FLAM5)	Cytoskeleton
Tb927.9.13460	"Spt4/RpoE2 zinc finger, putative"	ZUnknown
Tb927.9.13470	"hypothetical protein, conserved"	ZUnknown
Tb927.9.13770	"proteasome complex subunit Rpn13 ubiquitin receptor, putative"	ZUnknown
Tb927.9.13780	Mitchondrial SSU ribosomal protein	Mito.translation
Tb927.9.1380	"hypothetical protein, conserved"	Mito.pathway
Tb927.9.1390	"CSL zinc finger, putative"	ZUnknown
Tb927.9.1400	"Monooxygenase, putative"	Enzyme
Tb927.9.14050	Mitchondrial LSU ribosomal protein	Mito.translation
Tb927.9.14080	"vesicle-associated membrane protein, putative"	Vesicular.transport
Tb927.9.14160	"Complex III cytochrome b/c complex, rieske iron-sulfur protein ISP"	Mito.e.transport
Tb927.9.1420	"hypothetical protein, conserved"	ZUnknown
Tb927.9.14200	"hypothetical protein, possible component of cytochorome oxidase complex"	Mito.e.transport
Tb927.9.14230	"hypothetical protein, conserved"	ZUnknown
Tb927.9.14280	"hypothetical protein, conserved"	ZUnknown
Tb927.9.1440	"Paraquat-inducible protein A, putative"	ZUnknown
Tb927.9.14400	leucine-rich repeat protein (LRRP)	LRRP
Tb927.9.14600	"iron/ascorbate oxidoreductase family protein, putative"	Mito.pathway
Tb927.9.15030	"DNA polymerase epsilon subunit b, putative"	DNA
Tb927.9.15040	"DTW domain containing protein, putative"	ZUnknown
Tb927.9.15050	"trypanin-related protein, putative"	Cytoskeleton
Tb927.9.15060	"rRNA processing protein EBP2, putative"	rRNA.tRNA.process
Tb927.9.15230	"hypothetical protein, conserved"	ZUnknown
Tb927.9.15240	"ATP11 protein, putative"	ZUnknown
Tb927.9.15270	"hypothetical protein, conserved, only match is to hypothetical protein ACA1_387870 [Acanthamoeba castellanii str. Neff]"	Mito.pathway
Tb927.9.15290	"CHAT domain containing protein, putative"	ZUnknown
Tb927.9.15350	"hypothetical protein, conserved"	ZUnknown
Tb927.9.15490	"ADP-ribosylation factor GTPase activating protein, putative"	Vesicular.transport
Tb927.9.1570	"protein kinase, putative"	Protein.kinase
Tb927.9.15720	"hypothetical protein, conserved"	ZUnknown
Tb927.9.15930	"small GTPase, putative,GTP-binding protein, putative (RAB1B)"	Vesicular.transport
Tb927.9.15950	hypothetical protein	ZUnknown
Tb927.9.16060	hypothetical protein	ZUnknown
Tb927.9.16190	"UDP-Gal or UDP-GlcNAc-dependent glycosyltransferase, putative"	Glycans
Tb927.9.16410	hypothetical protein	ZUnknown
Tb927.9.1660	"hypothetical protein, conserved"	ZUnknown
Tb927.9.1670	AUK3 protein kinase	Protein.kinase
Tb927.9.1680	"Lys-63-specific deubiquitinase BRCC36, putative"	Protease
Tb927.9.16950	hypothetical protein	ZUnknown
Tb927.9.1700	"btb/poz domain containing protein, putative"	ZUnknown
Tb927.9.1750	"Fibronectin type III domain containing protein, putative"	ZUnknown
Tb927.9.17670	"hypothetical protein, conserved"	ZUnknown
Tb927.9.1770	"Zn-finger in Ran binding protein and others/SPRY domain/HECT-domain (ubiquitin-transferase), putative"	Zinc.finger
Tb927.9.17730	hypothetical protein	ZUnknown
Tb927.9.17760	hypothetical protein	ZUnknown
Tb927.9.1780	"sec1 family transport protein, putative (SLY1)"	Vesicular.transport
Tb927.9.1790	"hypothetical protein, conserved"	ZUnknown
Tb927.9.17940	hypothetical protein	ZUnknown
Tb927.9.1940	"hypothetical protein, conserved"	ZUnknown
Tb927.9.1950	"hypothetical protein, conserved"	Mito.pathway
Tb927.9.1970	"syntaxin binding protein 1, putative"	Vesicular.transport
Tb927.9.2010	"kynureninase, putative"	Amino.acids
Tb927.9.2060	"ADP-ribosylation factor family, putative"	ZUnknown
Tb927.9.2070	"hypothetical protein, conserved"	ZUnknown
Tb927.9.2110	"hypothetical protein, conserved"	ZUnknown
Tb927.9.2220	"SUMO1/Ulp2, putative"	Ubiquitin.proteasome
Tb927.9.2250	"hypothetical protein, conserved"	ZUnknown
Tb927.9.2310	"hypothetical protein, conserved"	ZUnknown
Tb927.9.2320	POMP1 (possible S-Adenosyl methionine methyl transferase (yeast Cgt1 is involved in lipid homeostasis)	Enzyme
Tb927.9.2400	"hypothetical protein, conserved"	ZUnknown
Tb927.9.2420	"hypothetical protein, conserved"	ZUnknown
Tb927.9.2450	"electron transport protein SCO1/SCO2, putative"	Mito.e.transport
Tb927.9.2550	"Domain of unknown function (DUF4457), putative"	ZUnknown
Tb927.9.2600	"hypothetical protein, conserved"	ZUnknown
Tb927.9.2630	"hypothetical protein, conserved"	ZUnknown
Tb927.9.2700	"hypothetical protein, conserved"	ZUnknown
Tb927.9.2840	Fam77 cell surface phylome protein	ZUnknown
Tb927.9.2900	"hypothetical protein, conserved"	ZUnknown
Tb927.9.2910	"histone acetyltransferase subunit NuA4, putative"	ZUnknown
Tb927.9.2980	"hypothetical protein, conserved"	ZUnknown
Tb927.9.2990	hypothetical protein	ZUnknown
Tb927.9.3000	"cytidine deaminase, putative"	Nucleotides
Tb927.9.3010	"hypothetical protein, conserved"	ZUnknown
Tb927.9.3030	"hypothetical protein, conserved"	ZUnknown
Tb927.9.3080	"hypothetical protein, conserved"	ZUnknown
Tb927.9.3130	"hypothetical protein, conserved"	ZUnknown
Tb927.9.3280	acidocalcisomal exopolyphosphatase	Acidocalcisome
Tb927.9.3340	"hypothetical protein, conserved"	ZUnknown
Tb927.9.3410	"hypothetical protein, conserved"	Mito.pathway
Tb927.9.3440	"cyclophilin type peptidyl-prolyl cis-trans isomerase, putative (PPIase)"	Chaperone
Tb927.9.3460	ZC3H27	RNA.binding
Tb927.9.3480	U5 Cwc21 small nuclear ribonucleoprotein (TbCWC21)	RNA.processing
Tb927.9.3550	"hypothetical protein, conserved"	ZUnknown
Tb927.9.3580	"hypothetical protein, conserved, no domains, no yeast or human match"	ZUnknown
Tb927.9.3600	"Glycosyl transferase family 11, putative"	Mito.pathway
Tb927.9.3620	"hypothetical protein, conserved"	ZUnknown
Tb927.9.3650	"kinesin KIF13-1, depolymerising, spindle regulation"	Cytoskeleton
Tb927.9.3670	"Endonuclease/Exonuclease/phosphatase family, putative"	ZUnknown
Tb927.9.3770	"hypothetical protein, conserved"	ZUnknown
Tb927.9.3800	KKT18 Kinetochore protein	Cell.cycle
Tb927.9.3820	"syntaxin, putative"	Vesicular.transport
Tb927.9.3840	"hypothetical protein, conserved"	ZUnknown
Tb927.9.3870	"hypothetical protein, conserved"	ZUnknown
Tb927.9.3930	"hypothetical protein, conserved"	ZUnknown
Tb927.9.4250	"hypothetical protein, conserved"	ZUnknown
Tb927.9.4290	"hypothetical protein, conserved"	ZUnknown
Tb927.9.4300	"PRP3, putative (TbPRP3)"	RNA.processing
Tb927.9.4420	"hypothetical protein, conserved"	ZUnknown
Tb927.9.4450	hypothetical protein	ZUnknown
Tb927.9.4520	"mitochondrial processing peptidase, beta subunit, MMPbeta"	Mito.biogenesis
Tb927.9.4530	"hypothetical protein, conserved"	ZUnknown
Tb927.9.4560	RBP32	RNA.binding
Tb927.9.4570	"hypothetical protein, conserved"	ZUnknown
Tb927.9.4620	TbNedd8 activating enzyme subunit TbUba3 *	Ubiquitin.proteasome
Tb927.9.4630	"hypothetical protein, conserved"	ZUnknown
Tb927.9.4640	MKS6	Cytoskeleton
Tb927.9.4760	"Protein of unknown function (DUF3128), putative"	ZUnknown
Tb927.9.4820	"calcium/potassium channel (CAKC), putative"	Ions
Tb927.9.4900	"condensin subunit 1, putative"	Chromatin
Tb927.9.5170	"phosphomevalonate kinase protein, putative (28G16.155)"	Prenylation
Tb927.9.5220	conserved protein	ZUnknown
Tb927.9.5350	"actin related protein 3, putative"	Cytoskeleton
Tb927.9.5390	"hypothetical protein, conserved"	ZUnknown
Tb927.9.5490	"cation transporter, putative"	Ions
Tb927.9.5520	"ubiquitin carboxyl-terminal hydrolase, Clan CA cysteine peptidase, family C12, putative"	Ubiquitin.proteasome
Tb927.9.5730	nucleosome assembly protein-like protein	Chromatin
Tb927.9.5890	"solanesyl-diphosphate synthase, putative (28G16.440)"	Mito.pathway
Tb927.9.6010	"DNA repair protein Rad9, putative (Rad9)"	ZUnknown
Tb927.9.6350	"inositol-1(or 4)-monophosphatase, putative (IMPase)"	Signalling
Tb927.9.6390	"hypothetical protein, conserved"	ZUnknown
Tb927.9.6420	"hypothetical protein, conserved"	ZUnknown
Tb927.9.6450	"PEX16, putative"	Glycosome
Tb927.9.6570	"hypothetical protein, conserved"	ZUnknown
Tb927.9.6670	"hypothetical protein, conserved"	ZUnknown
Tb927.9.6710	"flavoprotein monooxygenase, putative"	Mito.pathway
Tb927.9.6720	"Putative methyltransferase, putative"	ZUnknown
Tb927.9.6760	"hypothetical protein, conserved"	ZUnknown
Tb927.9.6870	RBSR1	RNA.processing
Tb927.9.6890	"hypothetical protein, conserved"	ZUnknown
Tb927.9.6910	"hypothetical protein, conserved"	Mito.pathway
Tb927.9.6960	"hypothetical protein, conserved"	ZUnknown
Tb927.9.7020	"hypothetical protein, conserved"	Mito.pathway
Tb927.9.7030	"hypothetical protein, conserved"	ZUnknown
Tb927.9.7040	"hypothetical protein, conserved"	ZUnknown
Tb927.9.7060	"hypothetical protein, conserved"	ZUnknown
Tb927.9.7080	"hypothetical protein, conserved"	ZUnknown
Tb927.9.7090	"hypothetical protein, conserved"	ZUnknown
Tb927.9.7150	"RNA pseudouridylate synthase protein, putative"	rRNA.tRNA.process
Tb927.9.7170	Mitchondrial LSU ribosomal protein L47	Mito.translation
Tb927.9.7180	"adenosine monophosphate deaminase, putative,AMP deaminase, putative"	Nucleotides
Tb927.9.7200	"hypothetical protein, conserved"	ZUnknown
Tb927.9.7210	mitochondrial exoribonuclease DSS-1	Mito.RNA
Tb927.9.7230	"ADP-ribosylation factor-like protein, putative (ARL1B)"	Vesicular.transport
Tb927.9.7340	"ESAG9, putative"	ESAG
Tb927.9.7370	"ESAG9, putative"	ESAG
Tb927.9.7420	"ESAG9, putative"	ESAG
Tb927.9.7670	"hypothetical protein, conserved, no clear matches"	ZUnknown
Tb927.9.7690	"hypothetical protein, conserved, nucelotidyltransferase and poly(A) polymerase substrate binding domains"	ZUnknown
Tb927.9.7720	"Member of IFT complex A, tetratricopeptide repeat protein"	Cytoskeleton
Tb927.9.7760	"DENN (AEX-3) domain containing protein, putative"	ZUnknown
Tb927.9.7820	"hypothetical protein, conserved"	ZUnknown
Tb927.9.7860	"hypothetical protein, conserved"	ZUnknown
Tb927.9.7870	"hypothetical protein, conserved, predicted GPI anchor"	Membrane.protein
Tb927.9.7880	"hypothetical protein, conserved"	ZUnknown
Tb927.9.7900	"hypothetical protein, conserved, predicted GPI anchor"	Membrane.protein
Tb927.9.7910	"hypothetical protein, conserved"	ZUnknown
Tb927.9.7960	hypothetical protein	ZUnknown
Tb927.9.800	"UDP-Gal or UDP-GlcNAc-dependent glycosyltransferase, putative"	Glycans
Tb927.9.8160	"chaperone protein DNAj, putative"	Chaperone
Tb927.9.8260	"TimRhom1, rhomboid-like protein"	Mito.biogenesis
Tb927.9.8290	Mitchondrial LSU ribosomal protein	Mito.translation
Tb927.9.8320	hypothetical protein	ZUnknown
Tb927.9.8330	hypothetical protein	ZUnknown
Tb927.9.8350	"hypothetical protein, conserved, TPR repeat"	ZUnknown
Tb927.9.8550	"Domain of unknown function (DUF947), putative"	ZUnknown
Tb927.9.8570	"COPI associated protein, putative"	ZUnknown
Tb927.9.8680	"cytochrome c oxidase assembly factor, putative"	Mito.e.transport
Tb927.9.8760	"hypothetical protein, conserved, related to a yeast GPI-anchored protein"	ZUnknown
Tb927.9.8810	"hypothetical protein, conserved"	ZUnknown
Tb927.9.8850	actin A	Cytoskeleton
Tb927.9.8990	"Ankyrin repeats (3 copies), putative"	ZUnknown
Tb927.9.9090	"WD domain, G-beta repeat, putative"	ZUnknown
Tb927.9.910	"Trypanosome variant surface glycoprotein (A-type), putative"	ZUnknown
Tb927.9.9100	"hypothetical protein, conserved"	ZUnknown
Tb927.9.9150	"GTP-binding protein, putative"	Mito.translation
Tb927.9.9160	"hypothetical protein, conserved"	ZUnknown
Tb927.9.9170	"hypothetical protein, conserved, P-loop NTP hydrolase domain, no yeast or human match"	ZUnknown
Tb927.9.9190	exocyst complex component Exo70	Vesicular.transport
Tb927.9.920	hypothetical protein	ZUnknown
Tb927.9.9200	"alpha-1,2-mannosyltransferase, putative"	Glycans
Tb927.9.9230	"hypothetical protein, conserved"	ZUnknown
Tb927.9.9280	"hypothetical protein, conserved"	ZUnknown
Tb927.9.9320	MOK protein kinase	Protein.kinase
Tb927.9.9420	"hypothetical protein, conserved"	ZUnknown
Tb927.9.9430	"hypothetical protein, conserved"	ZUnknown
Tb927.9.9450	ZC3H28	RNA.binding
Tb927.9.9600	DNA replication licensing factor MCM9	DNA
Tb927.9.9610	"hypothetical protein, conserved"	ZUnknown
Tb927.9.9620	"RAD51/DMC1 protein, putative"	DNA
Tb927.9.9640	"hypothetical protein, conserved, 2 prefoldin domains, resemblance to myosin"	ZUnknown
Tb927.9.9710	"Histidine phosphatase superfamily (branch 1), putative"	ZUnknown
Tb927.9.9730	FP45	Vesicular.transport
Tb927.9.9820	"glyceraldehyde-3-phosphate dehydrogenase, putative"	Glucose.glycerol
Tb927.9.9860	"GRP170, HSP70 and actin-like ATPase domains"	Chaperone
Tb927.9.9870	"MCAK-like kinesin, putative"	Cytoskeleton
Tb927.9.9960	"katanin, putative"	Protease
Tb927.4.4990	"ubiquinol-cytochrome c reductase, putative"	Mito.e.transport
Tb927.3.2380	"hypothetical protein, conserved"	ZUnknown
Tb927.11.9850	"hypothetical protein, conserved"	ZUnknown
Tb927.6.5120	60S acidic ribosomal protein P2	Ribosome
Tb927.6.3200	"hypothetical protein, conserved"	ZUnknown
Tb927.10.10640	"hypothetical protein, conserved"	ZUnknown
Tb927.5.4050	"hypothetical protein, conserved"	ZUnknown
Tb927.11.3230	60S ribosomal protein L44	Ribosome
Tb927.11.9700	NAC domain protein that matches transcription factor BTF3	ZUnknown
Tb927.10.4620	"peptidyl-prolyl cis-trans isomerase, putative (PPIase)"	Chaperone
Tb927.11.12040	component of cytochrome c oxidase complex	Mito.e.transport
Tb927.11.7040	"pterin-4-alpha-carbinolamine dehydratase, putative"	Folate
Tb927.8.5150	"hypothetical protein, conserved"	ZUnknown
Tb927.7.230	40S ribosomal protein S33	Ribosome
Tb927.2.1720	"hypothetical protein, conserved"	ZUnknown
Tb927.9.4960	"hypothetical protein, conserved"	Translation
Tb927.9.1520	"hypothetical protein, conserved, no clear yeast or human matches"	ZUnknown
Tb927.5.4030	LSm7	RNA.processing
Tb927.9.3530	LSm6	RNA.processing
Tb927.5.4510	"hypothetical protein, conserved"	ZUnknown
Tb927.3.650	"hypothetical protein, conserved"	ZUnknown
Tb927.8.690	"peptidyl-prolyl cis-trans isomerase/rotamase, putative,PPIase, putative (PIN1)"	Chaperone
Tb927.4.1830	"Urm1 (Ubiquitin related modifier), putative"	ZUnknown
Tb927.9.5150	SNU13 homologue. mRNA splciing and ribosome biogenesis	RNA.processing
Tb927.10.3280	60S ribosomal protein L38	Ribosome
Tb927.9.1810	60S ribosomal protein L35	Ribosome
Tb927.2.3420	"hypothetical protein, conserved"	ZUnknown
Tb927.9.2280	"hypothetical protein, conserved"	ZUnknown
Tb927.11.15880	60S ribosomal protein L27	Ribosome
Tb927.10.14110	DIP13	Cytoskeleton
Tb927.6.4010	"Translation machinery associated TMA7, putative"	ZUnknown
Tb927.10.8950	"kinetoplast DNA-associated protein, putative"	Mito.DNA
Tb927.11.3000	60S ribosomal protein L37	Ribosome
Tb927.9.3540	"hypothetical protein, conserved"	Mito.pathway
Tb927.10.7340	40S ribosomal protein S24E	Ribosome
Tb927.5.1820	60S acidic ribosomal protein	Ribosome
Tb927.11.9040	conserved protein	ZUnknown
Tb927.8.4910	"hypothetical protein, conserved"	ZUnknown
Tb927.9.11380	60S ribosomal protein L23	Ribosome
Tb927.10.3380	60S acidic ribosomal protein P2	Ribosome
Tb927.5.600	"hypothetical protein, conserved"	ZUnknown
Tb927.11.9860	"EF-hand domain pair, putative"	ZUnknown
Tb927.8.6890	"hypothetical protein, conserved"	ZUnknown
Tb927.11.7090	"hypothetical protein, conserved"	ZUnknown
Tb927.8.2310	"(H )-ATPase G subunit, putative"	Lysosome
Tb927.10.4790	"hypothetical protein, conserved"	ZUnknown
Tb927.3.630	"hypothetical protein, conserved"	ZUnknown
Tb927.11.320	Potential LC8 homologue (dynein light chain associated to multiple functions in other species such as flagellum beating and formation)	Cytoskeleton
Tb927.9.11490	60S ribosomal protein L27a	Ribosome
Tb927.6.4580	Mitchondrial SSU ribosomal protein	Mito.translation
Tb927.1.3810	"hypothetical protein, conserved"	ZUnknown
Tb927.4.3830	"hypothetical protein, conserved"	ZUnknown
Tb927.9.3290	"4F5 protein family, putative"	ZUnknown
Tb927.10.4740	"nucleolar RNA-binding protein, putative"	rRNA.tRNA.process
Tb927.3.3140	"hypothetical protein, conserved"	ZUnknown
Tb927.10.1590	60S ribosomal protein L36	Ribosome
Tb927.11.650	"hypothetical protein, conserved"	ZUnknown
Tb927.4.5080	"hypothetical protein, conserved"	ZUnknown
Tb927.11.410	"hypothetical protein, conserved"	ZUnknown
Tb927.6.4570	"hypothetical protein, conserved, no clear yeast or human matches"	ZUnknown
Tb927.11.17010	"Rab5-interacting protein (Rab5ip), putative"	ZUnknown
Tb927.11.200	"DNA-directed RNA polymerase subunit, putative, (RPB6z)"	RNA.synthesis
Tb927.2.1790	"hypothetical protein, conserved"	ZUnknown
Tb927.11.5600	ATOM14 - POMP14	Mito.biogenesis
Tb927.4.4120	"hypothetical protein, conserved"	ZUnknown
Tb927.10.4950	U2 small nuclear ribonucleoprotein 16.5K SSm2-2/Sm16.5K	RNA.processing
Tb927.4.4630	"hypothetical protein, conserved"	ZUnknown
Tb927.10.5480	60S ribosomal protein L24	Ribosome
Tb927.6.4980	40S ribosomal protein S14	Ribosome
Tb927.10.10600	"ARP2/3 complex 16kDa subunit, putative"	Cytoskeleton
Tb927.10.1810	RBX1 RING-H2 zinc finger	ZUnknown
Tb927.5.4370	"hypothetical protein, conserved"	ZUnknown
Tb927.9.10850	"U2 splicing factor SF3b(SAP)10, putative"	RNA.processing
Tb927.6.4020	"hypothetical protein, conserved"	ZUnknown
Tb927.8.3600	"hypothetical protein, conserved"	ZUnknown
Tb927.4.510	"hypothetical protein, conserved"	ZUnknown
Tb927.8.1370	"hypothetical protein, conserved"	ZUnknown
Tb927.8.5260	60S ribosomal protein L39	Ribosome
Tb927.11.12330	"hypothetical protein, conserved"	ZUnknown
Tb927.10.8430	40S ribosomal protein S12	Ribosome
Tb927.6.570	conserved protein	ZUnknown
Tb927.11.11100	"N-acetyltransferase, putative"	Enzyme
Tb927.11.6140	40S ribosomal protein S15A	Ribosome
Tb927.7.1160	"hypothetical protein, conserved"	ZUnknown
Tb927.11.6180	60S ribosomal protein L28	Ribosome
Tb927.8.1120	"hypothetical protein, conserved"	ZUnknown
Tb927.8.2340	"hypothetical protein, conserved"	ZUnknown
Tb927.3.2910	"hypothetical protein, conserved"	ZUnknown
Tb927.11.16150	"tubulin binding cofactor A, putative"	Cytoskeleton
Tb927.10.5340	40S ribosomal protein S18	Ribosome
Tb927.1.2760	hypothetical protein	ZUnknown
Tb927.10.320	"hypothetical protein, conserved"	ZUnknown
Tb927.10.13110	"dynein light chain, putative,dynein light chain 2B, redicted dynein modulator,roadblock/LC7 family member"	Cytoskeleton
Tb927.10.10110	"PIG-P, putative"	ZUnknown
Tb927.11.15920	"glutathione peroxidase, putative (PxIV)"	Redox
Tb927.11.1690	"Emopamil binding protein, putative"	ZUnknown
Tb927.10.5050	"Mitochondrial ATP synthase epsilon subunit, putative"	Mito.pathway
Tb927.7.4800	"hypothetical protein, conserved"	ZUnknown
Tb927.4.3490	"DNA-directed RNA polymerase subunit, putative, (RPB6)"	RNA.synthesis
Tb927.11.13780	profilin	Cytoskeleton
Tb927.1.2200	ZC3H4	RNA.binding
Tb927.10.14370	"hypothetical protein, conserved"	ZUnknown
Tb927.9.10000	"hypothetical protein, conserved"	ZUnknown
Tb927.5.4440	"dynein light chain, putative"	Cytoskeleton
Tb927.8.6310	"hypothetical protein, conserved"	ZUnknown
Tb927.8.3120	"Uncharacterised protein family UPF0546, putative"	ZUnknown
Tb927.10.11920	"hypothetical protein, conserved, no clear yeast or human matches"	ZUnknown
Tb927.7.1040	40S ribosomal protein S16	Ribosome
Tb927.9.8580	"hypothetical protein, conserved"	ZUnknown
Tb927.4.3710	"Predicted membrane protein, putative"	ZUnknown
Tb927.5.3210	"small ubiquitin-related modifier, putative (SUMO)"	Ubiquitin.proteasome
Tb927.8.3090	"hypothetical protein, conserved"	Mito.pathway
Tb927.10.12420	"predicted S. cerevisiae Got1 homologue, predicted to be involved in ER-Golgi transport"	Vesicular.transport
Tb927.10.5360	40S ribosomal protein S10	Ribosome
Tb927.7.4350	"hypothetical protein, conserved"	ZUnknown
Tb927.3.3010	"hypothetical protein, conserved"	ZUnknown
Tb927.11.11130	"hypothetical protein, conserved"	ZUnknown
Tb927.9.5690	60S acidic ribosomal protein	Ribosome
Tb927.11.600	Mitochondrial tRNA import	Mito.biogenesis
Tb927.10.11900	"thioredoxin, putative"	Mito.pathway
Tb927.4.4660	"Protein of unknown function DUF84, putative"	ZUnknown
Tb927.7.3240	Mitchondrial SSU ribosomal associated	Mito.translation
Tb927.9.10930	"hypothetical protein, conserved"	ZUnknown
Tb927.2.5260	"hypothetical protein, conserved"	ZUnknown
Tb927.5.580	"prefoldin subunit, putative"	Chaperone
Tb927.9.1470	"hypothetical protein, conserved"	ZUnknown
Tb927.1.2985	"ER protein Pkr1, putative"	ZUnknown
Tb927.10.10420	monothiol glutaredoxin 2 	Redox
Tb927.3.2350	"hypothetical protein, conserved"	ZUnknown
Tb927.10.8370	"hypothetical protein, conserved"	ZUnknown
Tb927.11.13710	"hypothetical protein, conserved"	Mito.pathway
Tb927.3.3470	"cytochrome b5, putative (CYB5)"	Mito.e.transport
Tb927.8.4630	"hypothetical protein, conserved"	ZUnknown
Tb927.9.13100	"ankyrin repeat protein, putative"	Cytoskeleton
Tb927.1.1400	"Overproducer of inositol protein 10 homolog, putative"	ZUnknown
Tb927.8.680	KREPA5	Mito.RNA
Tb927.8.1750	"Cytokine-induced anti-apoptosis inhibitor 1, Fe-S biogenesis, putative"	ZUnknown
Tb927.10.11350	Mitchondrial LSU ribosomal protein	Mito.translation
Tb927.7.5830	"hypothetical protein, conserved"	ZUnknown
Tb927.11.13660	"hypothetical protein, conserved"	ZUnknown
Tb927.7.3590	"SDH succinate dehydrogenase (complex II) subunit, putative"	Mito.e.transport
Tb927.8.3070	"hypothetical protein, conserved"	ZUnknown
Tb927.2.5070	"hypothetical protein, conserved"	ZUnknown
Tb927.11.11820	40S ribosomal protein S17	Ribosome
Tb927.9.3780	MPC1 mitochondrial pyruvate carrier	Mito.membrane
Tb927.9.6440	"dolichol phosphate-mannose biosynthesis regulatory protein (DPM2), putative"	ZUnknown
Tb927.11.15180	"hypothetical protein, conserved"	ZUnknown
Tb927.11.8020	"hypothetical protein, conserved, no domains, poor Drosophila match"	ZUnknown
Tb927.11.16160	ATP binding protein-like protein	ZUnknown
Tb927.11.9830	Mitchondrial LSU ribosomal protein	Mito.translation
Tb927.9.10430	"Zinc-binding domain containing protein, putative"	Zinc.finger
Tb927.9.10830	"HD domain containing protein, Homologue iof E. coli YfbR"	Nucleotides
Tb927.9.9840	"lipoic acid containing carrier protein, putative"	Mito.pathway
Tb927.3.2370	"hypothetical protein, conserved"	Mito.pathway
Tb927.4.3650	"serine threonine-protein phosphatase PP1, putative"	ZUnknown
Tb927.4.4640	"hypothetical protein, conserved"	ZUnknown
Tb927.10.1760	hypothetical protein	ZUnknown
Tb927.6.2680	"transmembrane protein, putative"	ZUnknown
Tb927.10.12610	hypothetical protein	ZUnknown
Tb927.10.16060	"hypothetical protein, conserved"	ZUnknown
Tb927.10.11260	Mitchondrial SSU ribosomal protein	Mito.translation
Tb927.3.5560	"hypothetical protein, conserved"	ZUnknown
Tb927.10.1090	40S ribosomal protein S23	Ribosome
Tb927.9.8710	"hypothetical protein, conserved"	ZUnknown
Tb927.11.740	eIF5A	Translation
Tb927.4.780	"Phosphatidylinositol N-acetylglucosaminyltransferase subunit Y, putative"	ZUnknown
Tb927.11.4450	ALBA2	RNA.binding
Tb927.3.4000	Adaptin complex AP1 sigma subunit	Vesicular.transport
Tb927.11.7910	hypothetical protein	ZUnknown
Tb927.8.2190	"hypothetical protein, conserved"	ZUnknown
Tb927.8.920	"ubiquitin-conjugating enzyme e2, putative (PEX4?)"	Ubiquitin.proteasome
Tb927.5.1800	"hypothetical protein, conserved"	ZUnknown
Tb927.11.15680	"hypothetical protein, conserved"	ZUnknown
Tb927.3.2650	"cytochrome c oxidase copper chaperone, putative"	Mito.e.transport
Tb927.11.8200	40S ribosomal protein S26	Ribosome
Tb927.6.3210	"adenylate kinase in T. cruzi, nuclear"	Nucleotides
Tb927.8.5520	"hypothetical protein, conserved"	ZUnknown
Tb927.10.8380	"hypothetical protein, conserved"	ZUnknown
Tb927.7.2340	40S ribosomal protein S15	Ribosome
Tb927.10.1290	"hypothetical protein, conserved"	ZUnknown
Tb927.4.3730	"hypothetical protein, conserved"	ZUnknown
Tb927.11.12960	"hypothetical protein, conserved"	ZUnknown
Tb927.7.6400	"hypothetical protein, conserved"	ZUnknown
Tb927.9.13530	"hypothetical protein, conserved"	ZUnknown
Tb927.11.13900	Centrin5	Cell.cycle
Tb927.11.970	"hypothetical protein, conserved"	ZUnknown
Tb927.10.11530	"hypothetical protein, conserved"	ZUnknown
Tb927.4.2150	"hypothetical protein, conserved"	ZUnknown
Tb927.4.1370	"hypothetical protein, conserved"	ZUnknown
Tb927.8.4650	"hypothetical protein, conserved"	ZUnknown
Tb927.11.160	"hypothetical protein, conserved"	ZUnknown
Tb927.10.14210	TFIIH basal transcription factor subunit (TFB5)	RNA.synthesis
Tb927.5.3090	"Mitochondrial ATP synthase subunit, putative"	Mito.pathway
Tb927.11.6300	40S ribosomal protein S5	Ribosome
Tb927.6.2610	"hypothetical protein, conserved"	ZUnknown
Tb927.9.8100	nascent polypeptide associated complex subunit	Translation
Tb927.10.11370	"hypothetical protein, conserved"	ZUnknown
Tb927.10.4970	"hypothetical protein, conserved"	ZUnknown
Tb927.7.7460	"hypothetical protein, conserved, no domains"	ZUnknown
Tb927.8.5880	eIF1A	Translation
Tb927.9.1640	"hypothetical protein, conserved"	ZUnknown
Tb927.9.10170	predicted zinc finger protein	Zinc.finger
Tb927.10.12360	"hypothetical protein, conserved"	ZUnknown
Tb927.3.4050	"hypothetical protein, conserved"	ZUnknown
Tb927.5.1840	"hypothetical protein, conserved"	ZUnknown
Tb927.6.590	"hypothetical protein, conserved"	Mito.pathway
Tb927.4.4680	"GINS complex subunit PSF3, replication initiation"	DNA
Tb927.8.2010	"hypothetical protein, conserved"	ZUnknown
Tb927.4.550	"Zinc knuckle, putative"	Zinc.finger
Tb927.4.2050	hypothetical protein	ZUnknown
Tb927.10.4250	"ADP-ribosylation factor-like 2, arl2 (ARL2)"	Vesicular.transport
Tb927.2.2590	"hypothetical protein, conserved"	ZUnknown
Tb927.6.510	GPEET2 procyclin 	Membrane.protein
Tb927.9.13310	"hypothetical protein, conserved, predicted GPI anchor"	Membrane.protein
Tb927.11.1000	kinetoplastid kinetochore protein 16	Cell.cycle
Tb927.10.14650	"hypothetical protein, conserved"	ZUnknown
Tb927.3.2300	"DNL zinc finger, putative"	Mito.pathway
Tb927.6.2220	"hypothetical protein, conserved"	ZUnknown
Tb927.7.5760	MTR2	Nuclear.transport
Tb927.8.7130	"hypothetical protein, conserved"	ZUnknown
Tb927.8.7000	"E1-like ubiquitin-activating enzyme, putative (ATG10)"	Ubiquitin.proteasome
Tb927.10.11300	paraflagellar rod protein PFC16	Cytoskeleton
Tb927.4.390	"hypothetical protein, conserved"	ZUnknown
Tb927.4.4980	FDXB ferredoxin	Mito.pathway
Tb927.4.1380	"D-Tyr-tRNA(Tyr) deacylase, putative"	ZUnknown
Tb927.8.6910	"cyclophilin-type peptidyl-prolyl cis-trans isomerase, putative (PPIase)"	Chaperone
Tb927.11.1440	"hypothetical protein, conserved"	ZUnknown
Tb927.11.3090	FOR20	Cytoskeleton
Tb927.6.4950	"mago nashi-like protein, putative"	Nuclear.transport
Tb927.7.2780	XAC1	RNA.degradation
Tb927.9.14990	"hypothetical protein, conserved, no clear yeast or human matches"	ZUnknown
Tb927.8.5840	"hypothetical protein, conserved"	ZUnknown
Tb927.3.3450	"ADP-ribosylation factor-like protein 3A, putative"	Vesicular.transport
Tb927.3.4930	"hypothetical protein, conserved"	ZUnknown
Tb927.4.1520	"Pestivirus Npro endopeptidase C53, putative"	ZUnknown
Tb927.4.4320	"divalent cation tolerance protein, putative"	ZUnknown
Tb927.11.590	"hypothetical protein, conserved"	ZUnknown
Tb927.9.7590	60S ribosomal protein L11	Ribosome
Tb927.11.10050	Mitchondrial LSU ribosomal protein	Mito.translation
Tb927.9.10060	"hypothetical protein, conserved"	ZUnknown
Tb927.9.4920	"hypothetical protein, conserved"	ZUnknown
Tb927.11.14050	"hypothetical protein, conserved"	ZUnknown
Tb927.4.1770	"hypothetical protein, conserved"	ZUnknown
Tb927.6.4330	"hypothetical protein, conserved"	ZUnknown
Tb927.10.11390	60S ribosomal protein L6	Ribosome
Tb927.11.9740	"tRNA intron endonuclease, catalytic C-terminal domain containing protein, putative"	ZUnknown
Tb927.10.280	cytochrome oxidase subunit VI (COXVI)	Mito.e.transport
Tb927.3.3330	"heat shock protein 20, putative"	Chaperone
Tb927.7.5180	60S ribosomal protein L23a or L25	Ribosome
Tb927.11.14670	"hypothetical protein, conserved"	ZUnknown
Tb927.8.3440	"hypothetical protein, conserved"	ZUnknown
Tb927.11.4460	ALBA1	RNA.binding
Tb927.6.4240	"hypothetical protein, conserved"	ZUnknown
Tb927.7.1380	"hypothetical protein, conserved"	ZUnknown
Tb927.10.900	"hypothetical protein, conserved"	ZUnknown
Tb927.3.3310	60S ribosomal protein L13	Ribosome
Tb927.7.2820	histone H2A	Chromatin
Tb927.11.1950	"hypothetical protein, conserved"	Mito.pathway
Tb927.2.5140	"hypothetical protein, conserved"	ZUnknown
Tb927.10.8620	"hypothetical protein, conserved"	ZUnknown
Tb927.10.13600	"hypothetical protein, possible component of cytochorome oxidase complex"	Mito.e.transport
Tb927.9.15010	"NADH-ubiquinone oxidoreductase complex I subunit, putative"	Mito.e.transport
Tb927.8.5660	"hypothetical protein, conserved"	Mito.pathway
Tb927.4.930	"Mitchondrial LSU ribosomal protein L14, putative"	Mito.translation
Tb927.7.3900	"vacuolar transporter chaperone, putative, ER by IFA"	Lysosome
Tb927.9.7710	"hypothetical protein, conserved"	ZUnknown
Tb927.10.9940	"Predicted membrane protein, putative"	ZUnknown
Tb927.6.3910	"hypothetical protein, conserved"	ZUnknown
Tb927.8.3360	"hypothetical protein, conserved"	ZUnknown
Tb927.9.12890	"hypothetical protein, conserved, Atrophin-1 domain"	ZUnknown
Tb927.10.10250	EP2 procyclin	Membrane.protein
Tb927.10.4690	"dynein light chain, putative"	Cytoskeleton
Tb927.10.8140	"EVE domain containing protein, putative"	ZUnknown
Tb927.9.8070	60S ribosomal protein L10	Ribosome
Tb927.6.1420	"Uncharacterised protein family (UPF0220), putative"	ZUnknown
Tb927.8.2090	"cyclophilin type peptidyl-prolyl cis-trans isomerase, copurifed with splicing complexes"	RNA.processing
Tb927.5.970	"class I transcription factor A, subunit 6 (CITFA-6)"	RNA.synthesis
Tb927.6.4930	"Mitchondrial SSU ribosomal associated, thiosulfate sulfurtransferase"	Mito.translation
Tb927.7.6380	"U4-specific Sm protein SSm4, SmD3 paralogue"	RNA.processing
Tb927.3.3240	"hypothetical protein, conserved"	ZUnknown
Tb927.5.2560	"hypothetical protein, conserved, no known domains"	ZUnknown
Tb927.11.12300	"hypothetical protein, conserved"	ZUnknown
Tb927.6.1600	"hypothetical protein, conserved"	ZUnknown
Tb927.8.6900	"transport protein particle (TRAPP) component, putative"	ZUnknown
Tb927.3.3750	paraflagellar rod protein PFC7	Cytoskeleton
Tb927.11.6190	"hypothetical protein, conserved"	ZUnknown
Tb927.4.2660	"hypothetical protein, conserved"	ZUnknown
Tb927.6.2280	"prefoldin subunit, putative"	ZUnknown
Tb927.3.860	"Acyl carrier protein, mitochondrial"	Lipids
Tb927.7.1320	"10 kDa heat shock protein, putative (HSP10)"	Chaperone
Tb927.9.12200	60S ribosomal protein L31	Ribosome
Tb927.9.3920	40S ribosomal protein S7	Ribosome
Tb927.2.2140	"hypothetical protein, conserved"	ZUnknown
Tb927.10.8090	"hypothetical protein, conserved"	ZUnknown
Tb927.10.6200	"hypothetical protein, conserved, no clear yeast or human matches"	Mito.pathway
Tb927.7.1180	RBP19	RNA.binding
Tb927.11.12680	"prefoldin subunit 2, also clathrin associated"	Vesicular.transport
Tb927.5.4410	"hypothetical protein, conserved, Rrp15 like domain, required for 60s ribosomal subunit formation"	rRNA.tRNA.process
Tb927.3.1690	"Mitochondrial ATP synthase subunit, putative"	Mito.pathway
Tb927.11.6010	Associated with eIF4E5	Translation
Tb927.11.8890	"DNA-dependent RNA polymerases, putative (RPC19)"	RNA.synthesis
Tb927.6.4990	"ATP synthase, epsilon chain, putative"	Mito.e.transport
Tb927.8.3040	"hypothetical protein, conserved"	ZUnknown
Tb927.9.1590	"hypothetical protein, conserved, weakly matches human ferrochelateases because of twin Cys-X9-Cys motifs"	ZUnknown
Tb927.10.8260	"hypothetical protein, conserved"	ZUnknown
Tb927.10.10010	60S acidic ribosomal subunit	Ribosome
Tb927.10.10370	"hypothetical protein, conserved"	ZUnknown
Tb927.11.9790	"calmodulin, putative"	Calcium
Tb927.7.3410	Centrin4 - basal bodies and bilobe	Cell.cycle
Tb927.10.1830	"syntaxin, putative"	Vesicular.transport
Tb927.9.15080	"hypothetical protein, conserved"	ZUnknown
Tb927.11.16170	"hypothetical protein, conserved, signal peptide"	ZUnknown
Tb927.11.5390	Tim8-13	Mito.biogenesis
Tb927.3.2260	Mitchondrial SSU ribosomal protein	Mito.translation
Tb927.8.2180	"hypothetical protein, conserved"	ZUnknown
Tb927.11.8100	"Ankyrin repeats (3 copies), putative"	ZUnknown
Tb927.2.1560	"cyclophilin type peptidyl-prolyl cis-trans isomerase, putative (PPIase)"	Chaperone
Tb927.3.4410	"pre-RNA processing PIH1/Nop17, putative"	ZUnknown
Tb927.11.12080	N-acetyl-D-glucosaminylphosphatidylinositol de-N-acetylase (GPI12)	GPI.anchors
Tb927.4.750	"50S ribosomal protein L7Ae, putative"	Mito.translation
Tb927.11.16510	"cytochrome b/c1 complex component, putative"	Mito.e.transport
Tb927.3.2030	"acylphosphatase, putative"	Lipids
Tb927.4.3430	"hypothetical protein, conserved"	ZUnknown
Tb927.8.4180	tRNA-specific adenosine deaminase (ADAT2)	rRNA.tRNA.process
Tb927.10.12280	hypothetical protein	ZUnknown
Tb927.10.7300	"hypothetical protein, conserved"	ZUnknown
Tb927.6.1270	PITH domain-containing protein	ZUnknown
Tb927.7.3520	MPC2 mitochondrial pyruvate carrier	Mito.membrane
Tb927.10.5550	"hypothetical protein, conserved"	ZUnknown
Tb927.10.8320	cytochrome oxidase subunit IX (COXIX)	Mito.e.transport
Tb927.1.4730	"Ribonuclease H2 non-catalytic subunit (Ylr154p-like), putative"	ZUnknown
Tb927.11.880	"cyclophilin a,cyclophilin type peptidyl-prolyl cis-trans isomerase (CYPA)"	Chaperone
Tb927.8.5060	"ARL6, vesicle-associated, needed for full-length flagellum"	Vesicular.transport
Tb927.7.890	FDXA Ferredoxin	Mito.pathway
Tb927.8.6150	40S ribosomal protein S8	Ribosome
Tb927.4.3040	Enriched in surface-labeled proteome protein 11 (ESP11)	ZUnknown
Tb927.9.13650	"ADP-ribosylation factor, putative"	Vesicular.transport
Tb927.11.5960	"hypothetical protein, conserved, no domains, no yeast or human match"	ZUnknown
Tb927.4.3080	"Uncharacterised ACR, YggU family COG1872, putative"	ZUnknown
Tb927.10.15140	"hypothetical protein, conserved"	ZUnknown
Tb927.11.15700	"hypothetical protein, conserved"	ZUnknown
Tb927.10.8330	"S. cerevisiae PSP1 homologue, putative"	ZUnknown
Tb927.9.3370	thioredoxin (trx)	Redox
Tb927.11.13650	"cytochrome b5, putative (CYB5)"	Mito.e.transport
Tb927.3.4170	CRK9AP 	Cell.cycle
Tb927.11.16450	"hypothetical protein, conserved"	ZUnknown
Tb927.8.2360	"hypothetical protein, conserved"	ZUnknown
Tb927.8.3270	hypothetical protein	ZUnknown
Tb927.7.1820	"hypothetical protein, conserved"	ZUnknown
Tb927.11.15080	"Transmembrane proteins 14C, putative"	ZUnknown
Tb927.10.15150	"RNA polymerase III C11 subunit, putative,(RPC11)"	RNA.synthesis
Tb927.11.7190	hypothetical protein	ZUnknown
Tb927.11.16130	nucleoside diphosphate kinase (NDPK)	Nucleotides
Tb927.6.3290	intraflagellar transport protein IFT20	Cytoskeleton
Tb927.10.13140	"hypothetical protein, conserved"	ZUnknown
Tb927.10.5630	"hypothetical protein, conserved"	ZUnknown
Tb927.11.2900	"HIT zinc finger, putative"	ZUnknown
Tb927.11.2160	"hypothetical protein, conserved"	ZUnknown
Tb927.11.10220	"hypothetical protein, conserved"	ZUnknown
Tb927.1.840	"transmembrane protein, putative"	Mito.pathway
Tb927.3.1780	LSm8	RNA.processing
Tb927.1.2310	hypothetical protein	ZUnknown
Tb927.9.4990	"hypothetical protein, conserved"	ZUnknown
Tb927.7.840	"Mitochondrial ATP synthase subunit, putative"	Mito.pathway
Tb927.10.1000	hypothetical protein	ZUnknown
Tb927.11.8900	"DPCD protein family, putative"	ZUnknown
Tb927.6.3680	POMP31	Mito.membrane
Tb927.10.12330	ZC3H34	RNA.binding
Tb927.5.2110	"G-patch domain containing protein, putative"	ZUnknown
Tb927.6.2170	"co-chaperone GrpE, putative"	Chaperone
Tb927.8.4520	"hypothetical protein, conserved"	ZUnknown
Tb927.8.5890	Anti-silencing function ASF1B	Chromatin
Tb927.8.5900	"Sedlin, N-terminal conserved region, putative"	ZUnknown
Tb927.10.9010	leucine-rich repeat protein (LRRP)	LRRP
Tb927.11.14710	"rRNA processing, putative"	ZUnknown
Tb927.11.4140	"hypothetical protein, conserved"	ZUnknown
Tb927.10.15790	"CHCH domain containing protein, putative"	ZUnknown
Tb927.4.1440	"probable rRNA maturation factor YbeY, putative"	Mito.pathway
Tb927.10.14640	"Rtf2 RING-finger, putative"	ZUnknown
Tb927.6.3700	"peptidyl-tRNA hydrolase PTH2, putative"	ZUnknown
Tb927.9.11700	"hypothetical protein, conserved"	ZUnknown
Tb927.3.5300	"hypothetical protein, conserved, sigpep, no domains"	ZUnknown
Tb927.8.7040	"hypothetical protein, conserved"	Mito.pathway
Tb927.11.16710	"hypothetical protein, conserved"	ZUnknown
Tb927.8.3420	"hypothetical protein, conserved"	ZUnknown
Tb927.10.1280	"Domain of unknown function (DUF4499), putative"	ZUnknown
Tb927.11.11170	"hypothetical protein, conserved"	ZUnknown
Tb927.8.6040	Kinetoplast ribosomal PPR-repeat containing protein 11 	Mito.RNA
Tb927.2.5120	"vesicle-associated membrane protein, in Tc vacuolar proteome"	Vesicular.transport
Tb927.3.1250	"DNA-directed RNA polymerase subunit, putative, (RPB10)"	RNA.synthesis
Tb927.7.4230	Enriched in surface-labeled proteome protein 12 (ESP12)	ZUnknown
Tb927.11.12370	"hypothetical protein, conserved, no clear yeast or human matches"	ZUnknown
Tb927.11.13620	"rhodanese-like domain containing protein, putative"	ZUnknown
Tb927.8.3210	"hypothetical protein, conserved"	ZUnknown
Tb927.9.7830	"mitochondrial tRNA import complex, putative"	Mito.biogenesis
Tb927.11.6470	"hypothetical protein, conserved"	Mito.pathway
Tb927.11.7100	"MCT1/TMA20 homologue, similar to N-terminus of eIF2D"	Translation
Tb927.10.7190	"D-tyrosyl-tRNA deacylase, putative"	rRNA.tRNA.process
Tb927.5.2830	"hypothetical protein, conserved"	ZUnknown
Tb927.10.11060	"hypothetical protein, conserved"	ZUnknown
Tb927.10.4590	"mitochondrial inner membrane signal peptidase, putative"	Mito.biogenesis
Tb927.11.7470	"hypothetical protein, conserved"	ZUnknown
Tb927.5.2670	"hypothetical protein, conserved"	ZUnknown
Tb927.8.6510	TbNedd8-conjugating enzyme E2 (TbUbc12)	Ubiquitin.proteasome
Tb927.11.9810	"NUDIX hydrolase, homologue of YSA1"	Enzyme
Tb927.7.5870	"hypothetical protein, conserved"	ZUnknown
Tb927.11.6490	"hypothetical protein, conserved"	ZUnknown
Tb927.10.2830	"hypothetical protein, conserved"	ZUnknown
Tb927.6.3770	"hypothetical protein, conserved"	ZUnknown
Tb927.11.13290	TIM17	Mito.biogenesis
Tb927.2.1730	"hypothetical protein, conserved"	ZUnknown
Tb927.5.1730	"inhibitor of serine peptidase (ISP), putative,ecotin family (I11), putative"	Protease
Tb927.11.6290	"HIT zinc finger, putative"	ZUnknown
Tb927.9.11940	"replication factor A protein 3, putative"	ZUnknown
Tb927.9.3170	cytochrome oxidase subunit V (COXV)	Mito.e.transport
Tb927.3.2970	"hypothetical protein, conserved"	ZUnknown
Tb927.9.12280	"hypothetical protein, conserved"	ZUnknown
Tb927.11.6520	"hypothetical protein, conserved"	ZUnknown
Tb927.9.12440	"hypothetical protein, conserved"	ZUnknown
Tb927.7.3120	small nuclear ribonucleoprotein SmD1	RNA.processing
Tb927.10.5110	KREPA4	Mito.RNA
Tb927.10.7530	hypothetical protein	ZUnknown
Tb927.11.7330	"hypothetical protein, conserved"	ZUnknown
Tb927.11.9420	"ATP synthase, putative"	Mito.e.transport
Tb927.9.12030	"hypothetical protein, conserved"	ZUnknown
Tb927.10.16050	"hypothetical protein, conserved"	ZUnknown
Tb927.6.1700	"hypothetical protein, conserved"	ZUnknown
Tb927.7.6840	"Centrosomal spindle body, CEP44"	Cytoskeleton
Tb927.8.5430	"Snf7, putative"	ZUnknown
Tb927.6.1970	nuclear cap binding protein CBC20	Nuclear.transport
Tb927.6.4790	"hypothetical protein, conserved"	ZUnknown
Tb927.11.6030	"ras-like small GTPase, putative (TbRLP)"	Signalling
Tb927.3.960	"protein transport protein Sec61 gamma subunit, putative"	Vesicular.transport
Tb927.4.1290	"hypothetical protein, conserved"	ZUnknown
Tb927.11.6930	"Sec20, putative"	ZUnknown
Tb927.7.1390	RBSR2	RNA.processing
Tb927.10.6490	"KIAA1430 homologue, putative"	ZUnknown
Tb927.11.11030	EAP4 exosome-associated protein 4	RNA.degradation
Tb927.9.12680	"hypothetical protein, conserved, weak ubiquinone oxidoreductase subunit domain"	ZUnknown
Tb927.10.2800	Mitchondrial SSU ribosomal protein	Mito.translation
Tb927.11.10620	"hypothetical protein, conserved"	ZUnknown
Tb927.4.2010	Acyl-CoA binding protein	Lipids
Tb927.10.11330	"EF-hand domain pair, putative"	ZUnknown
Tb927.10.7670	"Protein of unknown function (DUF2962), putative"	ZUnknown
Tb927.11.9450	"Mitchondrial LSU ribosome-associated cyclophilin type peptidyl-prolyl cis-trans isomerase, putative (PPIase)"	Mito.translation
Tb927.10.3410	hypothetical protein	ZUnknown
Tb927.7.6420	"hypothetical protein, conserved"	ZUnknown
Tb927.10.11520	"hypothetical protein, conserved"	Mito.pathway
Tb927.3.1150	"Conserved hypothetical ATP binding protein, putative"	ZUnknown
Tb927.5.1930	"signal peptidase subunit, putative"	ZUnknown
Tb927.7.5000	60S ribosomal protein L19	Ribosome
Tb927.10.11700	"guanylate kinase, putative"	Nucleotides
Tb927.11.14490	"RNA polymerase subunit, putative (RPB7)"	RNA.synthesis
Tb927.4.2540	"NEDD8, neddylation"	Ubiquitin.proteasome
Tb927.9.9060	LSM12	RNA.degradation
Tb927.10.5860	"hypothetical protein, conserved"	ZUnknown
Tb927.10.7750	"hypothetical protein, conserved"	ZUnknown
Tb927.2.3610	"Mitochondrial ATP synthase subunit, putative"	Mito.pathway
Tb927.11.6500	40S ribosomal protein S21	Ribosome
Tb927.8.1930	"ISY1 component of PRP19 splicing complex, putative"	RNA.processing
Tb927.4.4650	"diphthine synthase, putative"	Enzyme
Tb927.8.1880	Mitchondrial LSU ribosomal protein	Mito.translation
Tb927.8.4020	ZC3H24	RNA.binding
Tb927.11.15440	"NADH-ubiquinone oxidoreductase complex I subunit, putative"	Mito.e.transport
Tb927.3.770	Mitchondrial SSU ribosomal protein	Mito.translation
Tb927.7.3870	"hypothetical protein, conserved"	ZUnknown
Tb927.9.7160	"hypothetical protein, conserved"	ZUnknown
Tb927.3.3710	"Scavenger mRNA decapping enzyme C-term binding, putative"	ZUnknown
Tb927.4.3320	"uracil phosphoribosyltransferase, putative"	Nucleotides
Tb927.8.5180	LSm2	RNA.processing
Tb927.6.2120	"hypothetical protein, conserved"	ZUnknown
Tb927.9.11740	"cyclophilin type peptidyl-prolyl cis-trans isomerase, putative (PPIase)"	Chaperone
Tb927.10.5000	"hypothetical protein, conserved"	ZUnknown
Tb927.11.16540	"Roadblock/LC7 domain containing protein, putative"	ZUnknown
Tb927.5.4020	hypothetical protein no clear yeast or human matches	ZUnknown
Tb927.11.10040	"hypothetical protein, conserved, no known domains"	ZUnknown
Tb927.10.12090	RBP7A	RNA.binding
Tb927.10.5570	"hypothetical protein, conserved"	ZUnknown
Tb927.11.380	B9 domain-containing protein 2 (b9d2)	ZUnknown
Tb927.5.3040	"Cytochrome c Oxidase complex, MIX protein"	Mito.e.transport
Tb927.6.4080	Mitchondrial LSU ribosomal protein	Mito.translation
Tb927.11.10080	Mitchondrial LSU ribosomal protein	Mito.translation
Tb927.2.5040	"MORN repeat, putative"	ZUnknown
Tb927.11.5890	"Domain of unknown function (DUF4505), putative"	ZUnknown
Tb927.4.1070	"Mitchondrial LSU ribosomal protein L13, putative"	Mito.translation
Tb927.11.13860	"Copurifies with PTP-CPSF160, may activate polyadenylation"	RNA.processing
Tb927.3.1410	cytochrome oxidase subunit VII (COXVII)	Mito.e.transport
Tb927.9.9120	"tRNA (guanine-N(7)-)-methyltransferase, putative,methyltransferase, putative"	rRNA.tRNA.process
Tb927.7.1740	60S ribosomal protein L7	Ribosome
Tb927.7.5260	"Cytochrome c oxidase biogenesis protein Cmc1 like, putative"	Mito.e.transport
Tb927.8.6920	"hypothetical protein, conserved"	ZUnknown
Tb927.7.4480	"adenosine 5'-monophosphoramidase, putative"	Nucleotides
Tb927.9.9720	"glucosidase II beta subunit-like protein, putative"	ZUnknown
Tb927.1.3390	"Eukaryotic protein of unknown function (DUF866), putative"	ZUnknown
Tb927.10.13370	"dynein light chain, putative,dynein Tctex1 family, putative"	Cytoskeleton
Tb927.4.940	"hypothetical protein, conserved"	ZUnknown
Tb927.6.2270	"AdoMet dependent proline di-methyltransferase, putative"	ZUnknown
Tb927.9.3590	"monothiol glutaredoxin, putative"	Redox
Tb927.10.14710	40S ribosomal protein S2	Ribosome
Tb927.10.200	"vacuolar ATP synthase, putative"	Lysosome
Tb927.11.3590	40S ribosomal protein S4	Ribosome
Tb927.10.3940	40S ribosomal protein S3A	Ribosome
Tb927.4.850	"hypothetical protein, conserved"	ZUnknown
Tb927.5.4530	Elongase 4	Lipids
Tb927.7.7010	Mitchondrial LSU ribosomal protein	Mito.translation
Tb927.11.13390	"hypothetical protein, conserved"	ZUnknown
Tb927.11.13750	Ras-related protein Rab4	Vesicular.transport
Tb927.2.3960	"chaperone protein DNAj, putative"	Chaperone
Tb927.10.3860	"SNF-7-like protein, putative"	DNA
Tb927.9.7250	"hypothetical protein, conserved"	ZUnknown
Tb927.8.2510	"hypothetical protein, conserved"	ZUnknown
Tb927.11.7880	"hypothetical protein, conserved"	ZUnknown
Tb927.11.10980	"Got1/Sft2-like family, putative"	ZUnknown
Tb927.11.16280	60S ribosomal protein L2 L8	Ribosome
Tb927.7.4240	"hypothetical protein, conserved"	ZUnknown
Tb927.10.12100	RBP7B	RNA.binding
Tb927.9.7000	"methyltransferase domain containing protein, putative"	ZUnknown
Tb927.11.4330	"hypothetical protein, conserved, no clear yeast or human matches"	Mito.pathway
Tb927.6.2260	"hypothetical protein, conserved"	ZUnknown
Tb927.3.1750	"rev7, putative,mitotic spindle checkpoint component, Mad2-like HORMA domain"	Cell.cycle
Tb927.1.2970	"hypothetical protein, conserved"	ZUnknown
Tb927.7.4470	translocon-associated protein gamma 4 transmembrane domains	Vesicular.transport
Tb927.11.15360	"hypothetical protein, conserved, 3TM domains"	ZUnknown
Tb927.5.1630	"hypothetical protein, conserved"	ZUnknown
Tb927.9.5650	"E2-like ubiquitin-conjugation enzyme, putative"	Ubiquitin.proteasome
Tb927.11.2410	"Flabarin, flagellar membrane protein in Leishmania & tryps"	Cytoskeleton
Tb927.10.5300	eIF-6	Translation
Tb927.7.2690	"hypothetical protein, conserved"	Mito.pathway
Tb927.11.1370	glutaredoxin GRX1	Redox
Tb927.9.10250	small nuclear ribonucleoprotein Sm-F	RNA.processing
Tb927.7.3800	"hypothetical protein, conserved"	ZUnknown
Tb927.11.420	"Fcf2 pre-rRNA processing, putative"	rRNA.tRNA.process
Tb927.4.1860	40S ribosomal protein S19	Ribosome
Tb927.3.2990	"hypothetical protein, conserved"	ZUnknown
Tb927.9.5800	"hypothetical protein, conserved"	ZUnknown
Tb927.6.2500	"RF-1 domain containing protein, putative"	ZUnknown
Tb927.10.11120	"hypothetical protein, conserved"	ZUnknown
Tb927.10.12410	"hypothetical protein, conserved"	ZUnknown
Tb927.2.2540	"Ribosome biogenesis protein SLX9, putative"	ZUnknown
Tb927.10.13750	"hypothetical protein, conserved"	ZUnknown
Tb927.11.4930	"Phosducin, putative"	ZUnknown
Tb927.4.720	"hypothetical protein, conserved, no clear yeast or human matches"	Mito.pathway
Tb927.1.890	"hypothetical protein, conserved"	ZUnknown
Tb927.11.1970	"hypothetical protein, conserved"	ZUnknown
Tb927.8.1440	"maoC-like dehydratase, putative"	Enzyme
Tb927.8.720	"Domain of unknown function DUF59, putative"	ZUnknown
Tb927.11.2190	"Domain of unknown function (DUF543), putative"	ZUnknown
Tb927.11.570	"DnaJ domain containing protein, putative"	Mito.pathway
Tb927.5.1880	"inhibitor of serine peptidase (ISP), putative,ecotin family (I11), putative"	Protease
Tb927.4.470	"snoRNP protein GAR1, putative"	rRNA.tRNA.process
Tb927.11.4670	"hypothetical protein, conserved"	ZUnknown
Tb927.10.8630	"Sucrase/ferredoxin-like, putative"	Mito.pathway
Tb927.11.1710	"mitochondrial RNA binding protein 1,gBP21, MRP1 (GBP21)"	Mito.RNA
Tb927.10.4610	"dolicholphosphate-mannose synthase, putative"	Glycans
Tb927.2.3920	"Complex 1 protein (LYR family), putative"	ZUnknown
Tb927.4.440	"NADH-ubiquinone oxidoreductase complex I subunit, putative"	Mito.e.transport
Tb927.6.1860	"hypothetical protein, conserved, prokaryotic ribosome recycling factor domain, no Sc match"	Mito.pathway
Tb927.11.10440	"hypothetical protein, conserved"	ZUnknown
Tb927.10.8200	60S Ribosomal protein L1	Ribosome
Tb927.10.3120	"cytochrome c oxidase assembly protein, putative"	Mito.e.transport
Tb927.10.8580	"ADP-ribosylation factor 3, putative (ARL3)"	Vesicular.transport
Tb927.11.7310	"RNA binding protein, putative, RBD"	RNA.binding
Tb927.11.9500	"hypothetical protein, conserved"	ZUnknown
Tb927.9.13480	"Eukaryotic protein of unknown function (DUF1764), putative"	ZUnknown
Tb927.9.9810	"hypothetical protein, conserved"	ZUnknown
Tb927.11.4290	40S ribosomal protein S12	Ribosome
Tb927.8.4620	"small GTP-binding protein Rab7, putative"	Vesicular.transport
Tb927.10.2620	HSP20 cold-shock domain (p23-like)	Chaperone
Tb927.4.1040	"hypothetical protein, conserved"	ZUnknown
Tb927.11.13120	"PUB domain containing protein, putative"	ZUnknown
Tb927.11.5200	"hypothetical protein, conserved"	ZUnknown
Tb927.11.7350	histone H2B variant V (H2BVAR)	Chromatin
Tb927.8.4770	small GTP-binding protein Rab18	Vesicular.transport
Tb927.10.670	"hypothetical protein, conserved"	ZUnknown
Tb927.11.13890	RNA ligase asociated with SSU	Mito.pathway
Tb927.6.2940	"phosphopantothenoylcysteine decarboxylase, putative (PPCDC)"	Enzyme
Tb927.4.5170	"60S ribosomal protein L7/L12, putative"	Ribosome
Tb927.10.8670	"hypothetical protein, conserved"	ZUnknown
Tb927.11.1270	"Mitochondrial ATP synthase subunit, putative"	Mito.pathway
Tb927.10.6440	"Phosphomannomutase PMM, acts as phosphoglucomutase"	Glucose.glycerol
Tb927.4.2740	"EF hand protein, conserved, RNAi inc diff?"	Translation
Tb927.4.3330	"hypothetical protein, conserved, EF hand"	Calcium
Tb927.8.2560	"spliceosomal U5 snRNP-specific U5-15K protein, putative"	RNA.processing
Tb927.10.2300	"hypothetical protein, conserved"	Mito.pathway
Tb927.8.2440	"hypothetical protein, conserved"	ZUnknown
Tb927.10.11610	SKP1-like protein	Ubiquitin.proteasome
Tb927.11.1590	"hypothetical protein, conserved"	ZUnknown
Tb927.11.11240	"hypothetical protein, conserved"	ZUnknown
Tb927.11.14320	"hypothetical protein, conserved"	ZUnknown
Tb927.11.7020	"proteasome alpha 7 subunit, putative (PSA4)"	Ubiquitin.proteasome
Tb927.9.3970	alpha/beta-hydrolase-like protein	Enzyme
Tb927.3.5270	"DNA-directed RNA polymerases II subunit, putative (RPB4)"	RNA.synthesis
Tb927.10.1660	"hypothetical protein, conserved"	Mito.pathway
Tb927.10.8310	Histone acetyltransferase HAT3	Chromatin
Tb927.3.3880	"hypothetical protein, conserved"	ZUnknown
Tb927.9.13200	hypothetical protein	ZUnknown
Tb927.10.4830	"hypothetical protein, conserved"	ZUnknown
Tb927.4.2520	"NAD dependent deacetylase SIR2RP3, nicotinic acid mononucleotide 5,6-dimethylbenzimidazole (cobb) protein"	Mito.pathway
Tb927.4.4200	"hypothetical protein, conserved"	ZUnknown
Tb927.4.4790	"hypothetical protein, conserved"	ZUnknown
Tb927.8.1330	60S ribosomal protein L7a	Ribosome
Tb927.10.5120	KREPA6	Mito.RNA
Tb927.4.4620	cytochrome oxidase subunit VIII (COXVIII)	Mito.e.transport
Tb927.8.1760	hypothetical protein	ZUnknown
Tb927.10.3040	SDH9 succinate dehydrogenase (complex II) subunit	Mito.e.transport
Tb927.11.10910	40S ribosomal protein SA	Ribosome
Tb927.11.15420	eIF3K	Translation
Tb927.6.4130	"SDH3 succinate dehydrogenase (complex II) subunit, cytochrome B subunit"	Mito.e.transport
Tb927.10.11270	RBP23	RNA.binding
Tb927.10.4930	"protein phosphatase 2C, putative"	Protein.phosphatase
Tb927.5.1220	"hypothetical protein, conserved"	ZUnknown
Tb927.7.2380	"hypothetical protein, conserved"	ZUnknown
Tb927.9.8450	"adenylate, cytidylate and uridylate kinase (ADKG)"	Nucleotides
Tb927.10.16080	"hypothetical protein, conserved"	ZUnknown
Tb927.10.4810	"hypothetical protein, conserved"	ZUnknown
Tb927.3.5600	"hypothetical protein, conserved"	ZUnknown
Tb927.10.10620	"hypothetical protein, conserved"	ZUnknown
Tb927.3.3680	"hypothetical protein, conserved"	Mito.pathway
Tb927.3.2190	RNA triphosphatase (TbCET1) forms CAP0 on SL	RNA.processing
Tb927.11.13020	calmodulin	Calcium
Tb927.3.5630	"3,2-trans-enoyl-CoA isomerase, mitochondrial precursor, putative"	Lipids
Tb927.10.12630	"hypothetical protein, conserved"	ZUnknown
Tb927.11.10530	"hypothetical protein, conserved"	ZUnknown
Tb927.3.720	ZFP3	RNA.binding
Tb927.8.6550	"hypothetical protein, conserved"	ZUnknown
Tb927.9.15000	"proteasome complex subunit Rpn13 ubiquitin receptor, putative"	ZUnknown
Tb927.10.2580	"Nucleolar protein 12 (25kDa), putative"	ZUnknown
Tb927.7.4140	Mitchondrial LSU ribosomal protein	Mito.translation
Tb927.8.3780	"MORN repeat, putative"	ZUnknown
Tb927.9.1720	"PMP4 peroxisomal membrane protein 4, putative"	Glycosome
Tb927.6.1820	Phosphatidic acid phosphatase	Glycans
Tb927.6.4140	paraflagellar rod protein PFC4	Cytoskeleton
Tb927.2.5190	"HOP2 putative homologue, involved in meiosis?"	DNA
Tb927.11.14020	RNA-binding protein (NRBD2)	rRNA.tRNA.process
Tb927.3.2250	"hypothetical protein, conserved"	ZUnknown
Tb927.9.3470	"low molecular weight protein tyrosine phosphatase, putative"	Protein.phosphatase
Tb927.8.6400	"hypothetical protein, conserved"	ZUnknown
Tb927.11.3040	hypothetical protein	ZUnknown
Tb927.5.1590	"hypothetical protein, conserved"	ZUnknown
Tb927.10.7850	"protein-L-isoaspartate, putative"	Enzyme
Tb927.11.16520	"hypothetical protein, conserved"	ZUnknown
Tb927.11.4920	"hypothetical protein, conserved"	ZUnknown
Tb927.9.4810	"hypothetical protein, conserved"	ZUnknown
Tb927.10.440	"hypothetical protein, conserved"	ZUnknown
Tb927.11.10250	"hypothetical protein, conserved"	ZUnknown
Tb927.10.9400	"branch point binding protein SF1, putative"	RNA.processing
Tb927.3.3100	"peptidyl-prolyl cis-trans isomerase NIMA-interacting 4, putative"	Chaperone
Tb927.6.3330	"hypothetical protein, conserved"	ZUnknown
Tb927.7.630	"hypothetical protein, conserved"	ZUnknown
Tb927.11.11150	U5 snRNP-specific 40 kDa protein U5-40K	RNA.processing
Tb927.11.13910	"hypothetical protein, conserved"	Mito.pathway
Tb927.9.1960	"nitrilase, putative"	Amino.acids
Tb927.11.12070	"hypothetical protein, conserved"	ZUnknown
Tb927.4.3450	"Mitochondrial ATP synthase subunit, putative"	Mito.pathway
Tb927.5.680	"hypothetical protein, conserved"	ZUnknown
Tb927.11.4870	"hypothetical protein, conserved, no clear yeast or human matches, domain of unknown funciton"	Mito.pathway
Tb927.11.850	"protein kinase, putative"	Protein.kinase
Tb927.10.4220	"hypothetical protein, conserved"	ZUnknown
Tb927.10.4760	"Integral membrane protein DUF106, putative"	ZUnknown
Tb927.5.1270	"hypothetical protein, conserved"	ZUnknown
Tb927.7.6990	cytochrome c oxidase complex	Mito.e.transport
Tb927.2.4870	"kinetoplastid-specific dual specificity phosphatase, putative"	Phosphatase
Tb927.4.1240	hypothetical protein	ZUnknown
Tb927.11.15480	"hypothetical, HSP20-like chaperone"	Chaperone
Tb927.11.14520	"polypeptide deformylase, putative"	Enzyme
Tb927.10.1430	"hypothetical protein, conserved"	ZUnknown
Tb927.7.1670	eIF4E6	Translation
Tb927.9.7070	RRP40 exosome complex PH subunit	RNA.degradation
Tb927.10.10630	"hypothetical protein, conserved"	ZUnknown
Tb927.6.4070	"hypothetical protein, conserved"	Mito.pathway
Tb927.6.4360	"hypothetical protein, conserved"	ZUnknown
Tb927.7.1890	"hypothetical protein, copurified with splicing complex"	ZUnknown
Tb927.10.10040	hypothetical protein	ZUnknown
Tb927.11.9320	"hypothetical protein, conserved, no domains, no hits"	ZUnknown
Tb927.5.4000	hypothetical protein	ZUnknown
Tb927.8.6460	"kinase binding protein CGI-121, putative"	ZUnknown
Tb927.6.4060	"Eukaryotic protein of unknown function (DUF872), putative"	ZUnknown
Tb927.3.940	"Complex 1 protein (LYR family), putative"	Mito.e.transport
Tb927.4.1220	leucine-rich repeat protein (LRRP)	LRRP
Tb927.8.2200	"terbinafine resistance locus protein (yip1), putative"	ZUnknown
Tb927.10.11980	QA-SNARE protein putative	Vesicular.transport
Tb927.1.4160	"hypothetical protein, conserved"	ZUnknown
Tb927.8.1920	DOT1A	Chromatin
Tb927.8.5270	"hypothetical protein, conserved"	ZUnknown
Tb927.10.290	"proteasome alpha 2 subunit, putative"	Ubiquitin.proteasome
Tb927.9.5000	"hypothetical protein, conserved"	ZUnknown
Tb927.10.3710	proteasome activator protein PA26	Ubiquitin.proteasome
Tb927.10.4280	"Complex III cytochrome b/c complex, Cytochrome bd ubiquinol oxidase, 14kDa subunit "	Mito.e.transport
Tb927.10.6120	"Peptidase M76 family, putative"	ZUnknown
Tb927.3.2180	"Mitochondrial ATP synthase subunit, putative"	Mito.pathway
Tb927.9.10360	"hypothetical protein, conserved"	ZUnknown
Tb927.4.2420	"hypothetical protein, conserved"	ZUnknown
Tb927.4.4170	"rRNA methyltransferase, putative"	rRNA.tRNA.process
Tb927.6.2200	"Class 1 glutamine amido-transferase domain, or protease"	Enzyme
Tb927.1.1210	"conserved protein, unknown function"	ZUnknown
Tb927.11.16750	"hypothetical protein, conserved"	Mito.pathway
Tb927.9.1920	"hypothetical protein, conserved"	ZUnknown
Tb927.10.12210	"ribulose-5-phosphate 3-epimerase, putative"	PPP
Tb927.7.4850	KKT5 Kinetochore protein	Cell.cycle
Tb927.2.3340	hypothetical protein	ZUnknown
Tb927.10.13770	"hypothetical protein, conserved"	ZUnknown
Tb927.11.10020	"short-chain dehydrogenase, putative"	Enzyme
Tb927.11.9460	"hypothetical protein, conserved"	ZUnknown
Tb927.9.9260	"hypothetical protein, conserved"	ZUnknown
Tb927.10.2360	"hypothetical protein, tryp specific"	ZUnknown
Tb927.6.1260	"proteasome beta-1 subunit, putative (TbPSB1)"	Ubiquitin.proteasome
Tb927.10.15220	"hypothetical protein, conserved, potential ER localized"	Vesicular.transport
Tb927.10.1640	hypothetical protein	ZUnknown
Tb927.10.4270	"coatomer zeta subunit, (zeta-CoP)"	Vesicular.transport
Tb927.5.2590	"Macro domain containing protein, putative"	ZUnknown
Tb927.10.12200	"hypothetical protein, conserved"	ZUnknown
Tb927.10.4700	"dolicholphosphate-mannose synthase, putative"	Glycans
Tb927.7.4270	"hypothetical protein, conserved"	ZUnknown
Tb927.10.3540	"hypothetical protein, conserved"	ZUnknown
Tb927.11.3340	RBP34	RNA.binding
Tb927.7.1540	"Staphylococcal nuclease homologue, putative"	ZUnknown
Tb927.10.14260	adaptin complex AP4 sigma subunit	Vesicular.transport
Tb927.10.180	"ATP synthase F1 subunit gamma protein, putative (ATPF1G)"	Mito.e.transport
Tb927.9.7800	"hypothetical protein, conserved"	ZUnknown
Tb927.9.8650	"hypothetical protein, conserved"	ZUnknown
Tb927.11.7270	"proteasome beta 3 subunit, putative (PSB3)"	Ubiquitin.proteasome
Tb927.5.3580	"phosphoglycerate mutase protein, putative"	Glucose.glycerol
Tb927.7.1900	CRK7 cdc2- like protein kinase	Protein.kinase
Tb927.1.1770	glutaredoxin GRX2	Redox
Tb927.5.3410	Mitchondrial LSU ribosomal protein	Mito.translation
Tb927.10.12350	"hypothetical protein, conserved"	ZUnknown
Tb927.10.1690	"nucleotide binding protein, putative (NBP 1)"	Enzyme
Tb927.11.12570	"kinetoplastid-specific dual specificity phosphatase, putative"	Phosphatase
Tb927.11.13830	"DnaJ domain containing protein, putative"	Mito.pathway
Tb927.3.1760	"chaperone protein DNAj, putative"	Chaperone
Tb927.7.2440	"pyrroline-5-carboxylate reductase, putative (P5CR)"	Mito.pathway
Tb927.10.2530	"adenylate kinase, putative (ADKF)"	Nucleotides
Tb927.7.1490	"hypothetical protein, conserved"	ZUnknown
Tb927.9.10300	"hypothetical protein, conserved"	ZUnknown
Tb927.5.2810	"hypothetical protein, conserved"	Mito.pathway
Tb927.5.4010	Enriched in surface-labeled proteome protein 4 (ESP4)	ZUnknown
Tb927.8.1680	KKT12 Kinetochore protein	Cell.cycle
Tb927.10.4840	"transcription factor IIa, putative (TFIIA-2)"	RNA.synthesis
Tb927.10.4880	"hypothetical protein, possible component of cytochorome oxidase complex"	Mito.e.transport
Tb927.8.1230	"hypothetical protein, conserved"	ZUnknown
Tb927.10.680	"Protein of unknown function (DUF971), putative"	ZUnknown
Tb927.11.5520	triosephosphate isomerase (TIM)	Glucose.glycerol
Tb927.7.4880	"hypothetical protein, conserved"	ZUnknown
Tb927.11.10510	"ubiquinone biosynthesis methyltransferase, putative"	Mito.pathway
Tb927.6.5050	"V-type ATPase, C subunit, putative"	Lysosome
Tb927.7.1800	"hypothetical protein, conserved"	ZUnknown
Tb927.10.4530	"hypothetical protein, conserved"	ZUnknown
Tb927.11.11040	"hypothetical protein, conserved"	ZUnknown
Tb927.11.14310	small nuclear ribonucleoprotein Sm-G	RNA.processing
Tb927.3.1120	Ran or RTB2	Nuclear.transport
Tb927.8.5860	"Mitchondrial LSU ribosomal protein 50S ribosomal protein L17, putative"	Mito.translation
Tb927.7.570	"prefoldin, putative"	Chaperone
Tb927.10.4680	"NUDIX hydrolase, conserved,predicted MutT/NUDIX family protein"	Enzyme
Tb927.10.15870	"RNA binding protein, putative, SWAP domain"	RNA.binding
Tb927.8.6750	"TMA1, yeast protein associates with ribosomes"	Translation
Tb927.5.960	"MSP1, Mitochondrial protein involved in sorting of proteins in the mitochondria, putative"	Mito.biogenesis
Tb927.2.4650	"hypothetical protein, conserved"	ZUnknown
Tb927.10.1240	"hypothetical protein, conserved"	ZUnknown
Tb927.11.13570	"hypothetical protein, conserved"	ZUnknown
Tb927.11.16320	"hypothetical protein, conserved"	ZUnknown
Tb927.2.6070	mitochondrial RNA binding complex 1 subunit (MRB6070)	Mito.RNA
Tb927.9.6470	"hypothetical protein, conserved"	ZUnknown
Tb927.10.7870	"hypothetical protein, conserved"	ZUnknown
Tb927.11.4700	prostaglandin f synthase	Lipids
Tb927.6.3020	"hypothetical protein, conserved"	ZUnknown
Tb927.10.15320	"hypothetical protein, conserved"	ZUnknown
Tb927.7.5680	"deoxyribose-phosphate aldolase, putative"	Enzyme
Tb927.8.1990	mitochondrial peroxiredoxin (TRYP2)	Redox
Tb927.5.2640	"cytidylyltransferase, putative"	ZUnknown
Tb927.2.4540	Small nuclear ribonucleoprotein-associated protein B (TbSmB)	RNA.processing
Tb927.10.15590	"FKBP-type peptidyl-prolyl cis-trans isomerase, conserved"	Chaperone
Tb927.11.13280	mitochondrial RNA binding protein 2 (GBP25)	Mito.RNA
Tb927.10.11050	Mitchondrial LSU ribosomal protein	Mito.translation
Tb927.11.12950	TbRLJ  ras-like small GTPase	Protein.kinase
Tb927.3.5330	"ADP-ribosylation factor GTPase activating protein, centaurin beta 5 (Cnt-b5)"	Vesicular.transport
Tb927.11.1650	"hypothetical protein, conserved"	ZUnknown
Tb927.11.430	"hypothetical protein, conserved"	ZUnknown
Tb927.9.9990	"kinetoplastid-specific dual specificity phosphatase, putative"	Phosphatase
Tb927.11.11120	"hypothetical protein, conserved"	ZUnknown
Tb927.10.13980	"btb/poz domain containing protein, putative"	ZUnknown
Tb927.11.10140	"hypothetical protein, possible component of cytochorome oxidase complex"	Mito.e.transport
Tb927.6.4810	"zinc-binding protein (Yippee), putative"	Zinc.finger
Tb927.10.12960	"ras-related protein rab-5,small GTPase, putative (RAB5A)"	Vesicular.transport
Tb927.6.4530	RBP17	RNA.binding
Tb927.11.1350	"calcium uniporter protein, mitochondrial"	Mito.pathway
Tb927.3.4130	"hypothetical protein, conserved"	ZUnknown
Tb927.5.2690	"inositol-1(or 4)-monophosphatase 1, putative (IMPase 1)"	Signalling
Tb927.10.580	"hypothetical protein, conserved"	ZUnknown
Tb927.5.3720	"hypothetical protein, conserved"	ZUnknown
Tb927.8.6190	"BolA-like protein, putative"	ZUnknown
Tb927.10.10180	"Miro-like protein, putative"	ZUnknown
Tb927.8.3370	Ran guanine nucleotide release factor homologue	Nuclear.transport
Tb927.11.6640	"cytochrome b5, putative (CYB5)"	Mito.e.transport
Tb927.8.6450	inhibitor of cysteine peptidase (ICP)	Protease
Tb927.9.9750	"hypothetical protein, conserved,membrane- trafficking protein, putative"	Vesicular.transport
Tb927.4.4190	"C2 domain containing protein, putative"	ZUnknown
Tb927.4.790	"hypothetical protein, conserved"	ZUnknown
Tb927.11.2080	"hypothetical protein, conserved"	ZUnknown
Tb927.9.14440	hypothetical protein	ZUnknown
Tb927.1.3850	Sec61 beta family and TM domain	Vesicular.transport
Tb927.3.5550	"small GTP-binding protein, putative (TbRX1)"	Signalling
Tb927.4.4090	"hypothetical protein, conserved"	ZUnknown
Tb927.7.1630	"hypothetical protein, conserved"	ZUnknown
Tb927.11.15200	"hypothetical protein, conserved"	ZUnknown
Tb927.3.1080	POMP23	Mito.membrane
Tb927.4.3500	"Amastin surface glycoprotein, putative"	ZUnknown
Tb927.11.15290	"eRF1 methyltransferase catalytic subunit, putative"	Translation
Tb927.11.15350	RBP39	RNA.binding
Tb927.7.470	Enriched in surface-labeled proteome protein 14 (ESP14)	ZUnknown
Tb927.11.11910	"hypothetical protein, conserved"	ZUnknown
Tb927.11.2060	60S acidic ribosomal subunit	Ribosome
Tb927.6.3730	"chaperone protein DNAj, putative"	Chaperone
Tb927.11.11730	"MRP protein, putative"	Transporter
Tb927.11.9570	"hypothetical protein, conserved"	Mito.pathway
Tb927.1.3280	"septum formation protein MAF homologue, putative"	ZUnknown
Tb927.8.4850	"hypothetical protein, conserved"	ZUnknown
Tb927.8.5070	"hypothetical protein, conserved, Sm-like"	ZUnknown
Tb927.10.1250	"MCP3, Ybak homogue, deacylation of misaminoacylated tRNA Pro"	Translation.tRNA
Tb927.10.13910	"hypothetical protein, conserved"	ZUnknown
Tb927.10.920	"Ribosomal protein L1p/L10e family, putative"	ZUnknown
Tb927.11.7550	"hypothetical protein, conserved"	ZUnknown
Tb927.10.7500	fibrillarin (NOP1)	rRNA.tRNA.process
Tb927.9.13290	HSP20 domain	Chaperone
Tb927.4.430	proteasome beta 7 subunit	Ubiquitin.proteasome
Tb927.8.2410	"amidase, putative"	Protease
Tb927.10.4450	"stress-inducible protein STI1-like, putative"	Chaperone
Tb927.4.4690	"hypothetical protein, conserved"	ZUnknown
Tb927.1.4400	"hypothetical protein, conserved"	ZUnknown
Tb927.4.1930	EIF3G	Translation
Tb927.6.1990	"hypothetical protein, conserved, no yeast or human match"	ZUnknown
Tb927.11.4270	"hypothetical protein, conserved"	ZUnknown
Tb927.8.4280	"nuclear transport factor 2, putative"	Nuclear.transport
Tb927.10.11230	"Ras-induced vulval development antagonist, putative"	ZUnknown
Tb927.7.2810	"hypothetical protein, conserved, trypanosome-specific"	ZUnknown
Tb927.7.5130	"hypothetical protein, conserved"	ZUnknown
Tb927.6.2420	"p22 protein precursor, interacts with UBP1 in T. cruzi"	Mito.pathway
Tb927.9.11040	"mitochondrial carrier protein, MCP3"	Mito.transport
Tb927.11.14430	proteasome regulatory non-ATP-ase subunit 1 (RPN1)	Ubiquitin.proteasome
Tb927.10.8660	"Fis1 C-terminal tetratricopeptide repeat, putative"	ZUnknown
Tb927.11.14690	"Microtubule-binding protein MIP-T3, putative"	ZUnknown
Tb927.11.3900	"glycosyltransferase family-like protein, putative"	Glycans
Tb927.8.6430	"hypothetical protein, conserved"	ZUnknown
Tb927.9.12150	"transport protein particle (TRAPP) subunit, putative"	Vesicular.transport
Tb927.1.1680	Transcription elongation factor 1 domain-containing protein	RNA.synthesis
Tb927.11.9960	"Protein of unknown function (DUF2870), putative"	ZUnknown
Tb927.4.890	"small nuclear ribonucleoprotein SmD3, in U2"	RNA.processing
Tb927.10.11990	"hypothetical protein, conserved,RNA-binding protein"	RNA.binding
Tb927.10.8110	"Protein of unknown function (DUF2453), putative"	ZUnknown
Tb927.8.3470	"Vesicle transport v-SNARE protein N-terminus, putative"	ZUnknown
Tb927.11.18680	"dynein light chain LC8, putative (DYNLL1)"	RNA.synthesis
Tb927.3.1720	"hypothetical protein, conserved"	Mito.pathway
Tb927.8.2400	"hypothetical protein, conserved"	ZUnknown
Tb927.8.8150	"C2 domain containing protein, putative"	ZUnknown
Tb927.11.14810	"hypothetical protein, conserved"	ZUnknown
Tb927.11.5530	Mitochondrial LSU-associated	Mito.pathway
Tb927.11.6850	"Optic atrophy 3 protein (OPA3), putative"	ZUnknown
Tb927.11.8970	"ribose 5-phosphate isomerase, putative"	PPP
Tb927.9.11000	"ras-related protein RAB7, putative"	Vesicular.transport
Tb927.10.15690	"anaphase promoting complex, subunit 10-like protein"	Cell.cycle
Tb927.8.4810	prohibitin 1 (PHB1)	Cell.cycle
Tb927.10.9390	"Macrocin-O-methyltransferase (TylF), putative"	ZUnknown
Tb927.4.2930	"OsmC-like protein, putative"	ZUnknown
Tb927.7.2590	"prefoldin, putative"	Chaperone
Tb927.10.14590	"Protein of unknown function (DUF1279), putative"	ZUnknown
Tb927.11.7790	Mitchondrial SSU ribosomal protein	Mito.translation
Tb927.2.2940	"hypothetical protein, conserved"	Mito.pathway
Tb927.8.1790	"hypothetical protein, conserved"	ZUnknown
Tb927.11.9910	"Domain of unknown function (DUF3846)/TPR repeat, putative"	ZUnknown
Tb927.11.11520	PEX11 glycosomal membrane protein	Glycosome
Tb927.11.13850	"hypothetical protein, conserved"	ZUnknown
Tb927.11.14900	"coatomer epsilon subunit, epsilon-COP COPE"	Vesicular.transport
Tb927.7.4620	"hypothetical protein, conserved"	ZUnknown
Tb927.1.3040	"hypothetical protein, conserved"	ZUnknown
Tb927.10.2970	IF1 inhibitor of F1 ATPase	ZUnknown
Tb927.2.4980	"EMG1/NEP1 methyltransferase, putative"	ZUnknown
Tb927.8.550	"peptide methionine sulfoxide reductase, putative"	Protease
Tb927.9.5370	"2OG-Fe(II) oxygenase superfamily, putative"	ZUnknown
Tb927.11.4250	"hypothetical protein, conserved"	ZUnknown
Tb927.11.13450	"hypothetical protein, conserved"	ZUnknown
Tb927.6.1210	KKT6 kinetochore protein	Cell.cycle
Tb927.11.3170	"Der1-like family, putative"	ZUnknown
Tb927.9.12470	"inositol polyphosphate kinase, putative"	ZUnknown
Tb927.9.3850	"Protein of unknown function (DUF788), putative"	ZUnknown
Tb927.9.15090	"cytosolic coat protein, putative"	Vesicular.transport
Tb927.9.9550	"hypothetical protein, conserved, no yeast or human match"	ZUnknown
Tb927.11.7150	NGG1 interacting factor 3-like	rRNA.tRNA.process
Tb927.3.790	ZC3H6	RNA.binding
Tb927.9.7810	"hypothetical protein, conserved"	ZUnknown
Tb927.9.7770	spermidine synthase (SpSyn)	Redox
Tb927.6.4820	"CPC1, chromosomal passenger complex"	Chromatin
Tb927.8.4590	"hypothetical protein, conserved"	ZUnknown
Tb927.9.8700	"hypothetical protein, conserved"	ZUnknown
Tb927.11.3060	"Phosphate transport (Pho88), putative"	ZUnknown
Tb927.4.2130	"hypothetical protein, conserved"	ZUnknown
Tb927.6.2990	"Putative papain-like cysteine peptidase (DUF1796), putative"	ZUnknown
Tb927.11.12100	RBP5	RNA.binding
Tb927.3.2670	"hypothetical protein, conserved"	Mito.pathway
Tb927.11.11390	"2OG-Fe(II) oxygenase superfamily, putative"	ZUnknown
Tb927.10.8840	"hypothetical protein, conserved"	ZUnknown
Tb927.10.9990	"non-canonical purine NTP pyrophosphatase, RdgB/HAM1 family, putative"	ZUnknown
Tb927.11.1300	"UBA/TS-N domain containing protein, putative"	ZUnknown
Tb927.11.5170	"ubiquitin activating enzyme, putative"	Ubiquitin.proteasome
Tb927.4.4350	"emp24/gp25L/p24 family/GOLD, putative"	Vesicular.transport
Tb927.9.9690	"hypothetical protein, conserved"	ZUnknown
Tb927.7.3860	"PQ loop repeat, putative"	ZUnknown
Tb927.7.5580	cell cycle associated protein MOB1-B	Cell.cycle
Tb927.6.3420	"Oligomerisation domain containing protein, putative"	ZUnknown
Tb927.6.4180	POMP32	Mito.membrane
Tb927.11.2350	"hypothetical protein, conserved"	ZUnknown
Tb927.3.2880	"Mitochondrial ATP synthase subunit, putative"	Mito.pathway
Tb927.4.2160	"hypothetical protein, conserved"	ZUnknown
Tb927.1.1390	"hypothetical protein, conserved"	ZUnknown
Tb927.3.2480	"Arv1-like family, putative"	ZUnknown
Tb927.9.9080	POMP5	Mito.membrane
Tb927.11.12670	"TYW3 homologue, phe-tRNA modification, reading frame maintenance"	Translation
Tb927.3.5570	"syntaxin, putative"	Vesicular.transport
Tb927.10.10400	Mitchondrial SSU ribosomal protein S11	Mito.translation
Tb927.10.3580	Mitchondrial SSU ribosomal protein	Mito.translation
Tb927.11.16770	"glucosamine-6-phosphate isomerase, putative"	Glucose.glycerol
Tb927.5.2010	hypothetical protein	ZUnknown
Tb927.9.10880	"hypothetical protein, conserved"	ZUnknown
Tb927.10.15210	nuclear cap binding complex subunit CBP30	Nuclear.transport
Tb927.10.12000	"iron-sulfur cluster assembly protein, ISD11, needed foraconitatase, fumarase &  thiolation of mitochodrial and cytosolic tRNA"	Mito.pathway
Tb927.11.1620	"hypothetical protein, conserved"	Mito.pathway
Tb927.3.5280	"spliceosome-associated protein 49, SF3b(SAP)49 (DRBD1)"	RNA.processing
Tb927.10.9810	"hypothetical protein, conserved"	Mito.pathway
Tb927.11.13930	"U3 small nucleolar ribonucleoprotein protein IMP3, putative"	rRNA.tRNA.process
Tb927.6.4350	"ribosomal RNA assembly protein, putative"	rRNA.tRNA.process
Tb927.4.1760	"hypothetical protein, conserved"	Mito.pathway
Tb927.11.6610	"hypothetical protein, conserved"	ZUnknown
Tb927.8.4480	"Copurifies with PTP-CPSF160, may repress polyadenylation"	RNA.processing
Tb927.8.5230	"cyclophilin-type peptidyl-prolyl cis-trans isomerase, putative (PPIase)"	Chaperone
Tb927.9.8380	"hypothetical protein, conserved"	ZUnknown
Tb927.11.11360	guanine nucleotide-binding protein beta subunit- like protein (TRACK)	Translation
Tb927.2.5180	"aldo-keto reductase, putative"	Enzyme
Tb927.9.8190	"hypothetical protein, conserved"	ZUnknown
Tb927.8.2490	"SET domain containing protein, putative"	ZUnknown
Tb927.8.5780	"phosphatase, putative"	Phosphatase
Tb927.11.7900	mitochondrial RNA binding protein 16 (RBP16)	Mito.RNA
Tb927.3.900	"PUB domain containing protein, putative"	ZUnknown
Tb927.9.3360	"N-acetyltransferase, putative"	Enzyme
Tb927.10.4670	"hypothetical protein, conserved"	ZUnknown
Tb927.11.13990	"GDP-L-fucose synthetase, putative"	Glycans
Tb927.11.640	"pentatricopeptide repeat domain containing protein, putative"	ZUnknown
Tb927.11.11510	hd phosphohydrolase family protein	ZUnknown
Tb927.5.4450	"hypothetical protein, conserved"	ZUnknown
Tb927.10.12540	"electron transfer protein, putative,ferredoxin, putative"	Mito.e.transport
Tb927.11.13590	"hypothetical protein, conserved"	ZUnknown
Tb927.10.650	"TAX-2, flagellar protein"	Cytoskeleton
Tb927.8.4690	"hypothetical protein, conserved, no homologues"	ZUnknown
Tb927.11.12200	"hypothetical protein, conserved"	ZUnknown
Tb927.9.4550	"hypothetical protein, conserved"	ZUnknown
Tb927.9.4940	"presenilin-like aspartic peptidase, putative"	Protease
Tb927.11.3380	RanBP1 Ran-binding protein 1	Nuclear.transport
Tb927.4.4540	"zinc finger domain, LSD1 subclass, putative"	Zinc.finger
Tb927.6.1710	"hypothetical protein, conserved"	ZUnknown
Tb927.8.4430	uridine phosphorylase	Nucleotides
Tb927.11.12590	"Der1-like family, putative"	ZUnknown
Tb927.5.740	"hypothetical protein, conserved"	ZUnknown
Tb927.10.3290	"hypothetical protein, conserved"	ZUnknown
Tb927.9.8720	"fructose-1,6-bisphosphatase (FBPase)"	Glucose.glycerol
Tb927.10.16140	"Adenylate/guanylate cyclase, putative"	Signalling
Tb927.6.4160	"hypothetical protein, conserved"	ZUnknown
Tb927.5.1710	"ribonucleoprotein p18, mitochondrial precursor, putative"	Mito.RNA
Tb927.10.1800	"methyltransferase domain containing protein, putative"	ZUnknown
Tb927.11.1720	"hypothetical protein, conserved"	ZUnknown
Tb927.9.15870	hypothetical protein	ZUnknown
Tb927.11.3540	"hypothetical protein, conserved"	ZUnknown
Tb927.4.2670	"pyroglutamyl-peptidase I, putative (PPI)"	Protease
Tb927.6.3870	SGN1	Translation
Tb927.7.2710	"NADH-cytochrome b5 reductase, putative"	Mito.e.transport
Tb927.11.5180	"hypothetical protein, conserved"	ZUnknown
Tb927.5.3970	"adenylate kinase, putative (ADKE)"	Nucleotides
Tb927.8.5550	"hypothetical protein, conserved, kineto-specific"	ZUnknown
Tb927.9.10230	HSP20 domain (p23-like)	Chaperone
Tb927.7.4570	inosine-guanine nucleoside hydrolase (IG-NH)	Nucleotides
Tb927.10.3030	Proteasome regulatory non-ATP-ase subunit 11 (RPN11)	Ubiquitin.proteasome
Tb927.10.2070	"hypothetical protein, conserved"	ZUnknown
Tb927.6.2480	"chaperone protein DNAj, associated with Mitchondrial LSU ribosome"	Mito.translation
Tb927.10.10160	"pentatricopeptide repeat domain containing protein, putative"	Mito.pathway
Tb927.10.7990	"replication factor C, subunit 5, putative,ATPase, putative"	DNA
Tb927.11.14030	CYC9	Cell.cycle
Tb927.11.7050	"PA domain containing protein, putative (ESP7)"	ZUnknown
Tb927.9.11260	"nucleoside diphosphate kinase, putative"	Nucleotides
Tb927.11.15170	"ribosome biogenesis protein TSR3, putative (tsr3)"	rRNA.tRNA.process
Tb927.11.2020	"hypothetical protein, conserved"	ZUnknown
Tb927.3.3260	"hypothetical protein, conserved, kinetoplastid-specific, poly(E) repeats"	ZUnknown
Tb927.5.3000	"Thiopurine S-methyltransferase (TPMT), putative"	ZUnknown
Tb927.5.3890	"hypothetical protein, conserved"	ZUnknown
Tb927.11.2240	"hypothetical protein, conserved"	ZUnknown
Tb927.4.680	"hypothetical protein, conserved"	ZUnknown
Tb927.2.2390	"hypothetical protein, conserved"	ZUnknown
Tb927.7.2540	"ubiquitin-conjugating enzyme e2, putative"	Ubiquitin.proteasome
Tb927.10.12300	"hypothetical protein, conserved"	ZUnknown
Tb927.10.16030	MAPK2 protein kinase	Protein.kinase
Tb927.8.6120	"hypothetical protein, conserved"	ZUnknown
Tb927.4.2550	"hypothetical protein, conserved"	ZUnknown
Tb927.4.2100	hypothetical protein	ZUnknown
Tb927.9.12290	PEX19 Peroxin 19	Glycosome
Tb927.1.1980	"Protein transport protein yif1, putative"	Vesicular.transport
Tb927.10.11160	NFU2	Mito.pathway
Tb927.5.1620	"hypothetical protein, conserved"	ZUnknown
Tb927.7.6770	"Acyl CoA binding protein, putative"	ZUnknown
Tb927.2.2490	hypothetical protein	ZUnknown
Tb927.6.1450	"hypothetical protein, conserved"	ZUnknown
Tb927.9.13350	"hypothetical protein, conserved"	ZUnknown
Tb927.11.1890	"WD domain, G-beta repeat, putative"	ZUnknown
Tb927.3.3250	"hypothetical protein, conserved"	ZUnknown
Tb927.8.600	"Bucentaur or craniofacial development, putative"	ZUnknown
Tb927.11.12750	CPSF30 	RNA.processing
Tb927.4.990	"hypothetical protein, conserved"	ZUnknown
Tb927.5.3490	"hypothetical protein, conserved, LRR-RI like domain"	ZUnknown
Tb11.02.5400	"cystathionine beta-synthase, putative"	Amino.acids
Tb927.1.1790	"hypothetical PIN domain-containing protein, conserved"	RNA.processing
Tb927.10.3620	"Laminin-like protein, putative"	ZUnknown
Tb927.11.5230	"hypothetical protein, conserved"	ZUnknown
Tb927.9.2120	"hypothetical protein, conserved, E-7 to a helicobacter recombinase"	ZUnknown
Tb927.10.4500	"mRNA capping methyltransferase, putative"	RNA.processing
Tb927.5.2990	"hypothetical protein, conserved"	ZUnknown
Tb927.1.690	"hypothetical protein, conserved"	ZUnknown
Tb927.10.12170	"RAB-interacting protein, putative"	Signalling
Tb927.3.3840	"Family of unknown function (DUF572), putative"	ZUnknown
Tb927.4.1570	"hypothetical protein, conserved"	ZUnknown
Tb927.4.2250	"hypothetical protein, conserved, no known domains"	ZUnknown
Tb927.9.7260	"phytanoyl-CoA dioxygenase (PhyH), putative"	ZUnknown
Tb927.10.11950	"Putative Cwc15, copurified with splicing complex"	RNA.processing
Tb927.10.13310	"DNA-directed RNA polymerase II, putative,(RPB5z)"	RNA.synthesis
Tb927.11.16380	"TPR repeat, putative"	ZUnknown
Tb927.7.1840	"zinc finger protein, putative"	Zinc.finger
Tb927.10.9840	"chaperone protein DNAj, putative"	Chaperone
Tb927.4.4780	hypothetical protein	ZUnknown
Tb927.7.6560	"hypothetical protein, conserved"	ZUnknown
Tb927.1.630	anti-silencing protein ASF1A	Chromatin
Tb927.10.9310	"Haemolysin-III related, putative"	ZUnknown
Tb927.11.16000	"exonuclease, putative"	RNA.degradation
Tb927.11.9660	"Zinc finger, C3HC4 type (RING finger), putative"	Zinc.finger
Tb927.2.2180	RRP41B exosome protein PH subunit 	RNA.degradation
Tb927.4.1130	"Complex 1 protein (LYR family), putative"	Mito.e.transport
Tb927.9.10310	"mitochondrial carrier protein, MCP11"	Mito.transport
Tb927.9.9020	"ribosome-interacting GTPase 2, putative"	Translation
Tb927.10.13930	"phosphatidic acid phosphatase, putative"	Lipids
Tb927.10.8650	"RanBPL, interacts with Ran (Tb927.3.1120)"	Nuclear.transport
Tb927.11.12610	"CYC1, cyclin 1"	Cell.cycle
Tb927.8.2150	"hypothetical protein, conserved"	ZUnknown
Tb927.1.570	"Histone-lysine N-methyltransferase, H3 lysine-76 specific (DOT1B)"	Chromatin
Tb927.10.1230	"hypothetical protein, conserved"	ZUnknown
Tb927.11.14830	"hypothetical protein, conserved"	ZUnknown
Tb927.10.3330	"DDRGK domain containing protein, putative"	ZUnknown
Tb927.5.3700	"hypothetical protein, conserved"	ZUnknown
Tb927.7.2700	"NADH-cytochrome b5 reductase, putative (B5R)"	Mito.e.transport
Tb927.5.2380	"hydrolase, alpha/beta fold family, putative"	Enzyme
Tb927.7.3750	"TFIIF-stimulated CTD phosphatase, putative"	Protein.phosphatase
Tb927.8.2300	"hypothetical protein, conserved, no known domains"	ZUnknown
Tb927.8.3240	"lathosterol oxidase, putative"	Sterols
Tb927.9.14410	"CE1, cytosolic re-capping"	RNA.processing
Tb927.11.770	"hypothetical protein, conserved"	ZUnknown
Tb927.8.4930	"hypothetical protein, conserved"	Mito.pathway
Tb06.3A7.960	hypothetical protein	ZUnknown
Tb927.4.1890	"hypothetical protein, conserved"	ZUnknown
Tb927.8.580	"hypothetical protein, conserved"	Mito.pathway
Tb927.3.5050	60S ribosomal protein L4	Ribosome
Tb927.9.11220	TIM42	Mito.biogenesis
Tb927.10.1580	"Domain of unknown function (DUF543), putative"	ZUnknown
Tb927.11.720	"hypothetical protein, conserved"	ZUnknown
Tb927.10.2160	"hypothetical protein, conserved"	ZUnknown
Tb927.10.8710	Centrin3	Cell.cycle
Tb927.6.2590	"hypothetical protein, conserved"	ZUnknown
Tb927.11.7520	"hypothetical protein, conserved"	ZUnknown
Tb927.10.11430	"hypothetical protein, conserved"	ZUnknown
Tb927.11.4880	"Calmodulin-binding, putative"	ZUnknown
Tb927.7.170	"ESAG9, putative"	ESAG
Tb927.7.7140	"Related to vacuolar sorting proteins, possibly involved in endosomal sorting. Top match for humanNP_057569, related to yeast vacuolar sorting protein VTA1 but not the best match."	Vesicular.transport
Tb927.9.12720	"RND, guide RNA metabolism"	Mito.RNA
Tb927.11.13240	"RNA polymerase subunit, putative (RPC25)"	RNA.synthesis
Tb927.8.7170	"inositol polyphosphate 1-phosphatase, putative"	Mito.pathway
Tb927.4.1750	"hypothetical protein, conserved"	ZUnknown
Tb927.4.700	"hypothetical protein, conserved"	ZUnknown
Tb927.7.3140	"hypothetical protein, conserved"	ZUnknown
Tb927.9.8000	"ubiquitin-conjugating enzyme e2, putative"	Ubiquitin.proteasome
Tb927.11.14290	"vacuolar sorting protein, putative"	Lysosome
Tb927.2.2200	"hypothetical protein, conserved"	ZUnknown
Tb927.6.1620	"Zn-finger in Ran binding protein and others, putative"	Zinc.finger
Tb927.11.1560	"1,2-Dihydroxy-3-keto-5-methylthiopentene dioxygenase, putative"	Amino.acids
Tb927.11.3660	"dynein light chain, putative,dynein Tctex1 family, putative"	Cytoskeleton
Tb927.11.3790	"hypothetical protein, conserved"	ZUnknown
Tb927.3.4440	"hypothetical protein, conserved"	ZUnknown
Tb927.4.3480	hypothetical protein	ZUnknown
Tb927.8.3140	"NAD dependent deacetylase, putative, SIR2RP2"	Mito.pathway
Tb927.1.2420	hypothetical protein	ZUnknown
Tb927.11.3310	"ubiquitin-conjugating enzyme, putative,"	Ubiquitin.proteasome
Tb927.9.10080	"phosphatidylserine decarboxylase, putative"	Lipids
Tb927.6.4500	translocon-associated protein beta	Vesicular.transport
Tb927.7.3640	"hypothetical protein, conserved"	ZUnknown
Tb927.7.5840	"hypothetical protein, conserved"	ZUnknown
Tb927.11.1750	"hypothetical protein, conserved"	ZUnknown
Tb927.11.8110	"hypothetical protein, conserved"	ZUnknown
Tb927.9.1610	"CDP-diacylglycerol--inositol 3-phosphatidyltransferase, putative"	Lipids
Tb927.10.14440	b9 domain-containing protein 1 (b9d1)	ZUnknown
Tb927.10.8150	Bromodomain protein BDF1	Chromatin
Tb927.11.6710	predicted tetratricopeptide repeat (TPR) protein	ZUnknown
Tb927.3.4480	"hypothetical protein, conserved"	ZUnknown
Tb927.5.4320	"zinc finger protein family member, putative (FIP1)"	RNA.processing
Tb927.6.2910	"RNA pseudouridylate synthase, putative"	ZUnknown
Tb927.10.1600	"hypothetical protein, conserved"	ZUnknown
Tb927.10.240	PEX14 peroxin 14	Glycosome
Tb927.7.1500	"CFD1 Cytosolic iron-sulphur cluster biogenesis, Thiomodification of cytiosolic tRNAs (NBP 2)"	rRNA.tRNA.process
Tb927.9.1650	"hypothetical protein, conserved"	ZUnknown
Tb927.11.3770	"Dpy-30 motif containing protein, putative"	ZUnknown
Tb927.11.16600	EAP2 exosome-associated protein 2	RNA.degradation
Tb927.7.880	RBP25	RNA.binding
Tb927.10.15130	"synaptobrevin-type vesicle transport protein, SLY2 (SEC22)"	Vesicular.transport
Tb927.3.2400	"palmitoyl acyltransferase 10, putative"	Lipids
Tb927.7.1710	"DOM34, releases stalled ribosomes"	Translation
Tb927.11.15230	"cytosolic coat protein, putative"	Vesicular.transport
Tb927.11.5510	"dynein light chain p28, axonemal, putative"	Cytoskeleton
Tb927.11.7420	phosphoadenosine phosphosulfate reductase-like protein	Enzyme
Tb927.8.6850	"Zinc finger, C3HC4 type (RING finger)/EF-hand domain pair, putative"	Zinc.finger
Tb927.10.4990	CRK3 cdc2- like protein kinase	Cell.cycle
Tb927.10.6460	"protein phosphatase 2B, putative"	Protein.phosphatase
Tb927.10.12970	"AN1-like zinc finger, putative"	ZUnknown
Tb927.7.4710	Mitchondrial LSU ribosomal protein	Mito.translation
Tb927.9.10680	"RNA polymerase III RPC4, putative"	ZUnknown
Tb927.10.160	KPAP2 Kinetoplast poly(A) polymerase	Mito.RNA
Tb927.10.4860	"hypothetical protein, conserved"	ZUnknown
Tb927.10.7970	"Organic solute transporter Ostalpha, putative"	ZUnknown
Tb927.11.5760	"hypothetical protein, conserved"	ZUnknown
Tb927.8.7030	"hypothetical protein, conserved"	ZUnknown
Tb927.10.14220	"hypothetical protein, conserved"	ZUnknown
Tb927.1.3200	"SGT1-like protein, putative"	Chaperone
Tb927.6.3970	"SH3 domain protein, conserved"	ZUnknown
Tb927.8.3790	paraflagellar rod protein PFC2	Cytoskeleton
Tb927.10.4330	"2-oxoisovalerate dehydrogenase beta subunit, mitochondrial precursor, putative"	Lipids
Tb927.4.1720	"nucleoside diphosphate kinase, putative"	Nucleotides
Tb927.5.4290	"hypothetical protein, conserved"	ZUnknown
Tb927.6.4030	"superoxide dismutase, putative"	Redox
Tb927.9.6320	"hypothetical protein, conserved"	ZUnknown
Tb927.11.10070	Bromodomain protein BDF3	Chromatin
Tb927.5.2050	"Putative methyltransferase, putative"	ZUnknown
Tb927.7.6570	Enriched in surface-labeled proteome protein 17 (ESP17)	ZUnknown
Tb927.9.8210	Peptide deformylase 2 (PDF2)	Protease
Tb927.9.10580	"3-demethylubiquinone-9 3-methyltransferase, putative"	Enzyme
Tb927.9.6620	"hypothetical protein, conserved"	Mito.pathway
Tb927.10.15510	"hypothetical protein, conserved"	ZUnknown
Tb927.5.2040	"hypothetical protein, conserved"	ZUnknown
Tb927.5.3560	"vesicle-associated membrane protein, putative (VAMP)"	Vesicular.transport
Tb927.7.4980	ZC3H23 POMP35	RNA.binding
Tb927.7.6890	"S-adenosyl-methionine-dependent methyl transferase, putative"	Enzyme
Tb927.10.11770	"hypothetical protein, conserved"	Mito.pathway
Tb927.11.4960	"transcription elongation factor s-II, putative (TFIIS1)"	RNA.synthesis
Tb927.3.4910	"signal peptide peptidase, putative,aspartic peptidase, clan AD, family A22B, putative"	Vesicular.transport
Tb10.v4.0045	"prohibitin, putatives"	Cell.cycle
Tb927.11.8800	"hypothetical protein, conserved"	Mito.pathway
Tb927.6.1080	glyoxalase II (glxII)	Redox
Tb927.8.4680	"Spinocerebellar ataxia type 10 protein domain containing protein, putative"	ZUnknown
Tb927.10.11890	"hypothetical protein, conserved"	ZUnknown
Tb927.10.2350	"pyruvate dehydrogenase complex E3 binding protein, putative"	Citric.acid.cycle
Tb927.11.3160	"hypothetical protein, conserved"	ZUnknown
Tb927.3.2200	"TPR repeat, putative"	ZUnknown
Tb927.10.6840	"hypothetical protein, conserved"	ZUnknown
Tb927.10.9150	"hypothetical protein, conserved"	ZUnknown
Tb927.11.14750	"PSP1 C-terminal conserved region, putative"	ZUnknown
Tb927.4.2860	"EAP30/Vps36 family, putative"	ZUnknown
Tb927.6.2050	"ribosome biogenesis regulatory protein (RRS1), putative"	rRNA.tRNA.process
Tb927.7.3600	"emp24/gp25L/p24 family/GOLD, putative"	Vesicular.transport
Tb927.11.8880	"tRNA threonylcarbamoyl adenosine modification protein, Sua5/YciO/YrdC/YwlC family, putative"	ZUnknown
Tb927.7.2530	"N-acetyltransferase, putative"	Enzyme
Tb927.9.3560	"hypothetical protein, conserved"	ZUnknown
Tb927.6.4560	Mitchondrial SSU ribosomal protein	Mito.translation
Tb927.11.5840	"eIF1 Protein translation factor SUI1 homolog, putative"	Translation
Tb927.4.4080	"C-5 sterol desaturase, putative"	Sterols
Tb927.3.5470	"hypothetical protein, conserved"	ZUnknown
Tb927.11.20730	"Glycerophosphodiester diesterase, putative"	Lipids
Tb927.8.1080	Centrin2	Cell.cycle
Tb927.10.1390	"hypoxanthine-guanine phosphoribosyltransferase, putative"	Nucleotides
Tb927.11.13300	"hypothetical protein, conserved"	ZUnknown
Tb927.9.3640	Mitchondrial LSU ribosomal protein	Mito.translation
Tb927.10.11030	ATOM11 - POMP21	Mito.biogenesis
Tb927.10.13990	"hypothetical protein, conserved"	ZUnknown
Tb927.10.4310	prohibitin 2 (PHB2)	Cell.cycle
Tb927.3.2310	"flagellar component,PACRGA"	Cytoskeleton
Tb927.3.3370	"hypothetical protein, conserved"	ZUnknown
Tb927.6.2510	"Flavinator of succinate dehydrogenase, putative"	Mito.pathway
Tb927.7.4160	Elongase 1	Lipids
Tb927.8.7070	FAZ15 flagellar attachment zone protein	Cytoskeleton
Tb927.10.2340	"hypothetical protein, conserved, t-SNARE like"	Vesicular.transport
Tb927.2.4800	"hypothetical protein, conserved"	ZUnknown
Tb927.6.2300	"adenosine kinase, putative"	Nucleotides
Tb927.7.2980	"Nitroreductase family, putative"	ZUnknown
Tb927.3.2840	"inorganic pyrophosphatase, putative"	Phosphatase
Tb927.3.3970	"RNA binding protein, putative, LYAR-type C2HC zinc finger domain"	RNA.binding
Tb927.6.2540	"DREV methyltransferase, putative, Zinc finger domains"	Enzyme
Tb927.7.2510	"endoplasmatic reticulum retrieval protein, putative"	Vesicular.transport
Tb927.11.12030	"hypothetical protein, conserved"	ZUnknown
Tb927.11.15060	"hypothetical protein, conserved"	ZUnknown
Tb927.7.5710	"hypothetical protein, conserved"	ZUnknown
Tb927.8.5820	"Las1-like, putative"	ZUnknown
Tb927.9.11510	"hypothetical protein, conserved"	ZUnknown
Tb927.9.5710	TFIIB general transcription factor IIB	RNA.synthesis
Tb927.9.9670	proteasome alpha 6 subunit (putative) (TbPSA6)	Ubiquitin.proteasome
Tb927.4.1710	"rhodanese-like domain containing protein, putative"	ZUnknown
Tb927.7.7090	"hypothetical protein, conserved, no clear yeast or human matches"	ZUnknown
Tb927.10.10140	paraflagellar rod protein PFC19	Cytoskeleton
Tb927.10.1440	Pob3	Chromatin
Tb927.7.620	"hypothetical protein, conserved"	ZUnknown
Tb927.3.4460	"hypothetical protein, conserved"	ZUnknown
Tb927.10.13500	60S ribosomal protein L10a	Ribosome
Tb927.10.14660	"hypothetical protein, conserved, no domains, no yeast or human match"	ZUnknown
Tb927.3.2980	"mitochondrial carrier protein, MCP17"	Mito.transport
Tb927.7.3700	"hypothetical protein, conserved"	ZUnknown
Tb927.9.13540	"hypothetical protein, conserved"	ZUnknown
Tb927.2.4680	"hypothetical protein, conserved"	ZUnknown
Tb927.5.2930	"Mitochondrial ATP synthase subunit, putative"	Mito.pathway
Tb927.9.2390	"hypothetical protein, conserved"	ZUnknown
Tb927.10.14040	"vacuolar ATP synthase subunit c, putative"	Lysosome
Tb927.11.1960	leucine-rich repeat protein (LRRP)	LRRP
Tb927.8.1520	NUDIX hydrolase	Enzyme
Tb927.7.2620	Mitchondrial SSU ribosomal protein	Mito.translation
Tb927.10.8640	"Galactose oxidase, central domain containing protein, putative"	ZUnknown
Tb927.7.5640	"G-patch domain containing protein, putative"	ZUnknown
Tb927.10.10830	"RGG2, MRB complex component"	Mito.RNA
Tb927.10.1470	hypoxanthine-guanine phosphoribosyltransferase (HGPRT)	Nucleotides
Tb927.7.6710	hypothetical protein	ZUnknown
Tb927.8.2020	"agmatinase, putative"	Amino.acids
Tb927.4.1360	"Aldose-1-epimerase, putative"	Glucose.glycerol
Tb927.4.1810	Mitchondrial LSU ribosomal protein	Mito.translation
Tb927.10.14750	"fibrillarin, putative"	rRNA.tRNA.process
Tb927.7.5270	"hypothetical protein, conserved"	ZUnknown
Tb927.8.3260	"YceI-like domain containing protein, putative"	ZUnknown
Tb927.8.7280	"emp24/gp25L/p24 family/GOLD, putative"	Vesicular.transport
Tb927.11.11050	"hypothetical protein, conserved"	ZUnknown
Tb927.7.5100	"hypothetical protein, conserved"	ZUnknown
Tb927.8.4140	"hypothetical protein, conserved"	ZUnknown
Tb927.8.6630	hypothetical protein	ZUnknown
Tb927.9.8520	"hypothetical protein, conserved"	ZUnknown
Tb927.5.2700	"otubain cysteine peptidase, Clan CA, family C65, putative"	Protease
Tb927.7.1290	"Protein of unknown function (DUF2012), putative"	ZUnknown
Tb927.7.5520	"peptidyl-tRNA hydrolase, putative"	ZUnknown
Tb927.5.1240	"LicD family, putative"	ZUnknown
Tb927.3.4200	"Integral membrane protein S linking to the trans Golgi network, putative"	ZUnknown
Tb927.5.3080	"hypothetical protein, conserved"	ZUnknown
Tb927.6.3610	"SET domain containing protein, putative"	ZUnknown
Tb927.10.5430	"Flagellar C1a complex subunit C1a-32, putative"	Cytoskeleton
Tb927.7.4520	"Thioredoxin-like, putative"	ZUnknown
Tb927.8.4610	Ras-related protein RabX1	Vesicular.transport
Tb927.10.14250	"hypothetical protein, conserved"	ZUnknown
Tb927.4.1260	"hypothetical protein, conserved"	ZUnknown
Tb927.4.2770	"hypothetical protein, conserved"	ZUnknown
Tb927.11.16300	"hypothetical protein, conserved"	ZUnknown
Tb927.5.3520	"queuine tRNA-ribosyltransferase, putative"	rRNA.tRNA.process
Tb927.6.3250	"C2H2 type zinc-finger (2 copies), putative"	ZUnknown
Tb927.10.3250	Mitchondrial SSU ribosomal protein	Mito.translation
Tb927.11.1770	"hypothetical protein, conserved"	ZUnknown
Tb927.11.2770	"hypothetical protein, conserved"	ZUnknown
Tb927.11.820	hypothetical protein	ZUnknown
Tb927.6.1520	Aquaglyceroporin 1	Ions
Tb927.9.1360	"hypothetical protein, conserved"	ZUnknown
Tb927.11.12520	"hypothetical protein, conserved"	ZUnknown
Tb927.7.1680	"Uncharacterised conserved protein (DUF2305), putative"	ZUnknown
Tb927.9.4910	PDK1 protein kinase	Protein.kinase
Tb927.11.3150	conserved protein	ZUnknown
Tb927.11.7213	"ERV46-like, ER-Golgi transport vesicles"	Vesicular.transport
Tb927.8.2530	"NADH-ubiquinone oxidoreductase complex I subunit, putative"	Mito.e.transport
Tb927.11.15510	"hypothetical protein, conserved"	ZUnknown
Tb927.4.2530	"hypothetical protein, conserved"	ZUnknown
Tb927.7.320	RBP8	RNA.binding
Tb927.8.2800	"hypothetical protein, conserved"	ZUnknown
Tb927.10.1730	"hypothetical protein, conserved"	ZUnknown
Tb927.10.5230	"ADP-ribosylation factor, putative"	Vesicular.transport
Tb927.10.1940	"serine/threonine-protein kinase, putative"	Protein.kinase
Tb927.6.3470	"hypothetical protein, conserved"	ZUnknown
Tb927.8.2650	PNKD	Mito.translation
Tb927.8.6010	Heme uptake protein LHR1	Transporter
Tb927.7.6600	"hypothetical protein, conserved"	ZUnknown
Tb927.11.14870	"NAD  synthase, putative"	Enzyme
Tb927.11.5980	conserved protein	ZUnknown
Tb927.11.16070	TFIIH basal transcription factor subunit (p34)	RNA.synthesis
Tb927.3.2830	"brix domain containing protein, putative"	ZUnknown
Tb927.6.3410	"hypothetical protein, conserved"	ZUnknown
Tb927.9.2800	"hypothetical protein, conserved"	ZUnknown
Tb927.9.8500	hypothetical protein	ZUnknown
Tb927.7.5460	EAP3 exosome-associated protein 3 	RNA.degradation
Tb927.5.1360	nucleoside 2-deoxyribosyltransferase (NDRT)	Nucleotides
Tb927.7.2260	"SEP domain containing protein, putative"	ZUnknown
Tb927.11.9840	"hypothetical protein, conserved"	ZUnknown
Tb927.4.3370	"hypothetical protein, conserved"	ZUnknown
Tb927.8.2720	"Putative serine esterase (DUF676), putative"	ZUnknown
Tb927.1.1820	hypothetical PIN domain-containing protein	RNA.processing
Tb927.10.11960	"hypothetical protein, conserved"	ZUnknown
Tb927.11.12500	"hypothetical protein, conserved"	ZUnknown
Tb927.10.14700	"hypothetical protein, conserved, no human or yeast homologue"	ZUnknown
Tb927.8.3740	"pterin 4 alpha carbinolamine dehydratase, putative"	Enzyme
Tb927.10.12240	"short-chain dehydrogenase, putative"	Enzyme
Tb927.10.9320	"hypothetical protein, conserved"	ZUnknown
Tb927.7.2110	KKT11 Kinetochore protein	Cell.cycle
Tb927.10.4440	predicted SAP domain protein	ZUnknown
Tb927.3.3630	EF-TS Mitochondrial elongation factor ts	Mito.translation
Tb927.6.3140	Ubiquitin-like protein	Ubiquitin.proteasome
Tb927.10.11500	conserved protein	ZUnknown
Tb927.11.2560	"hypothetical protein, conserved"	ZUnknown
Tb927.3.1070	RF1 Mitochondrial peptide chain release factor 1	Mito.translation
Tb927.7.1780	"Adenine phosphoribosyltransferase, putative"	Nucleotides
Tb927.11.1240	"hypothetical protein, conserved"	ZUnknown
Tb927.9.7650	"ADP-ribosylation factor, putative"	Vesicular.transport
Tb927.11.4040	"hypothetical protein, conserved"	ZUnknown
Tb927.2.3970	"hypothetical protein, conserved"	ZUnknown
Tb927.10.11560	"hypothetical protein, conserved"	ZUnknown
Tb927.11.5470	"hypothetical protein, conserved"	ZUnknown
Tb927.2.5250	"tubulin-tyrosine ligase, putative"	Cytoskeleton
Tb927.8.2290	"hypothetical protein, conserved"	ZUnknown
Tb927.8.6390	"lysophospholipase, putative,alpha/beta hydrolase, putative (TbLysoPLA)"	Lipids
Tb927.10.8560	"small GTPase, putative (RAB23)"	Vesicular.transport
Tb927.9.14480	"dynein-associated protein, putative"	Cytoskeleton
Tb927.8.1380	"hypothetical protein, conserved"	ZUnknown
Tb927.2.5050	"protein phosphatase 2C, putative"	Protein.phosphatase
Tb927.10.9830	"hypothetical protein, conserved"	Mito.pathway
Tb927.11.8120	"protein transport protein Sec13, putative"	Vesicular.transport
Tb927.6.2740	pyridoxal kinase (pdxK)	Enzyme
Tb927.8.4150	TimRhomII	Mito.biogenesis
Tb927.1.3310	"hypothetical protein, conserved, no human or yeast homologue"	ZUnknown
Tb927.4.2320	"hypothetical protein, conserved"	ZUnknown
Tb927.8.5640	SDH6 succinate dehydrogenase (complex II) subunit	Mito.e.transport
Tb927.9.9000	"isopentenyl-diphosphate delta-isomerase, type II"	Prenylation
Tb927.11.4840	"hypothetical protein, conserved"	ZUnknown
Tb927.9.10890	"Regulatory subunit of type II PKA R-subunit, putative"	ZUnknown
Tb927.3.3030	"hypothetical protein, conserved, START (lipid-binding) domain, homologue of human NP_006636.2, probable role in phosphlipid transfer across membranes"	Lipids
Tb927.9.14100	"hypothetical protein, conserved"	ZUnknown
Tb927.11.5290	"mitochondrial carrier protein, MCP9"	Mito.transport
Tb927.7.3380	"Ribosomal L28e protein family/Mak16 protein C-terminal region, putative"	ZUnknown
Tb927.8.2670	"Putative S-adenosyl-L-methionine-dependent methyltransferase, putative"	Mito.pathway
Tb927.10.170	"pseudouridine synthase, Cbf5p"	rRNA.tRNA.process
Tb927.11.12340	"predicted Zinc finger, C3HC4 type (RING finger) protein"	Ubiquitin.proteasome
Tb927.8.6610	"hypothetical protein, conserved"	ZUnknown
Tb927.8.730	"nucleolar RNA-binding protein, putative"	rRNA.tRNA.process
Tb927.10.14360	U2 small nuclear ribonucleoprotein 40K (U2_40K)	RNA.processing
Tb927.11.5820	"hypothetical protein, conserved, probably in mitochondrion, Inhibitor of apoptosis-promoting Bax1, putative"	Mito.pathway
Tb927.11.12140	hypothetical protein	ZUnknown
Tb927.11.1910	"cation transporter protein, putative"	Ions
Tb927.11.9100	"Domain of unknown function (DUF4586), putative"	ZUnknown
Tb927.3.1840	"3-oxo-5-alpha-steroid 4-dehydrogenase, putative"	Sterols
Tb927.7.870	"hypothetical protein, conserved"	ZUnknown
Tb927.1.3010	"TbPAMC4, RNA editing"	Mito.RNA
Tb927.10.15420	"methyltransferase domain containing protein, putative"	ZUnknown
Tb927.8.1960	NOT11	RNA.degradation
Tb927.9.4950	"Radical SAM domain, Similar to TYW1 though one better match"	Translation.tRNA
Tb927.10.6080	"proteasome beta 5 subunit, putative,proteasome beta 5 subunit (PRCE)"	Ubiquitin.proteasome
Tb927.5.4350	"NUDIX hydrolase, putative"	Enzyme
Tb927.3.2270	"hypothetical protein, conserved"	ZUnknown
Tb927.3.870	"hypothetical protein, conserved, match to histone RNA hairpin binding proteins"	RNA.binding
Tb927.4.1280	"Tetratricopeptide repeat, putative"	ZUnknown
Tb927.10.11240	"hypothetical protein, conserved"	ZUnknown
Tb927.3.4730	leucine-rich repeat protein (LRRP)	LRRP
Tb927.9.3350	"pseudouridylate synthase, putative"	rRNA.tRNA.process
Tb927.11.9610	eIF3I	Translation
Tb927.9.11840	Pre-rRNA-processing protein PNO1	rRNA.tRNA.process
Tb927.1.3170	"CHORD, putative"	ZUnknown
Tb927.10.2660	"hypothetical protein, conserved"	ZUnknown
Tb927.5.590	"protein phosphatase 1, regulatory subunit, putative"	Protein.phosphatase
Tb927.6.4050	ZC3H14	RNA.binding
Tb927.10.13710	"Activator of Hsp90 ATPase, N-terminal/Activator of Hsp90 ATPase homolog 1-like protein, putative"	ZUnknown
Tb927.11.11320	"hypothetical protein, conserved"	ZUnknown
Tb927.11.9230	"hypothetical protein, conserved"	ZUnknown
Tb927.6.4430	homoserine kinase and VSG silencing factor	Amino.acids
Tb927.10.11410	"hypothetical protein, conserved"	ZUnknown
Tb927.11.2930	"hypothetical protein, conserved"	ZUnknown
Tb927.9.12740	"Zeta toxin, putative"	ZUnknown
Tb927.11.14720	"hypothetical protein, conserved"	ZUnknown
Tb927.8.2350	"hypothetical protein, conserved"	ZUnknown
Tb927.5.3110	Mitchondrial LSU ribosomal protein	Mito.translation
Tb927.1.1610	"hypothetical protein, conserved"	Mito.pathway
Tb927.10.1740	"hypothetical protein, conserved"	ZUnknown
Tb927.11.4890	MT48 or MTr2 cap methyltransferase	RNA.processing
Tb927.11.6250	"Mitochondrial ATP synthase subunit, putative"	Mito.pathway
Tb927.10.9950	"hypothetical protein, conserved"	ZUnknown
Tb927.8.8280	"hypothetical protein, conserved, no domains, K-specific"	ZUnknown
Tb927.11.2800	"hypothetical protein, conserved"	ZUnknown
Tb927.11.16080	"Soluble NSF attachment protein, SNAP, putative"	ZUnknown
Tb927.9.15100	"hypothetical protein, tryp specific"	ZUnknown
Tb927.4.2350	"G-actin binding protein, putative, twinfilin, putative"	Cytoskeleton
Tb927.8.2120	"hypothetical protein, conserved"	ZUnknown
Tb927.9.14180	"chaperone protein DNAj, putative"	Chaperone
Tb927.10.6770	"BRCA1 C Terminus (BRCT) domain containing protein, putative"	ZUnknown
Tb927.2.4150	"hypothetical protein, conserved"	ZUnknown
Tb927.7.3810	"hypothetical protein, conserved, , 2 Cold-shock domains"	Mito.pathway
Tb927.7.6490	"hypothetical protein, conserved"	ZUnknown
Tb927.1.3110	"soluble N-ethylmaleimide sensitive factor (NSF) attachment protein, putative"	Vesicular.transport
Tb927.6.3270	"hypothetical protein, conserved"	ZUnknown
Tb927.11.14420	"hypothetical protein, conserved"	ZUnknown
Tb927.9.15260	"ubx domain containing protein, putative"	ZUnknown
Tb927.11.13310	"hypothetical protein, conserved, spectrin repeats"	ZUnknown
Tb927.11.15580	"hypothetical protein, conserved"	ZUnknown
Tb927.10.15890	"hypothetical protein, conserved"	ZUnknown
Tb927.11.12730	hypothetical protein	ZUnknown
Tb927.5.2960	"phosphoribosylpyrophosphate synthetase, putative (PRS)"	PPP
Tb927.5.3950	"2OG-Fe(II) oxygenase superfamily, putative"	ZUnknown
Tb927.8.3860	CIA1 Cytosolic iron-sulphur cluster biogenesis	Enzyme
Tb927.9.12450	"class I transcription factor A, subunit 2 (CITFA-2)"	RNA.synthesis
Tb927.10.10710	"hypothetical protein, conserved"	ZUnknown
Tb927.9.16070	hypothetical protein	ZUnknown
Tb927.11.10060	"Biotin--acetyl-CoA-carboxylase ligase, putative,biotin--protein ligase, putative"	Enzyme
Tb927.2.4620	"Transmembrane adaptor Erv26, putative"	ZUnknown
Tb927.9.5410	"hypothetical protein, conserved"	ZUnknown
Tb927.10.2320	TbNup41 Outer ring	Nuclear.transport
Tb927.4.860	"hypothetical protein, conserved"	ZUnknown
Tb927.10.12020	"recA bacterial DNA recombination protein, putative"	ZUnknown
Tb927.10.11380	"hypothetical protein, conserved"	ZUnknown
Tb927.11.14460	"ADP-ribosylation factor GTPase activating protein 1, putative"	Vesicular.transport
Tb927.10.430	"peroxidase, putative"	Mito.pathway
Tb927.11.8230	"hypothetical protein, conserved"	ZUnknown
Tb927.11.16200	"microtubule-associated protein,corset-associated protein 17 (CAP17)"	Cytoskeleton
Tb927.11.3430	"hypothetical protein, conserved"	ZUnknown
Tb927.9.8250	"atypical dual specificity phosphatase, putative"	Phosphatase
Tb927.11.10890	"hypothetical protein, conserved"	ZUnknown
Tb927.11.6070	"hypothetical protein, conserved, ARM repeat superfamily"	ZUnknown
Tb927.3.970	Mitchondrial SSU ribosomal protein	Mito.translation
Tb927.8.4290	"Ribosome biogenesis protein Nop16, putative"	ZUnknown
Tb927.8.4790	"Putative snoRNA binding domain containing protein, putative"	ZUnknown
Tb927.11.3930	"hypothetical protein, conserved"	ZUnknown
Tb927.11.9600	"hypothetical protein, conserved"	ZUnknown
Tb927.9.14140	"hypothetical protein, conserved"	ZUnknown
Tb927.4.4740	ER to golgi transport of GPI proteins OR Dihydroceramide synthase)	Lipids
Tb927.10.5750	"protocatechuate 4,5-dioxygenase-like protein"	Enzyme
Tb927.8.5280	Mitchondrial SSU ribosomal associated TbMRPS34	Mito.translation
Tb927.9.12100	"Tetrapyrrole (Corrin/Porphyrin) Methylases, putative"	ZUnknown
Tb927.4.4700	"hypothetical protein, conserved"	ZUnknown
Tb927.10.750	"hypothetical protein, conserved"	ZUnknown
Tb927.10.7730	"Domain of unknown function (DUF4496), putative"	ZUnknown
Tb927.3.4160	"XPC-binding domain/UBA/TS-N domain containing protein, putative"	ZUnknown
Tb927.7.1080	"hypothetical protein, conserved"	Mito.pathway
Tb927.8.5530	"COP9 signalosome complex subunit 5, putative"	Protease
Tb927.9.12710	"hypothetical protein, conserved"	ZUnknown
Tb927.11.11710	"Putative serine esterase (DUF676), putative"	ZUnknown
Tb927.5.3690	"hypothetical protein, conserved"	ZUnknown
Tb927.7.3320	"ATG12/APG12, putative (ATG12)"	Lysosome
Tb927.9.11660	"hypothetical protein, conserved"	ZUnknown
Tb927.9.13030	QA-SNARE protein putative	Vesicular.transport
Tb927.1.780	leucine-rich repeat-containing protein	LRRP
Tb927.4.900	"hypothetical protein, conserved"	ZUnknown
Tb927.10.9410	"selenophosphate synthetase, putative"	Enzyme
Tb927.3.4990	"oxidoreductase, putative"	Enzyme
Tb927.9.15510	BARP protein	Membrane.protein
Tb927.10.4120	60S ribosomal protein L30	Ribosome
Tb927.3.5150	"exonuclease, putative"	RNA.degradation
Tb927.4.1790	60S ribosomal protein L3	Ribosome
Tb927.8.3530	"glycerol-3-phosphate dehydrogenase [NAD ], glycosomal"	Glucose.glycerol
Tb927.1.2430	histone H3	Chromatin
Tb927.10.1850	"WD domain, G-beta repeat, putative"	ZUnknown
Tb927.11.4730	"hypothetical protein, conserved"	ZUnknown
Tb927.8.1140	"hypothetical protein, conserved"	ZUnknown
Tb927.9.10520	"hypothetical protein, possible component of cytochorome oxidase complex"	Mito.e.transport
Tb927.7.2070	"heat shock protein DNAJ, putative"	Chaperone
Tb927.11.7810	hypothetical protein	ZUnknown
Tb927.7.520	"cytochrome b5-like Heme/Steroid binding domain containing protein, putative"	ZUnknown
Tb927.9.13630	"hypothetical protein, conserved"	ZUnknown
Tb927.10.4000	"methylglutaconyl-CoA hydratase, mitochondrial precursor, putative"	Amino.acids
Tb927.11.11250	cytosolic malate dehydrogenase (cMDH)	Glucose.glycerol
Tb927.10.12110	"hypothetical protein, conserved"	ZUnknown
Tb927.1.860	"transmembrane protein, putative"	ZUnknown
Tb927.10.4070	"hypothetical protein, conserved, resembles mammalian proteins of unknown function"	ZUnknown
Tb927.11.14260	"atypical dual specificity phosphatase, putative"	Phosphatase
Tb927.10.15800	"actin related protein 2, putative"	Cytoskeleton
Tb927.3.4900	"tRNA isopentenyltransferase, putative"	rRNA.tRNA.process
Tb927.8.6230	"hypothetical protein, conserved"	ZUnknown
Tb927.7.4320	"mRNA capping enzyme, beta chain, putative"	ZUnknown
Tb927.10.6860	"endonuclease V, cleaves RNA at inosines"	RNA.degradation
Tb927.11.7700	hypothetical protein	ZUnknown
Tb927.3.3210	hypothetical protein	ZUnknown
Tb927.7.2480	"peptidyl-prolyl cis-trans isomerase, putative (PAR45)"	Chaperone
Tb927.7.5670	"hypothetical protein, conserved"	ZUnknown
Tb927.3.1890	"cytochrome c oxidase assembly protein, putative"	Mito.e.transport
Tb927.7.7060	"Got1/Sft2-like family, putative"	ZUnknown
Tb927.10.11000	"hypothetical protein, conserved"	ZUnknown
Tb927.3.5350	"hypothetical protein, conserved, no known domains"	ZUnknown
Tb927.9.8490	"hypothetical protein, conserved"	ZUnknown
Tb927.3.2150	"protein phosphatase 2C, putative"	Protein.phosphatase
Tb927.11.7216	"origin recognition complex subunit 1 (ORC1), (CDC6)"	Cell.cycle
Tb927.4.2170	"hypothetical protein, conserved, low homology to phosphatidylserinsynthase"	ZUnknown
Tb927.7.1930	"nucleoside diphosphatase, putative,ectonucleoside triphosphate diphosphohydrolase 5, putative"	Enzyme
Tb927.10.14280	"mitochondrial carrier protein, MCP20"	Mito.transport
Tb927.3.3830	"hypothetical protein, conserved"	ZUnknown
Tb927.10.15850	PEX12 peroxisome assembly protein	Glycosome
Tb927.7.540	"chaperone protein DNAj, putative"	Chaperone
Tb927.11.3690	"Alpha/beta hydrolase family, putative"	ZUnknown
Tb927.8.5040	"EMG1/NEP1 methyltransferase, putative"	ZUnknown
Tb927.2.4340	"hypothetical protein, conserved"	ZUnknown
Tb927.10.13560	Mevalonate-diphosphate decarboxylase	Prenylation
Tb927.6.1470	"hypothetical protein, conserved, Arg-rich repeats"	ZUnknown
Tb927.9.1910	"hypothetical protein, conserved"	ZUnknown
Tb927.10.15960	"hypothetical protein, conserved"	ZUnknown
Tb927.11.6800	"hypothetical protein, conserved"	ZUnknown
Tb927.6.2970	"pseudouridine synthase A-like protein, putative"	rRNA.tRNA.process
Tb927.9.7850	"hypothetical protein, conserved, predicted GPI anchor"	Membrane.protein
Tb927.9.8370	"hypothetical protein, conserved"	ZUnknown
Tb927.11.4360	"Protein of unknown function (DUF1014), putative"	ZUnknown
Tb927.9.10050	"60Kd inner membrane protein, putative"	ZUnknown
Tb927.10.12080	"hypothetical protein, conserved"	ZUnknown
Tb927.6.4940	"RF-1 domain containing protein, putative"	ZUnknown
Tb927.7.4960	CAP50 Clathrin-associated protein	Vesicular.transport
Tb927.4.410	CAF40	RNA.degradation
Tb927.10.2940	"Soluble NSF attachment protein, SNAP, putative"	ZUnknown
Tb927.11.10320	"TatD related DNase, putative"	ZUnknown
Tb927.11.5660	"hypothetical protein, conserved"	ZUnknown
Tb927.2.4090	"signal recognition particle receptor beta subunit, putative"	ZUnknown
Tb927.7.820	"dynein arm light chain, axonemal, putative"	Cytoskeleton
Tb927.11.6620	"nucleic acid binding protein,possible AIR1 homologue"	rRNA.tRNA.process
Tb927.2.3080	"fatty acid desaturase, putative,oleate desaturase, putative"	Lipids
Tb927.5.3680	"GPI-GlcNAc transferase complex, PIG-H component, putative"	ZUnknown
Tb927.11.1010	"chaperone protein DNAj, putative"	Chaperone
Tb927.11.12380	"hypothetical protein, conserved"	ZUnknown
Tb927.11.15760	GPI transamidase subunit Tta1 (TTA1)	GPI.anchors
Tb927.11.920	"hypothetical protein, conserved"	ZUnknown
Tb927.3.5180	"cofilin/actin depolymerizing factor, putative"	Cytoskeleton
Tb927.8.7050	adaptin complex AP4 mu subunit	Vesicular.transport
Tb927.10.1770	hypothetical protein	ZUnknown
Tb927.7.2600	"class I transcription factor A, subunit 7 (CITFA-7) "	RNA.synthesis
Tb927.8.6130	"hypothetical protein, conserved"	ZUnknown
Tb927.11.4970	predicted WD40 repeat protein	ZUnknown
Tb927.11.8030	"hypothetical protein, conserved"	ZUnknown
Tb927.7.3400	"MORN repeat, putative"	ZUnknown
Tb927.3.1280	"NPL4 family, putative"	ZUnknown
Tb927.7.2360	"N-acetyltransferase, putative"	Enzyme
Tb927.10.14720	PEX13 peroxin 13	Glycosome
Tb927.11.13190	"EF1 gamma, elongation factor 1 gamma, putative"	Translation
Tb927.3.1730	"hypothetical protein, conserved"	Mito.pathway
Tb927.8.2420	"hypothetical protein, conserved"	ZUnknown
Tb927.1.1750	"conserved protein, unknown function"	ZUnknown
Tb927.1.5000	"hypothetical protein, conserved, possibly mitochondrial, no yeast or human match"	Mito.pathway
Tb927.9.14430	CK2A1 casein kinase II	Protein.kinase
Tb927.10.14030	"hypothetical protein, conserved"	ZUnknown
Tb927.7.3290	"WD domain, G-beta repeat, putative"	ZUnknown
Tb927.7.2310	"DNA primase small subunit, putative"	DNA
Tb927.1.560	"WD domain, G-beta repeat, putative"	ZUnknown
Tb927.3.1090	small nuclear RNA (snRNA) U1-binding protein (TbU1-24K)	RNA.processing
Tb927.6.5140	"ribosomal P protein AGP2beta-1, putative"	Ribosome
Tb927.9.5330	"Putative papain-like cysteine peptidase (DUF1796), putative"	ZUnknown
Tb927.11.14480	"ubiquitin carboxyl-terminal hydrolase, putative"	Ubiquitin.proteasome
Tb927.2.4420	"MIZ/SP-RING zinc finger, putative"	ZUnknown
Tb927.4.2270	"Histone-like transcription factor (CBF/NF-Y) and archaeal histone, putative"	ZUnknown
Tb927.7.4910	"hypothetical protein, conserved, no yeast or human match"	ZUnknown
Tb927.7.5620	"SET domain containing protein, putative"	ZUnknown
Tb927.9.9630	"TPR repeat/Tetratricopeptide repeat, putative"	ZUnknown
Tb927.11.11620	"hypothetical protein, conserved"	Mito.pathway
Tb927.11.6320	MRB1-associated protein???	Mito.pathway
Tb927.9.6090	"PTP1-interacting protein, 39 kDa PIP39"	Protein.phosphatase
Tb927.3.3620	"hypothetical protein, conserved"	ZUnknown
Tb927.1.2770	"hypothetical protein, conserved"	ZUnknown
Tb927.3.1930	CDC40 / PRP17	RNA.processing
Tb927.4.5220	hypothetical protein	ZUnknown
Tb927.5.3470	"hypothetical protein, conserved"	ZUnknown
Tb927.8.3640	"JAB1/Mov34/MPN/PAD-1 ubiquitin protease, putative"	ZUnknown
Tb927.10.13400	"Phosphatidic acid phostphatase, putative"	Lipids
Tb927.6.2700	small nuclear ribonucleoprotein Sm-E	RNA.processing
Tb927.7.940	"protein kinase C substrate protein, heavy chain, putative,glucosidase II beta subunit, putative"	Protein.kinase
Tb927.3.5200	"hypothetical protein, conserved"	ZUnknown
Tb927.8.5960	"hypothetical protein, conserved"	ZUnknown
Tb927.10.15230	"hypothetical protein, conserved"	ZUnknown
Tb927.6.3760	KKT15 Kinetochore protein	Cell.cycle
Tb927.3.1960	"hypothetical protein, conserved"	ZUnknown
Tb927.3.3660	"NADH-ubiquinone oxidoreductase complex I subunit, putative"	Mito.e.transport
Tb927.3.5170	"hypothetical protein, conserved"	ZUnknown
Tb927.8.8310	"chaperone protein DNAj, putative"	Chaperone
Tb927.10.210	GPI transamidase component GAA1	GPI.anchors
Tb927.4.2870	"hypothetical protein, conserved"	ZUnknown
Tb927.3.2360	"hypothetical protein, conserved"	ZUnknown
Tb927.7.2800	"Prp18 domain containing protein, putative"	ZUnknown
Tb927.7.4870	"hypothetical protein, conserved"	ZUnknown
Tb927.3.5340	"Hsc70-interacting protein (Hip), putative"	Chaperone
Tb927.7.2770	"hypothetical protein, conserved"	ZUnknown
Tb927.8.3730	"COPI associated protein, putative"	ZUnknown
Tb927.1.710	phosphoglycerate kinase (PGKB)	Glucose.glycerol
Tb927.10.10610	"protein tyrosine phosphatase, putative"	Protein.phosphatase
Tb927.11.13770	"ROS3, putative beta subunit of MT"	ZUnknown
Tb927.3.3440	"phytanoyl-CoA dioxygenase (PhyH), putative"	ZUnknown
Tb927.5.1080	RBP22	RNA.binding
Tb927.8.620	KREPA3	Mito.RNA
Tb927.6.4280	"glyceraldehyde 3-phosphate dehydrogenase, glycosomal (GAPDH)"	Glucose.glycerol
Tb927.11.4850	"hypothetical protein, conserved"	Mito.pathway
Tb927.6.4510	"hypothetical protein, conserved"	ZUnknown
Tb927.8.3320	"Mitochondrial ATP synthase subunit, putative"	Mito.pathway
Tb927.5.1380	hypothetical protein	ZUnknown
Tb927.11.2580	POMP11	Mito.membrane
Tb927.11.2810	"Protein of unknown function (DUF3773), putative"	ZUnknown
Tb927.11.7030	"Rad51, putative"	ZUnknown
Tb927.6.4410	S-adenosylmethionine decarboxylase (AdoMetDC)	Redox
Tb927.8.2110	"Alpha/beta hydrolase family, putative"	ZUnknown
Tb927.10.9260	"hypothetical protein, conserved"	ZUnknown
Tb927.7.5510	"hypothetical protein, conserved"	ZUnknown
Tb927.6.2490	SDH7 succinate dehydrogenase (complex II) subunit	Mito.e.transport
Tb927.2.5080	"hypothetical protein, conserved"	ZUnknown
Tb927.9.5020	"HMG-box domain containing protein, putative"	ZUnknown
Tb927.8.4220	"TMA46, putative"	Translation
Tb927.8.1030	"chaperone protein DNAj, putative"	Chaperone
Tb927.11.170	"hypothetical protein, conserved"	ZUnknown
Tb927.7.4750	"hypothetical protein, conserved"	ZUnknown
Tb927.7.5360	"Haemolysin-III related, putative"	ZUnknown
Tb927.7.5550	"hypothetical protein, conserved, TLD domain"	Enzyme
Tb927.11.11990	hypothetical protein	ZUnknown
Tb927.11.12860	CARP2	Signalling
Tb927.10.7980	"hypothetical protein, conserved"	ZUnknown
Tb927.11.8810	"hypothetical protein, conserved"	ZUnknown
Tb927.5.1940	"hypothetical protein, conserved"	ZUnknown
Tb927.11.3080	"vesicular protein trafficking mediator, putative"	Vesicular.transport
Tb927.10.9760	alternative oxidase	Glucose.glycerol
Tb927.7.2610	"hypothetical protein, conserved"	ZUnknown
Tb927.10.9730	"hypothetical protein, conserved"	ZUnknown
Tb927.11.11110	NEK20 protein kinase	Protein.kinase
Tb927.6.5000	"Protein of unknown function (DUF773), putative"	ZUnknown
Tb927.1.1580	"cytochrome c oxidase assembly factor, SCO1/2, putative"	Mito.e.transport
Tb927.11.14570	"LicD family, putative"	ZUnknown
Tb927.10.14530	proteasome regulatory non-ATPase subunit 8 RPN8)	Ubiquitin.proteasome
Tb927.7.4260	Enriched in surface-labeled proteome protein 13 (ESP13)	ZUnknown
Tb927.10.8920	TbGRP  ras-like small GTPase	Signalling
Tb927.7.4970	"glutamine synthetase, putative"	Amino.acids
Tb927.8.1820	"nonspecific lipid-transfer protein, putative,sterol carrier protein, putative"	Lipids
Tb927.1.1080	TFIIH basal transcription factor subunit (TSP1)	RNA.synthesis
Tb927.11.15210	Enriched in surface-labeled proteome protein 16 (ESP16)	ZUnknown
Tb927.3.1810	"hypothetical protein, conserved, no domains, no yeast or human match"	ZUnknown
Tb927.6.4610	"Ankyrin repeats (3 copies), putative"	ZUnknown
Tb927.7.4200	"hypothetical protein, conserved"	ZUnknown
Tb927.8.2840	"hypothetical protein, conserved"	ZUnknown
Tb927.3.840	"hypothetical protein, conserved"	ZUnknown
Tb927.6.4260	"hypothetical protein, conserved"	ZUnknown
Tb927.8.5190	"hypothetical protein, conserved"	ZUnknown
Tb927.9.4680	eIF4A1	Translation
Tb927.9.7100	"hypothetical protein, conserved"	ZUnknown
Tb927.10.11220	procyclic form surface glycoprotein (PSSA-2)	Membrane.protein
Tb927.9.5440	"actin, putative"	Cytoskeleton
Tb927.10.400	"hypothetical protein, conserved"	ZUnknown
Tb927.3.4650	"C-8 sterol isomerase, putative"	Sterols
Tb927.1.3150	"hypothetical protein, conserved"	ZUnknown
Tb927.10.9290	"AAA domain containing protein, putative"	ZUnknown
Tb927.5.3830	"dihydroorotate dehydrogenase (fumarate), putative"	Enzyme
Tb927.7.5790	"protein disulfide isomerase, ERp44-like"	Chaperone
Tb927.10.14020	"hypothetical protein, conserved, in mitochondrion"	Mito.pathway
Tb927.10.14800	MAPK9 protein kinase	Protein.kinase
Tb927.2.2500	"hypothetical protein, conserved"	ZUnknown
Tb927.6.2430	"hypothetical protein, conserved (ATG5)"	Lysosome
Tb927.7.510	"hypothetical protein, conserved"	ZUnknown
Tb927.5.2540	"Organic solute transport protein 1, putative"	ZUnknown
Tb927.9.8950	"CAAX prenyl protease 1, putative,metallo- peptidase, Clan M- Family M48"	Protease
Tb927.10.9060	"hypothetical protein, conserved"	ZUnknown
Tb927.11.2940	"hypothetical protein, conserved"	ZUnknown
Tb927.3.2740	"hypothetical protein, conserved"	ZUnknown
Tb927.3.5580	"tryptophanyl-tRNA synthetase, putative"	Translation.tRNA
Tb927.7.4680	"hypothetical protein, conserved"	ZUnknown
Tb927.10.2550	malate dehydrogenase-related	Mito.e.transport
Tb927.11.3520	"Acyl CoA binding protein, putative"	ZUnknown
Tb927.1.3070	"hypothetical protein, conserved, poly(Q), poly(H)"	ZUnknown
Tb927.10.6560	"Protein of unknown function DUF72, putative"	ZUnknown
Tb927.7.1250	"hypothetical protein, conserved"	ZUnknown
Tb927.10.13920	"hypothetical protein, conserved"	ZUnknown
Tb927.5.3980	Mitchondrial LSU ribosomal protein	Mito.translation
Tb927.9.9700	"hypothetical protein, conserved"	ZUnknown
Tb927.1.2340	alpha tubulin	Cytoskeleton
Tb927.10.6480	"hypothetical protein, conserved, polyprotein-like"	ZUnknown
Tb927.11.12290	"hypothetical protein, conserved"	ZUnknown
Tb927.11.5420	"hypothetical protein, conserved"	ZUnknown
Tb927.11.3460	"hypothetical protein, conserved"	ZUnknown
Tb927.7.4610	"hypothetical protein, conserved"	ZUnknown
Tb927.7.5780	"thioredoxin, putative"	ZUnknown
Tb927.8.2760	mtYsxC	Mito.translation
Tb927.9.4930	"divalent cation transporter, putative"	ZUnknown
Tb927.4.2000	"ruvB-like DNA helicase, putative,ATP-dependent DNA helicase, putative"	DNA
Tb927.4.3100	"hypothetical protein, conserved"	ZUnknown
Tb927.9.3390	"Calmodulin-binding, putative"	ZUnknown
Tb927.7.7230	nitroreductase (NTR)	Enzyme
Tb927.11.4710	"hypothetical protein, conserved"	ZUnknown
Tb927.5.2550	"hypothetical protein, conserved"	ZUnknown
Tb927.8.7810	"hypothetical protein, conserved"	ZUnknown
Tb927.2.3000	"hypothetical protein, conserved"	ZUnknown
Tb927.11.10000	KKT16 Kinetochore protein	Cell.cycle
Tb927.11.5040	leucine-rich repeat protein (LRRP)	LRRP
Tb927.3.3410	"aspartyl aminopeptidase, putative,metallo-peptidase, Clan MH, Family M20"	Protease
Tb927.4.1780	"hypothetical protein, conserved"	ZUnknown
Tb927.5.1960	"hypothetical protein, conserved, dsRNA binding domain"	RNA.binding
Tb927.6.2410	"hypothetical protein, conserved"	ZUnknown
Tb927.10.13900	UDP-galactose transporter	Glycans
Tb927.7.7360	cdc2-related kinase (CRK2)	Cell.cycle
Tb927.8.6820	"hypothetical protein, conserved"	ZUnknown
Tb927.6.3040	"small GTP-binding protein Rab28, putative"	Vesicular.transport
Tb927.10.1880	"hypothetical protein, conserved"	ZUnknown
Tb927.4.3660	"hypothetical protein, conserved"	Mito.pathway
Tb927.5.3020	"hypothetical protein, conserved"	ZUnknown
Tb927.6.1960	"glycosyltransferase family 28 protein, putative"	Glycans
Tb927.6.4200	Mitchondrial LSU ribosomal protein	Mito.translation
Tb927.4.2020	adaptin complex AP3 mu subunit	Vesicular.transport
Tb927.11.10600	"hypothetical protein, conserved"	ZUnknown
Tb927.4.2120	"hypothetical protein, conserved"	ZUnknown
Tb927.7.2270	"hypothetical protein, conserved"	ZUnknown
Tb927.10.12230	"hypothetical protein, conserved"	ZUnknown
Tb927.10.9250	"G-actin binding protein, putative, CAP/Srv2p, putative"	Cytoskeleton
Tb927.11.480	"small GTP-binding protein domain containing protein, putative"	ZUnknown
Tb927.5.2460	"hypothetical protein, conserved"	ZUnknown
Tb927.7.4430	"hypothetical protein, conserved, no yeast or human match"	ZUnknown
Tb927.11.3530	"Complex1_LYR-like, putative"	ZUnknown
Tb927.2.2770	"hypothetical protein, conserved"	ZUnknown
Tb927.4.3090	"hypothetical protein, conserved"	ZUnknown
Tb927.7.5530	"hypothetical protein, conserved"	ZUnknown
Tb927.9.9140	"hypothetical protein, conserved"	ZUnknown
Tb927.11.2170	"hypothetical protein, conserved"	ZUnknown
Tb927.8.4640	"flagellar protofilament ribbon protein, putative"	Cytoskeleton
Tb927.7.2750	"protein kinase, putative"	Protein.kinase
Tb927.9.10470	"hypothetical protein, conserved, no known domains"	ZUnknown
Tb927.2.5800	"sedoheptulose-1,7-bisphosphatase (SBPase)"	Glucose.glycerol
Tb927.9.14420	"cyclophilin type peptidyl-prolyl cis-trans isomerase, putative (PPIase)"	Chaperone
Tb927.8.7510	"p-nitrophenylphosphatase, putative"	Enzyme
Tb927.9.3100	"hypothetical protein, conserved"	ZUnknown
Tb927.11.1280	"hypothetical protein, conserved, no clear yeast or human matches"	ZUnknown
Tb927.5.2470	"hypothetical protein, conserved"	ZUnknown
Tb927.6.4230	"hypothetical protein, conserved"	ZUnknown
Tb927.9.12300	"replication factor C, subunit 3, putative"	DNA
Tb927.3.750	"SET domain containing protein, putative"	Mito.pathway
Tb927.7.5920	"mercaptopyruvate sulfurtransferase, putative (MST)"	Amino.acids
Tb927.9.11140	"hypothetical protein, conserved"	ZUnknown
Tb927.9.9950	"hypothetical protein, conserved"	ZUnknown
Tb927.2.4850	"Phosducin, putative"	ZUnknown
Tb927.10.9020	"Gcd10p family, putative"	ZUnknown
Tb927.11.16500	"hypothetical protein, conserved"	ZUnknown
Tb927.8.1850	mitochondrial calcium uptake 1 MICU1	Mito.pathway
Tb927.1.1200	Mitchondrial SSU ribosomal protein	Mito.translation
Tb927.10.5900	"hypothetical protein, conserved"	ZUnknown
Tb927.10.990	"hypothetical protein, conserved, predicted GPI anchor"	Membrane.protein
Tb927.3.2440	AEK1 	Protein.kinase
Tb927.9.4390	DNA-damage inducible protein DDI1-like protein (1L12.395)	DNA
Tb927.10.3520	proteasome regulatory ATPase subunit 4 (RPT4)	Ubiquitin.proteasome
Tb927.11.4860	"Ring finger domain containing protein, putative"	ZUnknown
Tb927.3.2230	"succinyl-CoA synthetase alpha subunit, putative"	Citric.acid.cycle
Tb927.10.12290	"UDP-Gal or UDP-GlcNAc-dependent glycosyltransferase, putative"	Glycans
Tb927.10.5540	"hypothetical protein, conserved"	Mito.pathway
Tb927.10.7380	Mitchondrial LSU ribosomal protein	Mito.translation
Tb927.3.2920	"hypothetical protein, conserved"	ZUnknown
Tb927.10.6380	ring finger containing protein	Zinc.finger
Tb927.4.1050	"inositol-pentakisphosphate 2-kinase, putative"	ZUnknown
Tb927.8.570	proteasome regulatory non-ATP-ase subunit 10 (RPN10)	Ubiquitin.proteasome
Tb927.5.2370	"hydrolase, alpha/beta fold family, putative"	Enzyme
Tb927.5.460	"hypothetical protein, conserved"	ZUnknown
Tb927.8.3280	"Beta-lactamase superfamily domain containing protein, putative"	ZUnknown
Tb927.3.2460	"hypothetical protein, conserved"	ZUnknown
Tb927.3.5370	"hypothetical protein, conserved"	ZUnknown
Tb927.4.2340	"hypothetical protein, conserved"	ZUnknown
Tb927.5.4330	"dihydrolipoamide branched chain transacylase, putative"	Mito.pathway
Tb927.6.4520	"Tumour suppressor, Mitostatin, putative"	ZUnknown
Tb927.10.13860	GPI-anchor transamidase subunit 8 (GPI8)	GPI.anchors
Tb927.10.14190	"hypothetical protein, conserved"	ZUnknown
Tb927.10.2560	mitochondrial malate dehydrogenase (mMDH)	Citric.acid.cycle
Tb927.7.4170	Elongase 2	Lipids
Tb927.10.7030	"hypothetical protein, conserved"	ZUnknown
Tb927.11.9140	mitochondrial RNA binding complex 1 subunit (MRB0880)	Mito.RNA
Tb927.11.3580	"Thiamin pyrophosphokinase, vitamin B1 binding domain containing protein, putative"	ZUnknown
Tb927.11.3990	"hypothetical protein, conserved"	ZUnknown
Tb927.4.3030	"hypothetical protein, conserved"	ZUnknown
Tb927.6.1610	"ribosomal RNA adenine dimethylase family protein, =yeast Dim1"	rRNA.tRNA.process
Tb927.5.2280	"acetyltransferase, putative"	Lipids
Tb927.8.6780	"hypothetical protein, conserved"	ZUnknown
Tb927.11.15820	"superoxide dismutase, putative"	Mito.pathway
Tb927.11.8930	"D123, putative"	ZUnknown
Tb927.3.4450	"hypothetical protein, conserved"	ZUnknown
Tb927.3.4380	"Tob55, SAM50"	Mito.biogenesis
Tb927.11.2720	"hypothetical protein, conserved"	ZUnknown
Tb927.8.6670	"hypothetical protein, conserved"	ZUnknown
Tb927.10.12390	"hypothetical protein, conserved"	ZUnknown
Tb927.7.3510	Mitchondrial LSU ribosomal protein	Mito.translation
Tb927.9.9940	"PACRGB,flagellar component"	Cytoskeleton
Tb927.10.11820	Mitchondrial SSU ribosomal protein	Mito.translation
Tb927.10.6140	GPI-GlcNAc transferase	GPI.anchors
Tb927.10.6800	"RBG1, associated with translating ribosomes"	Translation
Tb927.6.4630	"kinetoplastid-specific phospho-protein phosphatase, putative"	Protein.phosphatase
Tb927.7.2130	"Uncharacterized conserved protein (DUF2036), putative"	ZUnknown
Tb927.8.630	"lipoate-protein ligase, lipoyltransferase, lipoate biosynthesis protein, putative"	Mito.pathway
Tb927.7.4810	"HD domain containing protein, putative"	ZUnknown
Tb927.11.14060	"hypothetical protein, conserved"	ZUnknown
Tb927.11.2540	"hypothetical protein, conserved"	ZUnknown
Tb927.4.380	"WD domain, G-beta repeat, putative"	ZUnknown
Tb927.6.3600	Mitchondrial LSU ribosomal protein	Mito.translation
Tb927.9.6920	"hypothetical protein, conserved"	ZUnknown
Tb927.5.2180	"hypothetical protein, conserved"	ZUnknown
Tb927.8.4890	"endoplasmic reticulum oxidoreductin, Ero1, oxidises PDI"	Vesicular.transport
Tb927.11.8280	"hypothetical protein, conserved"	ZUnknown
Tb927.10.10440	"mitochondrial carrier protein, MCP8"	Mito.transport
Tb927.9.13240	"hypothetical protein, conserved"	ZUnknown
Tb927.4.640	"GRIP domain containing protein, putative"	ZUnknown
Tb927.6.3300	GPI alpha-mannosyltransferase I (MT-I)	GPI.anchors
Tb11.02.5360	"hypothetical protein, conserved"	ZUnknown
Tb927.4.3770	"protein kinase, putative"	Protein.kinase
Tb927.10.14200	syntaxin 5	Vesicular.transport
Tb927.10.5220	"hypothetical protein, possible component of cytochorome oxidase complex"	Mito.e.transport
Tb927.4.580	"hypothetical protein, conserved"	ZUnknown
Tb927.9.14040	"short-chain dehydrogenase, putative"	Enzyme
Tb927.5.860	"Selenoprotein T, putative (SelT)"	ZUnknown
Tb927.9.13070	predicted heat shock factor binding protein	ZUnknown
Tb927.10.1710	"DNA polymerase eta, putative"	DNA
Tb927.6.1170	"Aph-1 protein, putative"	ZUnknown
Tb927.7.660	"Cupin-like domain containing protein, putative"	ZUnknown
Tb927.8.8340	"CRAL/TRIO domain containing protein, putative"	ZUnknown
Tb927.9.12380	"Histidine phosphatase superfamily (branch 1), putative"	ZUnknown
Tb927.10.14950	ZC3H40	RNA.binding
Tb927.7.1600	DHCH bifunctional tetrahydrofolate dehydrogenase/cyclohydrolase	Folate
Tb927.1.870	"deoxyhypusine synthase, putative"	Amino.acids
Tb927.10.15450	"hypothetical protein, conserved"	ZUnknown
Tb927.11.12940	"Uncharacterised protein family (UPF0160), putative"	ZUnknown
Tb927.4.1310	ZC3H9	RNA.binding
Tb927.7.4510	"Domain of unknown function (DUF4201), putative"	ZUnknown
Tb927.8.4000	"ABC1 family, putative"	Mito.pathway
Tb927.6.4700	"hypothetical protein, conserved"	ZUnknown
Tb927.8.4250	"hypothetical protein, conserved"	Mito.pathway
Tb927.11.16410	"enolase, putative"	Glucose.glycerol
Tb927.11.16490	MTAP associated with MTr1 cap methyltransferase	RNA.processing
Tb927.10.12810	"cholinephosphate cytidylyltransferase A, putative"	Lipids
Tb927.4.1350	glyoxalase II (glx2-2)	Redox
Tb927.9.3760	"poly(A) export protein, putative (TbGLE2)"	Nuclear.transport
Tb927.1.4830	Phospholipase A1	Lipids
Tb927.10.9680	"SET domain containing protein, putative"	ZUnknown
Tb927.5.2270	"hypothetical protein, conserved"	ZUnknown
Tb927.3.2940	"hypothetical protein, conserved, no clear yeast or human matches"	ZUnknown
Tb927.10.2310	"hypothetical protein, conserved"	ZUnknown
Tb927.10.5490	"HOP1 homologue, HORMA domain, involved in meiosis?"	DNA
Tb927.4.3360	"hypothetical protein, conserved"	ZUnknown
Tb927.1.3400	"hypothetical protein, conserved"	ZUnknown
Tb927.10.9120	"hypothetical protein, conserved"	Mito.pathway
Tb927.11.12690	"hypothetical protein, conserved"	ZUnknown
Tb927.11.16020	DRBD10	RNA.binding
Tb927.11.9180	"ADP-ribosylation factor GTPase activating protein, centaurin beta 5 (Cnt-b5)"	Vesicular.transport
Tb927.5.1200	CSL4 exosome component 	RNA.degradation
Tb927.10.4730	"ribonuclease HII, putative"	DNA
Tb927.6.4800	"hypothetical protein, conserved, Tetratricopeptide repeat domain"	ZUnknown
Tb927.9.10570	predicted zinc finger protein	ZUnknown
Tb927.10.11930	beta-D-hydroxybutyrate dehydrogenase	Mito.pathway
Tb927.7.3610	"hypothetical protein, conserved"	ZUnknown
Tb927.6.3690	CFII 	RNA.processing
Tb927.7.6800	Mitchondrial LSU ribosomal protein	Mito.translation
Tb927.10.14180	TbSec13 Outer ring nucleoporin	Nuclear.transport
Tb927.8.6290	"hypothetical protein, conserved"	ZUnknown
Tb927.11.10230	"RNA polymerase-associated protein CDC73, putative"	RNA.synthesis
Tb927.11.6560	POC11	Cytoskeleton
Tb927.11.9050	"p21-C-terminal region-binding protein, putative"	ZUnknown
Tb927.2.4930	"esterase, putative"	Enzyme
Tb927.11.6340	"PUB domain containing protein, putative"	ZUnknown
Tb927.5.4430	"protein kinase, putative"	Protein.kinase
Tb927.8.6410	"short-chain dehydrogenase, putative"	Mito.pathway
Tb927.7.1530	"2OG-Fe(II) oxygenase superfamily, putative"	ZUnknown
Tb927.8.5870	"hypothetical protein, conserved"	ZUnknown
Tb927.11.13690	"radial spoke protein RSP11, putative"	Cytoskeleton
Tb927.4.1640	"UDP-galactose transporter, putative"	Glycans
Tb927.6.3940	"Autophagy-related protein 27, putative"	ZUnknown
Tb927.7.2960	POMP33	Mito.membrane
Tb927.11.14800	"hypothetical protein, conserved, no domains, no yeast or human match"	ZUnknown
Tb927.4.910	"hypothetical protein, conserved"	ZUnknown
Tb927.10.5620	"fructose-bisphosphate aldolase, glycosomal (ALD)"	Glucose.glycerol
Tb927.11.16400	"kinetoplast DNA-associated protein, putative"	Mito.DNA
Tb927.7.7080	mitochondrial glycoprotein-like protein	Mito.pathway
Tb927.9.2670	POMP3	Mito.membrane
Tb927.7.6720	"hypothetical protein, conserved"	ZUnknown
Tb927.9.6040	"E1-like ubiquitin-activating enzyme, putative"	Ubiquitin.proteasome
Tb927.10.7510	"chromatin binding protein, putative"	Chromatin
Tb927.6.1490	leucine-rich repeat protein (LRRP)	LRRP
Tb927.1.3000	"amidohydrolase, putative"	Amino.acids
Tb927.10.2110	"EF1-alpha elongation factor 1-alpha, (TEF1)"	Translation
Tb927.11.9670	"glycine synthase, aminomethyltransferase, mitochondrial, putative (GCVT1)"	Amino.acids
Tb927.4.5010	"calreticulin, putative"	Vesicular.transport
Tb927.6.3100	intraflagellar transport protein IFT46	Cytoskeleton
Tb927.11.6150	"60Kd inner membrane protein, putative"	ZUnknown
Tb927.4.820	"TFIIF-stimulated CTD phosphatase, putative"	Protein.phosphatase
Tb927.9.5630	KREPB7	Mito.RNA
Tb927.5.1460	Mo/Co carrier or lysine decarboxylase	Enzyme
Tb927.7.1810	"hypothetical protein, conserved"	ZUnknown
Tb927.11.3030	"phosphoribosylpyrophosphate synthetase, putative (PRS)"	PPP
Tb927.11.8440	"haloacid dehalogenase-like hydrolase, putative"	Enzyme
Tb927.11.7960	kPAP kinetoplast poly(A) polymerase 1	Mito.RNA
Tb927.7.7040	"methylthioadenosine phosphorylase, putative (MTAP)"	Amino.acids
Tb927.6.2470	"hypothetical protein, conserved"	ZUnknown
Tb927.11.870	Mitchondrial LSU ribosomal protein	Mito.translation
Tb927.6.3650	"ADP-ribosylation factor, putative"	Vesicular.transport
Tb927.8.2450	AMPKbeta	Protein.kinase
Tb927.9.2160	"hypothetical protein, conserved, kinetoplastid-specific"	ZUnknown
Tb927.1.4140	"Protein of unknown function (DUF1448), putative"	ZUnknown
Tb927.6.3530	"hypothetical protein, conserved, MItochondrial carrier superfamiiy domain"	ZUnknown
Tb927.9.10630	"hypothetical protein, conserved"	ZUnknown
Tb927.3.3480	"U2 small nuclear ribonucleoprotein B, putative (RBP36 U2SNRNPB, U2B''"	RNA.processing
Tb927.7.6930	"ATPase, putative"	Mito.pathway
Tb927.10.10720	"Tetraspanin family, putative"	ZUnknown
Tb927.10.4850	"hypothetical protein, conserved"	Mito.pathway
Tb927.10.340	"mitochondrial structure specific endonuclease I (SSE-1), putative"	Mito.DNA
Tb927.11.5540	"emp24/gp25L/p24 family/GOLD, putative"	Vesicular.transport
Tb927.6.1300	hypothetical protein	ZUnknown
Tb927.11.14770	"hypothetical protein, conserved"	ZUnknown
Tb927.3.5060	"Ankyrin repeats (many copies)/Ankyrin repeats (3 copies), putative"	ZUnknown
Tb927.10.11400	"WD domain, G-beta repeat, putative"	ZUnknown
Tb927.10.15010	"lipoic acid synthetase, mitochondrial precursor, putative"	Lipids
Tb927.4.740	"Rgp1, putative"	ZUnknown
Tb927.10.14140	pyruvate kinase 1 (PYK1)	Glucose.glycerol
Tb927.5.620	"invariant surface glycoprotein, putative"	ZUnknown
Tb927.6.3930	Mitchondrial LSU ribosomal protein	Mito.translation
Tb927.10.8540	"chaperone protein DNAj, putative"	Chaperone
Tb927.10.9300	adiponectin receptor protein 1	ZUnknown
Tb927.4.3670	"CBF/Mak21 family, putative"	ZUnknown
Tb927.1.1310	"transmembrane protein, conserved"	ZUnknown
Tb927.5.1860	"hypothetical protein, conserved"	ZUnknown
Tb927.11.2130	proteasome regulatory non-ATP-ase subunit 3 (RPN3)	Ubiquitin.proteasome
Tb927.4.3540	"hypothetical protein, conserved"	ZUnknown
Tb927.4.4720	KRIPP7/TbPPR7 Kinetoplast ribosomal PPR-repeat containing protein	Mito.translation
Tb927.8.4410	"ARP2/3 complex subunit, putative"	Cytoskeleton
Tb927.10.5270	MKK5 protein kinase	Protein.kinase
Tb927.7.2460	"hypothetical protein, conserved"	ZUnknown
Tb927.10.2820	"hypothetical protein, conserved"	ZUnknown
Tb927.3.2900	"EF-2 alpha, elongation initiation factor 2 alpha subunit, "	Translation
Tb927.11.11210	paraflagellar rod protein PFC17	Cytoskeleton
Tb927.11.1640	"hypothetical protein, conserved"	ZUnknown
Tb927.11.12440	"Plus-3 domain/Zinc finger, C3HC4 type (RING finger), putative"	ZUnknown
Tb927.6.2080	Mitchondrial SSU ribosomal associated KRIPP22 (PPR)	Mito.translation
Tb927.7.1450	"Conserved hypothetical ATP binding protein, putative"	ZUnknown
Tb927.10.2440	Metacaspase MCA4	Protease
Tb927.10.8410	"hypothetical protein, conserved"	ZUnknown
Tb927.3.1430	"chaperone protein DNAj, putative"	Chaperone
Tb927.7.7350	hypothetical protein	ZUnknown
Tb927.9.11880	Mitchondrial SSU ribosomal protein	Mito.translation
Tb927.10.7770	hypothetical protein	ZUnknown
Tb927.11.15650	TUT4 cytosolic (?) TUTase	Mito.RNA
Tb927.4.4810	"hypothetical protein, conserved"	ZUnknown
Tb927.9.8780	"tRNA nucleotidyltransferase, putative"	rRNA.tRNA.process
Tb927.10.2890	enolase	Glucose.glycerol
Tb927.10.7250	"hypothetical protein, conserved"	ZUnknown
Tb927.9.1350	"hypothetical protein, conserved"	ZUnknown
Tb927.10.1300	"hypothetical protein, conserved, no homologues"	ZUnknown
Tb927.11.14390	"hypothetical protein, conserved"	ZUnknown
Tb927.7.770	"Ring finger domain containing protein, putative"	ZUnknown
Tb927.10.7520	"folylpolyglutamate synthase, putative (FPGS)"	Folate
Tb927.6.2060	histidyl-tRNA synthetase	Translation.tRNA
Tb927.10.3740	"hypothetical protein, conserved"	ZUnknown
Tb927.9.5190	"proliferative cell nuclear antigen (PCNA), putative (28G16.165)"	DNA
Tb927.8.1980	"UTP15 C terminal, putative"	ZUnknown
Tb927.9.13300	"Ring finger domain containing protein, putative"	ZUnknown
Tb927.10.11590	"nicotinate phosphoribosyltransferase, putative"	Enzyme
Tb927.11.8180	"hypothetical protein, conserved"	ZUnknown
Tb927.11.9560	"oxidoreductase, putative"	Enzyme
Tb927.3.1680	eIF3F	Translation
Tb927.11.15150	"1-acyl-sn-glycerol-3-phosphate acyltransferase, putative"	Lipids
Tb927.9.5960	SDH2C succinate dehydrogenase (complex II) subunit	Mito.e.transport
Tb927.11.8260	carbonic anhydrase-like protein	Enzyme
Tb927.4.4040	"hypothetical protein, conserved"	ZUnknown
Tb927.4.4070	Mevalonate kinase	Prenylation
Tb927.10.3660	aspartate aminotransferase	Amino.acids
Tb927.6.2570	"hypothetical protein, conserved"	ZUnknown
Tb927.6.3110	CRK11 cdc2- like protein kinase	Protein.kinase
Tb927.4.5190	"hypothetical protein, conserved"	ZUnknown
Tb927.9.14290	CIF2	Cytoskeleton
Tb927.10.15770	"hypothetical protein, conserved"	ZUnknown
Tb927.2.5890	"hypothetical protein, conserved"	ZUnknown
Tb927.9.12690	prenyl protein specific carboxyl methyltransferase	Prenylation
Tb927.7.3060	"hypothetical protein, conserved"	ZUnknown
Tb927.10.10650	"NAR1 Cytosolic iron-sulphur cluster biogenesis, hydrogenase large subunit"	Enzyme
Tb927.7.3910	"NADH-ubiquinone oxidoreductase complex I subunit, putative"	Mito.e.transport
Tb927.1.4700	"hypothetical protein, conserved"	ZUnknown
Tb927.11.11200	"oligomeric golgi complex component 8, putative"	Vesicular.transport
Tb927.8.3330	"mitochondrial carrier protein, MCP18"	Mito.transport
Tb927.9.11820	"CRAL/TRIO domain containing protein, putative"	ZUnknown
Tb927.11.5110	"hypothetical protein, conserved"	ZUnknown
Tb927.10.8960	"hypothetical protein, conserved"	ZUnknown
Tb927.11.1190	"Ring finger domain/PHD-finger, putative"	ZUnknown
Tb927.4.2230	"dolichyl-P-Man:GDP-Man1GlcNAc2-PP-dolichyl alpha-1,3-mannosyltransferase, putative"	Glycans
Tb927.8.4530	"hypothetical protein, conserved"	ZUnknown
Tb927.10.13870	"tubulin tyrosine ligase protein, putative"	Cytoskeleton
Tb927.5.1350	"hypothetical protein, conserved"	ZUnknown
Tb927.1.1030	leucine-rich repeat protein (LRRP)	LRRP
Tb927.10.13290	ethanolamine phosphotransferase (EPT)	GPI.anchors
Tb927.5.1510	Mitchondrial SSU ribosomal protein	Mito.translation
Tb927.10.510	ATOM19 (=LOK1=POMP19)	Mito.biogenesis
Tb927.11.13980	Outer row dynein-assembly protein 7 (ODA7)	ZUnknown
Tb927.11.16590	RBP37	RNA.binding
Tb927.3.2960	inosine-adenosine-guanosine-nucleosidehydrolase (IAGNH)	Nucleotides
Tb927.9.2580	"deoxyhypusine hydroxylase, putative"	Translation
Tb927.10.12040	"protein kinase, putative,mitogen-activated protein kinase 11, putative"	Protein.kinase
Tb927.10.14790	"aminopeptidase, putative,metallo-peptidase, Clan MG, Family M24"	Protease
Tb927.11.8460	amastin-like protein	Enzyme
Tb927.6.4120	TBC-E likely GAP	Signalling
Tb927.10.780	"Ring finger domain containing protein, putative"	ZUnknown
Tb927.11.10360	"hypothetical protein, conserved"	ZUnknown
Tb927.11.10240	"hslVU complex proteolytic subunit, in mitochondrion"	Protease
Tb927.4.980	"actin, putative"	Cytoskeleton
Tb927.10.12700	"pyruvate dehydrogenase E1 alpha subunit, putative"	Citric.acid.cycle
Tb927.11.11270	conserved protein	ZUnknown
Tb927.4.2450	Protein Disulfide Isomerase 1	Redox
Tb927.9.15890	"ESAG5, putative"	ESAG
Tb927.11.15640	mitochondrial RNA binding complex 1 subunit (MERS1)	Mito.RNA
Tb927.6.3230	"RNA pseudouridylate synthase, putative"	rRNA.tRNA.process
Tb927.9.15650	hypothetical protein	ZUnknown
Tb927.6.1230	kinetoplastid-specific phospho-protein phosphatase	Protein.phosphatase
Tb927.6.2820	"hypothetical protein, conserved"	ZUnknown
Tb927.10.8070	"ATPase, putative"	Enzyme
Tb927.3.3540	"TbNup53b Inner ring, FG Nup facing both sides"	Nuclear.transport
Tb927.6.2870	"hypothetical protein, conserved"	ZUnknown
Tb927.11.4940	"AAA ATPase, putative"	Enzyme
Tb927.4.5110	KKT8 Kinetochore protein	Cell.cycle
Tb927.10.10310	"hypothetical protein, conserved. metallo protease like"	ZUnknown
Tb927.11.16860	mitochondrial RNA binding protein (MRB8620)	Mito.RNA
Tb927.7.590	"hypothetical protein, conserved"	ZUnknown
Tb927.9.5260	"ERAD-associated Ring finger E3 ubiquitin-protein ligase HRD1, putative"	Ubiquitin.proteasome
Tb927.7.3170	"Beta-lactamase superfamily domain containing protein, putative"	ZUnknown
Tb927.8.6320	"hypothetical protein, conserved"	ZUnknown
Tb927.9.10560	POMP6/TbLOK1	Mito.membrane
Tb927.9.13340	"Nop53 (60S ribosomal biogenesis), putative"	ZUnknown
Tb927.2.3160	"Gar1/Naf1 RNA binding region, putative"	ZUnknown
Tb927.4.2240	"hypothetical protein, conserved, D-aminoacid aminotransferase domain, used for  synthesis of D-glutamic acid and D-alanine"	Enzyme
Tb927.8.5120	cytochrome c	Mito.e.transport
Tb927.3.1140	"Surp module, putative"	ZUnknown
Tb927.3.3040	"Right handed beta helix region, putative"	ZUnknown
Tb927.6.1090	proteasome regulatory ATPase subunit 3 (RPT3)	Ubiquitin.proteasome
Tb927.3.5260	"hypothetical protein, conserved"	ZUnknown
Tb927.5.4080	"hypothetical protein, conserved"	Mito.pathway
Tb927.8.6800	"hypothetical protein, conserved"	Mito.pathway
Tb927.5.3220	"signal peptidase type I, putative"	Vesicular.transport
Tb927.8.2040	"Domain of unknown function (DUF1767), putative"	ZUnknown
Tb927.10.7800	"cop9 signalosome complex subunit, putative,predicted PCI domain protein"	Vesicular.transport
Tb927.11.13970	PAN3	RNA.degradation
Tb927.2.6100	"hypothetical protein, conserved"	ZUnknown
Tb927.9.6060	"Erv homologue, FAD-linked sulfhydryl oxidase, POMP4"	Mito.Biogenesis
Tb927.10.6990	"hypothetical protein, conserved"	ZUnknown
Tb927.10.7220	"hypothetical protein, conserved"	ZUnknown
Tb927.3.1870	"CHAP domain containing protein, putative"	ZUnknown
Tb927.10.9860	"Mitochondrial N(5)-glutamine methyltransferase MTQ1, putative"	Mito.pathway
Tb927.2.2230	"hypothetical protein, conserved, no domains, Kineto-specific"	ZUnknown
Tb927.9.2780	"hypothetical protein, conserved"	ZUnknown
Tb927.11.9160	"ATPase-like protein, putative"	Enzyme
Tb927.2.4670	"hypothetical protein, conserved"	ZUnknown
Tb927.11.9650	"hypothetical protein, conserved"	ZUnknown
Tb927.7.7330	"oxidoreductase, putative"	Mito.pathway
Tb927.6.3540	"zinc-finger protein, conserved"	Zinc.finger
Tb927.3.2160	"Rieske-like [2Fe-2S] domain containing protein, putative"	ZUnknown
Tb927.7.930	ZC3H17	RNA.binding
Tb927.9.1560	"hypothetical protein, conserved, DNAj domain"	Chaperone
Tb927.10.6600	"hypothetical protein, conserved"	ZUnknown
Tb927.11.13330	"hypothetical protein, conserved"	ZUnknown
Tb927.10.790	"vesicle-associated membrane protein, putative (VAMP)"	Vesicular.transport
Tb927.4.1270	"ruvB-like DNA helicase, putative"	DNA
Tb927.7.3920	"hypothetical protein, conserved"	ZUnknown
Tb927.1.2330	beta tubulin	Cytoskeleton
Tb927.10.6190	"aldehyde dehydrogenase, putative (ALDH)"	Mito.pathway
Tb927.11.5480	"N-terminus  homologue of human histone mRNA 3' exoribonuclease, C-terminus Homologue of yeast TPT1, tRNA 2'-phosphotransferase involved in last step ot tRNA splicing"	rRNA.tRNA.process
Tb927.4.1430	"hypothetical protein, conserved"	ZUnknown
Tb927.11.6060	"Maf1, binds polIII promoters & represses transcription"	ZUnknown
Tb927.4.360	"1,2-Dihydroxy-3-keto-5-methylthiopentene dioxygenase, putative"	Amino.acids
Tb927.9.11810	"membrane transporter protein, putative"	Transporter
Tb927.11.6700	"hypothetical protein, conserved"	ZUnknown
Tb927.5.1000	"ubiquitin-conjugating enzyme e2, putative"	Ubiquitin.proteasome
Tb927.5.4280	"Zinc finger, C3HC4 type (RING finger), putative"	Zinc.finger
Tb927.9.9030	"hypothetical protein, conserved"	ZUnknown
Tb927.3.5010	"hypothetical protein, conserved"	ZUnknown
Tb927.11.670	epsinR	Cytoskeleton
Tb927.5.4150	"hypothetical protein, conserved, putative hydrolase type"	ZUnknown
Tb927.8.3970	"oxidoreductase, putative"	Enzyme
Tb927.11.7390	"hypothetical protein, conserved, extremely weak but blast-back positive match to yeast PDH1 which may participate in conversion of  2-methylcitrate to 2-methylisocitrate"	Enzyme
Tb927.8.7370	hypothetical protein	ZUnknown
Tb927.4.840	"Histidine kinase-, DNA gyrase B-, and HSP90-like ATPase, putative"	ZUnknown
Tb927.7.4190	"zinc finger domain, LSD1 subclass, putative"	Zinc.finger
Tb927.8.4450	RBP11	RNA.binding
Tb927.3.4140	"hypothetical protein, conserved"	ZUnknown
Tb927.11.9630	vesicle protein SN7 family protein.	Vesicular.transport
Tb927.8.2480	"3-oxo-5-alpha-steroid 4-dehydrogenase-like, putative"	Sterols
Tb927.9.9270	"hypothetical protein, conserved"	ZUnknown
Tb927.3.4250	"hypothetical protein, conserved"	ZUnknown
Tb927.6.610	"hypothetical protein, conserved"	ZUnknown
Tb927.7.6210	"hypothetical protein, conserved"	ZUnknown
Tb927.2.2130	"small GTP-binding protein RAB6, putative"	Vesicular.transport
Tb927.8.1890	"Complex III cytochrome c1, cytochrome b/c complex"	Mito.e.transport
Tb927.9.11720	iron-sulfur cluster assembly protein ISCU	Mito.pathway
Tb927.11.14950	ZFP2	RNA.binding
Tb927.8.5990	"NLE (NUC135) domain/WD domain, G-beta repeat, putative"	ZUnknown
Tb927.10.6830	"Bardet-Biedl syndrome 4 protein homolog (BBS4-like protein 4), putative"	Cytoskeleton
Tb927.6.1900	"U3/U14 snoRNA-associated small subunit rRNA processing protein, =yeast Enp1"	rRNA.tRNA.process
Tb927.3.2720	hypothetical protein	ZUnknown
Tb927.4.2440	"hypothetical protein, very weak match to yeast ribosomal protein RSM23"	Mito.pathway
Tb927.4.3440	BB50	Cytoskeleton
Tb927.8.4570	"Zinc finger, C3HC4 type (RING finger), putative"	Zinc.finger
Tb927.3.1030	RBP28	RNA.binding
Tb927.1.2160	"calpain-like protein fragment, putative"	Protease
Tb927.10.9270	"emp24/gp25L/p24 family/GOLD, putative"	Vesicular.transport
Tb927.11.3750	"NADH-cytochrome b5 reductase, putative (B5R)"	Mito.e.transport
Tb927.7.2400	"MCP1 Arc1p homologue, assists aa tRNA synthetases"	Translation.tRNA
Tb927.9.1500	NEK15 protein kinase	Protein.kinase
Tb927.7.5740	conserved protein	ZUnknown
Tb927.10.4260	"hypothetical protein, conserved"	ZUnknown
Tb927.10.7100	delta-4 fatty acid desaturase	Lipids
Tb927.11.5030	"hypothetical protein, conserved"	ZUnknown
Tb927.11.10770	"VHS domain containing protein, putative"	ZUnknown
Tb927.11.12270	"hypothetical protein, conserved,drug resistence protein, putative"	Membrane.protein
Tb927.11.490	"hypothetical protein, conserved"	ZUnknown
Tb927.11.6780	"regulator of chromatin condensation, putative (RCC1)"	Chromatin
Tb927.2.6080	"hypothetical protein, conserved"	ZUnknown
Tb927.4.1690	"Retinal Maintenance, putative"	ZUnknown
Tb927.1.4470	"hypothetical protein, conserved"	ZUnknown
Tb927.11.1080	"hypothetical protein, conserved"	ZUnknown
Tb927.2.4480	"hypothetical protein, conserved"	ZUnknown
Tb927.11.11010	"hypothetical protein, conserved"	ZUnknown
Tb927.9.11900	acyl transferase-like protein	Lipids
Tb927.7.6270	"peptidase t, putative"	Protease
Tb927.11.5400	signal recognition particle 54 kDa (SRP54)	Vesicular.transport
Tb927.9.6940	DNA topoisomerase type IB small subunit	DNA
Tb927.10.5580	"hypothetical protein, conserved"	ZUnknown
Tb927.3.800	Vacuolar iron transporter VIT1	Transporter
Tb927.11.3670	"hypothetical protein, conserved"	ZUnknown
Tb927.2.1600	"invariant surface glycoprotein, putative"	ZUnknown
Tb927.10.600	Mitchondrial LSU ribosomal protein	Mito.translation
Tb927.11.15530	"C-14 sterol reductase, putative"	Sterols
Tb927.11.7060	acidocalcisomal pyrophosphatase (VSP1)	Acidocalcisome
Tb927.10.10330	"Anaphase-promoting complex, cyclosome, subunit 3/TPR repeat, putative"	ZUnknown
Tb927.10.5080	GPI transamidase subunit Tta2	GPI.anchors
Tb927.8.5480	"hypothetical protein, conserved"	ZUnknown
Tb927.8.5590	"SH3-binding, glutamic acid-rich protein, putative"	ZUnknown
Tb11.02.5370	"hypothetical protein, conserved"	ZUnknown
Tb927.9.4440	"hypothetical protein, conserved"	ZUnknown
Tb927.9.12810	"poly(ADP-ribose) glycohydrolase, putative"	DNA
Tb927.8.4600	"Zinc finger, C3HC4 type (RING finger), putative"	Zinc.finger
Tb927.10.9900	"ABC1 protein, putative"	Transporter
Tb927.7.5140	"hypothetical protein, conserved"	ZUnknown
Tb927.9.9970	"SNAP50, transcription of SLRNA gene"	RNA.synthesis
Tb927.11.3070	"RRB1 homologue, involved in early stages of ribosome biogenesis."	rRNA.tRNA.process
Tb927.5.3440	"hypothetical protein, conserved"	ZUnknown
Tb927.8.1310	"mitochondrial carrier protein, MCP15"	Mito.transport
Tb927.11.4390	"Histidine phosphatase superfamily (branch 1), putative"	ZUnknown
Tb927.4.2290	"glucose transporter, putative"	Glucose.glycerol
Tb927.4.3000	"hypothetical protein, conserved, F-box domains,P-loop Ntd triphosphate hydrolase"	ZUnknown
Tb927.5.4100	"WD domain, G-beta repeat, putative"	ZUnknown
Tb927.10.10130	mitochondrial RNA binding complex 1 subunit (MRB10130)	Mito.RNA
Tb927.11.14700	"hypothetical protein, conserved"	Mito.pathway
Tb927.3.1400	"alpha-tubulin N-acetyltransferase, putative"	Cytoskeleton
Tb927.7.1440	non-canonical poly (A) polymerase (ncPAP2)	rRNA.tRNA.process
Tb927.7.6250	CEP120A	Cytoskeleton
Tb927.1.1060	"Cell cycle checkpoint protein RAD1-like, putative"	Cell.cycle
Tb927.8.1000	"hypothetical protein, conserved"	ZUnknown
Tb927.10.2810	"hypothetical protein, conserved"	ZUnknown
Tb927.3.730	"hypothetical protein, conserved"	ZUnknown
Tb927.9.2050	"membrane protein YIP1, putative"	Vesicular.transport
Tb927.6.1740	"Sad1 / UNC-like C-terminal, putative"	ZUnknown
Tb927.9.9180	"hypothetical protein, conserved"	ZUnknown
Tb927.1.4690	arginine N-methyltransferase (PRMT1)	Arg.methylation
Tb927.11.14120	"phenylalanyl-tRNA synthetase alpha chain, putative"	Translation.tRNA
Tb927.2.3480	"hypothetical protein, conserved,transcription elongation factor s-II, putative (TFIIS2-2)"	RNA.synthesis
Tb927.4.320	"Eukaryotic protein of unknown function (DUF914), putative"	ZUnknown
Tb927.11.10010	"vacuolar sorting-associated protein-like, putative"	Lysosome
Tb927.11.13560	"SET domain containing protein, putative"	ZUnknown
Tb927.2.2910	"hypothetical protein, conserved"	ZUnknown
Tb927.5.1550	"mitochondrial carrier protein, MCP23"	Mito.transport
Tb927.8.6060	"2-amino-3-ketobutyrate coenzyme A ligase, putative"	Amino.acids
Tb927.9.6270	"hypothetical protein, conserved"	ZUnknown
Tb927.11.7110	"myotubularin-associated protein, putative"	ZUnknown
Tb927.5.3200	"hypothetical protein, conserved"	ZUnknown
Tb927.6.3350	"hypothetical protein, conserved (YCF45-like)"	Mito.pathway
Tb927.11.8790	"target SNARE, putative"	Vesicular.transport
Tb927.6.4670	"MORN repeat-containing protein,flagellar component (TbMORN1)"	Cytoskeleton
Tb927.11.560	"hypothetical protein, conserved"	ZUnknown
Tb927.7.1300	"protein disulfide isomerase,ERp72-like, cofactor wth calnexin, putative"	Chaperone
Tb927.8.6810	"protein kinase, putative"	Protein.kinase
Tb927.11.13130	membrane-bound acid phosphatase 1 precursor (MBAP1)	Phosphatase
Tb927.7.6370	"Zinc finger, C3HC4 type (RING finger), putative"	Zinc.finger
Tb927.9.13110	"hypothetical protein, conserved"	ZUnknown
Tb927.4.1400	"vacuolar transport protein 4A, putative"	Lysosome
Tb927.8.6420	beta-ketoacyl-ACP reductase 2	Enzyme
Tb927.9.7550	"adenylosuccinate lyase, putative"	Nucleotides
Tb927.10.15440	"hypothetical protein, conserved"	ZUnknown
Tb927.10.13840	"Domain of unknown function (DUF4475), putative"	ZUnknown
Tb927.11.6820	"hypothetical protein, conserved"	ZUnknown
Tb927.6.2000	"spliceosome-associated protein, SF3b(SAP)145"	RNA.processing
Tb927.11.14160	"Alpha/beta hydrolase family, putative"	ZUnknown
Tb927.7.6240	"hypothetical protein, conserved"	ZUnknown
Tb927.6.3070	"hypothetical protein, conserved"	ZUnknown
Tb927.7.7510	hypothetical protein	ZUnknown
Tb927.10.14450	"hypothetical protein, conserved"	ZUnknown
Tb927.11.10450	"UDP-N-acetylglucosamine-dolichyl-phosphate N-acetylglucosaminephosphotransferase, putative"	Glycans
Tb927.11.12630	"hypothetical protein, conserved"	ZUnknown
Tb927.6.3780	"E3 ubiquitin-protein ligase, putative"	Ubiquitin.proteasome
Tb927.4.1610	VDAC-like	Ions
Tb927.9.10970	"Bem46-like serine peptidase,Serine peptidase, Clan SC, Family S09X"	Protease
Tb927.9.4360	KREL1	Mito.RNA
Tb927.9.10670	"Bardet-Biedl syndrome 1 protein homolog (BBS1-like protein 1), putative"	Cytoskeleton
Tb927.11.1850	"hypothetical protein, conserved"	ZUnknown
Tb927.11.5860	"protein kinase, putative"	Protein.kinase
Tb927.6.3170	"hypothetical protein, conserved"	ZUnknown
Tb927.10.6520	"hypothetical protein, conserved"	ZUnknown
Tb927.11.10380	"hypothetical protein, conserved"	ZUnknown
Tb927.11.4050	"hypothetical protein, conserved"	ZUnknown
Tb927.6.2630	"Hsp33 protein, putative"	Mito.pathway
Tb927.8.6220	"Phosphorylated CTD interacting factor 1 WW domain containing protein, putative"	ZUnknown
Tb927.9.9220	"hypothetical protein, conserved"	ZUnknown
Tb927.9.13970	"hypothetical protein, conserved, no domains"	ZUnknown
Tb927.1.1150	zeta tubulin	Cytoskeleton
Tb927.11.15050	"Cation efflux family, putative"	ZUnknown
Tb927.10.10870	protein kinase MAPKLK1	Protein.kinase
Tb927.10.6810	"guanylate kinase, putative"	Nucleotides
Tb927.10.7140	membrane-bound acid phosphatase 2 (MBAP2)	Phosphatase
Tb927.6.3890	"replication factor C, subunit 2, putative"	DNA
Tb927.9.10840	"hypothetical protein, conserved, kineto-specific no domains"	ZUnknown
Tb927.10.13360	EF-Tu Mitochondrial elongation factor Tu	Mito.translation
Tb927.11.2640	"ras-like small GTPase, putative (TbNST)"	Signalling
Tb927.5.1530	"Flavin-binding monooxygenase-like, putative"	ZUnknown
Tb927.6.2810	"ABC transporter, putative"	Transporter
Tb927.7.3940	"mitochondrial carrier protein, MCP16"	Mito.transport
Tb927.11.11350	"hypothetical protein, conserved"	ZUnknown
Tb927.3.1540	"CAAX prenyl protease 2, putative,peptidase with unknown catalytic mechanism (family U48)"	Protease
Tb927.3.4690	"DTW domain containing protein, putative"	ZUnknown
Tb927.3.5480	"hypothetical protein, conserved"	ZUnknown
Tb927.10.1700	"hypothetical protein, conserved"	ZUnknown
Tb927.11.9550	"replication factor C, subunit 4, putative"	DNA
Tb927.8.4300	hypothetical protein	ZUnknown
Tb927.10.11800	"33 kDa inner dynein arm light chain, axonemal, putative,dynein light chain, putative"	Cytoskeleton
Tb927.3.5000	"hypothetical protein, conserved"	ZUnknown
Tb927.7.6200	"chaperone protein DNAj, putative"	Chaperone
Tb927.10.5790	"hypothetical protein, conserved"	ZUnknown
Tb927.6.880	conserved protein	ZUnknown
Tb927.8.1570	"Uncharacterised protein family (UPF0172), putative"	ZUnknown
Tb927.10.15490	"GDP-mannose 4,6 dehydratase, putative"	Glycans
Tb927.10.15480	"transporter, putative"	Transporter
Tb927.11.350	"RNA-binding protein, putative"	ZUnknown
Tb927.3.4470	"hypothetical protein, conserved"	ZUnknown
Tb927.11.15770	"hypothetical protein, conserved"	ZUnknown
Tb927.8.1620	"MSP-B, putative"	Membrane.protein
Tb927.9.11790	"membrane transporter protein, putative"	Transporter
Tb927.6.3850	"chaperone protein DNAj, putative"	Chaperone
Tb927.11.13420	"PPPDE putative peptidase domain containing protein, putative"	ZUnknown
Tb927.2.5970	"hypothetical protein, conserved"	ZUnknown
Tb927.11.14840	"CPC2, chromosomal passenger complex"	Chromatin
Tb927.4.3340	"hypothetical protein, conserved, in MCM-BP-TAP"	ZUnknown
Tb927.11.3240	Tric complex zeta subunit (TCP-1-zeta)	Chaperone
Tb927.5.2480	"hypothetical protein, conserved"	ZUnknown
Tb927.5.3460	"hypothetical protein, conserved, LysM domain (peptidoglycan binding). trypanosoma-specific"	ZUnknown
Tb927.6.4650	"UV excision repair RAD23 protein, putative"	DNA
Tb927.4.2280	"hypothetical protein, conserved"	ZUnknown
Tb927.6.4150	"hypothetical protein, conserved, tryp specific"	ZUnknown
Tb927.11.16740	"chaperone protein DNAj, putative"	Chaperone
Tb927.7.3770	"YjeF family N-terminal domain/YjeF family C-terminal domain containing protein, putative"	Mito.pathway
Tb927.3.3770	paraflagellar rod protein PFC6	Cytoskeleton
Tb927.8.3430	MKS1	Cytoskeleton
Tb927.9.2100	"hypothetical protein, conserved"	ZUnknown
Tb927.9.11870	"zinc finger protein, putative,predicted zinc finger protein, MIZ"	DNA
Tb927.10.2720	"hypothetical protein, conserved"	ZUnknown
Tb927.11.400	"Protein of unknown function (DUF1308), putative"	ZUnknown
Tb927.5.3310	"hypothetical protein, conserved"	ZUnknown
Tb927.8.5560	"NADH-ubiquinone oxidoreductase complex I subunit, putative"	Mito.e.transport
Tb927.10.6430	hypothetical protein	ZUnknown
Tb927.10.8230	"protein disulfide isomerase,ERp57-like, cofactor wth calnexin, putative"	Chaperone
Tb927.11.16250	"PPR9, mitochondrial"	Mito.RNA
Tb927.9.5210	"glutaminyl-tRNA synthetase, putative (28G16.175)"	Translation.tRNA
Tb927.9.7190	"oxidoreductase, putative"	Mito.pathway
Tb927.10.1260	"aspartyl-tRNA synthetase, putative"	Translation.tRNA
Tb927.7.3420	FKBP12 (TOR complex)	Signalling
Tb927.9.4660	"hypothetical protein, conserved"	ZUnknown
Tb927.10.520	"Mitochondrial ATP synthase subunit, putative"	Mito.pathway
Tb927.10.8190	Tric complex theta subunit (TCP-1-theta)	Chaperone
Tb927.7.2230	"mitochondrial carrier protein, putative"	ZUnknown
Tb927.10.2180	"Rtr1/RPAP2 family, putative"	ZUnknown
Tb927.11.14940	"hypothetical protein, conserved"	ZUnknown
Tb927.3.5320	"hypothetical protein, conserved, UBX5 of yeast 3e-4, blast-back +ve, interaction with ubiquitinated proteins"	Ubiquitin.proteasome
Tb927.10.10120	"hypothetical protein, conserved"	Mito.pathway
Tb927.10.13830	"chaperone protein DNAj, putative"	Chaperone
Tb927.8.4390	"eIF-2B GDP-GTP exchange factor, putative"	Translation
Tb927.7.2520	"Uncharacterised protein family UPF0066, putative"	ZUnknown
Tb927.8.5610	"hypothetical protein, conserved"	ZUnknown
Tb927.10.2200	"hypothetical protein, conserved"	ZUnknown
Tb927.10.13130	"UTP-glucose-1-phosphate uridylyltransferase 2, putative"	Glycans
Tb927.10.3350	"major facilitator superfamily, putative"	ZUnknown
Tb927.11.3010	"hypothetical protein, conserved"	ZUnknown
Tb927.9.1510	"D-ala D-ala ligase C-terminus/SET domain containing protein, putative"	ZUnknown
Tb927.4.2970	"chaperone protein DNAj, putative"	Chaperone
Tb927.11.14140	ethanolamine-phosphate cytidylyltransferase (TbECT)	GPI.anchors
Tb927.6.4400	"hypothetical protein, conserved"	ZUnknown
Tb927.9.13580	"hypothetical protein, conserved"	Mito.pathway
Tb927.10.13240	"hypothetical protein, conserved"	ZUnknown
Tb927.10.2020	hexokinase (HK2)	Glucose.glycerol
Tb927.10.2630	"Regulator of Vps4 activity in the MVB pathway, putative"	ZUnknown
Tb927.10.6340	"hypothetical protein, conserved"	ZUnknown
Tb927.7.490	"hypothetical protein, conserved, trypanosome-specific"	ZUnknown
Tb927.8.1900	"hypothetical protein, conserved"	ZUnknown
Tb927.11.2480	hypothetical protein	ZUnknown
Tb927.7.6450	"tRNA-dihydrouridine synthase 3, putative"	rRNA.tRNA.process
Tb927.9.2260	"PQ loop repeat, putative"	ZUnknown
Tb927.3.2010	"hypothetical protein, conserved"	Mito.pathway
Tb927.10.15740	"hypothetical protein, conserved"	ZUnknown
Tb927.11.8050	"Sas10/Utp3/C1D family/Sas10 C-terminal domain containing protein, putative"	ZUnknown
Tb927.10.11830	"hypothetical protein, conserved"	ZUnknown
Tb927.8.4940	"hypothetical protein, conserved"	ZUnknown
Tb927.9.6730	"hypothetical protein, conserved"	ZUnknown
Tb927.10.16040	"oxidoreductase-protein, putative"	Enzyme
Tb927.5.2340	"hypothetical protein, conserved"	ZUnknown
Tb927.7.4730	PUF5	RNA.binding
Tb927.10.12400	"membrane transporter protein, putative"	Transporter
Tb927.5.690	"hypothetical protein, conserved"	ZUnknown
Tb927.7.2240	"hypothetical protein, conserved"	ZUnknown
Tb927.7.4560	histone acetyltransferase HAT1	Chromatin
Tb927.7.3360	Farnesyl-pyrophosphate synthase	Prenylation
Tb927.10.15600	"FKBP-type peptidyl-prolyl cis-trans isomerase, conserved"	Chaperone
Tb927.10.3200	"U2 splicing auxiliary factor, putative (U2AF35)"	RNA.processing
Tb927.2.4460	"hypothetical protein, conserved"	ZUnknown
Tb927.10.8770	"TBC-Q1,  likely GAP, in Tc vacuolar proteome"	Signalling
Tb927.1.730	"NADH-ubiquinone oxidoreductase complex I subunit, putative"	Mito.e.transport
Tb927.9.6660	"hypothetical protein, conserved"	ZUnknown
Tb927.10.830	"adenylate kinase, putative (ADKB)"	Nucleotides
Tb927.11.9200	"methyltransferase domain containing protein, putative"	ZUnknown
Tb927.6.1850	quiescin sulfhydryl oxidase (QSOX)	Enzyme
Tb927.5.1210	"short-chain dehydrogenase, putative"	Enzyme
Tb927.6.4170	"hypothetical protein, conserved"	ZUnknown
Tb927.11.7800	"hypothetical protein, conserved"	ZUnknown
Tb927.8.3380	"SDH2N succinate dehydrogenase (complex II) subunit, electron transfer protein"	Mito.e.transport
Tb927.11.3420	leucine-rich repeat protein (LRRP)	LRRP
Tb927.4.3400	"hypothetical protein, conserved, ARM repeat"	ZUnknown
Tb927.11.9680	"hypothetical protein, conserved"	ZUnknown
Tb927.4.810	"ESAG5, putative"	ESAG
Tb927.7.5820	"Monooxygenase, putative"	Mito.pathway
Tb927.11.13070	"O-phosphoseryl-tRNA(Sec) selenium transferase, putative"	ZUnknown
Tb927.11.3860	"hypothetical protein, conserved"	ZUnknown
Tb927.11.11670	RFT1 Converts Man5GlcNAc2- PP-dolichol to mature Man9GlcNAc2-PP-dolichol	Glycans
Tb927.3.1270	"PRP38 family, putative"	ZUnknown
Tb927.10.9380	"SEP domain/UBX domain containing protein, putative"	ZUnknown
Tb927.11.7200	"GRIP domain containing protein, putative"	ZUnknown
Tb927.6.3510	"tRNA modification enzyme, putative"	rRNA.tRNA.process
Tb927.11.7170	"seryl-tRNA synthetase, putative"	Translation.tRNA
Tb927.10.13510	"zinc metallopeptidase, putative"	Protease
Tb927.10.3610	"hypothetical protein, conserved"	ZUnknown
Tb927.11.5360	"aldo/keto reductase, putative"	Enzyme
Tb927.8.3160	"hypothetical protein, conserved"	ZUnknown
Tb927.9.7580	"hypothetical protein, conserved"	ZUnknown
Tb927.4.2790	"hypothetical protein, conserved"	ZUnknown
Tb927.7.1790	"Adenine phosphoribosyltransferase, putative"	Nucleotides
Tb927.8.3400	"palmitoyl acyltransferase 12, putative"	Lipids
Tb927.11.16390	"(CKS1 cyclin dependent kinases regulatory subunit, putative"	Cell.cycle
Tb927.3.5380	"Tubulin-tyrosine ligase family, putative"	ZUnknown
Tb927.8.3720	"hypothetical protein, conserved"	ZUnknown
Tb927.11.5710	"chaperone protein DNAj, putative"	Chaperone
Tb927.11.4540	TbNup48 Connect to basket	Nuclear.transport
Tb927.1.2740	"lipase-like protein, putative"	Lipids
Tb927.4.500	"FHA domain containing protein, putative"	ZUnknown
Tb927.11.10590	"Glutathione S-transferase, C-terminal domain containing protein, putative"	ZUnknown
Tb927.2.3190	"Got1/Sft2-like family, putative"	ZUnknown
Tb927.4.1850	"SRP68, putative"	Vesicular.transport
Tb927.10.5500	"hypothetical protein, conserved,, in NADH dehydrogenase complex"	Mito.e.transport
Tb927.10.5830	"hypothetical protein, conserved, 4-5 RanBP2 Zn fingers, matches varios yeast/human proteins with motif"	Zinc.finger
Tb927.4.1110	"hypothetical protein, conserved, predicted GPI anchor"	Membrane.protein
Tb927.9.9780	"peptidyl-prolyl cis-trans isomerase (cyclophilin- 40), putative"	Chaperone
Tb927.10.15930	"pdz domain containing protein, putative"	ZUnknown
Tb927.4.1300	"amidinotransferase, putative"	ZUnknown
Tb927.8.1470	POMP38	Mito.membrane
Tb927.11.9090	"Putative methyltransferase, putative"	ZUnknown
Tb927.7.4300	"F-box domain containing protein, putative"	ZUnknown
Tb927.3.5240	Mitchondrial SSU ribosomal associated KRIPP8 (PPR)	Mito.translation
Tb927.5.780	"hypothetical protein, conserved"	ZUnknown
Tb927.6.1880	"aspartyl-tRNA synthetase, putative"	Translation.tRNA
Tb927.4.3070	"hypothetical protein, conserved"	ZUnknown
Tb927.10.14010	"RP2 basal body protein, required for axoneme formation"	Cytoskeleton
Tb927.9.5320	"nucleolar RNA binding protein, putative (28G16.220)"	rRNA.tRNA.process
Tb927.3.4920	"LETM1 and EF-hand domain-containing protein 1, inner mitochondrial membrane?"	Mito.pathway
Tb927.4.1410	"hypothetical protein, conserved"	ZUnknown
Tb927.10.1070	CRK1 cdc2- like protein kinase	Cell.cycle
Tb927.10.9740	Proteasome regulatory non-ATP-ase subunit 11 (RPN11)	Ubiquitin.proteasome
Tb927.8.4330	small GTP-binding protein Rab11	Vesicular.transport
Tb927.11.5240	"Methyltransferase TRM13, putative"	ZUnknown
Tb927.6.2790	"L-threonine 3-dehydrogenase, putative"	Mito.pathway
Tb927.8.1800	"Eukaryotic membrane protein family, putative"	ZUnknown
Tb927.4.4950	"hypothetical protein, conserved"	ZUnknown
Tb927.11.7780	ATOM46	Mito.biogenesis
Tb927.10.7860	"hypothetical protein, conserved"	ZUnknown
Tb927.10.5510	"endonuclease/exonuclease/phosphatase, putative"	DNA
Tb927.10.6510	"chaperonin HSP60, mitochondrial precursor"	Mito.biogenesis
Tb927.5.1750	"conserved protein, unknown function"	ZUnknown
Tb927.7.3540	"hypothetical protein, conserved"	ZUnknown
Tb927.2.1850	"Tetratricopeptide repeat, putative"	ZUnknown
Tb927.11.1900	Tric complex beta subunit (TCP-1-beta)	Chaperone
Tb927.5.3710	Neutral sphingomyelinase	Lipids
Tb927.7.1550	KRET2	Mito.RNA
Tb927.11.5790	"hypothetical protein, conserved"	ZUnknown
Tb927.11.6980	"hypothetical protein, conserved"	Mito.pathway
Tb927.9.6130	"calmodulin, putative"	Calcium
Tb927.7.970	NMD3 (rRNA processing)	rRNA.tRNA.process
Tb927.10.12600	"methyltransferase domain containing protein, putative"	ZUnknown
Tb927.8.2730	"hypothetical protein, conserved"	ZUnknown
Tb927.9.9010	"SAC3/GANP/Nin1/mts3/eIF-3 p25 family, putative"	ZUnknown
Tb927.10.15180	"nucleosome assembly protein, putative"	Chromatin
Tb927.10.12260	"cytosolic nonspecific dipeptidase, putative,peptidase (M20/M25/M40 family), putative"	Protease
Tb927.11.8860	CEP76	Cytoskeleton
Tb927.3.3290	"protein kinase, putative"	Protein.kinase
Tb927.6.5070	"hypothetical protein, conserved, myosin-like"	ZUnknown
Tb927.8.1010	"chaperone protein DNAj, putative"	Chaperone
Tb927.11.16050	HSP20 domain	Chaperone
Tb927.11.960	"ATPase, putative,cell division control protein 48 homolog, putative"	Enzyme
Tb927.3.3080	NEK6 protein kinase	Protein.kinase
Tb927.10.3230	"protein kinase, putative"	Protein.kinase
Tb927.8.1580	"hypothetical protein, conserved"	ZUnknown
Tb927.10.9070	"hypothetical protein, conserved"	ZUnknown
Tb927.8.3480	"hypothetical protein, conserved"	ZUnknown
Tb927.8.5020	"hypothetical protein, conserved"	ZUnknown
Tb927.9.14070	"short-chain dehydrogenase, putative"	Enzyme
Tb927.11.1040	"hypothetical protein, conserved"	ZUnknown
Tb927.7.800	mitochondrial RNA binding complex 1 subunit (MRB800)	Mito.RNA
Tb927.11.9590	"S-adenosylhomocysteine hydrolase, putative"	Amino.acids
Tb927.7.4840	"hypothetical protein, conserved"	ZUnknown
Tb927.4.3150	"hypothetical protein, conserved, ATPase domain of HSP90, DNA TopoII"	ZUnknown
Tb927.6.2890	"single strand-specific nuclease, putative"	DNA
Tb927.10.3720	"hypothetical protein, conserved"	ZUnknown
Tb927.5.3420	"ABC1 family, putative"	ZUnknown
Tb927.10.15370	"DNA-directed RNA polymerase, alpha subunit, putative, (RPC40)"	RNA.synthesis
Tb927.3.5400	RIO1 protein kinase	Protein.kinase
Tb927.5.3350	"iron superoxide dismutase, putative"	Mito.pathway
Tb927.7.7410	"oxidoreductase, putative"	Mito.pathway
Tb927.8.6300	"hypothetical protein, conserved"	ZUnknown
Tb927.8.4970	paraflagellar rod protein PFR2	Cytoskeleton
Tb927.7.5490	"arginine N-methyltransferase, type III (PRMT7)"	Arg.methylation
Tb927.5.1470	"NADH-cytochrome b5 reductase, putative (B5R)"	Mito.e.transport
Tb927.11.2910	"phosphoglycerate mutase, putative (iPGAM)"	Glucose.glycerol
Tb927.11.9990	glycosyl transferase-like protein	Glycans
Tb927.4.1740	"hypothetical protein, conserved"	ZUnknown
Tb927.10.3140	BBP68	Cytoskeleton
Tb927.11.14170	"hypothetical protein, conserved"	ZUnknown
Tb927.10.13620	"NADH-ubiquinone oxidoreductase complex I subunit, NDUFA9 subunit, putative"	Mito.e.transport
Tb927.10.6500	"amino acid transporter, putative,amino acid permease, putative"	Amino.acid.transport
Tb927.1.4500	"SNARE associated Golgi protein, putative"	ZUnknown
Tb927.11.11960	"hypothetical protein, conserved"	ZUnknown
Tb927.6.5010	"hypothetical protein, conserved"	ZUnknown
Tb927.9.12320	"cystathione gamma lyase, putative"	Amino.acids
Tb927.10.5560	GPI alpha-mannosyltransferase III (MT-III)	GPI.anchors
Tb927.4.2480	"8-oxoguanine DNA glycosylase, putative"	DNA
Tb927.9.11270	Tric complex eta subunit (TCP-1-eta)	Chaperone
Tb927.5.3070	"Zinc finger, C3HC4 type (RING finger), putative"	Zinc.finger
Tb927.6.3050	"aldehyde dehydrogenase family, putative"	Enzyme
Tb927.10.16120	"inosine-5'-monophosphate dehydrogenase,IMP dehydrogenase"	Nucleotides
Tb927.11.5670	"MND1 homologue, putative involvement in meiosis"	DNA
Tb927.2.4830	"TFIIF-stimulated CTD phosphatase, putative"	Protein.phosphatase
Tb927.11.15660	"hypothetical protein, conserved"	ZUnknown
Tb927.4.3840	"nucleolar protein, putative"	rRNA.tRNA.process
Tb927.6.4440	RBP42	RNA.binding
Tb927.7.7150	"hypothetical protein, conserved"	ZUnknown
Tb927.11.14230	"Vps23 core domain containing protein, putative"	ZUnknown
Tb927.7.4180	Elongase 3	Lipids
Tb927.11.12230	"heat shock protein HslU2, in mitochondrion"	Chaperone
Tb927.10.14520	BBP52	Cytoskeleton
Tb927.9.10010	"Sec63 homologue, chaperone protein DNAj"	Vesicular.transport
Tb927.4.1900	"Methyltransferase domain/Methyltransferase involved in Williams-Beuren syndrome, putative"	ZUnknown
Tb927.10.16150	"ATP-dependent zinc metallopeptidase, putative,metallo-peptidase, Clan MA(E) Family M41"	Protease
Tb927.7.790	"hypothetical protein, conserved"	ZUnknown
Tb927.9.1880	"WD domain, G-beta repeat, putative"	ZUnknown
Tb927.9.12850	"SpoU rRNA Methylase family, putative"	Mito.translation
Tb927.5.3360	"Mitchondrial LSU ribosomal protein L2, putative"	Mito.translation
Tb927.11.11610	"Cactus-binding C-terminus of cactin protein, putative"	ZUnknown
Tb927.10.960	U4/U6-specific protein PRP4	RNA.processing
Tb927.11.15030	small GTPase (X3)	Vesicular.transport
Tb927.7.1510	"pseudouridylate synthase I, putative"	rRNA.tRNA.process
Tb927.11.13950	"Mut7-C RNAse domain containing protein, putative"	ZUnknown
Tb927.9.6650	"Aarsdi, homologue of alanyl tRNA editing protein"	rRNA.tRNA.process
Tb927.3.2680	"Ubiquitin-like domain containing protein, putative"	ZUnknown
Tb927.4.1940	"WD domain, G-beta repeat, putative"	ZUnknown
Tb927.10.8690	"TIGR00269 family protein, putative"	ZUnknown
Tb927.4.1970	"Domain of unknown function DUF21, putative"	ZUnknown
Tb927.11.14580	RNA guanylyltransferase	RNA.processing
Tb927.2.2830	"hypothetical protein, conserved"	ZUnknown
Tb927.5.3450	"eukaryotic translation initiation factor eIF2A, putative"	ZUnknown
Tb927.7.3710	"hypothetical protein, conserved"	ZUnknown
Tb927.8.2750	"hypothetical protein, conserved"	ZUnknown
Tb927.10.2290	"chaperone protein DNAj, endoplasmatic reticulum"	Chaperone
Tb927.10.13120	"mitochondrial carrier protein, MCP14"	Mito.transport
Tb927.9.1410	"hypothetical protein, conserved"	ZUnknown
Tb927.9.12160	"hypothetical protein, conserved"	ZUnknown
Tb05.5K5.130	"paraflagellar rod protein par4, putative"	Cytoskeleton
Tb927.10.5520	"AmmeMemoRadiSam system protein B, putative"	ZUnknown
Tb927.11.14090	DRBD18	RNA.binding
Tb927.11.7890	ZC3H44	RNA.binding
Tb927.10.9600	"protein kinase, putative,tyrosine protein kinase, putative"	Protein.kinase
Tb927.2.2550	"hypothetical protein, conserved"	ZUnknown
Tb927.11.13400	Bromodomain protein BDFx	Chromatin
Tb927.5.3370	hypothetical protein	ZUnknown
Tb927.7.1430	leucine-rich repeat protein (LRRP)	LRRP
Tb927.11.11740	"membrane-bound acid phosphatase, putative"	Phosphatase
Tb927.2.4750	"hypothetical protein, conserved"	ZUnknown
Tb927.5.3590	"Putative zinc finger motif, C2HC5-type/ASCH domain containing protein, putative"	ZUnknown
Tb927.11.10880	"hypothetical protein, conserved"	ZUnknown
Tb927.11.1390	"class I transcription factor A, subunit 1 (CITFA-1)"	RNA.synthesis
Tb927.11.14300	"dynein intermediate chain IC70, putative"	Cytoskeleton
Tb927.11.4570	Ras-related protein Rab5B	Vesicular.transport
Tb927.5.120	"ESAG9, putative"	ESAG
Tb927.10.9180	"PRA1 family protein, putative"	ZUnknown
Tb927.11.8830	Enriched in surface-labeled proteome protein 2 (ESP2)	ZUnknown
Tb927.7.7420	"ATP synthase F1, alpha subunit (ATPF1A)"	Mito.e.transport
Tb927.10.12850	"ttaggg binding factor, telomer maintenance"	DNA
Tb927.11.12170	"hypothetical protein, conserved"	ZUnknown
Tb927.11.13720	hypothetical protein	ZUnknown
Tb927.5.4070	PPL1 priming DNA polymerase	DNA
Tb927.8.2570	"hypothetical protein, conserved"	ZUnknown
Tb927.11.4170	"kinetoplastid-specific dual specificity phosphatase, putative"	Phosphatase
Tb927.2.1890	E2-like ubiquitin-conjugation enzyme (ATG3)	Ubiquitin.proteasome
Tb927.1.3050	"tRNA (Uracil-5-)-methyltransferase, putative"	ZUnknown
Tb927.11.10340	Putative serine/threonine protein phosphatase	Protein.phosphatase
Tb927.11.5150	"hypothetical protein, conserved, no homologues"	ZUnknown
Tb927.2.2160	paraflagellar rod protein PFC11	Cytoskeleton
Tb927.2.2440	proteasome regulatory non-ATPase subunit 6 (RPN6)	Ubiquitin.proteasome
Tb927.8.5350	"hypothetical protein, conserved"	ZUnknown
Tb927.11.10180	"hypothetical protein, conserved"	ZUnknown
Tb927.3.3160	PAP1 poly(A) polymerase. Cis-spliced.	RNA.processing
Tb927.9.9660	ATOM40	Mito.biogenesis
Tb927.3.1130	"DNA polymerase delta subunit 2, putative"	DNA
Tb927.6.3160	"splicing factor 3a, SF3a60"	RNA.processing
Tb927.6.3740	"heat shock 70 kDa protein, mitochondrial precursor, putative"	Mito.biogenesis
Tb927.7.2720	eIF3c	Translation
Tb927.10.2330	"hypothetical protein, conserved"	ZUnknown
Tb927.1.1020	leucine-rich repeat-containing protein	LRRP
Tb927.8.1710	"protein phosphatase 2A, regulatory subunit B, putative,phosphotyrosyl phosphate activator protein, putative"	Protein.phosphatase
Tb927.11.900	"isocitrate dehydrogenase, putative (IDH)"	Citric.acid.cycle
Tb927.9.7110	"GRAM domain containing protein, putative"	ZUnknown
Tb927.10.3680	"hypothetical protein, conserved"	ZUnknown
Tb927.10.7270	"hypothetical protein, conserved"	ZUnknown
Tb927.10.1860	"hypothetical protein, conserved, tryp specific"	ZUnknown
Tb927.5.3930	"major facilitator superfamily, putative"	ZUnknown
Tb927.11.9440	"hypothetical protein, conserved"	ZUnknown
Tb927.8.560	"GEM1, putative"	ZUnknown
Tb927.3.2820	"TFIIF-stimulated CTD phosphatase, putative"	Protein.phosphatase
Tb927.9.10820	"hypothetical protein, conserved"	ZUnknown
Tb927.3.4680	"RAB GDP dissociation inhibitor alpha, putative"	Signalling
Tb927.8.4580	BBP58	Cytoskeleton
Tb927.8.1940	"endosomal integral membrane protein, putative"	Vesicular.transport
Tb927.10.9920	"hypothetical protein, conserved"	ZUnknown
Tb927.4.2060	"hypothetical protein, conserved, resemblance to myosin"	ZUnknown
Tb927.5.3940	"helicase, putative"	DNA
Tb927.5.4480	"paraflagellar rod protein par4, putative"	Cytoskeleton
Tb927.10.5470	"hypothetical protein, conserved"	ZUnknown
Tb927.11.8780	"hypothetical protein, conserved"	ZUnknown
Tb927.9.15020	"hypothetical protein, conserved"	ZUnknown
Tb927.11.4900	"guanine nucleotide-binding beta subunit-like protein,WD40/YVTN repeat-like-containing protein"	Signalling
Tb927.9.11960	"hypothetical protein, conserved"	ZUnknown
Tb927.11.8920	CEP120B	Cytoskeleton
Tb927.11.4220	"palmitoyl acyltransferase 6, putative"	Lipids
Tb927.11.16580	"hypothetical protein, conserved"	ZUnknown
Tb927.11.7870	"hypothetical protein, conserved"	ZUnknown
Tb927.11.5050	"fumarate hydratase, class I (FHm)"	Citric.acid.cycle
Tb927.9.13140	"hypothetical protein, conserved"	ZUnknown
Tb927.9.8060	"WAHD domain of WASH complex, putative"	ZUnknown
Tb927.10.9090	"Cullin binding, putative"	Ubiquitin.proteasome
Tb927.11.5130	"hypothetical protein, conserved"	ZUnknown
Tb927.7.210	proline dehydrogenase	Mito.pathway
Tb927.1.3840	"hypothetical protein, conserved"	ZUnknown
Tb927.10.13520	"Zn-finger in Ran binding protein and others/FYVE zinc finger, putative"	Zinc.finger
Tb927.10.9360	"L-2-hydroxyglutarate dehydrogenase, mitochondrial, putative"	ZUnknown
Tb927.6.1560	"hypothetical protein, conserved"	ZUnknown
Tb927.7.740	"chaperone protein DNAj, putative"	Chaperone
Tb927.4.610	"PX domain containing protein, putative"	ZUnknown
Tb927.1.4220	"Ydr279p,RNaseH2 domain like,Winged Helix DNA binding"	RNA.degradation
Tb927.3.4290	paraflagellar rod component PFR1	Cytoskeleton
Tb927.8.5600	"transaldolase, putative"	Glucose.glycerol
Tb927.9.1540	"protein phosphatase 2B, putative"	Protein.phosphatase
Tb927.3.990	"hypothetical protein, conserved"	ZUnknown
Tb927.11.7320	"dual specificity phopshatase, putative"	Phosphatase
Tb927.10.390	"DUF2407 ubiquitin-like domain containing protein, putative"	ZUnknown
Tb927.8.4860	Mitchondrial SSU ribosomal protein	Mito.translation
Tb927.11.7180	"MORN repeat, putative"	ZUnknown
Tb927.3.2100	"hypothetical protein, conserved"	ZUnknown
Tb927.11.11440	"A/G-specific adenine glycosylase, putative"	DNA
Tb927.7.6470	"O-sialoglycoprotein endopeptidase, putative"	Protease
Tb927.10.9720	"RNA-editing-associated protein 1, oligo (U) binding protein (REAP-1)"	Mito.RNA
Tb927.8.1870	Golgi/lysosome glycoprotein 1 (tGLP1)	Vesicular.transport
Tb927.9.11480	Enriched in surface-labeled proteome protein 9 (ESP9)	ZUnknown
Tb927.11.4130	"ubiquitin-like protein, putative"	Ubiquitin.proteasome
Tb927.3.1220	"GIY-YIG catalytic domain containing protein, putative"	ZUnknown
Tb927.4.5390	NRKA serine/threonine-protein kinase	Protein.kinase
Tb927.11.10640	"DNA-(apurinic or apyrimidinic site) lyase, putative"	DNA
Tb927.7.2180	"T. brucei spp.-specific protein, putative"	ZUnknown
Tb927.9.8240	"hypothetical protein, conserved, no good matches"	ZUnknown
Tb927.10.13960	flagellar protein PF20	Cytoskeleton
Tb927.5.2750	"Alpha/beta hydrolase family, putative"	ZUnknown
Tb927.10.2680	"pyridine nucleotide-disulphide oxidoreductase, putative"	Mito.pathway
Tb927.11.280	"hypothetical protein, conserved, no domains"	ZUnknown
Tb927.1.3410	"hypothetical protein, conserved"	ZUnknown
Tb927.10.7700	"ABC transporter, putative"	Transporter
Tb927.11.11700	"nucleotidyl transferase, putative"	ZUnknown
Tb927.11.8730	"ATPase, putative,S. cerevisiae cell division control protein 48 homolog, putative"	Enzyme
Tb927.1.4380	"Putative integral membrane protein conserved region (DUF2404), putative"	ZUnknown
Tb927.5.510	SDH10 succinate dehydrogenase (complex II) subunit	Mito.e.transport
Tb927.10.11640	"Protein prenyltransferase alpha subunit repeat, putative"	ZUnknown
Tb927.2.5950	"hypothetical protein, conserved"	ZUnknown
Tb927.8.2540	"3-ketoacyl-CoA thiolase, putative"	Lipids
Tb927.8.7730	"Sphingosine N-acyltransferase, putative"	Lipids
Tb927.8.1460	"EamA-like transporter family, putative"	ZUnknown
Tb927.11.14380	Kinetoplast polyadenylation/uridylation factor 2	Mito.RNA
Tb927.11.15620	"hypothetical protein, conserved"	ZUnknown
Tb927.11.1780	"protein phosphatase 2C, putative"	Protein.phosphatase
Tb927.4.880	"TPR-repeat-containing chaperone protein DNAJ, putative"	Chaperone
Tb927.11.4480	"radial spoke protein RSP4/6, putative"	Cytoskeleton
Tb927.7.1640	"ras-like small GTPase, putative (TbEAR)"	Signalling
Tb927.4.4220	"small GTP-binding rab protein, putative (TbRX2)"	Vesicular.transport
Tb927.11.13840	"hypothetical protein, conserved"	ZUnknown
Tb927.11.14530	"WLM domain containing protein, putative"	ZUnknown
Tb927.11.16680	"tRNA pseudouridine synthase D (TruD), putative"	ZUnknown
Tb927.9.1710	"hypothetical protein, conserved"	ZUnknown
Tb927.10.10880	"ATP-binding cassette sub-family F member 1, putative (ABCF1)"	Transporter
Tb927.11.11590	eIF3E	Translation
Tb927.6.4750	"hypothetical protein, conserved"	ZUnknown
Tb927.10.2850	hypothetical protein	ZUnknown
Tb927.3.3460	SDH5 succinate dehydrogenase (complex II) subunit	Mito.e.transport
Tb927.10.4130	"NADH-ubiquinone oxidoreductase complex I subunit, putative,NDUFA5/B13 subunit"	Mito.e.transport
Tb927.11.14880	paraflagellar rod protein PFC9	Cytoskeleton
Tb927.11.15250	"hypothetical protein, conserved"	ZUnknown
Tb927.8.6590	"Outer mitochondrial membrane transport complex protein/Glutathione S-transferase, C-terminal domain containing protein, putative"	ZUnknown
Tb927.11.16040	"prefoldin subunit, putative"	ZUnknown
Tb927.11.9530	14-3-3-I protein	Signalling
Tb927.6.3860	"leucyl/phenylalanyl-tRNA protein transferase, putative"	ZUnknown
Tb927.9.13010	"50S ribosome-binding GTPase, putative"	ZUnknown
Tb927.10.15720	Proteasome regulatory non-ATP-ase subunit 9 (RPN9)	Ubiquitin.proteasome
Tb927.5.2730	"hypothetical protein, conserved"	ZUnknown
Tb927.8.6000	"fatty acid desaturase, putative"	Lipids
Tb927.9.14300	"hypothetical protein, conserved"	ZUnknown
Tb927.3.2550	"hypothetical protein, conserved"	ZUnknown
Tb927.11.2420	"Tubulin-tyrosine ligase family, putative"	ZUnknown
Tb927.4.350	"hypothetical protein, conserved"	ZUnknown
Tb927.5.1920	"hypothetical protein, conserved, resemblance to myosin"	ZUnknown
Tb927.11.16880	leucine-rich repeat protein (LRRP)	LRRP
Tb927.8.3570	"Zinc finger, C3HC4 type (RING finger), putative"	Zinc.finger
Tb927.10.5870	"hypothetical protein, conserved"	ZUnknown
Tb927.11.3370	hypothetical protein	ZUnknown
Tb927.11.2660	"Golgi reassembly stacking protein (GRASP homologue), putative"	Vesicular.transport
Tb927.9.6880	"cAMP-specific phosphodiesterase, putative"	Signalling
Tb927.3.3200	"Domain of unknown function (DUF4586), putative"	ZUnknown
Tb927.6.830	"hypothetical protein, conserved"	ZUnknown
Tb927.10.4010	"hypothetical protein, conserved, virus attachment domain, C-terminal match to some bacterial proteins"	ZUnknown
Tb927.7.5660	"hypothetical protein, conserved"	ZUnknown
Tb927.1.820	kelch domain-containing protein	ZUnknown
Tb927.8.1910	"acetylornithine deacetylase, putative. metallo-peptidase, Clan MH, Family M18"	Protease
Tb927.11.10750	"Pre-mRNA-splicing factor CWC22, putative"	RNA.processing
Tb927.11.8340	hypothetical protein	ZUnknown
Tb927.9.2760	"EB1-like C-terminal motif containing protein, putative"	ZUnknown
Tb927.11.520	"hypothetical protein, tryp specific"	ZUnknown
Tb927.3.3670	TRRM3	RNA.binding
Tb927.4.1950	"NADPH--cytochrome p450 reductase, putative (CPR)"	Enzyme
Tb927.10.13000	"cAMP phosphodiesterase A, putative (PDEA)"	Signalling
Tb927.10.14870	"hypothetical protein, conserved"	ZUnknown
Tb927.10.4900	"TPR-repeat-containing chaperone protein DNAJ, putative,TPR repeat protein"	Chaperone
Tb927.11.15740	"hypothetical protein, conserved"	ZUnknown
Tb927.2.4580	UNC119 (unc119)	Cytoskeleton
Tb927.5.1020	"disulfide isomerase, putative"	Chaperone
Tb927.8.7190	hypothetical protein	ZUnknown
Tb927.10.11810	"hypothetical protein, conserved"	ZUnknown
Tb927.10.4720	"Ankyrin repeats (many copies), putative"	ZUnknown
Tb927.11.2180	"hypothetical protein, conserved"	ZUnknown
Tb927.11.4400	"TMA22, associates woth TMA20 in yeast"	Translation
Tb927.8.1150	KKT9 Kinetochore protein	Cell.cycle
Tb927.11.4150	"hypothetical protein, conserved"	ZUnknown
Tb927.11.9360	"prenyltransferase, putative"	Prenylation
Tb927.4.4300	"NADH-ubiquinone oxidoreductase complex I subunit, putative"	Mito.e.transport
Tb927.7.5070	hypothetical protein	ZUnknown
Tb927.10.15410	glycosomal malate dehydrogenase (gMDH)	Glucose.glycerol
Tb927.8.2330	"hypothetical protein, conserved"	ZUnknown
Tb927.5.4340	BBP65	Cytoskeleton
Tb927.11.7600	"hypothetical protein, conserved"	ZUnknown
Tb927.10.3110	"DNA primase large subunit, putative"	DNA
Tb927.8.4270	"hypothetical protein, conserved"	ZUnknown
Tb927.8.810	"radial spoke protein RSP9, putative"	Cytoskeleton
Tb927.9.13130	"hypothetical protein, conserved"	ZUnknown
Tb927.10.11100	"deoxyribodipyrimidine photolyase, putative,DNA repair enzyme, putative"	DNA
Tb927.6.4680	"hypothetical protein, conserved"	ZUnknown
Tb927.9.2940	"hypothetical protein, conserved"	ZUnknown
Tb927.6.4090	"chaperonin HSP60, mitochondrial precursor"	Mito.biogenesis
Tb927.8.3960	"hypothetical protein, conserved"	ZUnknown
Tb927.11.14740	"YqaJ-like viral recombinase domain containing protein, putative"	ZUnknown
Tb927.4.1550	"hypothetical protein, conserved"	ZUnknown
Tb927.5.2430	"membrane transporter protein, putative"	Transporter
Tb927.10.15170	"NRG1, nucleolar regulator of GPEET expression"	RNA.synthesis
Tb927.10.9330	"hypothetical protein, conserved, partial PSP1 superfamily (signal peptidase-like), copuriifes with ZC3H12"	ZUnknown
Tb927.4.1820	"selenocysteine-tRNA-specific elongation factor, putative"	Translation
Tb927.9.3630	"BSD domain containing protein, putative"	ZUnknown
Tb927.3.5460	RBSR3	RNA.processing
Tb927.7.7070	"MYND finger, putative"	ZUnknown
Tb927.10.13430	"citrate synthase, putative"	Citric.acid.cycle
Tb927.9.12550	"glycerol kinase, glycosomal (glk1)"	Glucose.glycerol
Tb927.4.3960	"hypothetical protein, conserved"	ZUnknown
Tb927.2.4210	glycosomal phosphoenolpyruvate carboxykinase (PEPCK)	Glucose.glycerol
Tb927.5.1790	Mitchondrial SSU ribosomal protein	Mito.translation
Tb927.7.4100	"Domain of unknown function (DUF4201), putative"	ZUnknown
Tb927.10.10300	"hypothetical protein, conserved"	ZUnknown
Tb927.3.3920	AUK2 serine/threonine-protein kinase	Protein.kinase
Tb927.8.670	"hypothetical protein, conserved"	ZUnknown
Tb927.1.1230	"chaperone protein DNAj, putative"	Chaperone
Tb927.10.2280	"hypothetical protein, conserved"	ZUnknown
Tb927.11.11460	ATOM69 - POMP9	Mito.biogenesis
Tb927.3.5540	"FAP133, Component of the IFT dynein motor"	Cytoskeleton
Tb927.4.1620	phosphatidylinositol 4-phosphate 5-kinase alpha (PIPKA)	Signalling
Tb927.6.3570	"tubulin-tyrosine ligase-like protein, conserved"	Cytoskeleton
Tb927.2.4590	"branched-chain amino acid aminotransferase, putative"	Amino.acids
Tb927.6.3590	"hypothetical protein, conserved, kineto-specific"	ZUnknown
Tb927.9.13060	"btb/poz domain containing protein, putative"	ZUnknown
Tb927.10.1060	Tric complex delta subunit (TCP-1-delta)	Chaperone
Tb927.11.11580	"hypothetical protein, conserved"	ZUnknown
Tb927.11.16730	dihydrolipoyl dehydrogenase (GCVL-2)	Citric.acid.cycle
Tb927.11.5870	"hypothetical protein, conserved"	ZUnknown
Tb927.11.13230	"TbVAP, flagellar attachment zone"	Cytoskeleton
Tb927.5.1480	hypothetical protein	ZUnknown
Tb927.7.4000	"glutathione synthetase, putative"	Redox
Tb927.8.1320	"hypothetical protein, conserved"	ZUnknown
Tb927.4.1630	RRP6	RNA.degradation
Tb927.5.2860	"Protein of unknown function (DUF2453), putative"	ZUnknown
Tb927.11.10200	"hypothetical protein, conserved, no domains, K-specific"	ZUnknown
Tb927.11.9640	"glycyl-tRNA synthetase, putative"	Translation.tRNA
Tb927.6.4590	"glutamyl-tRNA synthetase, putative"	Translation.tRNA
Tb927.10.12890	"bifunctional aminoacyl-tRNA synthetase, putative"	Translation.tRNA
Tb927.11.16610	"zinc-finger of a C2HC-type, putative"	Zinc.finger
Tb927.5.2070	Mitchondrial LSU ribosomal protein	Mito.translation
Tb927.7.760	"hypothetical protein, conserved"	ZUnknown
Tb927.8.5630	"dihydroorotase, putative"	Enzyme
Tb927.9.12980	"Alpha/beta hydrolase family, putative"	ZUnknown
Tb927.2.1920	"ESAG5, putative"	ESAG
Tb927.1.2210	"nucleosome assembly protein (NAP), putative"	ZUnknown
Tb927.11.5210	"hypothetical protein, conserved"	ZUnknown
Tb927.10.610	"hypothetical protein, conserved"	ZUnknown
Tb927.5.1230	"hypothetical protein, conserved"	ZUnknown
Tb927.11.1760	"JmjC domain, hydroxylase, putative"	ZUnknown
Tb927.8.890	Ras-related protein Rab1A	Vesicular.transport
Tb927.10.7110	Inositol-3-phosphate synthase	Signalling
Tb927.11.16670	"hypothetical protein, conserved"	ZUnknown
Tb927.5.2650	L-galactonolactone oxidase (GAL/ALO)	Enzyme
Tb927.10.3670	"hypothetical protein, conserved"	ZUnknown
Tb927.10.10210	procyclin-associated gene 4 (PAG4) protein (PAG4)	PAG
Tb927.2.3370	UDP-Gal glycosyltransferase GT3	Glycans
Tb927.10.2030	"hypothetical protein, conserved"	ZUnknown
Tb927.11.16370	"SHQ1 protein, putative"	ZUnknown
Tb927.9.10710	ERF3-related protein (but not ERF3)	Translation
Tb927.10.12840	"mitochondrial carrier protein, MCP12"	Mito.transport
Tb927.1.1550	"tubulin-tyrosine ligase, putative"	Cytoskeleton
Tb927.10.5590	"protein phosphatase 2C, putative"	Protein.phosphatase
Tb927.11.5850	RBP38	RNA.binding
Tb927.11.6270	"inositol-1,4,5-trisphosphate (IP3) 5-phosphatase, putative"	Signalling
Tb927.11.11780	"acyl-CoA dehydrogenase, putative"	Lipids
Tb927.11.13250	eIF-2-gamma	Translation
Tb927.11.5990	Mitchondrial LSU ribosomal protein	Mito.translation
Tb927.11.6450	"Serine incorporator (Serinc), putative"	ZUnknown
Tb927.7.2320	"cyclic nucleotide-binding domain containing protein, putative"	ZUnknown
Tb927.11.14250	Tric complex epsilon subunit (TCP-1-epsilon)	Chaperone
Tb927.11.7460	BiP	Vesicular.transport
Tb927.3.1390	"LMBR1-like membrane protein, putative"	ZUnknown
Tb927.5.1770	"RNA pseudouridylate synthase, putative"	ZUnknown
Tb927.6.1530	"Glutamine amidotransferase class-I, putative"	ZUnknown
Tb927.9.12000	"LEM3 (ligand-effect modulator 3) family / CDC50 family, putative"	ZUnknown
Tb927.11.1020	"ribokinase, putative"	PPP
Tb927.7.3530	"Vacuolar protein 14 C-terminal Fig4p binding, putative"	ZUnknown
Tb927.5.340	"ESAG5-related protein, putative"	ESAG
Tb927.2.4020	TbNedd8-activating enzyme (TbAPPBP1)	Ubiquitin.proteasome
Tb927.2.4240	"GTP binding protein, putative"	Mito.pathway
Tb927.9.1530	"hypothetical protein, conserved"	ZUnknown
Tb927.10.9160	"CYC12, L-type cyclin"	Cell.cycle
Tb927.10.9050	pseudouridine synthase PUS7	rRNA.tRNA.process
Tb927.7.3070	"UAA transporter family, putative"	ZUnknown
Tb927.11.2500	"carboxypeptidase, putative,metallo-peptidase, Clan MA(E) Family M32"	Protease
Tb927.11.9130	"replication factor A, 51kDa subunit, putative"	DNA
Tb927.3.5130	"exonuclease, putative"	ZUnknown
Tb927.7.1760	"hypothetical protein, conserved"	ZUnknown
Tb927.1.3830	"glucose-6-phosphate isomerase, glycosomal (PGI)"	Glucose.glycerol
Tb927.8.5490	"Nucleolar protein,Nop52, putative"	ZUnknown
Tb927.3.1990	"Tetratricopeptide repeat, putative"	ZUnknown
Tb927.2.5020	"acyl-CoA oxidase, putative"	Lipids
Tb927.3.1560	"hypothetical protein, conserved"	ZUnknown
Tb927.7.6350	"NADH-ubiquinone oxidoreductase, mitochondrial, putative"	Mito.e.transport
Tb927.8.6570	"hypothetical protein, conserved"	ZUnknown
Tb927.11.9210	"NOL1/NOP2/sun family, putative"	ZUnknown
Tb927.1.1540	"Tubulin/FtsZ family, putative"	Cytoskeleton
Tb927.2.4410	"Eukaryotic protein of unknown function (DUF846), putative"	ZUnknown
Tb927.4.3760	hypothetical protein	ZUnknown
Tb927.9.10690	"Protein of unknown function (DUF2009), putative"	ZUnknown
Tb927.10.250	"hypothetical protein, conserved"	ZUnknown
Tb927.5.520	"stomatin-like protein, putative"	Mito.pathway
Tb927.3.1700	DAG acyltransferase	Lipids
Tb927.3.1820	mitochondrial RNA binding complex 1 subunit (MRB1820)	Mito.RNA
Tb927.9.12750	"hypothetical protein, conserved"	ZUnknown
Tb927.10.7370	"hypothetical protein, conserved"	ZUnknown
Tb927.10.8570	"hypothetical protein, conserved"	ZUnknown
Tb927.11.2260	eIF4E1	Translation
Tb927.10.13380	"hypothetical protein, conserved"	ZUnknown
Tb927.8.5770	Elongator-like Protein 3a ELP3a	Chromatin
Tb927.11.12980	"hypothetical protein, conserved"	ZUnknown
Tb927.11.14540	"hypothetical protein, conserved"	ZUnknown
Tb927.11.10920	"hypothetical protein, conserved"	ZUnknown
Tb927.10.3730	"SET domain containing protein, putative"	ZUnknown
Tb927.11.12650	"palmitoyl acyltransferase 5, putative"	Lipids
Tb927.7.5540	"2,4-dienoyl-coa reductase-like protein"	Lipids
Tb927.8.2780	RBP10	RNA.binding
Tb927.10.8850	"A distinct subfamily of CDD/CDA-like deaminases, putative"	ZUnknown
Tb927.6.2850	"ESAG8-associated protein, putative (PIE8)"	ESAG
Tb927.6.4660	"cationic amino acid transporter, putative"	Amino.acid.transport
Tb927.6.4190	"hypothetical protein, conserved"	ZUnknown
Tb927.9.13510	PARN-3	RNA.degradation
Tb927.2.2410	"hypothetical protein, conserved"	ZUnknown
Tb927.11.8450	"Amastin surface glycoprotein, putative"	ZUnknown
Tb927.10.9100	"hypothetical protein, conserved"	ZUnknown
Tb927.3.1880	"hypothetical protein, conserved, trypanosome-specific"	ZUnknown
Tb927.11.4740	paraflagellar rod protein PFC12	Cytoskeleton
Tb927.10.11090	"hypothetical protein, conserved"	ZUnknown
Tb927.11.1660	"vesicular transport protein (CDC48 homologue), putative"	Vesicular.transport
Tb927.11.2520	"UDP-N-acetylglucosamine pyrophosphorylase, putative"	Glycans
Tb927.9.10870	"hypothetical protein, conserved"	ZUnknown
Tb927.8.1950	"hypothetical protein, conserved"	ZUnknown
Tb927.7.190	"thimet oligopeptidase, putative (THOP1)"	Protease
Tb927.11.7450	ZC3H43	RNA.binding
Tb927.11.1540	"isovaleryl-coA dehydrogenase, putative"	Amino.acids
Tb927.11.16360	"hypothetical protein, conserved"	ZUnknown
Tb927.4.1330	"DNA topoisomerase IB, large subunit"	DNA
Tb927.10.11570	"hypothetical protein, conserved"	ZUnknown
Tb927.10.7040	"hypothetical protein, conserved"	ZUnknown
Tb927.3.2660	"TatD related DNase, putative"	ZUnknown
Tb927.6.2860	"WD domain, G-beta repeat, putative"	ZUnknown
Tb927.10.4870	"tRNA-dihydrouridine synthase 2, putative"	rRNA.tRNA.process
Tb927.11.12580	"hypothetical protein, conserved"	ZUnknown
Tb927.5.630	"acidic phosphatase, putative"	Phosphatase
Tb927.8.820	"VID27 cytoplasmic protein, putative"	ZUnknown
Tb927.9.2620	"Domain of unknown function (DUF4460), putative"	ZUnknown
Tb927.10.5400	"hypothetical protein, conserved"	Mito.pathway
Tb927.1.2150	"calpain-like protein fragment, putative,calpain-like cysteine peptidase, Clan CA, family C2"	Protease
Tb927.10.7810	"Homologue of yeast ESF1,nucleolar protein involved in pre-rRNA processing"	rRNA.tRNA.process
Tb927.10.820	"hypothetical protein, conserved"	ZUnknown
Tb927.11.15840	"Amino acid transporter AAT16 Lys, Arg, high affinity Lysine"	Amino.acid.transport
Tb927.2.5200	"hypothetical protein, conserved, resembles human cholesterol esterase"	Sterols
Tb927.7.600	"DNA ligase, putative,mitochondrial DNA ligase homolog, putative"	DNA
Tb927.11.3120	nucleolar GTP-binding protein 1 (NOG1)	rRNA.tRNA.process
Tb927.6.580	"hypothetical protein, conserved"	ZUnknown
Tb927.6.1540	"Yip1 domain containing protein, putative"	ZUnknown
Tb927.6.3240	"hypothetical protein, conserved"	ZUnknown
Tb927.10.8290	eIF3c	Translation
Tb927.8.3000	"hypothetical protein, conserved"	ZUnknown
Tb927.3.5120	"Ankyrin repeats (3 copies), putative"	ZUnknown
Tb927.4.4310	"TbNup64 Connect inner-outer, FG, symmetrical, paralogue pf Nup75"	Nuclear.transport
Tb927.11.16110	"FG-GAP repeat protein, putative,intergrin alpha chain protein, putative"	Cytoskeleton
Tb927.10.15760	"hypothetical protein, conserved, in flagellar proteomes, low homology to d tRNA methyltransferase of s: cerevisiae"	Cytoskeleton
Tb927.7.6280	"Domain of unknown function (DUF3508), putative"	ZUnknown
Tb927.6.4210	"aldehyde dehydrogenase, putative (ALDH)"	Enzyme
Tb927.2.4390	endo/exonuclease Mre11 (MRE11)	DNA
Tb927.10.10990	predicted WD40 repeat protein	ZUnknown
Tb927.11.6760	leucine-rich repeat protein (LRRP)	LRRP
Tb927.9.6580	"hypothetical protein, conserved"	ZUnknown
Tb927.11.210	"hypothetical protein, conserved"	ZUnknown
Tb927.4.3300	"mitochondrial ATP-dependent zinc metallopeptidase, putative"	Mito.pathway
Tb927.8.3750	nucleolar protein (Nop56 homologue)	rRNA.tRNA.process
Tb927.9.14220	metacaspase MCA5	Protease
Tb927.7.4860	KKT13 Kinetochore protein	Cell.cycle
Tb927.10.13030	"calpain-like cysteine peptidase, putative,cysteine peptidase, Clan CA, family C2, putative"	Protease
Tb927.11.2680	"ATP synthase regulation protein NCA2, putative"	ZUnknown
Tb927.6.1890	"hypothetical protein, conserved"	Mito.pathway
Tb927.8.2710	"SET domain containing protein, putative"	ZUnknown
Tb927.10.1320	"hypothetical protein, conserved"	ZUnknown
Tb927.10.5980	leucine-rich repeat protein (LRRP)	LRRP
Tb927.11.14550	"PPPDE putative peptidase domain containing protein, putative"	ZUnknown
Tb927.7.3690	hypothetical protein	ZUnknown
Tb927.11.9900	"phytoene synthase, putative, complex I"	Mito.pathway
Tb927.6.350	"hypothetical protein, conserved, T. brucei specific, 2 C2H2 Zn fingers"	Zinc.finger
Tb927.10.3300	"Domain of unknown function (DUF4206), putative"	ZUnknown
Tb927.7.1060	"hypothetical protein, conserved, FY-rich domain IPR003889"	ZUnknown
Tb927.4.2700	HMG-CoA synthase	Prenylation
Tb927.11.12210	"Domain of unknown function (DUF4586), putative"	ZUnknown
Tb927.7.2790	"CMF10, possible component of motile flagella"	Cytoskeleton
Tb927.11.3890	"N(2), N(2)-dimethylguanosine tRNA methyltransferase, putative"	rRNA.tRNA.process
Tb927.11.6580	"hypothetical protein, conserved"	ZUnknown
Tb927.3.2210	"KIF-1 binding protein C terminal, putative"	ZUnknown
Tb927.3.4260	"Acyl-coenzyme A thioesterase, putative"	Mito.pathway
Tb927.6.1550	POMP30 leucine-rich repeat protein (LRRP)	LRRP
Tb927.7.1100	"hypothetical protein, conserved"	ZUnknown
Tb927.3.5230	"DNA repair protein, putative"	DNA
Tb927.11.6130	SKP1	Ubiquitin.proteasome
Tb927.6.1780	MAPK4 protein kinase	Protein.kinase
Tb927.6.3950	"hypothetical protein, conserved"	ZUnknown
Tb927.10.1950	leucine-rich repeat protein (LRRP)	LRRP
Tb927.6.1760	KU80 protein (KU80)	DNA
Tb927.10.15190	BBP72	Cytoskeleton
Tb927.10.14780	"protein kinase, putative,mitogen-activated protein kinase kinase kinase, putative"	Protein.kinase
Tb927.10.2750	deoxyhypusine synthase	Amino.acids
Tb927.10.8080	"Uncharacterized conserved protein (DUF2042), putative"	ZUnknown
Tb927.7.4390	"threonine synthase, putative"	Amino.acids
Tb927.10.10000	"hypothetical protein, conserved"	ZUnknown
Tb927.9.8670	"hypothetical protein, conserved"	ZUnknown
Tb927.6.2010	"AMP-binding enzyme, putative"	Mito.pathway
Tb927.10.13100	"hypothetical protein, conserved"	ZUnknown
Tb927.3.3170	"hypothetical protein, conserved"	ZUnknown
Tb927.10.11210	"hypothetical protein, conserved"	ZUnknown
Tb927.10.14500	"hypothetical protein, conserved"	ZUnknown
Tb927.1.1730	"conserved protein, unknown function"	Mito.pathway
Tb927.11.6480	"FHA domain containing protein, putative"	ZUnknown
Tb927.7.3010	"Nitrogen permease regulator 2, putative"	ZUnknown
Tb927.9.12900	LEO1	RNA.degradation
Tb927.9.11640	"hypothetical protein, conserved, predicted GPI anchor"	Membrane.protein
Tb927.1.4230	"hypothetical protein, conserved"	Mito.pathway
Tb927.7.6620	"Probable N6-adenine methyltransferase, putative"	ZUnknown
Tb927.3.5210	"hypothetical protein, conserved"	ZUnknown
Tb927.8.3100	coronin (CRN12)	Cytoskeleton
Tb927.10.9130	"pre-mRNA splicing factor ATP-dependent RNA helicase, putative"	RNA.processing
Tb927.11.13460	"hypothetical protein, conserved, 2 Kelch domains, possible galactose oxidase"	ZUnknown
Tb927.4.5040	"dihydrolipoamide dehydrogenase, putative"	Enzyme
Tb927.5.2060	"cell division control protein CDC5f, part of PRP19 complex"	RNA.processing
Tb927.9.7520	"hypothetical protein, conserved"	ZUnknown
Tb927.9.11520	"hypothetical protein, conserved"	ZUnknown
Tb927.1.1960	"chaperone protein DNAj, putative"	Chaperone
Tb927.10.3170	"ABC transporter, putative"	Transporter
Tb927.11.3640	Mitchondrial LSU ribosomal protein	Mito.translation
Tb927.3.4820	"acyltransferase, putative"	Lipids
Tb927.10.10150	"hypothetical protein, conserved"	ZUnknown
Tb927.6.730	"hypothetical protein, conserved"	ZUnknown
Tb927.7.4380	Bromodomain protein BDF4	Chromatin
Tb927.7.4640	"hypothetical protein, conserved"	ZUnknown
Tb927.9.13490	"aminopeptidase P, putative,metallo-peptidase, Clan MG, Family M24"	Protease
Tb927.10.9610	hypothetical protein	ZUnknown
Tb927.4.1090	"endosomal integral membrane protein, putative"	Vesicular.transport
Tb927.7.3820	"hypothetical protein, conserved"	ZUnknown
Tb927.7.1920	paraflagellar rod protein PFC5	Cytoskeleton
Tb927.4.2390	"ATP-dependent DEAD/H RNA helicase, putative, no clear yeast homologue, resembles Prp43 and Prp22 "	RNA.processing
Tb927.10.2390	"protein kinase, putative,casein kinase I, putative"	Protein.kinase
Tb927.6.3830	"hypothetical protein, conserved"	ZUnknown
Tb927.10.5810	"The ARF-like 2 binding protein BART, putative"	ZUnknown
Tb927.10.6950	"sterol 24-c-methyltransferase, putative"	Sterols
Tb927.3.3950	"hypothetical protein, conserved"	ZUnknown
Tb927.11.12930	"ATP-dependent DEAD/H RNA helicase, putative, no clear yeast homologue"	RNA.helicase
Tb927.11.3980	Complex III subunit of cytochrom b/c1 complex alpha-MMP	Mito.e.transport
Tb927.8.4920	"hypothetical protein, conserved"	ZUnknown
Tb927.7.3340	"Putative S-adenosyl-L-methionine-dependent methyltransferase, putative"	ZUnknown
Tb927.9.12500	POMP7	Mito.membrane
Tb927.11.8170	MPK8 protein kinase	Protein.kinase
Tb927.4.3350	"N2227-like protein, putative"	ZUnknown
Tb927.10.7240	KKT14 Kinetochore protein	Cell.cycle
Tb927.11.3020	"hypothetical protein, conserved"	ZUnknown
Tb927.8.5510	"apurinic/apyrimidinic endonuclease, putative"	DNA
Tb927.10.2690	"Trafficking protein Mon1, putative"	ZUnknown
Tb927.5.3660	"hypothetical protein, conserved"	ZUnknown
Tb927.7.7440	"hypothetical protein, conserved"	Mito.pathway
Tb927.10.3480	"hypothetical protein, conserved"	ZUnknown
Tb927.7.6260	"TPR repeat, putative"	ZUnknown
Tb927.4.3390	"tuzin, putative"	Cytoskeleton
Tb927.5.4420	"nucleolar RNA helicase 2 human, DDX50 Mouse"	rRNA.tRNA.process
Tb927.2.5030	"transcription initiation protein, putative (30M24.65)"	RNA.synthesis
Tb927.10.3960	"hypothetical protein, conserved"	ZUnknown
Tb927.11.13320	"hypothetical protein, conserved"	ZUnknown
Tb927.11.6670	"hypothetical protein, conserved"	ZUnknown
Tb927.3.4350	"twin BRCT domain containing protein, putative"	ZUnknown
Tb927.7.3780	"PAP2 poly(A) polymerase, major PAP, associated with MTR4 complex"	RNA.processing
Tb927.9.10960	"ATP-dependent DEAD/H RNA helicase, putative, no clear yeast homologue"	RNA.helicase
Tb927.10.8020	prolyl endopeptidase (POP)	Protease
Tb927.10.13440	"hypothetical protein, conserved"	ZUnknown
Tb927.10.1960	"hypothetical protein, conserved"	ZUnknown
Tb927.10.9080	"pteridine transporter, putative"	Transporter
Tb927.10.9660	"CRN/SYF3 part of splicing PRP19 complex, putative"	RNA.processing
Tb927.9.8400	"predicted zinc finger protein, RING finger"	Ubiquitin.proteasome
Tb927.5.1150	"ATP-dependent RNA helicase, Prp43, splicing & rRNA processing"	RNA.processing
Tb927.7.3570	"hypothetical protein, conserved"	ZUnknown
Tb927.3.1790	"pyruvate dehydrogenase E1 beta subunit, putative"	Citric.acid.cycle
Tb927.7.1560	"TPR repeat, putative"	ZUnknown
Tb927.10.15530	"ABC transport system ATP-binding protein, putative"	Transporter
Tb927.11.2970	"hypothetical protein, conserved"	ZUnknown
Tb927.3.3000	"flagellar transport protein, putative (PIFTC3)"	Cytoskeleton
Tb927.5.2150	"hypothetical protein, conserved"	Mito.pathway
Tb927.11.1060	"Vasohibin, putative"	ZUnknown
Tb927.6.1460	"CYC3, mitotic cyclin"	Cell.cycle
Tb927.9.8200	PES1	rRNA.tRNA.process
Tb927.11.10960	"2OG-Fe(II) oxygenase superfamily, putative"	Mito.pathway
Tb927.10.10890	"heat shock protein 83, HSP83"	Chaperone
Tb927.10.10980	"heat shock protein 83, HSP83"	Chaperone
Tb927.9.8030	"hypothetical protein, conserved"	ZUnknown
Tb927.11.13810	"ATP-dependent DEAD/H RNA helicase,  putative Rok1, ribosome biogenesis?"	rRNA.tRNA.process
Tb927.8.7790	"zinc finger domain, LSD1 subclass, putative"	Zinc.finger
Tb927.10.7410	"succinyl-CoA ligase [GDP-forming] beta-chain, putative"	Citric.acid.cycle
Tb927.3.2320	"COP9 signalosome complex subunit 2, putative"	Vesicular.transport
Tb927.3.4670	CRK10 cdc2- like protein kinase	Protein.kinase
Tb927.8.3800	"nucleoside phosphatase, putative,guanosine diphosphatase, putative"	Nucleotides
Tb927.10.4100	"hypothetical protein, conserved"	ZUnknown
Tb927.7.2570	"guide RNA associated protein, GAP2"	Mito.RNA
Tb927.9.2270	"hypothetical protein, conserved"	Mito.pathway
Tb927.10.11940	"ABC1 protein, putative"	Transporter
Tb927.11.12850	oligopeptidase b (OPB)	Protease
Tb927.3.2020	kinesin	Cytoskeleton
Tb927.3.3690	"flagellar radial spoke protein-like, putative"	Cytoskeleton
Tb927.6.1140	"dolichyl-P-Man:GDP-Man5GlcNAc2-PP-dolichyl alpha-1,2-mannosyltransferase, putative"	Glycans
Tb927.5.1780	"hypothetical protein, conserved"	ZUnknown
Tb927.8.2630	Kinesin KIN-C. Trypanosome-specific kinesin family 2	Cytoskeleton
Tb927.9.8510	"hypothetical protein, conserved"	ZUnknown
Tb927.10.14240	N-myristoyltransferase (NMT)	GPI.anchors
Tb927.10.14860	"Complex 1 protein (LYR family), putative"	Mito.e.transport
Tb927.10.5150	ZC3H31	RNA.binding
Tb927.7.3110	"transporter protein, putative"	Transporter
Tb927.8.3150	Tric complex gamma subunit (TCP-1-gamma)	Chaperone
Tb927.11.11690	"Vacuolar proton pump subunit B, putative"	Lysosome
Tb927.11.15140	"hypothetical protein, conserved, no domains"	ZUnknown
Tb927.5.2570	EIF3B translation initiation factor	Translation
Tb927.11.8320	"hypothetical protein, conserved"	ZUnknown
Tb927.6.1770	kinesin	Cytoskeleton
Tb927.5.3570	"hypothetical protein, conserved"	ZUnknown
Tb927.11.16970	"protein phosphatase 4, putative"	Protein.phosphatase
Tb927.9.3490	"hypothetical protein, conserved"	ZUnknown
Tb927.11.470	"transcription factor, putative,transcription factor IIIb, putative"	RNA.synthesis
Tb927.11.2610	"hypothetical protein, conserved, no domains, no yeast or human match"	Cytoskeleton
Tb927.5.2080	"guanosine monophosphate reductase, putative"	Nucleotides
Tb927.11.16990	"Mitochondrial LSU-associated, 50S ribosome-binding GTPase"	Mito.pathway
Tb927.7.6730	"hypothetical protein, conserved"	ZUnknown
Tb927.11.2570	"hypothetical protein, conserved"	ZUnknown
Tb927.6.4760	"T-complex protein 11, putative"	ZUnknown
Tb927.7.3270	"hypothetical protein, conserved"	ZUnknown
Tb927.9.11500	"Cullin family, putative"	Ubiquitin.proteasome
Tb927.8.7970	"hypothetical protein, brucei-evansi-specific"	ZUnknown
Tb927.10.11970	glutamine aminotransferase (GlnAT)	Amino.acids
Tb927.10.3430	"hypothetical protein, conserved"	ZUnknown
Tb927.5.3870	Mitchondrial LSU ribosomal protein	Mito.translation
Tb927.9.12730	"chaperone protein DNAj, endoplasmatic reticulum"	Chaperone
Tb927.11.6550	PUF nine target 1 (PNT1)	Cell.cycle
Tb927.5.1540	"hypothetical protein, conserved"	ZUnknown
Tb927.11.14780	"phosphomannose isomerase, putative"	Glucose.glycerol
Tb927.2.5280	"trans-sialidase, putative (30J2.90)"	Membrane.protein
Tb927.4.3930	"amino acid transporter, putative"	Amino.acid.transport
Tb927.10.12470	"hypothetical protein, conserved"	ZUnknown
Tb927.1.4410	"hypothetical protein, conserved"	ZUnknown
Tb927.11.15850	kinetoplast poly(A) polymerase complex 1 subunit	Mito.RNA
Tb927.10.3180	"zinc-finger of acetyl-transferase ESCO, putative"	Zinc.finger
Tb927.10.3990	DHH1 	RNA.degradation
Tb927.8.1530	"hypothetical protein, conserved"	Signalling
Tb927.10.1120	"hypothetical protein, conserved"	ZUnknown
Tb927.11.15870	"hypothetical protein, conserved, no human or yeast homologue"	ZUnknown
Tb927.11.5080	"hypothetical protein, conserved"	ZUnknown
Tb927.10.410	"hypothetical protein, conserved"	ZUnknown
Tb927.3.4830	hypothetical protein	ZUnknown
Tb927.2.1740	"hypothetical protein, conserved"	ZUnknown
Tb927.6.1720	"hypothetical protein, conserved"	ZUnknown
Tb927.10.2760	"ATPase family associated with various cellular activities (AAA), putative"	ZUnknown
Tb927.8.7290	"Regulator of chromosome condensation (RCC1) repeat, putative"	ZUnknown
Tb927.9.14030	"hypothetical protein, conserved"	ZUnknown
Tb927.5.3050	"poly(ADP-ribose) polymerase, putative"	DNA
Tb927.8.1600	"lysyl-tRNA synthetase, putative"	Translation.tRNA
Tb927.11.7340	"hypothetical protein, conserved, PLP-dependent transferase  domain"	ZUnknown
Tb927.3.5760	"hypothetical protein, conserved, brucei-evansi specific, SET domain"	ZUnknown
Tb927.5.1250	"GAF domain/TIP41-like family, putative"	ZUnknown
Tb927.5.2030	"hypothetical protein, conserved"	ZUnknown
Tb927.8.8020	"monoglyceride lipase, putative"	Lipids
Tb927.1.4970	hypothetical protein	ZUnknown
Tb927.1.1850	"hypothetical protein, conserved"	ZUnknown
Tb927.11.4630	"hypothetical protein, conserved"	ZUnknown
Tb927.11.16460	"hypothetical protein, conserved"	ZUnknown
Tb927.11.2730	UDP-galactose 4-epimerase (galE)	Glycans
Tb927.10.8940	Flagellum tageting protein KHARON1	Cytoskeleton
Tb927.8.6250	"TbNup76 Complex+149, 140, symmetric, interact MEX67"	Nuclear.transport
Tb927.10.1670	hypothetical protein	ZUnknown
Tb927.8.4400	"hypothetical protein, conserved"	ZUnknown
Tb927.5.1900	"hypothetical protein, conserved"	ZUnknown
Tb927.6.5080	"Protein of unknown function (DUF3808), putative"	ZUnknown
Tb927.7.6360	histone H2A variant Z (h2aZ)	Chromatin
Tb927.7.350	hypothetical protein	ZUnknown
Tb927.11.1570	"hypothetical protein, conserved no matches"	ZUnknown
Tb927.11.3710	"hypothetical protein, conserved"	ZUnknown
Tb927.10.1420	"metallo-peptidase, Clan MG, Family M24 (MetAP2)"	Protease
Tb927.7.4050	"hypothetical protein, conserved"	ZUnknown
Tb927.1.580	"phosphate-repressible phosphate permease, putative"	Ions
Tb927.11.4350	"hypothetical protein, conserved"	ZUnknown
Tb927.7.3730	RBP26	RNA.binding
Tb927.5.3780	"hypothetical protein, conserved"	ZUnknown
Tb927.8.7440	"lipase, putative"	Lipids
Tb927.11.13550	"hypothetical protein, conserved"	ZUnknown
Tb927.10.11720	"CW-type Zinc Finger, putative"	ZUnknown
Tb927.10.8040	adaptin complex AP1 beta subunit (BAD1)	Vesicular.transport
Tb927.9.9290	PABP1	Translation
Tb927.4.4050	glycosomal transporter (GAT1)	Glycosome
Tb927.6.3960	"Triose-phosphate Transporter family, putative"	ZUnknown
Tb927.6.1220	"hypothetical protein, conserved"	ZUnknown
Tb927.10.14390	"Histone chaperone Rttp106-like, putative"	ZUnknown
Tb927.11.190	"elongation factor, putative"	Translation
Tb927.10.3770	"hypothetical protein, conserved,predicted TPR repeat protein"	Mito.pathway
Tb927.11.16810	"dynein light intermediate chain D1bLIC, putative"	Cytoskeleton
Tb927.11.2150	"hypothetical protein, conserved"	ZUnknown
Tb927.3.3270	ATP-dependent phosphofructokinase (TbPFK)	Glucose.glycerol
Tb927.10.3490	"kinetoplastid-specific dual specificity phosphatase, putative"	Phosphatase
Tb927.11.6160	"ERF3 eukaryotic release factor 3, putative"	Translation
Tb927.11.8980	EFG2 elongation factor G2-like protein	Translation
Tb927.4.3980	"chaperone protein DNAj, putative"	Chaperone
Tb927.11.11860	leucine-rich repeat protein (LRRP)	LRRP
Tb927.11.15600	histone deacetylase 2 (DAC2 or HDAC2)	Chromatin
Tb927.8.4820	eIF4G3	Translation
Tb927.10.5640	TbGemin2	RNA.processing
Tb927.1.2820	"pteridine transporter, putative"	Transporter
Tb927.10.13890	"hypothetical protein, conserved"	ZUnknown
Tb927.10.1980	"hypothetical protein, conserved"	ZUnknown
Tb927.6.3790	"valosin-containing protein homolog, putative,AAA ATPase"	Vesicular.transport
Tb927.7.6550	"hypothetical protein, conserved"	ZUnknown
Tb927.10.800	"hypothetical protein, conserved"	ZUnknown
Tb927.7.3890	"hypothetical protein, conserved"	ZUnknown
Tb927.4.370	"hypothetical protein, conserved"	ZUnknown
Tb927.8.6110	"3-hydroxy-3-methylglutaryl-CoA synthase, putative (HMGS)"	Mito.pathway
Tb927.10.7930	"2,3-bisphosphoglycerate-independent phosphoglycerate mutase (PGAM)"	Glucose.glycerol
Tb927.11.2470	"aminopeptidase, putative,metallo-peptidase, Clan MF, Family M17"	Protease
Tb927.8.4340	"hypothetical protein, conserved, signal peptide, 4TM domains, no functional domains or BLASTp hits"	ZUnknown
Tb927.2.2460	"SUMO-conjugating enzyme e2, UBC9"	Ubiquitin.proteasome
Tb927.10.6680	member of the NOL1/NOP2/sun family  (S-adenosyl methionine methyltransferases)	Enzyme
Tb927.11.6680	Polyamine transporter 2 (TbPOT2)	Amino.acid.transport
Tb927.11.230	CPSF100 	RNA.processing
Tb927.11.15310	"hypothetical protein, conserved"	ZUnknown
Tb927.10.6160	"Sec34-like family, putative"	ZUnknown
Tb927.8.860	"hypothetical protein, conserved"	ZUnknown
Tb927.6.2920	"hypothetical protein, conserved"	ZUnknown
Tb927.11.4200	"ERGIC53 paralogue, lectin-like, ER quality control"	Vesicular.transport
Tb927.6.2830	TBC-D3 likely GAP	Signalling
Tb927.7.640	"hypothetical protein, conserved"	Mito.pathway
Tb927.7.4120	"hypothetical protein, conserved, no domains, K-specific"	ZUnknown
Tb927.11.8430	"hypothetical protein, conserved"	ZUnknown
Tb927.9.1340	TbNup92 Basket	Nuclear.transport
Tb927.6.3620	"zinc finger protein, putative"	Zinc.finger
Tb927.5.1560	"ATP-dependent DEAD/H RNA helicase, putative, no clear yeast homologue"	RNA.helicase
Tb927.6.1190	"Plus-3 domain/Zinc finger, C3HC4 type (RING finger), putative"	ZUnknown
Tb927.10.770	"RF-1 domain containing protein, putative"	Mito.pathway
Tb927.7.6920	"hypothetical protein, conserved"	ZUnknown
Tb927.7.5040	"KIN-B, kinesin, mitotic spindle mid-zone"	Cytoskeleton
Tb927.10.12980	"methyltransferase,  NOL1/NOP2/sun family"	Lysosome
Tb927.5.4560	"guanine deaminase, putative"	Nucleotides
Tb927.11.6570	"transporter, putative. 14 TM domains, SSF103473 general substrate transporter family"	Transporter
Tb927.10.10020	"Vacuolar sorting protein 9 (VPS9) domain containing protein, putative"	ZUnknown
Tb927.11.9260	"hypothetical protein, conserved"	ZUnknown
Tb927.9.2560	"TLC domain containing protein, putative"	ZUnknown
Tb927.10.10670	"kinetoplastid-specific dual specificity phosphatase, putative"	Phosphatase
Tb927.11.12120	RBP9	RNA.binding
Tb927.10.15670	"hypothetical protein, conserved"	ZUnknown
Tb927.3.2090	"aminopeptidase P1, putative,metallo-peptidase, Clan MG, Family M24"	Protease
Tb927.7.3370	intraflagellar transport protein IFT74	Cytoskeleton
Tb927.8.1690	"serine/threonine-protein kinase, putative"	Protein.kinase
Tb927.9.3860	"Dyggve-Melchior-Clausen syndrome protein, putative"	ZUnknown
Tb927.10.7130	"hypothetical protein, conserved"	ZUnknown
Tb927.4.1980	"hypothetical protein, conserved"	ZUnknown
Tb927.5.4060	"Nicastrin, putative"	ZUnknown
Tb927.7.250	ZC3H16	RNA.binding
Tb927.5.1340	"component of PRP19 complex, putative"	RNA.processing
Tb927.9.8610	"Transcriptional repressor TCF25, putative"	ZUnknown
Tb927.3.1300	"hypothetical protein, conserved, no domains, no yeast or human match"	ZUnknown
Tb927.5.3900	"Galactose oxidase, central domain/Domain of unknown function (DUF4110), putative"	ZUnknown
Tb927.1.1240	CTP synthase	Nucleotides
Tb927.5.2350	"glycosyltransferase (GlcNAc), putative"	Glycans
Tb927.3.5660	GnT11 UDP-GlcNAc:_3-D-mannoside _1�2-N-acetylglucosaminyltransferase I	Glycans
Tb927.7.6440	v-SNARE like protein	Vesicular.transport
Tb927.5.2310	"Phosphorylated CTD interacting factor 1 WW domain containing protein, putative"	ZUnknown
Tb927.4.2760	"Protein of unknown function (DUF3808), putative"	ZUnknown
Tb927.5.2390	"hypothetical protein, conserved"	ZUnknown
Tb927.5.480	"hypothetical protein, conserved"	ZUnknown
Tb927.3.4660	"WD domain, G-beta repeat, putative"	ZUnknown
Tb927.4.2850	"hypothetical protein, conserved"	ZUnknown
Tb927.4.3050	"hypothetical protein, has a prim pol domain"	ZUnknown
Tb927.8.7120	Squalene synthase	Sterols
Tb927.6.2020	"FG-GAP repeat protein, putative,intergrin alpha chain protein, putative"	Cytoskeleton
Tb927.7.4920	"hypothetical protein, conserved"	ZUnknown
Tb927.7.290	leucine-rich repeat protein (LRRP)	LRRP
Tb927.9.11540	"hypothetical protein, conserved"	ZUnknown
Tb927.11.14590	G5-IP eIF4G5 interacting protein	Translation
Tb927.5.1640	"hypothetical protein, conserved"	ZUnknown
Tb927.10.5970	predicted zinc finger protein	ZUnknown
Tb927.3.1010	"hypothetical protein, conserved, Trypanosoma-specific"	ZUnknown
Tb927.9.14170	"hypothetical protein, conserved"	ZUnknown
Tb927.5.4310	"GTP-binding protein, putative"	Enzyme
Tb927.11.9890	"signal recognition particle receptor alpha subunit, putative"	Vesicular.transport
Tb927.5.470	Riboflavin transporter	Transporter
Tb927.11.310	"hypothetical protein, conserved"	ZUnknown
Tb927.11.6630	"3-methylcrotonoyl-CoA carboxylase beta subunit, putative"	Amino.acids
Tb927.11.6870	14-3-3 protein	Signalling
Tb927.11.5120	"TPR repeat/SET domain containing protein, putative"	ZUnknown
Tb927.1.1620	"ATP-dependent DEAD/H RNA helicase, putative, no clear yeast homologue"	RNA.helicase
Tb927.11.16480	"enoyl-CoA hydratase/isomerase family protein, putative"	Lipids
Tb927.1.1920	"conserved protein, unknown function"	ZUnknown
Tb927.3.3640	"FG-GAP repeat protein, putative,intergrin alpha chain protein, putative"	Cytoskeleton
Tb927.9.7480	"hypothetical protein, conserved"	ZUnknown
Tb927.11.14470	"PTHB1 N-terminus/PTHB1 C-terminus, putative"	ZUnknown
Tb927.8.5450	"amino acid transporter, putative (AAT6)"	Amino.acid.transport
Tb927.7.3670	"TrkA-N domain containing protein, putative"	ZUnknown
Tb927.11.5000	"dynein intermediate chain IC78, putative"	Cytoskeleton
Tb927.11.6590	"aminopeptidase, putative,metallo-peptidase, Clan MF, Family M17"	Protease
Tb927.10.4180	"TFIIF-stimulated CTD phosphatase, putative"	Protein.phosphatase
Tb927.11.14730	"Metalloprotease M41 FtsH, putative"	Protease
Tb927.3.690	"protein kinase, putative"	Protein.kinase
Tb927.4.2780	"hypothetical protein, conserved"	ZUnknown
Tb927.10.5320	RNA editing endoribonuclease (KREN3)	Mito.RNA
Tb927.3.4490	"protein farnesyltransferase alpha subunit, putative"	Prenylation
Tb927.4.2210	"hypothetical protein, conserved"	ZUnknown
Tb927.11.3960	"btb/poz domain containing protein, putative"	ZUnknown
Tb927.5.2950	"CMF3, T. brucei components of motile flagella (TbCMF3)"	Cytoskeleton
Tb927.8.8010	"hypothetical protein, conserved"	ZUnknown
Tb927.10.5530	"hypothetical protein, conserved"	ZUnknown
Tb927.7.2410	"Dynamin family, putative"	Mito.pathway
Tb927.10.12180	"hypothetical protein, conserved"	ZUnknown
Tb927.10.7360	"ATP-binding cassette protein, putative"	ZUnknown
Tb927.6.2090	"pdz domain containing protein, putative"	ZUnknown
Tb927.9.8050	"Protein of unknown function (DUF974), putative"	ZUnknown
Tb927.9.14330	mismatch repair protein PMS1	DNA
Tb927.10.7310	"terminal uridylyltransferase 3, putative (TUT3)"	RNA.processing
Tb927.10.12130	"Ubiquitin family, putative"	ZUnknown
Tb927.9.9580	"tubulin tyrosine ligase protein, putative"	Cytoskeleton
Tb927.11.10760	"KIN-D kinesin, associated with sub-pellicular microtubules, essential"	Cytoskeleton
Tb927.11.14410	"Ankyrin repeats (3 copies), putative"	ZUnknown
Tb927.3.620	"ATP-dependent DEAD/H RNA helicase, putative Dbp7, ribosome biogenesis?"	rRNA.tRNA.process
Tb927.3.4720	dynamin DLP1	Vesicular.transport
Tb927.10.2470	"Cleft lip and palate transmembrane protein 1 (CLPTM1), putative"	ZUnknown
Tb927.8.6090	"ubiquitin-conjugating enzyme e2, putative"	Ubiquitin.proteasome
Tb927.9.7700	"palmitoyl acyltransferase 1, putative"	Lipids
Tb927.11.5800	"hypothetical protein, conserved"	ZUnknown
Tb927.8.5140	DAG kinase	Lipids
Tb927.6.3450	"hypothetical protein, conserved"	ZUnknown
Tb927.9.8410	"chaperone protein DNAj, putative"	Chaperone
Tb927.11.16140	DNA replication licensing factor MCM7	DNA
Tb927.6.4970	"serine/arginine-rich protein specific kinase SRPK, putative"	Protein.kinase
Tb927.11.12150	flagellar protein essential for flagellar pocket biogenesis (BILBO1)	Cytoskeleton
Tb927.8.2810	XRNC	RNA.degradation
Tb927.11.5560	"hypothetical protein, conserved"	ZUnknown
Tb927.6.750	"kinetoplastid-specific phospho-protein phosphatase, putative"	Protein.phosphatase
Tb927.5.3270	"Autophagy protein Apg6, putative"	ZUnknown
Tb927.5.1500	"hypothetical protein, conserved"	ZUnknown
Tb927.4.1340	CPSF73 	RNA.processing
Tb927.6.4000	"small glutamine-rich tetratricopeptide repeat protein, putative (SGT)"	ZUnknown
Tb927.10.3600	"hypothetical protein, conserved"	ZUnknown
Tb927.7.4690	hypothetical protein	ZUnknown
Tb927.7.5480	dihydrofolate reductase-thymidylate synthase (DHFR-TS)	Folate
Tb927.7.4530	"hypothetical protein, conserved"	ZUnknown
Tb927.5.530	"hypothetical protein, conserved"	Mito.pathway
Tb927.4.2720	ATP dependent DEAD-box helicase (RH)	Mito.translation
Tb927.10.5770	"valosin-containing protein homolog,Transitional endoplasmic reticulum ATPase, putative (VCP)"	Vesicular.transport
Tb927.11.5330	"hypothetical protein, conserved"	ZUnknown
Tb927.3.4280	mismatch repair protein MSH5	DNA
Tb927.3.1200	"hypothetical protein, conserved"	ZUnknown
Tb927.9.14240	TbNup82 Outer ring	Nuclear.transport
Tb927.2.3750	"Domain of unknown function (DUF4520), putative"	ZUnknown
Tb927.6.1120	"hypothetical protein, conserved"	ZUnknown
Tb927.3.2870	"multicopper oxidase, putative"	ZUnknown
Tb927.6.2230	TbRGG1	Mito.RNA
Tb927.10.2130	CAP100 Clathrin-associated protein	Vesicular.transport
Tb927.8.1740	TIM62	Mito.biogenesis
Tb927.5.1180	"hypothetical protein, conserved"	ZUnknown
Tb927.8.1410	pre-rrna-processing protein Tsr1 homolog	rRNA.tRNA.process
Tb927.8.3980	"hypothetical protein, conserved"	ZUnknown
Tb927.2.3730	"hypothetical protein, conserved"	ZUnknown
Tb927.6.1980	"LMBR1-like membrane protein, putative"	ZUnknown
Tb927.5.1520	"heat shock protein HslU1, in mitochondrion"	Chaperone
Tb927.7.6900	"REC8, a rad 21 homologue, double-strand-break repair protein, putative"	DNA
Tb927.9.1980	"hypothetical protein, conserved"	ZUnknown
Tb927.11.4000	"hypothetical protein, conserved"	ZUnknown
Tb927.6.3840	reticulon domain protein	ZUnknown
Tb927.11.8300	"hypothetical protein, conserved"	ZUnknown
Tb927.11.5220	"chaperone protein DNAj, putative"	Chaperone
Tb927.8.3620	FT1 folate transporter 	Folate
Tb927.9.11690	"hypothetical protein, conserved"	ZUnknown
Tb927.11.370	repressor activator protein 1 (RAP1)	Chromatin
Tb927.11.3140	DYRK2 dual-specificity protein kinase	Protein.kinase
Tb927.2.4700	SDH8 succinate dehydrogenase (complex II) subunit	Mito.e.transport
Tb927.10.12440	"kinesin, putative"	Cytoskeleton
Tb927.3.1920	NOT5	RNA.degradation
Tb927.3.1380	"ATP synthase subunit beta, mitochondrial (ATPB)"	Mito.e.transport
Tb927.7.6700	hypothetical protein	ZUnknown
Tb927.9.10640	"synaptojanin (N-terminal domain), putative"	Vesicular.transport
Tb927.10.11040	"hypothetical protein, conserved"	ZUnknown
Tb927.6.3710	"hypothetical protein, conserved"	ZUnknown
Tb927.10.11420	"hypothetical protein, conserved"	ZUnknown
Tb927.11.14270	"protein kinase, putative"	Protein.kinase
Tb927.10.640	"arginine N-methyltransferase, type II (PRMT5)"	Arg.methylation
Tb927.2.4990	"hypothetical protein, conserved"	ZUnknown
Tb927.3.3590	"U3 small nucleolar ribonucleoprotein protein MPP10, putative"	rRNA.tRNA.process
Tb927.4.4900	hypothetical protein	ZUnknown
Tb927.9.12700	"phospholipase A1, putative"	Lipids
Tb927.4.3700	"hypothetical protein, conserved"	ZUnknown
Tb927.10.3530	"hypothetical protein, conserved"	ZUnknown
Tb927.7.6090	eIF3a	Translation
Tb927.4.2180	60S ribosomal protein L35a	Ribosome
Tb927.6.3820	"hypothetical protein, conserved"	ZUnknown
Tb927.11.8310	"class I transcription factor A, subunit 4 (CITFA-4)"	RNA.synthesis
Tb927.9.7740	"lipid-like atypical dual specificity phosphatase, putative"	Lipids
Tb927.6.1100	"hypothetical protein, conserved, no domains, kinetoplastid specific"	ZUnknown
Tb927.10.9450	"invariant surface glycoprotein, putative"	ZUnknown
Tb927.6.4770	MKT1	RNA.degradation
Tb927.10.13610	"hypothetical protein, conserved, 6 C2HC Zn fingers, Zn ribbon, matches other proteins with motif"	Zinc.finger
Tb927.7.1070	KREX1	Mito.RNA
Tb927.6.3720	"hypothetical protein, conserved"	ZUnknown
Tb927.7.6950	"hypothetical protein, conserved"	ZUnknown
Tb927.10.2610	"Domain of unknown function (DUF1935), putative"	ZUnknown
Tb927.7.550	"WD domain, G-beta repeat, putative"	ZUnknown
Tb927.7.2470	TBC-B likely GAP	Signalling
Tb927.8.1240	"electron transfer flavoprotein-ubiquinone oxidoreductase, putative"	Mito.e.transport
Tb927.5.1690	"hypothetical protein, conserved"	ZUnknown
Tb927.7.3760	"phosphatidylserine synthase, putative"	Lipids
Tb927.11.6040	"Nodulin-like, putative"	ZUnknown
Tb927.5.2780	mitochondrial DNA polymerase beta	Mito.DNA
Tb927.6.810	hypothetical protein	ZUnknown
Tb927.9.15470	Trypanosome-specific kinesin family 1	Cytoskeleton
Tb927.11.2530	"Mitochondrial SSU ribosomal protein, putative"	Mito.RNA
Tb927.11.14790	DNA repair and recombination helicase protein PIF4	Mito.DNA
Tb927.9.15450	"Domain of unknown function (DUF4205), putative"	ZUnknown
Tb927.5.1600	"hypothetical protein, conserved"	ZUnknown
Tb927.11.4660	"kinesin, MCAK-like KIF13-2, tip of flagellum"	Cytoskeleton
Tb927.9.4500	"HSP70, endoplasmatic reticulum, HSP70.a"	Chaperone
Tb927.9.6150	"protein phosphatase 2A regulatory subunit, putative"	Protein.phosphatase
Tb927.1.1690	RNA editing endoribonuclease (KREN1)	Mito.RNA
Tb927.10.13200	PPR4	Mito.translation
Tb927.8.4540	PBP1	RNA.degradation
Tb927.10.8050	"TFIIF-stimulated CTD phosphatase, putative"	Protein.phosphatase
Tb927.6.1290	"hypothetical protein, conserved"	ZUnknown
Tb927.6.1510	"lysyl-tRNA synthetase, putative"	Translation.tRNA
Tb927.1.5030	leucine-rich repeat protein (LRRP)	LRRP
Tb927.11.7530	"long-chain-fatty-acid-CoA ligase, putative"	Lipids
Tb927.9.1730	"Primase zinc finger/Mcm10 replication factor, putative"	ZUnknown
Tb927.11.5590	"hypothetical protein, conserved"	ZUnknown
Tb927.11.8950	"leucine rich repeat (TbLRRP1), in bilobe"	LRRP
Tb927.8.3710	"hypothetical protein, conserved, RNAse H ExoIII domain"	RNA.degradation
Tb927.1.4370	"Putative integral membrane protein conserved region (DUF2404), putative"	ZUnknown
Tb927.11.11680	"2-oxoglutarate dehydrogenase E2 component, putative"	Citric.acid.cycle
Tb927.1.2110	"calpain-like cysteine peptidase, putative,cysteine peptidase, Clan CA, family C2, putative"	Protease
Tb927.10.7740	protein transport protein SEC23	Vesicular.transport
Tb927.9.2650	POMP2	Mito.membrane
Tb927.5.440	"trans sialidase, putative"	Membrane.protein
Tb927.10.12340	"hypothetical protein, conserved"	ZUnknown
Tb927.3.4750	"aminopeptidase, putative,metallo-peptidase, Clan MA(E) Family M1"	Protease
Tb927.9.7950	"hypothetical protein, conserved, predicted GPI anchor"	Membrane.protein
Tb927.10.11510	"hypothetical protein, conserved"	ZUnknown
Tb927.11.15460	"ATP-dependent DEAD/H RNA helicase, putative, no clear yeast homologue"	RNA.helicase
Tb927.11.1740	intraflagellar transport protein IFT88	Cytoskeleton
Tb927.5.850	"hypothetical protein, conserved"	ZUnknown
Tb927.1.4250	"hypothetical protein, conserved"	ZUnknown
Tb927.11.13350	"hypothetical protein, conserved"	ZUnknown
Tb927.11.15320	hypothetical protein	ZUnknown
Tb927.11.11800	DNA repair and recombination helicase protein PIF3	Mito.DNA
Tb927.7.5330	"hypothetical protein, conserved"	ZUnknown
Tb927.5.3500	"SET domain containing protein, putative"	ZUnknown
Tb927.3.1860	"ATP-grasp domain containing protein, putative"	ZUnknown
Tb927.5.1830	lysosomal/endosomal membrane protein p67 (p67)	Lysosome
Tb927.11.2790	"Solute carrier (proton/amino acid symporter), TRAMD3 or PAT1, putative"	ZUnknown
Tb927.8.1720	"phosphatidylglycerolphosphate synthase, mitochondrial"	Lipids
Tb927.5.3790	"Tetraspanin family, putative"	ZUnknown
Tb927.6.3180	"hypothetical protein, conserved"	ZUnknown
Tb927.6.3000	"fatty acid desaturase, putative,sphingolipid delta 4 desaturase, putative"	Lipids
Tb927.9.15480	hypothetical protein	ZUnknown
Tb927.10.1990	"major vault protein, putative (MVP)"	Enzyme
Tb927.7.990	"chaperone protein DNAj, putative"	Chaperone
Tb927.7.5730	"hypothetical protein, conserved"	ZUnknown
Tb927.10.1350	"hypothetical protein, conserved"	ZUnknown
Tb927.2.2530	"hypothetical protein, conserved"	ZUnknown
Tb927.5.4040	Mitchondrial SSU ribosomal associated (coiled coil)	Mito.translation
Tb927.10.11880	"hypothetical protein, conserved"	ZUnknown
Tb927.6.2250	RAC serine-threonine kinase	Protein.kinase
Tb927.10.810	"pentatricopeptide repeat domain containing protein, putative"	ZUnknown
Tb927.11.13180	POMP10	Mito.membrane
Tb927.7.3490	"synaptojanin (N-terminal domain), putative"	Vesicular.transport
Tb927.7.6960	"ubiquitin-conjugating enzyme ,non-canonical, putative"	Ubiquitin.proteasome
Tb927.10.12520	"hypothetical protein, conserved"	ZUnknown
Tb927.11.8410	"hypothetical protein, conserved"	ZUnknown
Tb927.3.950	"2OG-Fe(II) oxygenase superfamily, putative"	Mito.pathway
Tb927.6.4710	"calmodulin, putative"	Calcium
Tb927.10.15250	paraflagellar rod protein PFC15	Cytoskeleton
Tb927.10.6210	"TPR repeat, putative"	ZUnknown
Tb927.11.1030	KKT7 Kinetochore protein	Cell.cycle
Tb927.7.2160	"hypothetical protein, conserved, no domains, no yeast or human match"	ZUnknown
Tb927.9.14130	"hypothetical protein, conserved"	ZUnknown
Tb927.3.5490	"flagellar transport protein, putative (PIFTB2)"	Cytoskeleton
Tb927.10.3570	KREX2	Mito.RNA
Tb927.11.1150	"radial spoke protein RSP3, putative"	Cytoskeleton
Tb927.10.6220	XRND	RNA.degradation
Tb927.4.2890	"hypothetical protein, conserved"	ZUnknown
Tb927.4.3410	"selenoprotein, putative"	ZUnknown
Tb927.7.2630	"50S ribosome-binding GTPase, putative"	Mito.pathway
Tb927.8.2830	"hypothetical protein, conserved"	ZUnknown
Tb927.8.6170	"transketolase, putative (TK)"	PPP
Tb927.7.7130	"TWY1 homologue, tRNA modification"	Translation.tRNA
Tb927.8.5500	"protein kinase, putative"	Protein.kinase
Tb927.11.4620	"hypothetical protein, conserved"	ZUnknown
Tb927.7.7320	"hypothetical protein, conserved"	ZUnknown
Tb927.8.4510	"nucleoside diphosphate kinase, putative"	ZUnknown
Tb927.11.12480	"kinetoplastid-specific phospho-protein phosphatase, putative"	Protein.phosphatase
Tb927.11.4800	"clathrin coat assembly protein, putative"	Vesicular.transport
Tb927.11.5720	"hypothetical protein, conserved"	ZUnknown
Tb927.10.13660	"Domain of unknown function DUF21, putative"	ZUnknown
Tb927.11.9400	"hypothetical protein, conserved, no yeast or human match, CXXC motif (thioredoxin-like)"	ZUnknown
Tb927.9.15330	"U3 small nucleolar RNA-associated protein 6, putative"	ZUnknown
Tb927.1.760	wd40 repeat domain-containing protein	ZUnknown
Tb927.10.3890	"phosphatidylinositol-4-phosphate 5-kinase, putative"	Signalling
Tb927.8.6500	"cell division cycle protein, putative"	Cell.cycle
Tb927.5.1760	"Isoprenylcysteine alpha-carbonyl methylesterase, putative"	ZUnknown
Tb927.2.1760	"hypothetical protein, conserved"	ZUnknown
Tb927.2.4470	"hypothetical protein, conserved"	ZUnknown
Tb927.11.4120	leucine-rich repeat protein (LRRP)	LRRP
Tb927.11.450	"hypothetical protein, conserved"	ZUnknown
Tb927.11.12350	"DNA photolyase, putative"	DNA
Tb927.9.5680	Rho GAP	Signalling
Tb927.3.2060	"protein kinase, putative"	Protein.kinase
Tb927.11.10540	"hypothetical protein, conserved"	ZUnknown
Tb927.3.2950	ribonuclease inhibitor- like protein LRRP-like	LRRP
Tb927.10.15640	"LST8, TOR complex"	Signalling
Tb927.11.8940	LDK protein kinase	Protein.kinase
Tb927.8.1070	"hypothetical protein, conserved, no domains"	ZUnknown
Tb927.4.2310	"asparaginyl-tRNA synthetase, putative"	Translation.tRNA
Tb927.5.3430	SUMO-activating enzyme e1 UBA2	Ubiquitin.proteasome
Tb927.7.5250	"hypothetical protein, conserved"	ZUnknown
Tb927.8.6600	"SAM35, putative"	Mito.membrane
Tb927.11.14910	"protein phosphatase 2C, putative"	Protein.phosphatase
Tb927.10.9590	"hypothetical protein, conserved"	ZUnknown
Tb927.5.4520	"hypothetical protein, conserved, spectrin repeat, prefoldin domains, P-loop NTP hydrolase, colicin2"	ZUnknown
Tb927.7.6100	hypothetical protein	ZUnknown
Tb927.10.12740	ZC3H35	RNA.binding
Tb927.8.3810	"hypothetical protein, conserved"	ZUnknown
Tb927.9.15070	"hypothetical protein, conserved"	ZUnknown
Tb927.3.2610	GPI inositol deacylase 2 (GPIdeAc2)	GPI.anchors
Tb927.3.1110	"flagellar transport protein, putative (PIFTA1)"	Cytoskeleton
Tb927.11.16830	IFT22 (was RABL5) (in UPF1-TAP)	Cytoskeleton
Tb927.7.6940	"glutaminyl cyclase, putative"	Amino.acids
Tb927.10.730	"ATP synthase, putative"	Mito.e.transport
Tb927.11.12720	"hypothetical protein, conserved"	ZUnknown
Tb927.11.11530	histone acetyltransferase HAT2	Chromatin
Tb927.6.4100	"hypothetical protein, conserved, resemblance to myosin"	ZUnknown
Tb927.6.5020	"CYC7, CYC2-like cyclin"	Cell.cycle
Tb927.8.3830	"ATP-dependent DEAD/H RNA helicase, putative,mitochondrial"	Mito.RNA
Tb927.5.1870	"metalloprotease, putative"	Protease
Tb927.11.13500	paraflagellar rod protein  par1	Cytoskeleton
Tb927.11.6370	leucine-rich repeat protein (LRRP)	LRRP
Tb927.11.7070	"ATP-dependent DEAD/H RNA helicase, putative, no clear yeast homologue"	RNA.helicase
Tb927.3.1770	leucine-rich repeat protein (LRRP)	LRRP
Tb927.11.12660	"hypothetical protein, conserved"	ZUnknown
Tb927.7.6220	"protein kinase, putative"	Protein.kinase
Tb927.7.2550	proteasome regulatory ATPase subunit 5 (RPT5)	Ubiquitin.proteasome
Tb927.11.16560	"CMP-sialic acid transporter, putative"	Glycans
Tb927.6.3640	"zinc finger of C3HC4-type, RING/B-box zinc finger, putative"	Zinc.finger
Tb927.9.11930	DNA-repair protein XPC	DNA
Tb927.4.2680	"Zeta toxin, putative"	ZUnknown
Tb927.11.15980	"hypothetical protein, conserved"	ZUnknown
Tb927.8.7960	hypothetical protein	ZUnknown
Tb927.10.4570	EF2 elongation factor 2	Translation
Tb927.9.11830	"hypothetical protein, conserved, resemblance to myosin"	ZUnknown
Tb927.11.2120	"CBF/Mak21 family, putative"	ZUnknown
Tb927.11.6220	"palmitoyl acyltransferase 7, putative"	Lipids
Tb927.7.4940	"oligopeptidase B protein, clathrin-associated"	Vesicular.transport
Tb927.11.7560	"CMF15, T. brucei components of motile flagella (TbCMF15)"	Cytoskeleton
Tb927.11.4500	"hypothetical protein, conserved"	ZUnknown
Tb927.5.1070	"hypothetical protein, conserved"	Cytoskeleton
Tb927.10.3750	"Endonuclease/Exonuclease/phosphatase family, putative"	ZUnknown
Tb927.10.4160	predicted zinc finger protein	Zinc.finger
Tb927.6.4640	"hypothetical protein, conserved"	ZUnknown
Tb927.10.1310	"Domain of unknown function (DUF4042), putative"	ZUnknown
Tb927.11.16690	"chloride channel protein, putative"	Ions
Tb927.7.7270	"hypothetical protein, conserved"	ZUnknown
Tb927.11.3360	"T. brucei components of motile flagella (TbCMF22) OADbeta outer arm dynein heavy chain, not a DHC in Wickstead analysis"	Cytoskeleton
Tb927.2.4000	"hypothetical protein, conserved"	ZUnknown
Tb927.8.2860	"hypothetical protein, conserved, t-snare motif"	Vesicular.transport
Tb927.1.4490	"acetyltransferase, putative"	Lipids
Tb927.11.6860	hypothetical protein	ZUnknown
Tb927.7.2100	GMP synthase	Nucleotides
Tb927.10.3700	AMPKgamma	Protein.kinase
Tb927.8.3500	"Dos2-interacting transcription regulator of RNA-Pol-II, putative"	ZUnknown
Tb927.11.11410	"trans-sialidase, putative"	Membrane.protein
Tb927.3.5070	"hypothetical protein, conserved"	ZUnknown
Tb927.10.620	"hypothetical protein, conserved"	ZUnknown
Tb927.11.460	predicted WD40 repeat protein	ZUnknown
Tb927.8.6660	paraflagellar rod protein PFC1	Cytoskeleton
Tb927.9.6410	"hypothetical protein, conserved"	ZUnknown
Tb927.10.15540	predicted VPS53-like domain protein	ZUnknown
Tb927.6.3580	RECQ1 ATP-dependent DEAD/H DNA helicase	DNA
Tb927.9.13570	"hypothetical protein, conserved"	ZUnknown
Tb927.7.3280	"IF2 translation initiation factor IF-2, putative"	Translation
Tb927.10.10100	"hypothetical protein, conserved"	ZUnknown
Tb927.11.9270	ZFK zinc finger protein kinase	Protein.kinase
Tb927.8.4170	RNA-binding protein MRD1	rRNA.tRNA.process
Tb927.11.9520	"DNA topoisomerase III, TOPO3alpha"	DNA
Tb927.3.1350	"hypothetical protein, conserved"	ZUnknown
Tb927.11.14930	"hypothetical protein, conserved"	ZUnknown
Tb927.11.5340	"protein kinase, putative"	Protein.kinase
Tb927.3.1440	"AAA ATPase, putative,Spastin, putative"	Enzyme
Tb927.11.860	leucine-rich repeat protein (LRRP)	LRRP
Tb927.9.14260	"hypothetical protein, conserved"	ZUnknown
Tb927.10.8720	NOT10	RNA.degradation
Tb927.7.580	"GTP-binding protein, putative"	Enzyme
Tb927.11.5880	Mitchondrial LSU ribosomal protein	Mito.translation
Tb927.8.5650	"hypothetical protein, conserved"	ZUnknown
Tb927.10.10190	"Homologue of GRR1, and F-box component of the SCF ubiquitin ligase complex."	Ubiquitin.proteasome
Tb927.10.150	"hypothetical protein, conserved"	ZUnknown
Tb927.8.4050	"flagellar membrane protein that interacts with FLA1, similar to FLA3"	Cytoskeleton
Tb927.4.590	"PQQ-like domain/Protein of unknown function (DUF1620), putative"	ZUnknown
Tb927.8.1510	"ATP-dependent DEAD/H RNA helicase,  putative Dbp3, ribosome biogenesis? Cis-spliced"	rRNA.tRNA.process
Tb927.1.4100	cytochrome oxidase subunit IV (COXIV)	Mito.e.transport
Tb927.11.9770	"hypothetical protein, conserved"	ZUnknown
Tb927.11.11340	gamma-tubulin complex subunit GCP3	Cytoskeleton
Tb927.11.3920	"hypothetical protein, conserved"	ZUnknown
Tb927.4.2630	"ATP-dependent DEAD/H RNA helicase, putative Dbp10, ribosome biogenesis?"	rRNA.tRNA.process
Tb927.9.4850	leucine-rich repeat protein (LRRP)	LRRP
Tb927.11.1220	"hypothetical protein, conserved"	ZUnknown
Tb927.10.14380	"Hsp70 protein, putative"	Chaperone
Tb927.8.8030	emp24/gp25L/p24 family/GOLD	Vesicular.transport
Tb927.3.2140	"transcription activator, putative"	RNA.synthesis
Tb927.9.9310	"hypothetical protein, conserved"	Mito.pathway
Tb927.11.3570	"aminopeptidase, putative,metallo-peptidase, Clan MA(E) Family M1"	Protease
Tb927.11.16190	hypothetical protein	ZUnknown
Tb927.6.900	"hypothetical protein, conserved"	ZUnknown
Tb927.8.5760	"Ankyrin repeats (many copies)/Alpha/beta hydrolase family, putative"	ZUnknown
Tb927.11.390	"SPRY domain containing protein, putative"	ZUnknown
Tb927.11.8820	"glutathionylspermidine synthetase, putative"	Redox
Tb927.4.1480	"Beta-lactamase superfamily domain/DNA repair metallo-beta-lactamase, putative"	ZUnknown
Tb927.10.6230	"hypothetical protein, conserved,MORN repeat containing protein"	Vesicular.transport
Tb927.11.1680	"vesicular-fusion protein SEC18, putative"	Vesicular.transport
Tb927.2.2380	"glycosyltransferase (GlcNAc), putative"	Glycans
Tb927.7.5410	"hypothetical protein, conserved"	ZUnknown
Tb927.5.3600	"ATP-dependent DEAD/H RNA helicase, putative Prp5, splicing?"	RNA.processing
Tb927.9.2030	"AAA ATPase domain containing protein, putative"	ZUnknown
Tb927.3.3090	"helicase, putative"	DNA
Tb927.10.12710	"heat shock protein, HSP110"	Chaperone
Tb927.11.10720	"hypothetical protein, conserved"	Mito.pathway
Tb927.1.2670	flagellar protein PF16	Cytoskeleton
Tb927.7.4500	"PX domain containing protein, putative"	ZUnknown
Tb927.11.16650	"hypothetical protein, conserved"	ZUnknown
Tb927.9.4050	"Ring finger domain/Zn-finger in ubiquitin-hydrolases and other protein, putative"	ZUnknown
Tb927.9.5380	TBC-H likely GAP	Signalling
Tb927.11.13700	BLD10	Cytoskeleton
Tb927.5.1660	"protein phosphatase 2C, putative"	Protein.phosphatase
Tb927.5.1700	"Kinesin-2, also ""replication Factor A 28 kDa subunit, or RPA1-2"	DNA
Tb927.11.10550	"hypothetical protein, conserved"	ZUnknown
Tb927.3.710	"RING-variant domain containing protein, putative"	ZUnknown
Tb927.7.5650	Kinesin-4/10	Cytoskeleton
Tb927.11.1610	Exocyst complex component Sec6	Vesicular.transport
Tb927.1.830	"hypothetical protein, conserved"	ZUnknown
Tb927.11.5900	"hypothetical protein, conserved"	ZUnknown
Tb927.2.4550	SPB1 rRNA methyltransferase	rRNA.tRNA.process
Tb927.11.2600	"hypothetical protein, conserved"	ZUnknown
Tb927.4.2430	"Endonuclease/Exonuclease/phosphatase family, putative"	ZUnknown
Tb927.11.1930	"ubiquitin carboxyl-terminal hydrolase, Clan CA cysteine peptidase, family C12, putative"	Ubiquitin.proteasome
Tb927.10.13630	ER glucosidase II	Glycans
Tb927.9.5240	mismatch repair protein MSH3	DNA
Tb927.10.7630	"hypothetical protein, conserved,transportin2- like protein"	Nuclear.transport
Tb927.8.1300	"hypothetical protein, conserved"	ZUnknown
Tb927.11.540	"ABC transporter, putative"	Transporter
Tb927.9.7270	hypothetical protein	ZUnknown
Tb927.10.12640	"chaperone protein DNAj, putative"	Chaperone
Tb927.4.2750	"hypothetical protein, conserved"	ZUnknown
Tb927.11.11570	eIF2B subunit (epsilon)	Translation
Tb927.1.3290	"hypothetical protein, conserved"	ZUnknown
Tb927.11.11500	"cyclin dependent kinase-binding protein, putative"	Cell.cycle
Tb927.11.16790	DYRK2 mitogen-activated protein kinase	Protein.kinase
Tb927.4.1250	PEX1 peroxisome biogenesis factor 1	Glycosome
Tb927.4.1840	"Carboxypeptidase Nna1-like protein, putative"	Protease
Tb927.11.2700	BBP69	Cytoskeleton
Tb927.9.12830	"hypothetical protein, conserved"	ZUnknown
Tb927.11.750	"DNA repair protein, putative"	DNA
Tb927.3.4040	"Ankyrin repeats (3 copies), putative"	ZUnknown
Tb927.4.2900	"hypothetical protein, conserved"	ZUnknown
Tb927.10.6470	hypothetical protein	ZUnknown
Tb927.9.3120	"protein kinase, putative"	Protein.kinase
Tb927.11.11160	Phosphate transporter (TbPho91	Lysosome
Tb927.4.1210	hypothetical protein	ZUnknown
Tb927.9.6110	"hypothetical protein, conserved"	ZUnknown
Tb927.9.9300	"hypothetical protein, conserved"	ZUnknown
Tb927.2.3800	"mRNA processing protein, putative GAP1 MRB complex protein"	Mito.RNA
Tb927.4.4710	"hypothetical protein, conserved"	ZUnknown
Tb927.2.3910	"beta-ketoacyl synthase family protein, putative"	Lipids
Tb927.2.4710	TRRM1	RNA.processing
Tb927.7.1460	"hypothetical protein, conserved"	ZUnknown
Tb927.7.6850	trans-sialidase (TbTS)	Membrane.protein
Tb927.11.15550	"NADH-cytochrome b5 reductase, putative (B5R)"	Mito.e.transport
Tb927.8.1060	"malonyl-CoA decarboxylase, mitochondrial precursor, putative"	Prenylation
Tb927.11.3130	glycosomal transporter (GAT2)	Glycosome
Tb927.11.5550	"DNA polymerase theta, putative"	DNA
Tb927.4.1880	"hypothetical protein, conserved"	ZUnknown
Tb927.9.8740	DRBD3 (PTB1)	RNA.binding
Tb927.10.12910	"hypothetical protein, conserved"	ZUnknown
Tb927.1.2990	PPR2	Mito.translation
Tb927.10.1560	"hypothetical protein, conserved"	ZUnknown
Tb927.11.12830	"acyl-CoA binding protein, putative"	Lipids
Tb927.11.1070	glycosomal transporter (GAT3)	Glycosome
Tb927.11.1360	"zinc-finger of a C2HC-type, putative"	Zinc.finger
Tb927.3.2750	"hypothetical protein, conserved"	ZUnknown
Tb927.10.2060	"hypothetical protein, conserved"	ZUnknown
Tb927.9.15980	"nucleoside transporter 1, putative"	Nucleotides
Tb927.2.3180	"kinetoplast polyadenylation/uridylation factor 1 (KPAF1), PPR1"	Mito.RNA
Tb927.11.1840	"hypothetical protein, conserved, myosin-like"	ZUnknown
Tb927.11.14180	"CLASP N terminal, putative"	ZUnknown
Tb927.11.6400	kinesin	Cytoskeleton
Tb927.4.4150	mitochondrial RNA binding complex 1 subunit (MRB4150)	Mito.RNA
Tb927.8.4700	"amino acid transporter, AAT5"	Amino.acid.transport
Tb927.9.10790	"hypothetical protein, trypanosoma-specific"	ZUnknown
Tb927.5.1060	Complex III beta-MMP subunit of cytochrom b/c1 complex	Mito.e.transport
Tb927.11.4990	"kinetoplastid-specific phospho-protein phosphatase, putative"	Protein.phosphatase
Tb927.7.7300	"ATP-dependent DEAD/H RNA helicase, putative, no clear yeast homologue"	RNA.helicase
Tb927.4.4760	CUL6 cullin	Ubiquitin.proteasome
Tb927.11.6210	sterol 14-alpha-demethylase (CYP51)	Sterols
Tb927.10.12720	"hypothetical protein, conserved, resemblance to myosin"	ZUnknown
Tb927.9.11890	"hypothetical protein, conserved"	ZUnknown
Tb927.6.2450	"PKB protein kinase, putative"	Protein.kinase
Tb927.10.8890	"kinetoplast DNA-associated protein, putative"	Mito.DNA
Tb927.3.2330	KKT17 Kinetochore protein	Cell.cycle
Tb927.10.3070	"hypothetical protein, conserved"	ZUnknown
Tb927.1.1370	"rRNA biogenesis protein, putative"	rRNA.tRNA.process
Tb927.7.5320	"hypothetical protein, conserved"	ZUnknown
Tb927.3.3050	"hypothetical protein, conserved"	ZUnknown
Tb927.9.2350	"serine/threonine protein kinase, putative"	Protein.kinase
Tb927.2.2360	"Ankyrin repeats (3 copies)/Zinc finger, C3HC4 type (RING finger), putative"	ZUnknown
Tb927.11.950	DRBD14	RNA.binding
Tb927.6.5100	"serine/threonine-protein kinase, putative"	Protein.kinase
Tb927.7.7210	POMP37	Mito.membrane
Tb927.11.330	TbNup110 Basket	Nuclear.transport
Tb927.8.5750	"hypothetical protein, conserved"	ZUnknown
Tb927.9.13380	"phosphoinositide-binding protein, putative"	Enzyme
Tb927.2.4130	"enoyl-CoA hydratase/Enoyl-CoA isomerase/3-hydroxyacyl-CoA dehydrogenase, putative"	Lipids
Tb927.10.7060	TbNup96 Inner ring	Nuclear.transport
Tb927.8.3850	"PSP1 C-terminal conserved region, putative"	ZUnknown
Tb927.5.4110	"hypothetical protein, conserved"	ZUnknown
Tb927.2.3930	DNA replication licensing factor MCM3	DNA
Tb927.11.1420	"hypothetical protein, conserved"	ZUnknown
Tb927.9.6430	"Rab geranylgeranyl transferase component A, putative"	Prenylation
Tb927.3.4580	"hypothetical protein, conserved"	ZUnknown
Tb927.8.3660	protein transport protein SEC23	Vesicular.transport
Tb927.2.2950	"Nop14-like family, putative"	ZUnknown
Tb927.5.2600	"methyltransferase domain containing protein, putative"	ZUnknown
Tb927.9.8540	"chloride channel protein, putative"	Ions
Tb927.11.10610	"hypothetical protein, conserved"	ZUnknown
Tb927.9.6560	"protein kinase, putative"	Protein.kinase
Tb927.11.14960	PUF7	rRNA.tRNA.process
Tb927.3.2430	"Vacuolar sorting protein 9 (VPS9) domain containing protein, putative"	ZUnknown
Tb927.11.930	"hypothetical protein, conserved"	ZUnknown
Tb927.11.11770	eIF4E3	Translation
Tb927.8.3560	DNA repair and recombination helicase protein PIF5	Mito.DNA
Tb927.11.5350	myo-inositol/proton symporter (MIT)	Glucose.glycerol
Tb927.7.4460	"von Willebrand factor type A domain containing protein, putative"	ZUnknown
Tb927.8.610	"hypothetical protein, conserved"	ZUnknown
Tb927.10.14880	"hypothetical protein, conserved"	ZUnknown
Tb927.7.1240	Sphingosine kinase	Lipids
Tb927.11.7380	"glycerol-3-phosphate dehydrogenase (FAD-dependent), mitochondrial, TAO complex"	Glucose.glycerol
Tb927.2.3090	"hypothetical protein, conserved"	ZUnknown
Tb927.11.14190	"Staphylococcal nuclease homologue/Tudor domain containing protein, putative"	ZUnknown
Tb927.2.6130	"ABC transporter, putative"	Transporter
Tb927.10.3630	"hypothetical protein, conserved"	ZUnknown
Tb927.9.8180	"hypothetical protein, conserved, SSF52047 RNI-like"	ZUnknown
Tb927.7.2390	"hypothetical protein, conserved"	Mito.pathway
Tb927.11.6910	"hypothetical protein, conserved"	ZUnknown
Tb927.2.5980	"ATP-dependent Clp protease subunit, heat shock protein 104 (HSP104)"	Chaperone
Tb927.3.1290	CUL4 cullin	Ubiquitin.proteasome
Tb927.1.3940	"hypothetical protein, conserved"	ZUnknown
Tb927.10.6590	"hypothetical protein, conserved"	ZUnknown
Tb927.6.2980	"eIF2K3, involved in SLRNA silencing"	Protein.kinase
Tb927.11.2650	"heat shock protein 84, putative, mit HSp90"	Chaperone
Tb927.1.3910	"TPR repeat, putative"	ZUnknown
Tb927.11.15800	CIF1	Cytoskeleton
Tb927.7.4330	"Iguana/Dzip1-like DAZ-interacting protein N-terminal, putative"	ZUnknown
Tb927.1.1380	"serine/threonine protein phosphatase 2A regulatory subunit, putative"	Protein.kinase
Tb927.7.5080	ATP-NAD kinase-like protein	Enzyme
Tb927.11.14240	CAP116 Clathrin-associated protein	Vesicular.transport
Tb927.7.3950	"RNA-editing 3' terminal uridylyl transferase 1,KRET1 (KRET1)"	Mito.RNA
Tb927.6.1920	"hypothetical protein, conserved"	ZUnknown
Tb927.8.7020	"peptidase, putative"	Protease
Tb927.9.2470	nucleolar protein (NOP86)	rRNA.tRNA.process
Tb927.10.1460	"protein kinase, putative"	Protein.kinase
Tb927.11.4340	"hypothetical protein, conserved"	ZUnknown
Tb927.8.770	"hypothetical protein, conserved"	ZUnknown
Tb927.6.3990	"hypothetical protein, conserved"	ZUnknown
Tb927.11.7590	"hypothetical protein, conserved, trypanosome-specific"	ZUnknown
Tb927.7.6740	"ATPase family associated with various cellular activities (AAA), putative"	ZUnknown
Tb927.10.4750	"hypothetical protein, conserved"	ZUnknown
Tb927.11.10650	adaptin complex AP3 beta subunit AP3B	Vesicular.transport
Tb927.9.5460	eIF4G2	Translation
Tb927.3.2630	"hypothetical protein, conserved"	ZUnknown
Tb927.4.5000	"TerD domain containing protein, putative"	ZUnknown
Tb927.4.2650	"Regulator of chromosome condensation (RCC1) repeat, putative"	ZUnknown
Tb927.5.2130	"Lariat debranching enzyme, C-terminal domain containing protein, putative"	ZUnknown
Tb927.8.3770	MAPK protein kinase	Protein.kinase
Tb927.5.840	"KRI1-like family/KRI1-like family C-terminal, putative"	ZUnknown
Tb927.5.1570	ZC3H12	RNA.binding
Tb927.11.6720	"cap guanine methyltransferase domain, capping-enzyme like"	Translation
Tb927.11.16090	"outer dynein arm docking complex, DC2"	Cytoskeleton
Tb927.11.550	SCD6	RNA.degradation
Tb927.11.12320	"hypothetical protein, conserved"	ZUnknown
Tb927.8.6640	"Male sterility protein, putative"	ZUnknown
Tb927.11.8370	"hypothetical protein, conserved"	ZUnknown
Tb927.8.3940	"hypothetical protein, conserved"	ZUnknown
Tb927.8.8160	"hypothetical protein, conserved"	ZUnknown
Tb927.3.1180	"hypothetical protein, conserved"	ZUnknown
Tb927.3.1570	"protein kinase, putative"	Protein.kinase
Tb927.9.4350	"hypothetical protein, conserved"	ZUnknown
Tb927.5.1580	ZC3H13	RNA.binding
Tb927.8.7710	"hypothetical protein, conserved"	ZUnknown
Tb927.11.6260	"hypothetical protein, conserved"	ZUnknown
Tb927.10.8350	hypothetical protein	ZUnknown
Tb927.5.2320	"Mak10 subunit, NatC N(alpha)-terminal acetyltransferase, putative"	ZUnknown
Tb927.10.7280	"pre-mRNA splicing factor ATP-dependent RNA helicase, putative"	RNA.processing
Tb927.11.3410	"hypothetical protein, conserved"	ZUnknown
Tb927.2.2880	"TPR repeat/Tetratricopeptide repeat, putative"	ZUnknown
Tb927.6.1950	"N-acetyltransferase B complex (NatB) non catalytic subunit, putative"	ZUnknown
Tb927.11.1430	"CMF2, T. brucei components of motile flagella (TbCMF2)"	Cytoskeleton
Tb927.10.2490	glucose-6-phosphate 1-dehydrogenase (G6PD)	Glucose.glycerol
Tb927.11.6830	"Domain of unknown function(DUF2779), putative"	Mito.pathway
Tb927.4.2920	"hypothetical protein, conserved"	ZUnknown
Tb927.8.6330	"hypothetical protein, conserved, similar to yeast Doa1p, 7WD repeats,PFU domain binding to Ubiquitin"	Ubiquitin.proteasome
Tb927.10.2790	"Conserved oligomeric complex COG6, putative"	ZUnknown
Tb927.11.3510	"hypothetical protein, conserved, in MCM-BP-TAP"	ZUnknown
Tb927.10.1150	"hypothetical protein, conserved"	ZUnknown
Tb927.11.1230	"hypothetical protein, conserved"	ZUnknown
Tb927.8.590	"carnitine O-palmitoyltransferase, putative"	Lipids
Tb927.6.2640	"importin alpha subunit, putative (TbKap60)"	Nuclear.transport
Tb927.7.2080	"ATP-dependent DEAD/H RNA helicase, putative, no clear yeast homologue, resembles Prp43 and Prp22 "	RNA.processing
Tb927.7.4090	"serine/threonine-protein kinase, putative"	Protein.kinase
Tb927.8.3840	"hypothetical protein, conserved"	ZUnknown
Tb927.10.8930	paraflagellar rod protein PFC18	Cytoskeleton
Tb927.3.2490	"P-loop nucloside phosphate hydrolase, PH domain-like"	RNA.degradation
Tb927.5.4300	"prolyl oligopeptidase, putative"	Protease
Tb927.11.9120	"SNF2 family N-terminal domain/Ring finger domain containing protein, putative"	ZUnknown
Tb927.2.4370	trypanothione synthetase (TRYS)	Redox
Tb927.7.3150	"CRAL/TRIO domain containing protein, putative"	ZUnknown
Tb927.11.10940	"hypothetical protein, conserved, no domains"	ZUnknown
Tb927.7.4410	"hypothetical protein, conserved"	ZUnknown
Tb927.10.10850	AGO1	RNA.degradation
Tb927.11.10480	"PQQ-like domain/WD domain, G-beta repeat/Utp21 specific WD40 associated putative domain containing protein, putative"	ZUnknown
Tb927.10.14990	intraflagellar transport protein IFT80/CHE2	Cytoskeleton
Tb927.10.9910	"PSP1 C-terminal conserved region, putative"	ZUnknown
Tb927.10.8900	choline/ethanolamine phosphotransferase (CEPT)	Lipids
Tb927.11.5730	"pre-mRNA splicing factor, putative,ATP- dependent RNA helicase, putative"	RNA.processing
Tb927.2.5900	"hypothetical protein, conserved"	ZUnknown
Tb927.9.4190	fatty acyl CoA syntetase 1 (ACS1)	Lipids
Tb927.7.6340	"hypothetical protein, conserved, no clear yeast or human matches"	ZUnknown
Tb927.5.1050	hypothetical protein	ZUnknown
Tb927.3.4220	"Zn-finger domain protein, putative"	Zinc.finger
Tb927.10.3500	RBSR4 = U2AF65	RNA.processing
Tb927.10.5820	predicted RanGDP binding protein	Zinc.finger
Tb927.11.5060	RSM22	Mito.translation
Tb927.4.670	"conserved protein, unknown function"	ZUnknown
Tb927.6.3310	"calpain-like cysteine peptidase, putative,cysteine peptidase, Clan CA, family C2, putative"	Protease
Tb927.10.9440	NADH dehydrogenase (54 NDH2) in TAO/G3PDH complex	Mito.e.transport
Tb927.11.3760	hypothetical protein	ZUnknown
Tb927.6.4480	"valyl-tRNA synthetase, putative (ValRS)"	Translation.tRNA
Tb927.10.1620	phosphoserine/threonine/tyrosine-binding protein	Vesicular.transport
Tb927.11.760	"protein phosphatase 2C, putative"	Protein.phosphatase
Tb927.11.5430	"DNA repair and recombination protein RAD54, putative"	DNA
Tb927.4.4380	"vacuolar-type proton translocating pyrophosphatase 1, putative (PPase1)"	Lysosome
Tb927.5.820	"hypothetical protein, conserved"	ZUnknown
Tb927.11.1920	hypothetical protein	ZUnknown
Tb927.7.5240	"hypothetical protein, conserved, low homologies, no domains"	ZUnknown
Tb927.10.14330	"Utp14 protein, putative"	ZUnknown
Tb927.11.530	RBP3	RNA.binding
Tb927.11.2620	"hypothetical protein, conserved, no domains"	ZUnknown
Tb927.10.12780	ZC3H37	RNA.binding
Tb927.3.3740	"Zinc-finger double-stranded RNA-binding, putative"	ZUnknown
Tb927.10.2210	"ubiquitin carboxyl-terminal hydrolase, Clan CA cysteine peptidase, family C12, putative"	Ubiquitin.proteasome
Tb927.10.14560	"TPR repeat, putative"	ZUnknown
Tb927.11.12240	"ubiquitin carboxyl-terminal hydrolase, Clan CA cysteine peptidase, family C12, putative"	Ubiquitin.proteasome
Tb927.3.4500	"fumarate hydratase, class I (FHc)"	Citric.acid.cycle
Tb927.3.3960	DRBD6A	RNA.binding
Tb927.10.1500	"methionyl-tRNA synthetase, putative (MetRS)"	Translation.tRNA
Tb927.11.12510	"hypothetical protein, conserved"	ZUnknown
Tb927.1.4760	"Vacuolar sorting protein 39 domain 1/Vacuolar sorting protein 39 domain 2, putative"	ZUnknown
Tb927.8.4190	"hypothetical protein, conserved, no yeast or human match"	ZUnknown
Tb927.11.16270	DNAexcision  repair helicase XPBR	DNA
Tb927.8.1260	"Molybdopterin guanine dinucleotide synthesis protein B, putative"	ZUnknown
Tb927.10.14510	"root hair defective 3 GTP-binding protein (RHD3), putative"	ZUnknown
Tb927.3.3580	"lipophosphoglycan biosynthetic protein, putative (LPG3)=GRP94 ER chaperone"	Glycans
Tb927.9.15380	"NADH-ubiquinone oxidoreductase complex I subunit, putative,NDUFA9 subunit, putative"	Mito.e.transport
Tb927.4.2820	"hypothetical protein, conserved"	ZUnknown
Tb927.10.10270	hypothetical protein	ZUnknown
Tb927.2.2430	CK2A2 casein kinase II	Protein.kinase
Tb927.2.4140	"hypothetical protein, conserved"	ZUnknown
Tb927.9.12780	"Leucine carboxyl methyltransferase/Cupin-like domain containing protein, putative"	ZUnknown
Tb927.11.15690	"U5 snRNP-associated 102 kDa protein,U5-102K  putative"	RNA.processing
Tb927.3.3560	"U-box domain containing protein, putative"	ZUnknown
Tb927.11.4420	"hypothetical protein, conserved"	ZUnknown
Tb927.4.3170	"hypothetical protein, conserved"	ZUnknown
Tb927.8.5220	"hypothetical protein, conserved"	Mito.pathway
Tb927.11.2370	MEX67	Nuclear.transport
Tb927.10.9970	"hypothetical protein, conserved"	Mito.pathway
Tb927.7.4220	"WD domain, G-beta repeat/Dip2/Utp12 Family, putative"	ZUnknown
Tb927.5.4460	"major vault protein, putative (MVP)"	Enzyme
Tb927.10.930	"hypothetical protein, conserved"	ZUnknown
Tb927.10.9570	paraflagellar rod protein PFC14	Cytoskeleton
Tb927.3.5450	BBP96	Cytoskeleton
Tb927.7.1580	"Vps52 / Sac2 family, putative"	ZUnknown
Tb927.3.4970	"hypothetical protein, conserved"	ZUnknown
Tb927.7.5230	lanosterol synthase	Sterols
Tb927.6.4740	"importin-alpha re-exporter protein, putative"	Nuclear.transport
Tb927.7.5610	"hypothetical protein, conserved"	ZUnknown
Tb927.5.1130	"hypothetical protein, conserved"	Mito.pathway
Tb927.11.2360	"phenylalanyl-tRNA synthetase (beta subunit), putative"	Translation.tRNA
Tb927.10.14460	leucine-rich repeat protein (LRRP)	LRRP
Tb927.7.4700	"WD domain, G-beta repeat, putative"	ZUnknown
Tb927.8.6840	mismatch repair protein MLH1	DNA
Tb927.7.5340	CARP3	Signalling
Tb927.10.350	BBP59	Cytoskeleton
Tb927.11.14650	"hypothetical protein, conserved"	ZUnknown
Tb927.7.1590	"mitotic cyclin,cyclin CycB3 (CYC8)"	Cell.cycle
Tb927.11.6280	pyruvate phosphate dikinase (PPDK)	Glucose.glycerol
Tb927.7.5750	"hypothetical protein, conserved"	ZUnknown
Tb927.8.1500	"hypothetical protein, conserved, copurifies with MKT1"	ZUnknown
Tb927.3.4940	"5-histidylcysteine sulfoxide synthase, 1st step ovothiol s/s"	Redox
Tb927.5.3860	"tubulin tyrosine ligase, putative"	Cytoskeleton
Tb927.7.6300	"WD domain, G-beta repeat, putative"	ZUnknown
Tb927.8.3460	"Ring finger domain containing protein, putative"	ZUnknown
Tb927.6.2710	"hypothetical protein, conserved"	ZUnknown
Tb927.9.10920	"KKT3 kinetochore protein, PK6 protein kinase, "	Cell.cycle
Tb927.11.6890	DNA repair and recombination helicase protein PIF1	Mito.DNA
[truncated: 54,495 more chars]
